# Supplementary material for: Near-Infrared Spectroscopy and Machine Learning for Accurate Dating of Historical Books
Source: J Am Chem Soc. 2023 May 22;145(22):12305–14. doi: 10.1021/jacs.3c02835 (PMC10251519; doi:10.1021/jacs.3c02835)
Supplement: Supplementary file 2 — ja3c02835_si_002.zip [file ja3c02835_si_002.zip]

Archive with 4 entries (4 files):
- Dataset_S1.xlsx
- Dataset_S2.xlsx
- Dataset_S3.xlsx
- Dataset_S4.xlsx
