# Supplementary material for: Near-Infrared Spectroscopy and Machine Learning for Accurate Dating of Historical Books
Source: J Am Chem Soc. 2023 May 22;145(22):12305–14. doi: 10.1021/jacs.3c02835 (PMC10251519; doi:10.1021/jacs.3c02835)
Supplement: Supplementary file 2 — ja3c02835_si_002.zip [file ja3c02835_si_002.zip › Dataset_S1.xlsx]

## Sheet: Metadata
ID sample	Publication date	Call number	COBISS.SI-ID	Format	Location	Author	Title
001	1885	lDS\n94937	59219456	0 - do 18,5 cm	DS - dislocirano skladišče Leskoškova		Novi testament Gospoda in Zveličarja našega Jezusa Kristusa : poleg grškega izvirnika
002	1854	lDS\n108195	6287666	0 - do 18,5 cm	DS - dislocirano skladišče Leskoškova		Berilo za drugi klas malih šol na kmétih. : (za kranjske šole)
003	1879	lDS\n109247	513110558	0 - do 18,5 cm	DS - dislocirano skladišče Leskoškova		Lectionarium. Slov. Sveti Listi, Berila in Evangelii za nedélje in praznike celega leta in vse dni svetega posta. Z navadnimi molitvami pri službi božji
004	1900	lDS\f2\n130697	210920704	2 - nad 25 cm do 35 cm	DS - dislocirano skladišče Leskoškova	Schiller, Hermann	Weltgeschichte. Von den altesten Zeiten "bis zum Anfang des 20. Jahrhunderts. Ein Handbuch von Herman Schiller
005	1867	lDS\f0\n153076	9575520	0 - do 18,5 cm	DS - dislocirano skladišče Leskoškova	Jeran, Luka	Serce Marije, prečiste Device : bratam in sestram Marijniga presvet. Serca z oziram na poddružnico te bratovšine pri sv. Petru v Ljubljani
006	1907	lDS\n168032	210875136	1 - nad 18,5 cm do 25 cm	DS - dislocirano skladišče Leskoškova	Lorenzutti, Lorenzo	Granellini di sabia ovvero ricordi delle vicende triestine nel periodo dal 1850 al 1900
007	1893	lDS\n168323	198723328	1 - nad 18,5 cm do 25 cm	DS - dislocirano skladišče Leskoškova	Cavalli, Jacopo	Reliquie ladine raccolte in Kuggia d'Istria. Con appendice sul dialetto tergestino
008	1917	lDS\n40454	42014209	0 - do 18,5 cm	DS - dislocirano skladišče Leskoškova	Federer, Heinrich	Sisto e Sesto : povest iz Abrucev
009	1899	lDS\n41339	212654592	1 - nad 18,5 cm do 25 cm	DS - dislocirano skladišče Leskoškova	Kostić, Kosta N.	Trgovinskih centri i drumovi po srpskoj zemlji u srednjem i novom veku. Istoriskogeografska rasprava. Napisao Kosta N.Kostić
010	1919	lDS\n40939	32716289	1 - nad 18,5 cm do 25 cm	DS - dislocirano skladišče Leskoškova	Kremžar, Elizabeta	Cvetje na poti življenja
011	1922	lDS\n41674\s13	200106496	1 - nad 18,5 cm do 25 cm	DS - dislocirano skladišče Leskoškova	Thackeray, William Makepeace	Henri Ezmond. Prevela s engleskog Jelisaveta Marković.[[Pogovor:] Tekerej. [Napisao] Vladeta A. Popović.]
012	1917	lDS\f2\n71889	228998656	2 - nad 25 cm do 35 cm	DS - dislocirano skladišče Leskoškova	Sachs, Karl	Enzyklopädisches französisch-deutsches und deutsch-französisches Wörterbuch : mit Angabe der Aussprache nach dem phonetischen System der Methode Toussaint-Langenscheidt : Hand- und Schulausgabe (Auszug aus der groszen Ausgabe)
013	1905	lDS\n42476	201432064	0 - do 18,5 cm	DS - dislocirano skladišče Leskoškova	Meyer, Conrad Ferdinand	Die Versuchung des Pescara. Novelle von 25.Aufl
014	1923	lDS\n97662	136563	1 - nad 18,5 cm do 25 cm	DS - dislocirano skladišče Leskoškova	Kunaver, Pavel	Po gorah in dolinah. 1, Dijaška leta : 40 slik
015	1887	lDS\f1\n106910	512008507	1 - nad 18,5 cm do 25 cm	DS - dislocirano skladišče Leskoškova		Veliki katekizem za ljudske šole
016	1911	lDS\n69699\s.48	173921792	1 - nad 18,5 cm do 25 cm	DS - dislocirano skladišče Leskoškova	Royce, Josiah	La filosofia della fedeltà
017	1915	lDS\n69708	89357312	1 - nad 18,5 cm do 25 cm	DS - dislocirano skladišče Leskoškova	Cassi, Gellio	Il mare Adriatico Sua funzione attraverso i tempi
018	1909	lDS\f2\n273326	78646784	2 - nad 25 cm do 35 cm	DS - dislocirano skladišče Leskoškova		Festschrift der 50. Versammlung deutscher Philologen und Schulmänner dargebracht von Mittelschulen der Kronländer Steiermark, Kärnten, Krain und Küstenland
019	1894	lDS\n172107	208680704	1 - nad 18,5 cm do 25 cm	DS - dislocirano skladišče Leskoškova	Spitzer, Daniel	Letzte Wiener Spaziergänge. Von Daniel Spitzer. Mit einer Charakteristik seines Lebens und seiner Schriften von Max Kalbeck. Dazu eine Haliogravüre: Spitzer's Portrait, nach Leop. Müller und ein Facsimile seiner Handschrift
020	1942	lDS\n64768	88488192	1 - nad 18,5 cm do 25 cm	DS - dislocirano skladišče Leskoškova	Albertini, a.	Beethoven L'Uomo. Con 15 tavole fuori testo. 3. éd
021	1923	lDS\n56087	90036736	1 - nad 18,5 cm do 25 cm	DS - dislocirano skladišče Leskoškova	Dorošenko, D.	Ogljad ukrajinskoji istoriografiji
022	1932	lDS\n95103	178999296	1 - nad 18,5 cm do 25 cm	DS - dislocirano skladišče Leskoškova	Westermarck, Edward	Ethical Relativity. By
023	1936	lDS\n68132	102706688	2 - nad 25 cm do 35 cm	DS - dislocirano skladišče Leskoškova	Romagnosi, Giandomenico	Opere scelte
024	1940	lDS\n70155\s9/1940	73739776	1 - nad 18,5 cm do 25 cm	DS - dislocirano skladišče Leskoškova		Rasprave i građa
025	1940	lDS\n72498	40709633	2 - nad 25 cm do 35 cm	DS - dislocirano skladišče Leskoškova	Gorše, Miroslav	Doktor Valentin Zarnik, narodni buditelj : narodni buditelj, pisatelj in politik
026	1939	lDS\n72627	92742400	2 - nad 25 cm do 35 cm	DS - dislocirano skladišče Leskoškova	Morselli, Emanuele	Sistema tributario italiano. L9ordinamento delle imposte. Estratto dal Corso di scienza della finanza pubblica. 3. ed. inter. aggiornata con la legislazione sino a tutto il mese di maggio 1939
027	1923	lDS\n96107	212101632	1 - nad 18,5 cm do 25 cm	DS - dislocirano skladišče Leskoškova		Zapisi starog Beograđanina
028	1950	lDS\n98862	183822336	1 - nad 18,5 cm do 25 cm	DS - dislocirano skladišče Leskoškova	Rastovčan, Pavao	Vrijednosti papiri mjenica, ček
029	1936	lDS\n99485\s381, 7	189652224	2 - nad 25 cm do 35 cm	DS - dislocirano skladišče Leskoškova	Soueges, Rene	la Differenciation. Par -
030	1958	lDS\n41328\s342	211397120	1 - nad 18,5 cm do 25 cm	DS - dislocirano skladišče Leskoškova	Živaković, Živan	Srbija u ratovima. Sećanja. (Izbor i redakcija Živko Milićević.)
031	1949	lDS\n48663\s929	198501888	0 - do 18,5 cm	DS - dislocirano skladišče Leskoškova	Schirmer, Alfred	Deutsche Wortkunde. Eine kulturgeschichtliche Betrachtung des deutschen Wortschatzes. Von Alfred Schirmer. 3., durchges. Aufl
032	1943	lDS\n85105	179967744	1 - nad 18,5 cm do 25 cm	DS - dislocirano skladišče Leskoškova	Russell, Elbert	The History of Quakerism. By -
033	1950	lDS\n101650	178331136	1 - nad 18,5 cm do 25 cm	DS - dislocirano skladišče Leskoškova	Zagreb. Galerija Jugoslavenske akademije znanosti i umjetnosti	Katalog galerije slika Jugoslavenske akademije znanosti i umjetnosti. Umjetnost do XIX. stoljeća
034	1956	lDS\n107381\s1(1956)	29996801	1 - nad 18,5 cm do 25 cm	DS - dislocirano skladišče Leskoškova	Grad, Anton	Angleška vadnica : prva stopnja : za I. razred nižjih gimnazij
035	1953	lDS\n112635	23350273	1 - nad 18,5 cm do 25 cm	DS - dislocirano skladišče Leskoškova		Spomini invalidov borcev in graditeljev socializma / [izbral i nuredil Anton Ingolič]
036	1955	lDS\n124127	182136064	1 - nad 18,5 cm do 25 cm	DS - dislocirano skladišče Leskoškova	Sindikat radnika i službenika tekstilnoodećne industrije Jugoslavije	Izveštaj Centralnog odbora Sindikata radnika i službenika tekstilno-odečne industrije Jugoslavije o radu Sindikata između drugog i trećeg Kongresa
037	1960	lDS\n138269\s3, 29	199587328	0 - do 18,5 cm	DS - dislocirano skladišče Leskoškova	Novaković, Boško	Realizam. Prir. Boško Novaković
038	1964	lDS\n140069\s6, 2	181055488	0 - do 18,5 cm	DS - dislocirano skladišče Leskoškova	Čulibrk, Svetozar	Zapisi sa Grmeča
039	1956	lDS\f2\n151283	199042304	2 - nad 25 cm do 35 cm	DS - dislocirano skladišče Leskoškova		Pitannja ukrain'kogo movoznavstva
040	1969	lDS\n170648\s72	154965760	1 - nad 18,5 cm do 25 cm	DS - dislocirano skladišče Leskoškova	Tucić, Srđan	Izabrana djela. [Prir. Branko Hećimović.]
041	1964	lDS\n184561	184030976	1 - nad 18,5 cm do 25 cm	DS - dislocirano skladišče Leskoškova	Allsop, Kenneth	Garstvo gangstera. [Prev. Konstantin Miles.]
042	1965	lDS\n187746	203031296	1 - nad 18,5 cm do 25 cm	DS - dislocirano skladišče Leskoškova	Thomamüller, Klaus	Die aiolischen und daktyloepitritischen Masse in den Dramen des Sophokles. ... vorgelegt von Klaus Thomamüller
043	1968	lDS\n193570	1962248	0 - do 18,5 cm	DS - dislocirano skladišče Leskoškova	Malenšek, Mimi	Noriška rapsodija : roman
044	1965	lDS\n195351	137999616	1 - nad 18,5 cm do 25 cm	DS - dislocirano skladišče Leskoškova	Obračević, Čedomir	Ishrana goveda
045	1975	lDS\n205370\s12/2	167529472	1 - nad 18,5 cm do 25 cm	DS - dislocirano skladišče Leskoškova	Jugoslavija. Skupščina	Poslovnik skupščine Socialistične federativne republike Jugoslavije
046	1962	lDS\n217870	161056256	1 - nad 18,5 cm do 25 cm	DS - dislocirano skladišče Leskoškova	Neher, André	L'existence juive. Solitude et affrontements
047	1971	lDS\n239328\s1	154211328	1 - nad 18,5 cm do 25 cm	DS - dislocirano skladišče Leskoškova	Marinović, Vane	Balada o Srbiji. Trilogija
048	1980	lDS\n255501\s10, 1980	170288896	1 - nad 18,5 cm do 25 cm	DS - dislocirano skladišče Leskoškova	Savez komunista Bosne i Hercegovine. Centralni komitet. Sjednica, 9 , 1980, Sarajevo	9. sjednica Centralnog komiteta Saveza komunista Bosne i Hercegovine
049	1898	lDS\n39347	84104960	1 - nad 18,5 cm do 25 cm	DS - dislocirano skladišče Leskoškova	Kovač, Em.	O puvodě lidské mluvy
050	1880	lDS\n41651\s10	189066496	0 - do 18,5 cm	DS - dislocirano skladišče Leskoškova	Lommel, Eugen	Wind und Weiter. Gemeinfassliche Darstellung der Meteorologie von E. Loamel. 2. Aufl. Mit 66 Holzschnitten
051	1869	lDS\n40851	191270656	1 - nad 18,5 cm do 25 cm	DS - dislocirano skladišče Leskoškova	Müller, Friedrich Wilhelm	Compendium der Geschichte, Pathologie und Therapie der venerischen Krankheiten. Von Friedrich Wilhelm Müller
052	1870	lDS\n56253	94652928	1 - nad 18,5 cm do 25 cm	DS - dislocirano skladišče Leskoškova	Schmoller, Gustav	Zur Geschichte der deutschen Kleingewerbe im 19. Jahrhundert. Statistische und nationalökonomische Untersuchungen
053	1905	lDS\n80183	204026880	1 - nad 18,5 cm do 25 cm	DS - dislocirano skladišče Leskoškova	Brückner, Aleksander	Deíjiny literatury polské. Se svoleníin autora peložil Borivoj Prusí-k
054	1951	lDS\n83435	188809472	2 - nad 25 cm do 35 cm	DS - dislocirano skladišče Leskoškova	Nikitin, Vasilij Vasil'evič	Kristalografija. [:4.izd.:]
055	1884	lDS\n94936\sprivez.	59248896	0 - do 18,5 cm	DS - dislocirano skladišče Leskoškova		Psalmi Davidovi
056	1941	lDS\n102043	186966016	1 - nad 18,5 cm do 25 cm	DS - dislocirano skladišče Leskoškova	Grimm, Jakob	Kinder- und Hausmärchen der Brüder Grimm. Mit zwei- und mehrfarb. Buchsschmuck von Karl Mühlmeister
057	1864	lDS\f1\n162311	4409650	1 - nad 18,5 cm do 25 cm	DS - dislocirano skladišče Leskoškova		Dialoghi italiani, tedeschi e sloveni / raccolti ed elaborati da Giuseppe Premru
058	1851	lGS\n20914	84276480	1 - nad 18,5 cm do 25 cm	GS - glavno skladišče	Liebig, Justus	Chemische Briefe von Justus Liebig. Dritte umgearbeitete und vermehrte Auflage. Zweiter Abdruck
059	1859	lGS\f0\n24006\x3	83791104	0 - do 18,5 cm	GS - glavno skladišče	Jeran, Luka	Šmarnice naše visoke nebeške Kraljice, neomadežane Marije Device
060	1863	lGS\n25866	153459	1 - nad 18,5 cm do 25 cm	GS - glavno skladišče	Umek, Anton	Abuna Soliman
061	1913	lGS\n26085\s67	4410418	1 - nad 18,5 cm do 25 cm	GS - glavno skladišče	Pregelj, Ivan	Mlada Breda : povest
062	1851	lGS\n28870	81544192	0 - do 18,5 cm	GS - glavno skladišče	Castres, G. H. F. de	Phonologie francaise au 19e siecle
063	1872	lGS\n29216	82239744	1 - nad 18,5 cm do 25 cm	GS - glavno skladišče	Duden, Konrad	Anleitung zur Rechtschreibung
064	1878	lGS\n30632	60177506	1 - nad 18,5 cm do 25 cm	GS - glavno skladišče	Supan, Alex.	Lehrbuch der Geographie nach den Principien der neueren Wissenschaft für österreichische Mittelschulen und verwandte Lehranstalten sowie zum Selbstunterricht. 3. umgearbeit. Aufl
065	1879	lGS\n31008	24317697	1 - nad 18,5 cm do 25 cm	GS - glavno skladišče	Müllner, Alfons	Emona : archæologische Studien aus Krain
066	1879	lGS\f0\n31018\x1	91656960	0 - do 18,5 cm	GS - glavno skladišče	Kržič, Anton	Izgledi bogoljubnih otrok iz vsih časov keršanstva
067	1860	lGS\n31771	83445504	1 - nad 18,5 cm do 25 cm	GS - glavno skladišče	Hurter, Friedrich von	Friedensbestrebungen Kaiser Ferdinands II; nebst des Nuntius Carl Carafa Bericht über Ferdinands Lebensweise, Familie, Hof, Räthe u. Politik
068	1883	lGS\n32122	82661120	1 - nad 18,5 cm do 25 cm	GS - glavno skladišče	Gleditsch, Hugo	Die Cantica der Sophokleischen Tragödien, nach ihrem rhythm. Bau besprochen, 2. verm. Bearb. (der "sophokl. Krophen")
069	1867	lGS\n32656	83454976	0 - do 18,5 cm	GS - glavno skladišče	Humboldt, Alexander von	Reisen in den Aequinoctialländern von Amerika, für die Jugend bearb. von C. Göhring. Mit zahlr. Illustr
070	1888	lGS\n33479	101332224	1 - nad 18,5 cm do 25 cm	GS - glavno skladišče	Eichendorff, Joseph Freiherr von	Gedichte aus dem Nachlasse, herausg. v. H. Meisner. Mit 1 Jugendbildnisse E.'s
071	1891	lGS\n34027\sI.A.E	209857536	1 - nad 18,5 cm do 25 cm	GS - glavno skladišče	Bettelheim, Anton	Ludwig Anzengruber. Der Mann. - Sein Werk. - Seine Weltanschauung. Von -
072	1861	lDS\f0\n280149	173557248	0 - do 18,5 cm	DS - dislocirano skladišče Leskoškova	Glaser, Marko	Zlate bukvice od Serca Jezusa, ali Pobožno navižanje serčne ljubezni Jezusu ino Mariji : za vse brate ino sestre tega zedinstva
073	1859	lGS\n34632	82219008	1 - nad 18,5 cm do 25 cm	GS - glavno skladišče	Duncher, Carl von	Issland in seinen Schriften als Kunstler, Lehrer und director der Berliner Buher
074	1882	lGS\n36119\s11	208827392	1 - nad 18,5 cm do 25 cm	GS - glavno skladišče	Swida, Franz	Das Herzogthum Krain, das Küstenland und das Königreich Dalmatien. Geschildert von -. Mit zahlreicnen Abb. u. 2 Vollbildern in Tondruck
075	1902	lGS\n38684	85195520	1 - nad 18,5 cm do 25 cm	GS - glavno skladišče	Müller, Franz Karl.	Geschichte der organischen Naturwissenschaften im 19. Jahrhundert von Franz Karl Müller. Medizin und deren Hilfswissenschaften, Zoologie und Botanik
076	1947	lDS\n86044	195711488	1 - nad 18,5 cm do 25 cm	DS - dislocirano skladišče Leskoškova	Turkin, V. D.	Struktura i svojstva cvetnyh metallov i splavov
077	1901	lGS\n516175	104273408	1 - nad 18,5 cm do 25 cm	GS - glavno skladišče		Katalog der Ausstellung anlässlich der Centenarfeier Domenico Cimarosa's : Künstlerhaus, Wien
078	1901	lGS\n581634	26767361	1 - nad 18,5 cm do 25 cm	GS - glavno skladišče		Nedolžnim srcem : pesmi s slikami / zbral Anton Kržič
079	2000	lGS\n519735	105776384	1 - nad 18,5 cm do 25 cm	GS - glavno skladišče	Ravbar, Uroš	Študent na poti okoli sveta
080	2000	lGS\n539483	359368	1 - nad 18,5 cm do 25 cm	GS - glavno skladišče		Europe Inc. : regional and global restructuring and the rise of corporate power / Belén Balanyá ... [et al.] ; [foreword by George Monbiot]
081	1886	lGS\f1\n705900	241533952	1 - nad 18,5 cm do 25 cm	GS - glavno skladišče	Stoewe, Gustav	Die Klaviertechnik dargestellt als musikalisch-physiologische bewegungslehre, nebst einem System gymnastischer Uebungen
082	1930	lDS\n51561	6803971	1 - nad 18,5 cm do 25 cm	DS - dislocirano skladišče Leskoškova	Piskernik, Angela	Učbenik nemškega jezika. Del 1
083	1875	lGS\n30850	82535936	2 - nad 25 cm do 35 cm	GS - glavno skladišče	Geittler, Leopold	Litauische Studien; Auswahl aus den ältesten Denkmälern, Dialekt. Beispiele, lexical. u. sprachwissensch. Beiträge
084	1928	lGS\n39453\s65	199085824	2 - nad 25 cm do 35 cm	GS - glavno skladišče	Chlumsky, Josef	Česká kvantita, melodie přízvuk. La quantité, la mélodie et l' acoent d' intensité en tohéque Avec un résumé en français Napsal -,. Se 150 obrazy
085	1895	lGS\f2\n35323	81923584	2 - nad 25 cm do 35 cm	GS - glavno skladišče	Krainische Sparcasse	Denkschrift über die Wirksamkeit der krainischen Sparcasse während des dritten Viertel-Jahrhundertes ihres Bestandes 1870-1895
086	1995	lDS\f2\n181234\s644	54094336	2 - nad 25 cm do 35 cm	DS - dislocirano skladišče Leskoškova	Ložar, Breda	Študenti v Republiki Sloveniji : vpis na dodiplomski študij 1994/95, vpis na podiplomski študij 1993/94
087	1971	lDS\n232588	130736128	1 - nad 18,5 cm do 25 cm	DS - dislocirano skladišče Leskoškova	Šljivić, Sreten	Fizika. Za I razred gimnazije. 3.neizmijenj.izd
088	1974	lDS\n255561	134017280	1 - nad 18,5 cm do 25 cm	DS - dislocirano skladišče Leskoškova		Nauka, tehnika i životna sredina : zbornik radova sa II Zasedanja Jugoslovenskog saveta za zaštitu i unapredenje čovekove sredine / [uredio Radomir Ivančević]
089	1976	lDS\n290753	792862	1 - nad 18,5 cm do 25 cm	DS - dislocirano skladišče Leskoškova	Fitzgerald, F. Scott	Veliki Gatsby
090	1978	lDS\n292955\s2	11570439	1 - nad 18,5 cm do 25 cm	DS - dislocirano skladišče Leskoškova	Dostoevskij, Fedor Mihajlovič	Poniženi i uvrijeđeni
091	1982	lDS\n336825	155023360	1 - nad 18,5 cm do 25 cm	DS - dislocirano skladišče Leskoškova	Kočić, Petar	Pripovijetke
092	1987	lDS\n380539	1864450	1 - nad 18,5 cm do 25 cm	DS - dislocirano skladišče Leskoškova	Petrović, Gajo	Logika
093	1987	lDS\n384550	149446656	1 - nad 18,5 cm do 25 cm	DS - dislocirano skladišče Leskoškova		Valéry, pour quoi? / précédé de Paul Valery : Lettres et Notes sur Nietzsche; [et des textes de Michel Jarrethy ... et al.]
094	1987	lDS\n392706	2031618	1 - nad 18,5 cm do 25 cm	DS - dislocirano skladišče Leskoškova		SEḰAVANJA na sovremenicite / [izbor, redakcija i predgovor Pero Korobar : Kočo Solev Racin
095	1988	lDS\n394088	2415618	1 - nad 18,5 cm do 25 cm	DS - dislocirano skladišče Leskoškova	Đujić, Dragica	Deutsch im Beruf : udžbenik njemačkog jezika : osma godina učenja
096	1988	lDS\n396342\s1	24531457	1 - nad 18,5 cm do 25 cm	DS - dislocirano skladišče Leskoškova	Fras, Franz de Paula Julius	Cjelovita topografija Karlovačke vojne krajine
097	1982	lDS\n331195	167665408	1 - nad 18,5 cm do 25 cm	DS - dislocirano skladišče Leskoškova	Dimitrijević, Dragoljub V.	Krivično procesno pravo
098	1995	lDS\f2\n449383	53688832	2 - nad 25 cm do 35 cm	DS - dislocirano skladišče Leskoškova		Inštitut za mikrobiologijo, Medicinska fakulteta, Univerza v Ljubljani : 50 let : 1945/1995 / [glavni urednik Srečko Koren ; fotografija Bogdan Tratnik, arhiv Inštituta za mikrobiologijo, arhiv Inštituta za zgodovino medicine]
099	1993	lDS\f0\n450511	49649664	0 - do 18,5 cm	DS - dislocirano skladišče Leskoškova	Musil, Robert	Eseji
100	1993	lDS\n454583	53915392	1 - nad 18,5 cm do 25 cm	DS - dislocirano skladišče Leskoškova	Poe, Edgar Allan	Doživljaji Arthura Gordona Pyma
