# Supplementary material for: Near-Infrared Spectroscopy and Machine Learning for Accurate Dating of Historical Books
Source: J Am Chem Soc. 2023 May 22;145(22):12305–14. doi: 10.1021/jacs.3c02835 (PMC10251519; doi:10.1021/jacs.3c02835)
Supplement: Supplementary file 2 — ja3c02835_si_002.zip [file ja3c02835_si_002.zip › Dataset_S2.xlsx]

## Sheet: ID 001 - ID 034
Spectra name	ID sample	Publication date	Part of the book block	Point of the page	W350	W351	W352	W353	W354	W355	W356	W357	W358	W359	W360	W361	W362	W363	W364	W365	W366	W367	W368	W369	W370	W371	W372	W373	W374	W375	W376	W377	W378	W379	W380	W381	W382	W383	W384	W385	W386	W387	W388	W389	W390	W391	W392	W393	W394
X001_1885_371_b3_m.asd	1	1885	b3	m	0.039315	0.0364527	0.0146375	0.0261261	0.0533948	0.0540085	0.0440376	0.0329227	0.0265804	0.00923785	0.00185705	0.0157241	0.0205561	0.0197579	0.018167	0.0217716	0.0206338	0.0149244	0.0158452	0.0135635	0.00943366	0.0103108	0.0107997	0.00934515	0.00584241	0.00436591	0.0066862	0.0121602	0.0127619	0.00980749	0.00628998	0.00859213	0.00885538	0.00578115	0.00631103	0.00734464	0.00785231	0.00754695	0.00747317	0.00772289	0.00801031	0.00714258	0.00652612	0.00724251	0.00656231
X001_1885_001_t1_c.asd	1	1885	t1	c	0.124375	0.125807	0.114283	0.118617	0.128774	0.121531	0.112565	0.102395	0.089519	0.0794195	0.0758837	0.0786537	0.0763198	0.0691122	0.0608465	0.0627142	0.0616233	0.0553592	0.0524914	0.0460441	0.0399729	0.0442633	0.0449954	0.0421998	0.0397202	0.0388146	0.0389766	0.0390673	0.0368877	0.0338527	0.0313766	0.0305135	0.0306398	0.0303776	0.0265419	0.0235865	0.023086	0.0252793	0.0257035	0.0246965	0.0241056	0.02332	0.0221729	0.0208036	0.0207135
X001_1885_001_t1_g.asd	1	1885	t1	g	0.0556434	0.0718054	0.0613805	0.0536438	0.04921	0.0388474	0.0383758	0.0390345	0.029684	0.0181626	0.0155549	0.0245862	0.0196166	0.0186796	0.026922	0.0230852	0.0225032	0.0269447	0.0254362	0.0180924	0.0110049	0.0150454	0.0162533	0.0135673	0.0097777	0.00940247	0.0107613	0.011636	0.0129385	0.0123387	0.00960324	0.00992938	0.00893636	0.00655638	0.00885775	0.00876093	0.00711712	0.00965625	0.00930268	0.00752678	0.00800124	0.00605368	0.00501067	0.00774935	0.00892366
X001_1885_001_t1_m.asd	1	1885	t1	m	0.0457839	0.0388162	0.0342912	0.0410297	0.0514118	0.0518102	0.0402666	0.030629	0.0348427	0.0265926	0.0176307	0.018618	0.0255425	0.0248659	0.0157735	0.0214891	0.0234024	0.0186672	0.0200139	0.0176414	0.0132109	0.0140124	0.0143146	0.0136671	0.0129638	0.0121885	0.0123889	0.0138528	0.0131107	0.0117857	0.0111066	0.0108038	0.0104766	0.0101232	0.0104848	0.00919522	0.00763164	0.00976409	0.0103019	0.00896757	0.00717238	0.00721476	0.00798756	0.00802493	0.00747583
X001_1885_013_t2_c.asd	1	1885	t2	c	0.163376	0.142763	0.117254	0.123109	0.136728	0.113101	0.104503	0.106505	0.103053	0.0828201	0.0726704	0.0864102	0.0845724	0.0731013	0.0607796	0.0598941	0.0595134	0.0565335	0.0547017	0.0540856	0.0529093	0.0481179	0.0467606	0.0463662	0.0423231	0.0364985	0.0331199	0.0348085	0.0367153	0.0367377	0.0345351	0.0325517	0.0330783	0.0349707	0.0322549	0.027724	0.0241866	0.0253301	0.0243767	0.0234213	0.0265885	0.0254777	0.0224676	0.0212385	0.0225707
X001_1885_013_t2_g.asd	1	1885	t2	g	0.0682732	0.0595479	0.0497127	0.0494316	0.0546244	0.0550717	0.0496821	0.0430902	0.0399495	0.03415	0.0297348	0.0294677	0.0291009	0.0269485	0.0235495	0.0232753	0.0238361	0.0239407	0.0230108	0.0200559	0.0163525	0.0147245	0.0132551	0.0127577	0.0142067	0.0113859	0.0117154	0.0195286	0.0167111	0.0119904	0.0115748	0.0132685	0.0131125	0.0105432	0.00905071	0.00830419	0.0087607	0.0112582	0.0131119	0.0122216	0.00747882	0.0085276	0.0109862	0.00974353	0.00876396
X001_1885_013_t2_m.asd	1	1885	t2	m	0.0490214	0.0492327	0.0228548	0.0212873	0.0364031	0.0377877	0.0292505	0.0244681	0.0333682	0.0192634	0.00868625	0.0188278	0.0136191	0.0104087	0.0165414	0.019671	0.0196031	0.0157815	0.0054435	0.00498718	0.0116985	0.0126789	0.0108589	0.00835181	0.00721476	0.00611383	0.00759723	0.0125796	0.0132018	0.0117216	0.00970645	0.00484227	0.00229632	0.00346888	0.00577751	0.00546003	0.00374003	0.00536672	0.00651139	0.00674058	0.00660809	0.00682528	0.00671695	0.0058728	0.0067761
X001_1885_039_t3_c.asd	1	1885	t3	c	0.147544	0.133758	0.116616	0.112427	0.117523	0.119932	0.111203	0.100424	0.0970911	0.0810415	0.0718231	0.0801257	0.0747695	0.0665193	0.0615698	0.0554474	0.0505282	0.0482376	0.0502801	0.0511931	0.0491221	0.0438082	0.0411697	0.0399601	0.0371536	0.0337508	0.0327087	0.0351543	0.0329761	0.0310267	0.0320779	0.033076	0.0313851	0.0272693	0.0245067	0.0228267	0.0228733	0.0258032	0.0256714	0.0238329	0.0237468	0.0228772	0.0210325	0.0190233	0.0211292
X001_1885_039_t3_g.asd	1	1885	t3	g	0.0536616	0.0473133	0.0363725	0.0463982	0.0608911	0.0486654	0.0426383	0.0394807	0.0308218	0.0295356	0.0325869	0.034734	0.0289286	0.0186183	0.00973662	0.0143146	0.0216085	0.0257543	0.0233545	0.0194083	0.0167404	0.0177831	0.0190477	0.0187325	0.015805	0.0118503	0.0098471	0.0112462	0.0102964	0.0104825	0.0131086	0.0135126	0.0115451	0.00835605	0.00679878	0.00677673	0.00831304	0.0113819	0.0115066	0.0096201	0.00837715	0.00708944	0.00740696	0.0100711	0.0103117
X001_1885_039_t3_m.asd	1	1885	t3	m	0.0546351	0.044828	0.0247142	0.028671	0.0469726	0.0529044	0.0458577	0.0336342	0.024913	0.0152372	0.00946103	0.0108775	0.0172658	0.0181116	0.0124964	0.0174384	0.0201298	0.0172413	0.0129046	0.014329	0.0179891	0.0140929	0.00804548	0.00371488	0.00414755	0.00513816	0.00793808	0.0128088	0.0120414	0.0100029	0.00948191	0.00784557	0.00808432	0.00951639	0.00608147	0.00314197	0.0026863	0.00526413	0.00654682	0.00722948	0.00928316	0.00880111	0.0072429	0.00663496	0.00709748
X001_1885_169_m1_c.asd	1	1885	m1	c	0.135756	0.121856	0.104724	0.120108	0.143567	0.129295	0.110081	0.0965051	0.0913681	0.0760726	0.0703604	0.0838702	0.0812292	0.0698254	0.0578975	0.052862	0.0524754	0.052892	0.0463651	0.0444381	0.0463919	0.0456045	0.0411422	0.036234	0.0350659	0.0357722	0.0376972	0.0394124	0.0349665	0.0301951	0.0289514	0.0298737	0.0302371	0.0286481	0.0245537	0.0216809	0.0213817	0.0238249	0.0229985	0.0213095	0.0233223	0.0226825	0.0204348	0.0187889	0.0191131
X001_1885_169_m1_g.asd	1	1885	m1	g	0.0603034	0.0620151	0.0444974	0.054299	0.0752318	0.0696645	0.0547736	0.0437751	0.045093	0.0386723	0.0350415	0.0410127	0.0413056	0.034458	0.024403	0.0246129	0.0258096	0.0254584	0.0274052	0.0272373	0.0241134	0.018834	0.0170026	0.0179839	0.0192222	0.018926	0.0176693	0.0163659	0.01509	0.0139008	0.0133534	0.0159933	0.0163534	0.0133766	0.0110628	0.0103519	0.0118059	0.0156698	0.0158774	0.0143771	0.0152353	0.0124734	0.0103966	0.0129516	0.014321
X001_1885_169_m1_m.asd	1	1885	m1	m	0.0605052	0.0723988	0.0484987	0.0390243	0.0411822	0.0329885	0.0268792	0.0294785	0.0415996	0.0308675	0.0225974	0.0330997	0.0290952	0.0213398	0.0172309	0.016372	0.0167986	0.0166556	0.0131768	0.0110796	0.011444	0.0138183	0.0159115	0.0158682	0.0123949	0.00694132	0.00597775	0.0123927	0.01111	0.0102477	0.0133052	0.00909622	0.00742457	0.0103404	0.0105806	0.00865566	0.00660405	0.008198	0.0090173	0.00865441	0.0079971	0.00855612	0.00956634	0.0099479	0.00946465
X001_1885_179_m2_c.asd	1	1885	m2	c	0.152794	0.117099	0.104996	0.107334	0.115961	0.120861	0.111178	0.0961045	0.0868876	0.0720459	0.067563	0.0800495	0.0776923	0.0692567	0.0619089	0.0578473	0.055225	0.0528302	0.0497595	0.0463853	0.0438665	0.0441622	0.0425105	0.0396847	0.0377074	0.0333965	0.0308395	0.033042	0.0346681	0.032419	0.0270759	0.0289407	0.0295402	0.0262232	0.0227899	0.0205724	0.020744	0.0244133	0.0254041	0.0240659	0.0228646	0.0219894	0.02173	0.0219341	0.0206094
X001_1885_179_m2_g.asd	1	1885	m2	g	0.0829459	0.0743448	0.0532757	0.0495591	0.0594381	0.0659295	0.0555026	0.0455341	0.0527765	0.0357379	0.0236878	0.0359299	0.035182	0.0336891	0.0372256	0.0375424	0.0329037	0.0258946	0.0249802	0.0229078	0.0209098	0.0244181	0.0223272	0.0161233	0.0109592	0.0104495	0.0139299	0.0186088	0.0163785	0.0132538	0.0131628	0.0144246	0.0117291	0.00623964	0.0082009	0.00952509	0.00969351	0.0123581	0.0116804	0.0095638	0.0100455	0.0109394	0.0109773	0.00965005	0.00928609
X001_1885_179_m2_m.asd	1	1885	m2	m	0.0534793	0.0295298	0.0390506	0.0549085	0.0642517	0.0588128	0.0411877	0.0280183	0.0324785	0.0243069	0.0204477	0.0320906	0.0370805	0.0291354	0.0140663	0.0203386	0.0242309	0.0202148	0.0190976	0.0195331	0.0184878	0.0111521	0.0101691	0.0118447	0.00886798	0.00695185	0.00781956	0.0114255	0.0135624	0.014326	0.0140115	0.0124275	0.0102297	0.00838758	0.00884564	0.00751507	0.00544655	0.00699117	0.00885936	0.00992834	0.00978157	0.0101097	0.00996152	0.00863461	0.00913949
X001_1885_195_m3_c.asd	1	1885	m3	c	0.157923	0.148176	0.138193	0.137552	0.141323	0.13879	0.123507	0.108758	0.106954	0.0923642	0.0807081	0.0828707	0.0805672	0.0737514	0.0655028	0.063219	0.0654989	0.0675358	0.0583136	0.0508344	0.0485469	0.0513416	0.0458651	0.0386585	0.0405111	0.041884	0.0422054	0.0419644	0.0394365	0.0380401	0.0385918	0.0350962	0.0313505	0.028906	0.0265086	0.0254715	0.0257833	0.0266609	0.0271314	0.0270197	0.0264445	0.0250525	0.0236298	0.0228038	0.0214085
X001_1885_195_m3_g.asd	1	1885	m3	g	0.086501	0.0697999	0.0415322	0.0440342	0.061979	0.0583096	0.0549428	0.0508544	0.0413601	0.0235728	0.0185172	0.0348005	0.0345818	0.0300762	0.0286805	0.0257673	0.025661	0.0272026	0.0228212	0.0191886	0.0178078	0.0182626	0.0177476	0.0154884	0.0117727	0.0105154	0.0121592	0.0156713	0.0174596	0.0160441	0.0124041	0.0129898	0.0135863	0.0124454	0.0102519	0.00900026	0.00969411	0.0128974	0.0134658	0.0117791	0.010103	0.00994715	0.00966054	0.00792454	0.00815814
X001_1885_195_m3_m.asd	1	1885	m3	m	0.0650322	0.0482963	0.0388732	0.0553433	0.0737618	0.0554119	0.0504019	0.05218	0.0446477	0.032745	0.0256542	0.0278766	0.0291197	0.0276407	0.0237781	0.020094	0.0184747	0.0180141	0.0139615	0.0140245	0.017107	0.0176498	0.0166439	0.0142519	0.0106428	0.00519641	0.00469714	0.0127064	0.0159288	0.0151833	0.0125202	0.0100035	0.00983014	0.011319	0.00970633	0.00801631	0.00774336	0.0100066	0.00934061	0.00758508	0.00861825	0.00978813	0.00987382	0.0085324	0.00845633
X001_1885_217_m4_c.asd	1	1885	m4	c	0.170258	0.139022	0.114533	0.115694	0.127048	0.119234	0.111246	0.105382	0.0999396	0.0884564	0.07906	0.0763293	0.0674463	0.0621718	0.0637233	0.0638243	0.0588632	0.0520001	0.0560118	0.0542205	0.0467545	0.0419769	0.0384964	0.0365379	0.0360417	0.030428	0.0283395	0.0352556	0.0326869	0.0297528	0.0318219	0.032519	0.0313693	0.0287526	0.0258488	0.0244242	0.0247006	0.025919	0.0251054	0.0234611	0.0233569	0.0220795	0.0210462	0.0215372	0.0209249
X001_1885_217_m4_g.asd	1	1885	m4	g	0.0703839	0.0563867	0.0450599	0.0455155	0.0528768	0.0564123	0.0523114	0.0483192	0.0511424	0.0377776	0.0296822	0.0391813	0.0332523	0.0281519	0.0293983	0.0182493	0.0164314	0.0247057	0.0223697	0.0207722	0.0210144	0.0202322	0.0169076	0.0131764	0.0119374	0.0109997	0.0113107	0.0132832	0.0130759	0.0127868	0.0135075	0.0133045	0.0124755	0.0110924	0.00842777	0.00839333	0.010161	0.00980645	0.00887855	0.00892708	0.0112217	0.0113099	0.00933773	0.00693145	0.00881743
X001_1885_217_m4_m.asd	1	1885	m4	m	0.0428328	0.0404833	0.0376885	0.0395688	0.0446553	0.0487908	0.0412477	0.035565	0.0438477	0.027584	0.0142016	0.022975	0.0253283	0.0235297	0.0208706	0.0197397	0.0219698	0.0241835	0.0146187	0.0143276	0.0194162	0.0131947	0.00927239	0.00827252	0.00766089	0.00803505	0.00960467	0.0120949	0.0138399	0.0133091	0.0104299	0.00796945	0.00642032	0.00592226	0.00623821	0.00665623	0.00758917	0.0103432	0.00856042	0.00579172	0.0080954	0.00880165	0.00799055	0.00707063	0.00836761
X001_1885_335_b1_c.asd	1	1885	b1	c	0.146714	0.135317	0.131788	0.125228	0.118755	0.119452	0.0972852	0.0789287	0.0919373	0.0855073	0.0740079	0.0713616	0.0649703	0.0596169	0.0579708	0.0592905	0.0580103	0.0534365	0.0493923	0.0476911	0.046341	0.0410162	0.0407956	0.0423247	0.0393615	0.0331124	0.0295703	0.0324278	0.0329407	0.031989	0.0308554	0.0304263	0.0287766	0.0257119	0.0229988	0.0206238	0.0199692	0.0234564	0.0251313	0.02419	0.0217286	0.0210428	0.0210087	0.0201293	0.0194249
X001_1885_335_b1_g.asd	1	1885	b1	g	0.0251637	0.0195064	0.0288363	0.042706	0.0491531	0.0366285	0.0263422	0.025126	0.0319023	0.014348	0.00274276	0.0159262	0.014037	0.01116	0.0144498	0.0161657	0.0154641	0.0121788	0.00601806	0.00432791	0.0067673	0.00900863	0.00752317	0.00321169	-0.00109483	0.00130895	0.00673983	0.0101479	0.0079324	0.00748143	0.0108656	0.00557888	0.00330181	0.00659126	0.00726897	0.00402032	0.000602665	0.00512182	0.00687473	0.00616753	0.00652114	0.00758599	0.0077946	0.00604492	0.00430381
X001_1885_335_b1_m.asd	1	1885	b1	m	0.0234779	0.0285933	0.0314578	0.0404922	0.0481959	0.0425773	0.0344692	0.0279562	0.0243316	0.0150525	0.0142622	0.0277516	0.0269788	0.021672	0.0190023	0.0203128	0.0208087	0.0193861	0.0184209	0.0161379	0.0150979	0.0204105	0.0189	0.0146336	0.0152195	0.00984219	0.00603704	0.0102875	0.0132769	0.0141762	0.0131981	0.0111125	0.0088863	0.00728329	0.00707882	0.00638834	0.00635589	0.0102479	0.010795	0.00914657	0.00894023	0.00896216	0.00914825	0.00935474	0.00836628
X001_1885_361_b2_c.asd	1	1885	b2	c	0.220406	0.186994	0.168278	0.164991	0.166943	0.157689	0.142101	0.130556	0.130387	0.119989	0.107455	0.101033	0.0999519	0.0955965	0.0851166	0.0741013	0.0705592	0.0723064	0.0650854	0.062451	0.0635879	0.0610728	0.0555529	0.049353	0.0453621	0.0432829	0.045755	0.0525703	0.0498946	0.0458576	0.04531	0.0428574	0.0394268	0.036296	0.0356963	0.0341872	0.0321331	0.032284	0.0305083	0.0284868	0.0293984	0.0302819	0.0301226	0.0287178	0.0280064
X001_1885_361_b2_g.asd	1	1885	b2	g	0.0833684	0.0665241	0.0418389	0.0388377	0.0558472	0.078346	0.0782682	0.0644455	0.0526222	0.0362555	0.0289746	0.0373491	0.0415577	0.0408802	0.0366766	0.031214	0.0281533	0.0273265	0.024134	0.0245887	0.0266881	0.0242922	0.0183736	0.0144106	0.0178086	0.0160066	0.0144818	0.0184859	0.0201894	0.0198396	0.0179865	0.0137651	0.0118996	0.0130616	0.0129411	0.0119676	0.0110555	0.0118395	0.0123692	0.0123432	0.0119927	0.0121006	0.0111681	0.00851303	0.00955239
X001_1885_361_b2_m.asd	1	1885	b2	m	0.0623625	0.0310108	0.0267002	0.0353175	0.0470925	0.0524419	0.0476437	0.0429189	0.0469843	0.0322115	0.0220564	0.0313336	0.029656	0.0275057	0.0294137	0.0262324	0.0243977	0.0242288	0.0196374	0.0155556	0.0144302	0.0182195	0.0167814	0.0134632	0.0145071	0.0123708	0.0119229	0.0167138	0.0168143	0.0152704	0.0138792	0.00868803	0.00711086	0.00983225	0.00886476	0.00779638	0.0079225	0.00979424	0.010358	0.00994678	0.00990739	0.00946339	0.00925239	0.00980111	0.0103165
X001_1885_371_b3_c.asd	1	1885	b3	c	0.169932	0.159775	0.145154	0.144363	0.149652	0.143734	0.123196	0.110428	0.122595	0.0993651	0.0780182	0.0860132	0.0858711	0.082287	0.0781572	0.0683337	0.0631642	0.0635097	0.0609654	0.0582366	0.0563821	0.0563453	0.0564632	0.0533734	0.0446929	0.043547	0.0459834	0.0464341	0.0450903	0.0434334	0.042311	0.0410154	0.0393699	0.0373434	0.0349429	0.032097	0.0309655	0.0355624	0.0357108	0.0333371	0.0338302	0.0338558	0.0328651	0.0311368	0.030826
X001_1885_371_b3_g.asd	1	1885	b3	g	0.0600257	0.051272	0.0280421	0.0310637	0.0512789	0.0604783	0.0530535	0.0424061	0.0418409	0.0261652	0.0179086	0.0300105	0.0284203	0.0261543	0.0286781	0.0248423	0.0192202	0.0149771	0.0155589	0.0156082	0.0143593	0.0131607	0.0129776	0.0124299	0.00990032	0.00897935	0.00996105	0.0118324	0.0103054	0.00948267	0.0109525	0.00914767	0.00849253	0.00937633	0.00666244	0.00480061	0.00498433	0.00683559	0.00809455	0.00895665	0.0101992	0.00883656	0.0070258	0.00696917	0.00661633
X002_1854_193_b3_m.asd	2	1854	b3	m	0.104927	0.0870468	0.086473	0.0794935	0.0744675	0.0898575	0.0922804	0.0856427	0.0808877	0.0751121	0.0726823	0.0739082	0.0624419	0.0545934	0.0557801	0.0473429	0.0422057	0.0434814	0.0463417	0.0423939	0.0363027	0.0405992	0.0376722	0.0318331	0.0322823	0.0299925	0.0293988	0.0338333	0.0329755	0.0309779	0.0308434	0.0312818	0.0308553	0.0288899	0.0246557	0.0254063	0.0287368	0.0259049	0.0241928	0.0238994	0.0233794	0.0235619	0.0235408	0.0224088	0.0202156
X002_1854_003_t1_c.asd	2	1854	t1	c	0.217854	0.181686	0.17803	0.175262	0.168603	0.160917	0.146615	0.135787	0.136659	0.125035	0.115475	0.116992	0.105232	0.0970166	0.0972344	0.0826212	0.0751075	0.0784359	0.0797583	0.0761823	0.0700106	0.067542	0.0614005	0.0544683	0.0523237	0.0555468	0.0580768	0.0553156	0.0528408	0.0516804	0.0518145	0.0522687	0.050198	0.0459958	0.0439946	0.0461077	0.0483966	0.0423935	0.0388524	0.0389873	0.0408449	0.0416722	0.0409996	0.0392004	0.037836
X002_1854_003_t1_g.asd	2	1854	t1	g	0.112032	0.0999606	0.10569	0.0935575	0.0726707	0.067434	0.0769214	0.0902383	0.0947985	0.0774337	0.0664782	0.0765079	0.063854	0.0537534	0.0553748	0.0395607	0.0367602	0.0484986	0.0478935	0.0410002	0.0348854	0.0399023	0.0395317	0.0343219	0.0299609	0.0328685	0.0369297	0.0360385	0.0322285	0.0308862	0.0334374	0.0322003	0.0313688	0.0315556	0.0280708	0.0286916	0.0312045	0.0270308	0.0259607	0.0263209	0.0236348	0.0267744	0.0284891	0.0229498	0.0245194
X002_1854_003_t1_m.asd	2	1854	t1	m	0.112999	0.0785893	0.0885824	0.0804719	0.0632256	0.068709	0.0683167	0.0678163	0.0759493	0.0697658	0.0614915	0.0595296	0.0443237	0.0342645	0.0364296	0.0330678	0.034272	0.0409154	0.0469462	0.0374386	0.0237898	0.0333477	0.0342	0.0284466	0.0267901	0.0276201	0.0293685	0.0298826	0.0233675	0.0223106	0.0301268	0.0275785	0.025058	0.0253302	0.0211257	0.0205402	0.0227654	0.0217236	0.0202594	0.0193343	0.0194202	0.0201808	0.0202766	0.0189055	0.0182778
X002_1854_009_t2_c.asd	2	1854	t2	c	0.223959	0.203676	0.20494	0.189083	0.166528	0.163079	0.161279	0.15647	0.147271	0.135553	0.128818	0.12873	0.115855	0.10307	0.0967666	0.0866351	0.0850999	0.0900419	0.083556	0.0748296	0.0711468	0.0811362	0.0806689	0.0715024	0.06324	0.0631425	0.0660095	0.0663251	0.0672902	0.0656123	0.0606275	0.0576358	0.0577732	0.059025	0.0534199	0.0537634	0.057826	0.0541506	0.0510654	0.0498032	0.0496394	0.0517826	0.0526761	0.0497133	0.0479818
X002_1854_009_t2_g.asd	2	1854	t2	g	0.0917556	0.0831014	0.0910373	0.0757098	0.0567167	0.0732922	0.07501	0.0681161	0.0676522	0.0579873	0.0520543	0.0570919	0.0527542	0.05005	0.0518455	0.0414531	0.0369907	0.0409119	0.0409006	0.0374181	0.0322456	0.0289823	0.0307762	0.0316351	0.0246843	0.0247632	0.0281448	0.0290532	0.0248725	0.0233658	0.0268106	0.0235062	0.0212705	0.0222592	0.021586	0.0221428	0.0227324	0.0196407	0.0184018	0.0190583	0.0199756	0.0222111	0.0222432	0.0179312	0.0167384
X002_1854_009_t2_m.asd	2	1854	t2	m	0.0772626	0.0566332	0.0677185	0.0623403	0.0543657	0.078366	0.0769905	0.0639411	0.0631447	0.0548427	0.0529282	0.0626838	0.0491146	0.0394209	0.0425959	0.0260381	0.0207572	0.0312421	0.0381825	0.0334568	0.0241432	0.0274636	0.0296722	0.027153	0.0201601	0.0226403	0.0258741	0.0219269	0.0219375	0.0243104	0.0259667	0.0209805	0.0200974	0.023988	0.0188124	0.0211462	0.0271774	0.0205605	0.0168294	0.017331	0.0190314	0.019826	0.0188489	0.0162757	0.015059
X002_1854_023_t3_c.asd	2	1854	t3	c	0.120912	0.0941958	0.090656	0.0875133	0.0831725	0.0815611	0.0622594	0.050144	0.0680714	0.0607423	0.0544508	0.0665821	0.0543872	0.0453995	0.0499152	0.0394847	0.0359569	0.041887	0.04191	0.0342086	0.0257342	0.0301158	0.0316661	0.029584	0.0273306	0.0291004	0.03154	0.0307993	0.0250465	0.0232822	0.0275395	0.0221441	0.0196268	0.02244	0.019833	0.019899	0.0221263	0.0212153	0.0184226	0.016104	0.0167668	0.0169231	0.0162065	0.0150753	0.015203
X002_1854_023_t3_g.asd	2	1854	t3	g	0.0491377	0.0243313	0.028577	0.0343177	0.0383271	0.0455936	0.039227	0.0280427	0.024106	0.0222239	0.0267629	0.036429	0.0278807	0.0211236	0.0231224	0.0111187	0.00896513	0.0194898	0.0267839	0.0220942	0.0128425	0.0169776	0.0152774	0.0107435	0.0115285	0.0128636	0.0137335	0.0135042	0.00970586	0.00945505	0.014433	0.0127105	0.0125843	0.0151452	0.0116621	0.0103052	0.0113478	0.0106661	0.00921011	0.0077478	0.00714009	0.00824219	0.00927378	0.0086396	0.00755403
X002_1854_023_t3_m.asd	2	1854	t3	m	0.0486403	0.0277883	0.0189262	0.0250515	0.0390112	0.0495421	0.0448579	0.0363524	0.0369374	0.0303775	0.0279676	0.0353287	0.0303199	0.027247	0.0297991	0.0159561	0.0149362	0.027838	0.0281119	0.0210916	0.0136991	0.0164294	0.0163416	0.0154098	0.0186614	0.018151	0.0171656	0.0186734	0.0162289	0.0140852	0.0142772	0.0121388	0.0114311	0.0129388	0.0136398	0.0154883	0.0170024	0.0145302	0.0120098	0.0103811	0.00980623	0.0132005	0.0150563	0.0110908	0.00879577
X002_1854_081_m1_c.asd	2	1854	m1	c	0.240247	0.202076	0.196424	0.184106	0.170713	0.174292	0.16217	0.146653	0.144485	0.136311	0.128415	0.125613	0.117619	0.111194	0.107478	0.0927348	0.0847659	0.0870334	0.0908864	0.0849573	0.074449	0.0747202	0.0710209	0.0652393	0.0633735	0.0633763	0.0657971	0.0692298	0.0607773	0.0541727	0.0562727	0.0555739	0.0561523	0.0572737	0.0503444	0.0488956	0.0523032	0.0515511	0.049527	0.0475069	0.0465487	0.0476917	0.0475565	0.0437962	0.0422154
X002_1854_081_m1_g.asd	2	1854	m1	g	0.0940544	0.0743567	0.0687901	0.0643059	0.0641877	0.0760339	0.067025	0.0518325	0.0506138	0.0470565	0.0487168	0.0581359	0.0543126	0.0460548	0.0394105	0.0315917	0.0324773	0.0414739	0.0494131	0.0408993	0.0251336	0.0263256	0.0282087	0.0275158	0.0249219	0.0298587	0.0327338	0.0263478	0.0270703	0.027484	0.0236904	0.0229655	0.0224131	0.0207568	0.0179521	0.0182164	0.020074	0.0182618	0.0184264	0.0196666	0.0193109	0.0195696	0.0189863	0.0165931	0.0166404
X002_1854_081_m1_m.asd	2	1854	m1	m	0.126291	0.0879669	0.0871492	0.0875801	0.0856088	0.0874677	0.0719029	0.0610365	0.0763064	0.0726921	0.0665323	0.070148	0.0577621	0.0484934	0.050066	0.0452063	0.0425	0.043586	0.0442779	0.040119	0.0349131	0.0377137	0.0339704	0.0275417	0.0269619	0.0317183	0.0345123	0.0302889	0.0273904	0.0281432	0.0313167	0.0283307	0.0262386	0.0267336	0.0241776	0.0263896	0.0302806	0.0257988	0.0229967	0.0233318	0.025418	0.0258663	0.0248496	0.0231829	0.0205479
X002_1854_093_m2_c.asd	2	1854	m2	c	0.227743	0.198375	0.204723	0.193742	0.172507	0.167424	0.163996	0.158936	0.151116	0.138514	0.131596	0.134456	0.127557	0.117758	0.108958	0.094753	0.0887706	0.0919887	0.0936477	0.088835	0.080595	0.0774492	0.0772189	0.0757473	0.0695332	0.0711878	0.072968	0.0679711	0.0667066	0.0665116	0.0650723	0.0623788	0.0603787	0.0592358	0.0562291	0.0567083	0.0582563	0.0533372	0.0514114	0.0517131	0.0505715	0.0504409	0.0507143	0.0502687	0.0473267
X002_1854_093_m2_g.asd	2	1854	m2	g	0.131473	0.109831	0.100756	0.0897256	0.0843577	0.0980426	0.103567	0.101451	0.0977272	0.0856843	0.0788416	0.0832101	0.0746157	0.0652546	0.0611387	0.0527015	0.0480327	0.0495791	0.056706	0.052282	0.0412463	0.0409819	0.0408573	0.0394056	0.0376728	0.0392114	0.0409724	0.0400044	0.0379475	0.0367041	0.0368262	0.0358854	0.0355643	0.0354027	0.0312448	0.030235	0.0322683	0.0330161	0.0312568	0.0286721	0.0279603	0.0291869	0.0295128	0.0268864	0.0249615
X002_1854_093_m2_m.asd	2	1854	m2	m	0.0840252	0.0550487	0.0612647	0.0549184	0.0511246	0.0852662	0.0784614	0.0582754	0.0653191	0.0620468	0.0605881	0.0681652	0.057475	0.0470075	0.0446079	0.0327577	0.0307108	0.0386468	0.037693	0.0328634	0.0285173	0.0305559	0.0310629	0.0276697	0.0209132	0.0251244	0.0314854	0.030637	0.0263193	0.023063	0.0229154	0.023122	0.0216726	0.0189303	0.0182578	0.0199803	0.0222469	0.0214763	0.0182589	0.0160726	0.0188246	0.0209623	0.0201405	0.0161302	0.0151154
X002_1854_109_m3_c.asd	2	1854	m3	c	0.24268	0.207704	0.21252	0.20273	0.184501	0.183683	0.17698	0.16878	0.166038	0.152476	0.142305	0.143449	0.132391	0.121818	0.117061	0.104924	0.0977859	0.0967338	0.0913193	0.0867005	0.0845388	0.0857351	0.0827643	0.0764454	0.0706481	0.0720115	0.0746147	0.0726912	0.0693469	0.0680817	0.0691656	0.0652099	0.0622833	0.06202	0.0603052	0.0610533	0.0621604	0.0576192	0.0556411	0.0557057	0.0548322	0.0562996	0.0564672	0.052606	0.0516179
X002_1854_109_m3_g.asd	2	1854	m3	g	0.115953	0.0870089	0.100313	0.102039	0.0949672	0.101173	0.0822792	0.0616172	0.0668416	0.0681237	0.0691022	0.0730153	0.0691926	0.0596136	0.0480355	0.0390166	0.0364986	0.0404127	0.0481723	0.0463834	0.0375781	0.0332653	0.0334902	0.0342453	0.0311021	0.0330018	0.0361668	0.0358657	0.0306683	0.0288864	0.0327391	0.0294758	0.0264149	0.0260246	0.0249446	0.0245715	0.0248985	0.0252498	0.0245972	0.0230512	0.0212889	0.0217868	0.0219885	0.0198115	0.0196885
X002_1854_109_m3_m.asd	2	1854	m3	m	0.0995677	0.0613808	0.0675112	0.0628646	0.0536661	0.0652865	0.0609234	0.0508163	0.0512572	0.0476764	0.0454623	0.0479497	0.0442577	0.0437904	0.0470787	0.0340673	0.0262391	0.0298454	0.0398779	0.0358234	0.02464	0.0289569	0.0294048	0.0259506	0.0235189	0.0230886	0.0238782	0.024847	0.025855	0.0251859	0.0223024	0.0185237	0.0174905	0.0194205	0.0199799	0.0214222	0.0224534	0.0196324	0.0169463	0.0161959	0.0181643	0.0193136	0.0186099	0.016178	0.014624
X002_1854_127_m4_c.asd	2	1854	m4	c	0.196678	0.168074	0.168217	0.150943	0.130209	0.138522	0.131181	0.120894	0.126174	0.118237	0.110093	0.110326	0.0958085	0.0853152	0.0852643	0.0736582	0.0687548	0.073433	0.077335	0.0709762	0.0605088	0.061946	0.0630248	0.0596485	0.0511326	0.0502202	0.0527625	0.0529869	0.0499022	0.046886	0.0455462	0.0426451	0.0413737	0.0415515	0.0378601	0.0368916	0.0381932	0.0372092	0.0340813	0.0311784	0.0314611	0.0330511	0.0331199	0.0301271	0.0291543
X002_1854_127_m4_g.asd	2	1854	m4	g	0.137898	0.0996932	0.104748	0.0937966	0.07902	0.0955758	0.093186	0.0854513	0.0929953	0.0838295	0.076391	0.0824552	0.0746866	0.0651096	0.0596383	0.0473063	0.0455829	0.0536099	0.0519692	0.0447309	0.0382767	0.042483	0.0428115	0.0384915	0.0332153	0.0350434	0.037788	0.0354636	0.0325321	0.0313052	0.0321576	0.0317616	0.0310914	0.0302524	0.0277494	0.0278696	0.0295158	0.0281553	0.0272046	0.0265316	0.0252447	0.0270147	0.0282808	0.02587	0.0239957
X002_1854_127_m4_m.asd	2	1854	m4	m	0.0834703	0.0687486	0.0824193	0.0921008	0.0918532	0.0861824	0.0742835	0.0696092	0.0820808	0.0841719	0.0773527	0.0667507	0.0531774	0.0463861	0.0484736	0.0457086	0.0445015	0.0455723	0.0446301	0.0390789	0.0333966	0.036817	0.0374955	0.0347288	0.0311243	0.0296436	0.0302976	0.0319816	0.0312797	0.0298913	0.0288142	0.0263064	0.0248711	0.0251167	0.0250956	0.0271788	0.0293491	0.02668	0.0247746	0.02376	0.0223233	0.0238463	0.0242726	0.0205236	0.0199516
X002_1854_175_b1_c.asd	2	1854	b1	c	0.166696	0.157833	0.164365	0.154164	0.136596	0.134884	0.122765	0.109405	0.106817	0.0959735	0.0901234	0.0962133	0.0899394	0.082066	0.0784303	0.0720885	0.0702305	0.072178	0.0691122	0.0634855	0.058505	0.0590125	0.0557457	0.0505792	0.0485104	0.0511053	0.0537855	0.0522927	0.04709	0.0434275	0.0435451	0.0430798	0.0410635	0.0380286	0.0364409	0.0363443	0.037027	0.0371486	0.0340028	0.0305682	0.0312556	0.0318121	0.0312457	0.0294591	0.0273289
X002_1854_175_b1_g.asd	2	1854	b1	g	0.102892	0.0969485	0.0900198	0.083439	0.0783161	0.0743539	0.0669053	0.0619105	0.0645963	0.0602067	0.0619883	0.0738238	0.0578863	0.0432325	0.0429415	0.0345293	0.0331994	0.0395335	0.0402932	0.0345192	0.0271668	0.0279691	0.0285483	0.0283066	0.0285098	0.0280382	0.0277576	0.0279287	0.0238759	0.0231944	0.0279335	0.0260462	0.0243907	0.0247342	0.0221468	0.0219713	0.0233496	0.0216696	0.0211381	0.0208909	0.0189321	0.0199826	0.0211114	0.0193797	0.0180694
X002_1854_175_b1_m.asd	2	1854	b1	m	0.0768925	0.0602333	0.0603367	0.063834	0.0689984	0.0776971	0.0644944	0.0482279	0.0505388	0.0449778	0.0460691	0.0593251	0.045586	0.0324312	0.0326873	0.0261853	0.0267482	0.0339719	0.0334449	0.0276107	0.0215272	0.0233963	0.021967	0.0188587	0.0188599	0.0198237	0.0222627	0.0256454	0.0228403	0.0197482	0.0196666	0.0183789	0.0176374	0.0177167	0.0168503	0.0170353	0.0170818	0.0136782	0.0121097	0.0119764	0.0112374	0.0117272	0.0116614	0.0098181	0.0105124
X002_1854_185_b2_c.asd	2	1854	b2	c	0.227419	0.216052	0.185842	0.1618	0.154239	0.164453	0.153532	0.139106	0.143505	0.130534	0.120734	0.126738	0.114792	0.104044	0.102427	0.0914708	0.0848813	0.0849699	0.083778	0.0773539	0.0708358	0.0755228	0.07356	0.0654702	0.0575045	0.0567965	0.0596971	0.0613867	0.0598289	0.058801	0.0593692	0.0550979	0.0518474	0.0509059	0.0473495	0.0465245	0.0473131	0.0446408	0.0429805	0.0422853	0.0413403	0.0423676	0.0433283	0.042214	0.0402812
X002_1854_185_b2_g.asd	2	1854	b2	g	0.116414	0.0973698	0.104751	0.101897	0.0945004	0.10258	0.0976002	0.0870309	0.0833138	0.0778121	0.0763698	0.0801379	0.069107	0.0591567	0.0575394	0.0526785	0.0468382	0.0439057	0.05248	0.0524801	0.0450751	0.0422372	0.0398571	0.0382193	0.0382484	0.0366429	0.0355914	0.036782	0.0355902	0.0355651	0.0374048	0.0337545	0.0304193	0.0291257	0.0260198	0.0272476	0.0306056	0.0285575	0.0285002	0.0294407	0.0281738	0.0277994	0.0270878	0.0249134	0.0241929
X002_1854_185_b2_m.asd	2	1854	b2	m	0.122286	0.0922011	0.0961079	0.0995566	0.0987954	0.100385	0.0902255	0.0756736	0.0672437	0.0667283	0.0753198	0.0868911	0.070056	0.0564187	0.0584404	0.0468214	0.043592	0.0507607	0.0511989	0.0474379	0.0426274	0.0418388	0.0405634	0.0375623	0.0332257	0.03575	0.0376324	0.0323784	0.0271886	0.0276618	0.0334019	0.030686	0.0294974	0.0315075	0.0270595	0.0261253	0.0282037	0.0266715	0.0271298	0.0278844	0.0255708	0.0258017	0.025863	0.0232472	0.023708
X002_1854_193_b3_c.asd	2	1854	b3	c	0.205131	0.167532	0.164321	0.165443	0.16156	0.149329	0.142777	0.138896	0.131637	0.123369	0.118804	0.117325	0.0969629	0.0831104	0.0847531	0.0746808	0.0725477	0.0795352	0.0796358	0.0698293	0.0572599	0.0567267	0.0570001	0.0567885	0.0570795	0.0553244	0.0539757	0.054359	0.04837	0.0452762	0.0485719	0.0466775	0.0449465	0.044668	0.0417075	0.04055	0.0408234	0.0392743	0.0379475	0.0368856	0.0357143	0.036589	0.0367563	0.0338466	0.0309402
X002_1854_193_b3_g.asd	2	1854	b3	g	0.107756	0.0767515	0.0795969	0.0907563	0.0978682	0.0930573	0.0729338	0.0564824	0.0613439	0.0715919	0.0805732	0.0822249	0.0632154	0.0478551	0.0471009	0.0447578	0.0432608	0.044469	0.0523952	0.04864	0.0372626	0.0345654	0.0361408	0.037787	0.0356168	0.0349992	0.0338027	0.0301823	0.0276881	0.0297887	0.0355897	0.0346167	0.031775	0.0296695	0.0286048	0.0278758	0.0272161	0.0265114	0.0268802	0.0277497	0.0279899	0.0271979	0.0253355	0.0230075	0.0236501
X003_1879_323_b3_m.asd	3	1879	b3	m	0.0369809	0.0288382	0.0508963	0.046902	0.0315598	0.0439525	0.0384598	0.028332	0.0327094	0.0274297	0.0213106	0.0216604	0.0197952	0.0168793	0.0142429	0.012854	0.0138186	0.0168633	0.0207684	0.0207304	0.0181301	0.0176751	0.0151823	0.0130168	0.0145678	0.0144356	0.014088	0.0147829	0.0112293	0.00996709	0.0133036	0.012491	0.0111548	0.0107127	0.0102235	0.00843404	0.0073727	0.0116868	0.0110262	0.00789347	0.00846491	0.00925277	0.00894355	0.00739294	0.00866791
X003_1879_003_t1_c.asd	3	1879	t1	c	0.109605	0.102471	0.105833	0.0990326	0.0863426	0.0805239	0.0766348	0.074737	0.0740503	0.0616316	0.0539314	0.0598778	0.0573301	0.0515946	0.0470684	0.0463188	0.041564	0.0347089	0.0395339	0.0424464	0.0409334	0.0370099	0.0330483	0.0309913	0.0319649	0.0315564	0.0302058	0.0289025	0.0270666	0.0256346	0.0249652	0.0239248	0.0227082	0.0220065	0.0239747	0.0225183	0.0189819	0.0195557	0.0195261	0.0182755	0.0165307	0.0168265	0.016743	0.0144165	0.015185
X003_1879_003_t1_g.asd	3	1879	t1	g	0.0384338	0.0452049	0.0636297	0.0622045	0.0467277	0.0371245	0.0404792	0.0421179	0.0277032	0.0198836	0.0214807	0.0285496	0.0263417	0.0238063	0.0245554	0.021853	0.0154819	0.00969218	0.0163417	0.0196793	0.0182759	0.0170375	0.0183967	0.0191642	0.0152437	0.0133085	0.0120305	0.00987322	0.0102251	0.0114585	0.0119277	0.0100689	0.00908472	0.0100403	0.0120756	0.0111912	0.00868817	0.00951705	0.00958049	0.00872853	0.00796618	0.00755801	0.00725112	0.00684324	0.00688983
X003_1879_003_t1_m.asd	3	1879	t1	m	0.0468306	0.028201	0.0474284	0.0487994	0.0338084	0.0236386	0.0251643	0.028611	0.0231909	0.0187248	0.0172211	0.0181359	0.0170077	0.0171956	0.0189989	0.0171839	0.00879852	-0.000993854	0.00424472	0.011134	0.0151754	0.0148668	0.0126609	0.0107295	0.010745	0.00912743	0.00890241	0.0121022	0.0124557	0.0115258	0.0105328	0.00831061	0.00759771	0.00885348	0.0101846	0.00869448	0.00592275	0.00662284	0.00709043	0.00622228	0.00401563	0.00536794	0.00660207	0.00441951	0.00467606
X003_1879_011_t2_c.asd	3	1879	t2	c	0.138277	0.128148	0.129371	0.124315	0.114516	0.108277	0.0990157	0.0922974	0.0926987	0.0858252	0.0794357	0.0783261	0.0696961	0.0620492	0.0593988	0.0581127	0.0550181	0.0503068	0.0479726	0.046283	0.045388	0.0462857	0.0450144	0.0423651	0.0403463	0.0375969	0.0364252	0.0379635	0.0362329	0.0337372	0.0323453	0.031185	0.03115	0.0315962	0.0295657	0.0273198	0.0259676	0.0263146	0.0266806	0.0255323	0.0218272	0.0199115	0.0198107	0.0205645	0.0209109
X003_1879_011_t2_g.asd	3	1879	t2	g	0.0372486	0.0148081	0.0298462	0.0375121	0.0321645	0.021911	0.0213761	0.0256788	0.0268975	0.028417	0.0296326	0.0284845	0.0161141	0.0109192	0.0174599	0.014855	0.0127313	0.0137028	0.0141961	0.0162117	0.0175247	0.0136404	0.0114224	0.0112354	0.0115388	0.0114386	0.0106752	0.00936022	0.00821076	0.00790726	0.00842386	0.00799885	0.00873455	0.0102883	0.00886939	0.00747803	0.00742669	0.00947392	0.0103403	0.0090242	0.00571598	0.00543476	0.00592375	0.00475396	0.00554177
X003_1879_011_t2_m.asd	3	1879	t2	m	0.0367826	0.0397559	0.0522154	0.0473426	0.0323932	0.0265375	0.0303465	0.0294869	0.0121237	0.00905304	0.0124276	0.0131373	0.0151696	0.0159659	0.0146349	0.0135472	0.0100427	0.00632755	0.0113252	0.0144213	0.0137128	0.0109075	0.0112689	0.0130253	0.0124907	0.009875	0.00763553	0.00763302	0.00774745	0.00807521	0.00876883	0.0100702	0.00995575	0.00830915	0.00735163	0.00657096	0.0063313	0.00752102	0.00795721	0.00707833	0.00511042	0.00496696	0.00596719	0.00677687	0.00615938
X003_1879_025_t3_c.asd	3	1879	t3	c	0.094118	0.0799773	0.102371	0.108089	0.0947169	0.0783132	0.0721317	0.0702288	0.0637467	0.0628127	0.0605666	0.0528666	0.0501097	0.0474203	0.0427481	0.0402845	0.0357662	0.0309905	0.0355952	0.0394502	0.0389381	0.0327244	0.0281391	0.0269887	0.0287275	0.0269313	0.0243376	0.0241803	0.0256198	0.0255557	0.0231775	0.0232653	0.0218519	0.0191931	0.0216312	0.0219665	0.0202252	0.0206698	0.0194591	0.0173178	0.0162523	0.0157846	0.0153848	0.0147134	0.0145309
X003_1879_025_t3_g.asd	3	1879	t3	g	0.0444131	0.0389003	0.0525957	0.0534353	0.0407146	0.02496	0.0281854	0.0356764	0.0293366	0.023951	0.0209436	0.0195888	0.0191559	0.0182342	0.0169941	0.0192357	0.0187507	0.0150092	0.0129377	0.012901	0.0147674	0.0179516	0.0161896	0.0133465	0.0151842	0.0129374	0.0102426	0.0108992	0.0110325	0.01215	0.0139251	0.0103575	0.00723133	0.00730154	0.0110341	0.0110864	0.00823109	0.00844741	0.00894959	0.00839375	0.00608191	0.00609286	0.00685372	0.0065039	0.00691496
X003_1879_025_t3_m.asd	3	1879	t3	m	0.0384913	0.0153855	0.0146742	0.0203031	0.0243369	0.0210721	0.0233046	0.0255526	0.0203629	0.0112159	0.00879966	0.0167101	0.0176065	0.0135889	0.00829893	0.00821345	0.00426176	-0.00167535	0.00523538	0.0119584	0.0151845	0.0152757	0.00945782	0.00373788	0.00541742	0.00712851	0.00772531	0.00757975	0.00957801	0.0092105	0.00547486	0.00644486	0.00774246	0.00774476	0.00827956	0.00614371	0.00303003	0.00395504	0.00512562	0.00579759	0.00612675	0.00683498	0.00645463	0.00409251	0.00314081
X003_1879_159_m1_c.asd	3	1879	m1	c	0.129128	0.122327	0.126321	0.128373	0.122667	0.106771	0.101536	0.0976043	0.0825065	0.0750307	0.0723179	0.0695987	0.0666489	0.0620687	0.0567166	0.0569708	0.0526018	0.0453236	0.0514224	0.0520984	0.0473926	0.0459788	0.0448997	0.0428425	0.0392775	0.0405241	0.0395656	0.0319217	0.0332703	0.0342799	0.0299718	0.027971	0.028734	0.030859	0.0302992	0.027933	0.0256482	0.0266819	0.0241496	0.0202452	0.0197478	0.0206628	0.0210467	0.0196268	0.0180631
X003_1879_159_m1_g.asd	3	1879	m1	g	0.0699598	0.0753476	0.0678919	0.0693214	0.0706478	0.0527822	0.0468356	0.0473043	0.0428479	0.0417144	0.042356	0.042158	0.0391011	0.0317348	0.0230281	0.026384	0.0266517	0.0221917	0.0252981	0.0275575	0.0265481	0.0219057	0.0191506	0.0194455	0.0220593	0.0217469	0.0196217	0.0176758	0.0166107	0.0158362	0.0150649	0.0148938	0.0152987	0.0154177	0.0127332	0.0107268	0.010404	0.0115861	0.0123517	0.0123267	0.0117351	0.0110984	0.0101555	0.00909351	0.0117546
X003_1879_159_m1_m.asd	3	1879	m1	m	0.0582923	0.0335816	0.0276934	0.0280371	0.0294183	0.0282535	0.0326531	0.0351449	0.028158	0.0246695	0.0207956	0.0138601	0.0112492	0.0165193	0.0249062	0.0136797	0.00336996	0.00208297	0.00944917	0.013913	0.0149204	0.0173054	0.01829	0.0156813	0.00841275	0.00569145	0.00801415	0.0127029	0.0103821	0.00782329	0.00855133	0.00617208	0.00476107	0.0061844	0.0111665	0.00977907	0.00471067	0.0070957	0.00756609	0.0060118	0.00503547	0.005593	0.00555036	0.00339337	0.00326159
X003_1879_167_m2_c.asd	3	1879	m2	c	0.142262	0.151806	0.143039	0.127011	0.109707	0.0955135	0.0954451	0.0988733	0.0930039	0.0825561	0.0740099	0.0711187	0.0722048	0.0698359	0.0621544	0.0568259	0.0521222	0.0484506	0.0490058	0.0500204	0.0503857	0.0500978	0.0450715	0.0403655	0.0423345	0.0409705	0.0382418	0.0370126	0.0354379	0.0341029	0.0332243	0.0316722	0.0306854	0.0304267	0.0299956	0.0272223	0.0238984	0.0247558	0.0248167	0.0236863	0.0223794	0.0213024	0.0200141	0.0183875	0.0189546
X003_1879_167_m2_g.asd	3	1879	m2	g	0.0409124	0.0441766	0.0487988	0.0516964	0.0477617	0.0319486	0.0290787	0.0304604	0.0231596	0.0195381	0.0196252	0.0211249	0.0198472	0.0200647	0.0224722	0.0212293	0.0145041	0.00753145	0.0167522	0.0190949	0.0157473	0.0193586	0.0175967	0.0138812	0.014995	0.0158903	0.0137772	0.00845387	0.00871346	0.011846	0.0143546	0.012087	0.00911453	0.00764754	0.00813354	0.00959243	0.011158	0.0118728	0.0105941	0.00811506	0.00600905	0.0060286	0.00683469	0.00687268	0.00638176
X003_1879_167_m2_m.asd	3	1879	m2	m	0.0169845	0.0186134	0.0374617	0.0428536	0.0337902	0.0206704	0.0174389	0.0198103	0.020107	0.020123	0.0191867	0.0170709	0.0150065	0.0140205	0.013769	0.0117139	0.00608177	0.00133721	0.0120714	0.0154739	0.0114618	0.0105135	0.0103895	0.0113219	0.0133057	0.00937307	0.00555173	0.00727204	0.00904254	0.0100735	0.0101859	0.00978286	0.00800166	0.00565138	0.00608094	0.00621233	0.00601987	0.00723626	0.00698024	0.00602416	0.00612295	0.00537557	0.00514855	0.0064623	0.00605021
X003_1879_177_m3_c.asd	3	1879	m3	c	0.120738	0.124332	0.133965	0.127803	0.109453	0.0923678	0.0854881	0.0835768	0.0787663	0.0743584	0.0708793	0.0678282	0.0620985	0.0604004	0.0623084	0.052473	0.045125	0.0443039	0.0458406	0.0455965	0.0435189	0.0418335	0.0395414	0.0378144	0.0379582	0.0367641	0.0344069	0.0319782	0.0322607	0.031902	0.029478	0.0286036	0.0280005	0.0273949	0.0281174	0.0265891	0.0237971	0.0237461	0.0235011	0.0227483	0.0219235	0.0211781	0.020075	0.0184909	0.0183548
X003_1879_177_m3_g.asd	3	1879	m3	g	0.0587877	0.0555545	0.0431407	0.0344301	0.0320251	0.0347933	0.0396696	0.0409901	0.0347251	0.0274326	0.0215571	0.0185753	0.021833	0.0237892	0.0212947	0.0189696	0.0127468	0.00674702	0.0167422	0.0226722	0.021545	0.0176719	0.0122436	0.00911143	0.0117662	0.014311	0.0146113	0.0126349	0.0145526	0.0146613	0.0107137	0.00955451	0.0100647	0.0112111	0.012221	0.0102609	0.00711691	0.00790878	0.00808433	0.00758254	0.00760363	0.00766898	0.00776989	0.00787028	0.0074396
X003_1879_177_m3_m.asd	3	1879	m3	m	0.0348254	0.0328852	0.046065	0.0395568	0.0237503	0.024687	0.0300669	0.0317039	0.0247924	0.0206035	0.0212927	0.0239089	0.0122822	0.00479865	0.00874846	0.0128104	0.010194	0.0039305	0.00937611	0.012796	0.013204	0.0150499	0.015173	0.0139547	0.0126351	0.0106931	0.0101618	0.0118566	0.00963106	0.00838452	0.0103925	0.010776	0.0100688	0.00880758	0.0074846	0.00702518	0.00731138	0.00751141	0.00823291	0.0085654	0.00735202	0.00651494	0.00631777	0.00657155	0.00662338
X003_1879_185_m4_c.asd	3	1879	m4	c	0.130702	0.11628	0.1185	0.119224	0.112774	0.098091	0.0940683	0.0915355	0.0784716	0.0705992	0.0698568	0.0732166	0.0705204	0.062096	0.0512861	0.0469384	0.0457155	0.0457623	0.0465509	0.0453622	0.0429344	0.0419445	0.0369719	0.0321308	0.0332486	0.034349	0.0340619	0.0323605	0.0311	0.0314342	0.0327736	0.0303912	0.0280973	0.0270627	0.0254167	0.0227355	0.0208365	0.023473	0.0241947	0.0225705	0.0202976	0.0205221	0.0202476	0.0171014	0.0173569
X003_1879_185_m4_g.asd	3	1879	m4	g	0.0622235	0.0589762	0.0555117	0.049197	0.0417031	0.0362138	0.0380948	0.0396416	0.0329721	0.0276086	0.0275928	0.0319224	0.027361	0.0209064	0.0180245	0.0241477	0.018449	0.0038682	0.0102019	0.0175127	0.0212539	0.0224685	0.0207704	0.0178137	0.0156459	0.0132979	0.0124961	0.0142703	0.0157433	0.015953	0.0147142	0.0128003	0.0117151	0.0118041	0.0121103	0.0122136	0.0120968	0.0120512	0.0121576	0.0115196	0.00933429	0.0109009	0.0119734	0.00886176	0.00847966
X003_1879_185_m4_m.asd	3	1879	m4	m	0.0327956	0.0292826	0.0511934	0.0519018	0.0387463	0.0378648	0.0353961	0.0299475	0.0222709	0.0134541	0.0116533	0.0189246	0.0182618	0.0196544	0.0247152	0.0173092	0.00653334	0.000221104	0.00967163	0.015257	0.0149636	0.0147099	0.0119881	0.00900447	0.00887174	0.0116231	0.0130961	0.0106088	0.0104132	0.00974981	0.0072782	0.00559772	0.00716465	0.0109494	0.0113412	0.00963494	0.00735411	0.00678385	0.00670205	0.00682149	0.00703617	0.00673427	0.00622032	0.00585452	0.00540879
X003_1879_291_b1_c.asd	3	1879	b1	c	0.113409	0.103935	0.104635	0.0960011	0.080802	0.0692721	0.0708976	0.0733674	0.0635012	0.0553698	0.0540778	0.0580898	0.0500416	0.0418599	0.0397668	0.0410876	0.0340609	0.0231768	0.0336015	0.0385703	0.0356594	0.0329972	0.0313523	0.0296882	0.0266044	0.0263109	0.0262668	0.0243839	0.0254677	0.0260493	0.0243644	0.0235376	0.0219804	0.0200354	0.0210664	0.0200588	0.0174832	0.0171713	0.0174079	0.0169246	0.0148191	0.0147755	0.0153626	0.0147062	0.0130258
X003_1879_291_b1_g.asd	3	1879	b1	g	0.0542684	0.0367292	0.0475984	0.0493699	0.0415291	0.036322	0.03382	0.0334269	0.0333544	0.0264127	0.0232066	0.0286905	0.0251085	0.0193402	0.0160105	0.0154317	0.0143816	0.0136308	0.01925	0.0217646	0.0206454	0.0194422	0.0158276	0.0140458	0.0186371	0.0175273	0.0141841	0.013337	0.0143902	0.0142647	0.0119765	0.0115133	0.0108475	0.0100398	0.0124973	0.0119102	0.00898276	0.00878068	0.0087767	0.00831251	0.00735674	0.00817318	0.00924421	0.00887786	0.00737071
X003_1879_291_b1_m.asd	3	1879	b1	m	0.0396712	0.0353738	0.0605062	0.0572335	0.0341524	0.0232314	0.031394	0.0393758	0.0285788	0.0248856	0.0250175	0.0231476	0.0159267	0.0165586	0.0254319	0.0179925	0.00791806	0.00411768	0.0160285	0.022175	0.0207326	0.0189009	0.0152675	0.0124938	0.0135317	0.0148272	0.0135383	0.00916902	0.0101747	0.0133744	0.0147516	0.00830792	0.00602202	0.00956001	0.00730864	0.00724421	0.00924234	0.00871211	0.00854747	0.00798956	0.00561525	0.00557667	0.00688288	0.00774469	0.00700295
X003_1879_311_b2_c.asd	3	1879	b2	c	0.137493	0.13411	0.143946	0.128175	0.101993	0.0986974	0.0971772	0.0937117	0.0875228	0.074364	0.0651719	0.0651735	0.0583889	0.0556365	0.0590918	0.053641	0.0459187	0.0405847	0.0428557	0.0451223	0.0450084	0.0421894	0.0392399	0.0380615	0.0396306	0.0378943	0.0346433	0.0323277	0.0301406	0.0294353	0.0302252	0.0290772	0.0281594	0.0280752	0.0276976	0.0262947	0.0244985	0.0240184	0.0230227	0.0209341	0.0178839	0.0179691	0.0193468	0.0195969	0.018738
X003_1879_311_b2_g.asd	3	1879	b2	g	0.0439725	0.0420413	0.0650183	0.0682585	0.053979	0.0413967	0.039435	0.04027	0.0344822	0.0334177	0.0331196	0.0294967	0.022837	0.017248	0.0156058	0.0215153	0.0193578	0.0108411	0.0173761	0.0217395	0.0219644	0.022367	0.0191277	0.0144867	0.0121335	0.0126277	0.0133427	0.0124511	0.0144557	0.0143492	0.0106984	0.0117364	0.0114815	0.00928735	0.0118213	0.0117248	0.00925154	0.00911418	0.00953602	0.00969717	0.00907	0.00897145	0.0092748	0.00948439	0.00843722
X003_1879_311_b2_m.asd	3	1879	b2	m	0.035721	0.0344997	0.0419406	0.0395736	0.0302848	0.0245335	0.026589	0.0254928	0.0116742	0.0103265	0.0182503	0.026687	0.0199615	0.0172029	0.0230978	0.013941	0.00463921	0.00249697	0.011609	0.0145287	0.0117913	0.0127229	0.0155895	0.0160005	0.0100169	0.0104724	0.0123119	0.0100408	0.00876618	0.0081908	0.00773551	0.0067979	0.0065887	0.00737798	0.00861094	0.00802212	0.00659518	0.00758929	0.00820481	0.00773161	0.00620047	0.00499452	0.0044007	0.00437509	0.00444638
X003_1879_323_b3_c.asd	3	1879	b3	c	0.157638	0.142979	0.128532	0.116088	0.109933	0.114167	0.102644	0.09002	0.0929354	0.0852747	0.0757995	0.0721697	0.0656285	0.0625518	0.0636346	0.0585496	0.0497241	0.0429654	0.0521951	0.0519689	0.0443602	0.044791	0.0446029	0.0429138	0.0406752	0.0373252	0.0364389	0.0395215	0.0366819	0.0338375	0.0339651	0.0305433	0.0300967	0.0327111	0.0298731	0.0273174	0.0265495	0.0272367	0.0272473	0.0257867	0.0228977	0.0229162	0.0231663	0.0211108	0.021288
X003_1879_323_b3_g.asd	3	1879	b3	g	0.0560397	0.0319243	0.0354362	0.0398687	0.0388342	0.0328084	0.0341026	0.0358653	0.0293274	0.0198107	0.0191504	0.0305367	0.0315767	0.0300761	0.0286294	0.0168125	0.00770046	0.00647822	0.0131556	0.019573	0.0225985	0.0211768	0.0163095	0.0110406	0.00889194	0.0123333	0.0152062	0.012716	0.0111215	0.0107849	0.0111295	0.0101821	0.010197	0.0116221	0.0132793	0.0110262	0.00701134	0.00783077	0.0086391	0.0088082	0.00888093	0.00877145	0.00813045	0.00688957	0.00649319
X004_1900_VII_t1_m.asd	4	1900	t1	m	0.0246266	0.041269	0.0389096	0.0435164	0.052715	0.0546116	0.0400389	0.0266729	0.0324826	0.0321297	0.0272845	0.0236667	0.0320888	0.0332819	0.0221598	0.0189707	0.0174508	0.0155	0.0138214	0.0193731	0.0262924	0.0217666	0.0142759	0.0107593	0.0161321	0.0198512	0.0197089	0.0159959	0.0122455	0.00934127	0.00814477	0.0110542	0.0105876	0.00624794	0.00651136	0.0090232	0.0112087	0.00945714	0.00818816	0.00768937	0.00701919	0.00628308	0.00629327	0.00759721	0.0093175
X004_1900_19_t2_c.asd	4	1900	t2	c	0.134794	0.124275	0.0966246	0.0907148	0.102359	0.110556	0.0982311	0.0823713	0.0827309	0.0753123	0.0680777	0.0686851	0.0739933	0.0718815	0.0602613	0.0540916	0.0502352	0.0474491	0.0458088	0.0496309	0.0535012	0.046591	0.0426233	0.0396101	0.0326381	0.0371107	0.0434386	0.0413801	0.0343441	0.0284466	0.0271589	0.0287667	0.0279264	0.0240227	0.0220618	0.0237158	0.0259992	0.0221943	0.0212646	0.0232959	0.0254766	0.0255901	0.0234725	0.0201195	0.0194185
X004_1900_19_t2_g.asd	4	1900	t2	g	0.0579655	0.0553665	0.0546331	0.0551387	0.0568885	0.060145	0.052624	0.0450441	0.0485629	0.0364606	0.0296669	0.0414495	0.0442176	0.0399993	0.0333692	0.0320665	0.0312601	0.0287679	0.0231129	0.0277434	0.0337022	0.0198417	0.0160252	0.0194936	0.0193485	0.0232298	0.0279082	0.0293388	0.026782	0.0216923	0.0165719	0.0165184	0.0152806	0.0119647	0.0123667	0.0150747	0.0174902	0.015497	0.0158398	0.016389	0.0128603	0.0115706	0.0113983	0.0107076	0.012246
X004_1900_19_t2_m.asd	4	1900	t2	m	0.0470467	0.0769294	0.0747934	0.0709721	0.0732237	0.0820568	0.0684316	0.0484104	0.0440012	0.0408266	0.0397541	0.041796	0.0435244	0.0395288	0.0311448	0.033311	0.0328799	0.0275765	0.024844	0.0291614	0.0327642	0.0204736	0.0165488	0.0186033	0.0176603	0.0222306	0.0261464	0.0237814	0.0209688	0.0176196	0.0141252	0.012825	0.0124639	0.0124384	0.0128542	0.0131596	0.0137525	0.0157806	0.014638	0.0124861	0.0131688	0.0112676	0.00897645	0.0091191	0.0117358
X004_1900_29_t3_c.asd	4	1900	t3	c	0.163333	0.159597	0.155833	0.140827	0.125178	0.126441	0.122166	0.111226	0.0986733	0.0971188	0.0910475	0.0742124	0.0840488	0.0847931	0.0654069	0.0605371	0.0618625	0.0636835	0.0601228	0.0607002	0.0608701	0.0487249	0.0469982	0.0492482	0.0427198	0.0422916	0.0455946	0.0474526	0.0420637	0.0364537	0.0349869	0.0346717	0.0334816	0.0314175	0.0310528	0.0321561	0.0328314	0.0296456	0.0285374	0.0284508	0.0264552	0.0261812	0.0256586	0.023147	0.022508
X004_1900_29_t3_g.asd	4	1900	t3	g	0.0507008	0.0663973	0.0643854	0.0619379	0.0658443	0.0794616	0.0644649	0.0427804	0.043609	0.0471304	0.0440874	0.0341626	0.044504	0.0465027	0.0324934	0.0343068	0.0370555	0.0353261	0.0302938	0.0308605	0.0329504	0.0254492	0.022458	0.0239875	0.0259917	0.0273079	0.0262719	0.022524	0.0205075	0.0187853	0.017196	0.0203067	0.0205989	0.0165665	0.0134732	0.0154959	0.0192296	0.0156015	0.0170791	0.0195349	0.0147898	0.0138933	0.013741	0.0109024	0.0129132
X004_1900_29_t3_m.asd	4	1900	t3	m	0.0481095	0.0652276	0.0689585	0.0668653	0.059779	0.0479786	0.0411591	0.0407071	0.0446737	0.044096	0.0366823	0.0267784	0.0414004	0.0456372	0.0301851	0.0340008	0.0325529	0.0224905	0.0207566	0.0234835	0.0262804	0.0232674	0.0192419	0.0163365	0.0156401	0.0159955	0.0171934	0.0186774	0.017865	0.0154422	0.0126831	0.0117503	0.0105264	0.00886779	0.00872733	0.0131796	0.018165	0.0143697	0.0126384	0.0125748	0.0106628	0.0100397	0.0100991	0.00976674	0.00858021
X004_1900_355_m1_c.asd	4	1900	m1	c	0.191662	0.191617	0.178216	0.171177	0.167685	0.156808	0.137947	0.122321	0.120662	0.118903	0.110364	0.0958213	0.0982423	0.0957432	0.0818916	0.081088	0.0745684	0.0632559	0.0706708	0.0741331	0.070197	0.0634764	0.0601857	0.0576733	0.0514897	0.0516414	0.0539045	0.0529828	0.0483697	0.0449419	0.0447359	0.0426512	0.0401223	0.0383814	0.0388419	0.0398395	0.0400181	0.0379322	0.0349132	0.0322101	0.0310149	0.0319423	0.0320223	0.0293338	0.0299447
X004_1900_355_m1_g.asd	4	1900	m1	g	0.08661	0.0960706	0.0770643	0.0737199	0.0842103	0.0901996	0.0801672	0.0658966	0.0617483	0.0550177	0.0500272	0.0510285	0.0577217	0.0581921	0.0500176	0.0476426	0.0417252	0.0334837	0.0362852	0.0407552	0.0423165	0.0377048	0.0317101	0.0277793	0.0282521	0.0310083	0.0337783	0.0341868	0.0281678	0.0236279	0.0244121	0.0242305	0.0220927	0.0186732	0.0163789	0.0194	0.0239812	0.0206093	0.02055	0.0214937	0.0177263	0.0167775	0.017614	0.0179233	0.0165287
X004_1900_355_m1_m.asd	4	1900	m1	m	0.0577969	0.0557886	0.0541768	0.0502277	0.0484341	0.055323	0.0497958	0.043982	0.051987	0.0481721	0.0396962	0.0351978	0.0366375	0.03737	0.0342356	0.0291876	0.0267578	0.0263223	0.0203929	0.0258869	0.0339068	0.0220312	0.0167268	0.0178664	0.018291	0.0211906	0.0237311	0.0230582	0.0189042	0.015732	0.0157977	0.0164558	0.0150526	0.0116155	0.00895927	0.0120192	0.0171829	0.0147984	0.0120184	0.0105521	0.010439	0.0100798	0.00968612	0.0096774	0.00975026
X004_1900_365_m2_c.asd	4	1900	m2	c	0.178958	0.169172	0.175624	0.174573	0.170009	0.175454	0.161043	0.135941	0.117009	0.104219	0.0980259	0.0986019	0.107733	0.108951	0.0978847	0.0912012	0.0785607	0.0636599	0.0677423	0.0737709	0.0750957	0.0685883	0.0615837	0.0569703	0.0558231	0.058469	0.0602846	0.0575681	0.0527752	0.0493929	0.0491136	0.0503531	0.048967	0.0446333	0.0416707	0.0407492	0.0405484	0.038019	0.0374042	0.0379471	0.0374504	0.0366667	0.0355249	0.034085	0.0335099
X004_1900_365_m2_g.asd	4	1900	m2	g	0.0888613	0.0966987	0.0821727	0.0791043	0.0831762	0.0764704	0.0706695	0.0621764	0.0470521	0.034541	0.0349845	0.0510426	0.0641065	0.0622142	0.0474361	0.0459011	0.0428052	0.0355779	0.0328804	0.0375298	0.0415633	0.0303153	0.0260677	0.027526	0.0272027	0.0285489	0.0313079	0.0334901	0.0267039	0.020673	0.0208376	0.0211315	0.0201891	0.0185641	0.019451	0.0221844	0.0238358	0.0193089	0.0183653	0.0191842	0.0167191	0.0150293	0.0145098	0.0147199	0.0141288
X004_1900_365_m2_m.asd	4	1900	m2	m	0.0533351	0.0646766	0.0615427	0.0654474	0.0705188	0.0621563	0.0469102	0.0402857	0.0533017	0.0518959	0.0436121	0.0394084	0.0478819	0.0490573	0.0374941	0.0334671	0.0310181	0.0275578	0.0219414	0.0257973	0.032417	0.0252959	0.0228477	0.0234595	0.0208688	0.0222073	0.0236393	0.0215474	0.0203979	0.0198907	0.0192654	0.0171712	0.0150765	0.0139751	0.0148351	0.0141736	0.0128426	0.0145355	0.0140637	0.0130337	0.0145874	0.0118077	0.00900628	0.0107155	0.0140355
X004_1900_379_m3_c.asd	4	1900	m3	c	0.163412	0.140285	0.133756	0.132733	0.136217	0.145063	0.132396	0.108109	0.0908442	0.0944492	0.101202	0.0972905	0.09196	0.0858658	0.0798927	0.07784	0.073937	0.0669115	0.0589734	0.0589113	0.0617628	0.0550159	0.0528463	0.0527626	0.0487262	0.0494849	0.0517375	0.0510151	0.045342	0.0407149	0.0400633	0.0382477	0.0378481	0.0382336	0.0337858	0.03088	0.0305567	0.0310403	0.0321873	0.0323201	0.0297544	0.0284764	0.0278424	0.0267454	0.0260568
X004_1900_379_m3_g.asd	4	1900	m3	g	0.0972713	0.0955715	0.0940564	0.0911402	0.0883547	0.0885037	0.0794351	0.06912	0.0669862	0.0561162	0.0499881	0.0572092	0.0609074	0.0586536	0.0516138	0.0453393	0.041372	0.0388225	0.0328051	0.0387931	0.0475465	0.0367439	0.0303592	0.0308476	0.0340715	0.0343161	0.0330065	0.0321943	0.0306981	0.0278423	0.0241623	0.022793	0.0215192	0.0201056	0.0205959	0.0243363	0.028052	0.0249537	0.021775	0.0196552	0.0181266	0.0183747	0.019132	0.0190264	0.017895
X004_1900_379_m3_m.asd	4	1900	m3	m	0.0634533	0.0731421	0.0627511	0.0583807	0.0596955	0.0570563	0.0495361	0.0443556	0.0467401	0.0292773	0.0176163	0.0297577	0.0435324	0.0455015	0.0343932	0.0264461	0.0229967	0.0227452	0.0203075	0.0281368	0.036014	0.0215072	0.018229	0.0226706	0.0219095	0.0222391	0.02265	0.0212116	0.0150807	0.011564	0.0138656	0.0155149	0.0142812	0.0105686	0.00745518	0.0113588	0.0172536	0.0119182	0.00971683	0.0109463	0.0116575	0.0112612	0.0101214	0.00899388	0.00919218
X004_1900_393_m4_c.asd	4	1900	m4	c	0.179771	0.17206	0.169376	0.17964	0.183419	0.152832	0.140199	0.1313	0.105469	0.0978044	0.0999876	0.101279	0.0986228	0.0930202	0.0860264	0.0806478	0.0749137	0.0691632	0.0665571	0.0675349	0.0675812	0.0589894	0.0567623	0.0577037	0.0544672	0.0557927	0.0573467	0.0544033	0.0482447	0.0442033	0.0444077	0.0436544	0.0416652	0.039009	0.0373903	0.0368555	0.0369454	0.0367455	0.0360713	0.0348867	0.0332927	0.03187	0.0298978	0.0273154	0.0288514
X004_1900_393_m4_g.asd	4	1900	m4	g	0.0920899	0.0880769	0.0955091	0.0917648	0.0779282	0.0643374	0.0638477	0.0695019	0.0707843	0.0681875	0.0634091	0.0577602	0.0488305	0.0458415	0.0496623	0.0467105	0.0405652	0.0352547	0.0379314	0.0395843	0.0372316	0.030119	0.0298041	0.0310406	0.0254106	0.0277095	0.031209	0.02885	0.026969	0.024737	0.022259	0.0236059	0.0214993	0.0159674	0.0166454	0.0200861	0.0226179	0.0192524	0.0177873	0.0175949	0.0157594	0.016387	0.016329	0.013287	0.0152673
X004_1900_393_m4_m.asd	4	1900	m4	m	0.0556588	0.071584	0.0688251	0.0559359	0.0472532	0.0594519	0.0532274	0.0406265	0.0412296	0.0432052	0.0445495	0.0446297	0.0438074	0.0394956	0.0323796	0.0296742	0.0289821	0.0282663	0.0243636	0.0264086	0.0309147	0.0279244	0.0247103	0.0237182	0.0253697	0.0228181	0.0194665	0.019144	0.0205507	0.0203132	0.0172899	0.0151735	0.0136022	0.0122238	0.00999677	0.0119248	0.0156598	0.0139711	0.012409	0.0123896	0.0137672	0.0110114	0.00873624	0.0110878	0.011469
X004_1900_700_b1_c.asd	4	1900	b1	c	0.104807	0.117096	0.111173	0.107029	0.105776	0.102622	0.087582	0.0698738	0.06205	0.0656946	0.0690229	0.0649615	0.0665929	0.0648956	0.0572736	0.0536563	0.0508396	0.0473053	0.0418004	0.0455058	0.0510485	0.0410554	0.0322932	0.0295868	0.033452	0.0390281	0.0417196	0.038634	0.03144	0.0269989	0.027959	0.0273051	0.0261534	0.0248873	0.0226221	0.0228781	0.0241493	0.0215302	0.0222882	0.0238609	0.0211935	0.019707	0.0185193	0.0165183	0.0169931
X004_1900_700_b1_g.asd	4	1900	b1	g	0.0517225	0.05511	0.0697158	0.0696016	0.0633191	0.0722228	0.0591628	0.0431355	0.04836	0.044492	0.0417992	0.048217	0.0504941	0.0433739	0.0298059	0.0279369	0.0271553	0.0252954	0.0286045	0.0320221	0.0314806	0.0225895	0.0208374	0.0239748	0.0248673	0.0241973	0.0239864	0.0249762	0.0201175	0.0166466	0.0177846	0.0156663	0.0134367	0.0126781	0.0134438	0.0146383	0.0154415	0.0150637	0.0147101	0.0144382	0.0139204	0.0126299	0.0110372	0.0100201	0.011859
X004_1900_700_b1_m.asd	4	1900	b1	m	0.035167	0.0496292	0.0516104	0.0487177	0.0447986	0.0437441	0.0434825	0.0401264	0.031873	0.0345928	0.0337386	0.0227043	0.0350458	0.0387616	0.0251201	0.0302141	0.0310616	0.0237261	0.0218782	0.0247117	0.0265907	0.0181313	0.0156732	0.0172031	0.0161194	0.0172198	0.0182295	0.0172511	0.0192546	0.0180876	0.0120824	0.0109663	0.0107187	0.00988931	0.00986375	0.0112985	0.0125477	0.0101499	0.00985494	0.0110419	0.0110696	0.00866979	0.00618192	0.00599916	0.00807908
X004_1900_708_b2_c.asd	4	1900	b2	c	0.103522	0.138061	0.119017	0.107611	0.107533	0.103278	0.0855011	0.0715358	0.0788731	0.0813241	0.0763597	0.0669038	0.0642603	0.0582281	0.0481246	0.0549272	0.05496	0.0456502	0.0451317	0.0484626	0.0498037	0.041264	0.041517	0.0449209	0.0404577	0.0383979	0.0386614	0.0389672	0.0341919	0.0296715	0.0284146	0.0269336	0.024227	0.0208939	0.0193197	0.0221329	0.026324	0.0247984	0.0221332	0.0203809	0.0206775	0.0201377	0.0192572	0.0189255	0.0190811
X004_1900_708_b2_g.asd	4	1900	b2	g	0.0676216	0.0533337	0.0660801	0.0694931	0.0620211	0.0549631	0.0545503	0.0484983	0.0279317	0.0396898	0.0466708	0.0263229	0.0358218	0.0425714	0.032822	0.0288475	0.0253291	0.0220863	0.0242565	0.0303635	0.0346059	0.0282043	0.0229502	0.0198437	0.0171932	0.0217772	0.0251339	0.0202797	0.015518	0.0150177	0.0188356	0.0190155	0.0167602	0.013543	0.011037	0.0131445	0.0166545	0.0132444	0.0125188	0.0131559	0.0109301	0.0100634	0.00950486	0.00815389	0.00924657
X004_1900_708_b2_m.asd	4	1900	b2	m	0.0637417	0.0730424	0.0456792	0.039229	0.0509372	0.0560044	0.0488236	0.0328622	0.0172344	0.0286369	0.0412135	0.0367418	0.0421239	0.0406744	0.0283842	0.0262349	0.0258031	0.024009	0.0216078	0.0241941	0.0264775	0.0170451	0.01616	0.0198914	0.0184861	0.0185337	0.0185547	0.0166859	0.0137967	0.0134091	0.0160732	0.0154888	0.0134187	0.0115242	0.0118627	0.0131471	0.0134552	0.00994214	0.00951631	0.0108121	0.0101204	0.0106276	0.0104923	0.00846502	0.0104755
X004_1900_720_b3_c.asd	4	1900	b3	c	0.128341	0.121316	0.0917323	0.0936052	0.116294	0.125389	0.107571	0.0840826	0.0798402	0.0801485	0.0780783	0.0714269	0.0704815	0.0655673	0.0549144	0.0528432	0.0507892	0.0473432	0.0481711	0.0515759	0.0524254	0.0429934	0.037712	0.0364154	0.0350645	0.0386662	0.0430694	0.0432343	0.0347769	0.0286542	0.0299181	0.0286689	0.0269744	0.025596	0.023096	0.0256343	0.0293915	0.0236977	0.0216862	0.0225702	0.021594	0.0219474	0.0214726	0.0186268	0.0188386
X004_1900_720_b3_g.asd	4	1900	b3	g	0.0493023	0.0824006	0.0647538	0.0541845	0.0563298	0.059324	0.0541738	0.0444363	0.0366862	0.0323728	0.0305932	0.0311909	0.0392131	0.0427031	0.0377822	0.0337317	0.0306294	0.0280579	0.024589	0.0253851	0.0271535	0.0220847	0.0182749	0.0163498	0.0152174	0.0211123	0.0250713	0.0201674	0.0178914	0.0161807	0.0140793	0.0159834	0.0150311	0.0109927	0.0124118	0.0154205	0.0170525	0.0138889	0.0127897	0.0128147	0.010921	0.0113673	0.0116905	0.00984004	0.0116395
X004_1900_720_b3_m.asd	4	1900	b3	m	0.0551903	0.0608219	0.0391695	0.0374633	0.0555227	0.0754026	0.0583834	0.0323693	0.0332678	0.0377641	0.0393333	0.0365326	0.0379132	0.0383661	0.0354939	0.0320484	0.0272646	0.0225955	0.0224494	0.0267434	0.0302562	0.0244532	0.0191058	0.0168307	0.0180484	0.0254051	0.0300519	0.0253384	0.020488	0.016406	0.013758	0.0144455	0.0153796	0.0151598	0.0140275	0.0134368	0.0134359	0.013182	0.0143187	0.0145027	0.0108276	0.0110309	0.0115166	0.00884156	0.0102331
X004_1900_VII_t1_c.asd	4	1900	t1	c	0.188136	0.199638	0.178574	0.157466	0.147993	0.153553	0.143976	0.128147	0.121576	0.118877	0.111031	0.0961229	0.0969892	0.0978261	0.0920167	0.0920244	0.0838187	0.0700925	0.0733354	0.0751647	0.0723179	0.0676144	0.0651158	0.062522	0.0563861	0.0546662	0.0542593	0.0516168	0.0484496	0.0484021	0.0512581	0.0472244	0.043579	0.0429362	0.0423232	0.0438224	0.0456984	0.043715	0.0418841	0.0401036	0.0373339	0.0372157	0.0376749	0.0366657	0.0373701
X004_1900_VII_t1_g.asd	4	1900	t1	g	0.0648768	0.0687455	0.0469004	0.0472745	0.0577777	0.0454424	0.0421265	0.043951	0.0416386	0.0421998	0.0453885	0.0494086	0.0515956	0.0431555	0.0269025	0.0295946	0.0284746	0.0204994	0.0219232	0.0272432	0.0309446	0.0261666	0.0255769	0.0278948	0.0280575	0.0253106	0.0231046	0.0233438	0.0169618	0.0129205	0.0154975	0.0167755	0.0146557	0.0109467	0.0135738	0.0157143	0.0157486	0.0145457	0.0144423	0.0141233	0.011406	0.0100023	0.00927032	0.00839068	0.00985962
X005_1867_293_b3_m.asd	5	1867	b3	m	0.0152383	0.040466	0.0704631	0.0678176	0.0463205	0.0417175	0.0407035	0.042105	0.0456365	0.0443201	0.0390086	0.0317981	0.0241474	0.0292462	0.0430803	0.0275101	0.0160314	0.0165728	0.0131907	0.0160521	0.0206185	0.0151353	0.0181452	0.022706	0.0172173	0.0185385	0.0215723	0.0198097	0.0155167	0.0132984	0.0140264	0.00907525	0.0091529	0.0146304	0.0117197	0.0131533	0.0176697	0.015965	0.0134909	0.0118078	0.0113826	0.0113384	0.0118727	0.0129851	0.0128401
X005_1867_003_t1_c.asd	5	1867	t1	c	0.111304	0.116558	0.114341	0.111951	0.10669	0.0933325	0.0894169	0.0906761	0.0888458	0.0833955	0.0734975	0.0611183	0.0580966	0.0628129	0.0679764	0.0532673	0.0474262	0.0536387	0.0500021	0.0453215	0.0431566	0.0457149	0.0482788	0.0475804	0.0416874	0.0379801	0.0364441	0.0354378	0.0321864	0.0319328	0.0351763	0.0296152	0.0271857	0.0305324	0.0308648	0.031983	0.0329133	0.029991	0.0303492	0.0311271	0.0270108	0.025733	0.0267619	0.0279746	0.0269072
X005_1867_003_t1_g.asd	5	1867	t1	g	0.0248153	0.0401226	0.0587362	0.0604906	0.0468412	0.029348	0.0366104	0.0487787	0.0424504	0.0430834	0.0422879	0.0334468	0.0262912	0.0273067	0.033651	0.0249231	0.0195604	0.0213505	0.0207435	0.0187777	0.0166782	0.0162876	0.0207513	0.0244382	0.0204608	0.0153033	0.012098	0.0123582	0.0145359	0.0169186	0.0175255	0.0118686	0.0107627	0.0149706	0.0115724	0.0124893	0.0160362	0.0125171	0.0107896	0.0109763	0.0106726	0.0104219	0.0103881	0.0106504	0.011227
X005_1867_003_t1_m.asd	5	1867	t1	m	0.00292969	0.0361329	0.0520692	0.0443349	0.0228063	0.00784449	0.0266777	0.0460392	0.0326507	0.0402093	0.041619	0.0188433	0.00975266	0.0163427	0.030095	0.0258777	0.0217186	0.0220483	0.0190812	0.0146221	0.0116494	0.0142205	0.0193807	0.0211801	0.0144307	0.0109278	0.0102185	0.00998171	0.00960335	0.0120233	0.0161762	0.0098472	0.00764135	0.0115851	0.00667778	0.00810827	0.0143088	0.0140381	0.0102361	0.00691323	0.00822937	0.00835632	0.00836338	0.00963155	0.00898045
X005_1867_015_t2_c.asd	5	1867	t2	c	0.0903752	0.104333	0.104478	0.0984372	0.0890072	0.0793955	0.0797952	0.0770098	0.0597581	0.0641043	0.0705166	0.0634082	0.0581114	0.0544065	0.050528	0.0422139	0.037684	0.0383432	0.0391364	0.042057	0.0429968	0.0346452	0.0337021	0.0366073	0.0349346	0.0321902	0.030146	0.0292408	0.0244017	0.0230266	0.027311	0.0265854	0.0245633	0.0230182	0.0211272	0.0225696	0.0257839	0.0258109	0.0249075	0.0236743	0.0223834	0.0215211	0.0211643	0.0212516	0.0219965
X005_1867_015_t2_g.asd	5	1867	t2	g	0.0229578	0.0411365	0.0748135	0.0744243	0.0515396	0.0429765	0.0456075	0.0451585	0.0313516	0.042781	0.0495967	0.0321526	0.0245009	0.0307231	0.043395	0.0357233	0.0286499	0.0282981	0.0279279	0.0287724	0.0292569	0.0265264	0.027105	0.0285823	0.0266148	0.0239932	0.0218224	0.0207059	0.0204584	0.0222617	0.0249793	0.0213303	0.0181822	0.0175063	0.014768	0.015761	0.0189762	0.0183954	0.0185934	0.0186722	0.0165153	0.0161052	0.0171861	0.0185718	0.0186198
X005_1867_015_t2_m.asd	5	1867	t2	m	0.0373618	0.054447	0.0803622	0.0727489	0.0454147	0.0355781	0.0375733	0.0437871	0.0468949	0.0505687	0.0437293	0.0241632	0.0244972	0.0322009	0.0361188	0.02835	0.0208843	0.01866	0.0215598	0.0239689	0.0248642	0.0255912	0.0261846	0.0244873	0.0186615	0.0186106	0.0192652	0.0158875	0.0162123	0.0195285	0.0224814	0.0153851	0.0101882	0.0110129	0.01308	0.0154205	0.0166469	0.0151512	0.0158941	0.0166374	0.013431	0.0130754	0.0137013	0.0129654	0.0140905
X005_1867_029_t3_c.asd	5	1867	t3	c	0.0895161	0.0936244	0.127204	0.124428	0.0954285	0.080887	0.0760976	0.0789639	0.084961	0.0764687	0.0651782	0.0610475	0.0590586	0.0614814	0.0646892	0.0504655	0.044935	0.0502626	0.0443192	0.040127	0.0395963	0.0400891	0.0421666	0.0424657	0.0377183	0.0370928	0.0370876	0.0340699	0.0331476	0.0343357	0.0357066	0.0305484	0.0283823	0.0302699	0.0253266	0.0271357	0.0329599	0.0301308	0.0285698	0.0281732	0.0261836	0.0250265	0.0249283	0.0254036	0.0244715
X005_1867_029_t3_g.asd	5	1867	t3	g	0.0532603	0.055383	0.0666001	0.0680735	0.0615859	0.0570962	0.0534239	0.0514023	0.0514464	0.052044	0.0496221	0.0430275	0.0386582	0.0403202	0.044731	0.0338311	0.0301896	0.0353708	0.0289474	0.0289084	0.032346	0.0262789	0.0269235	0.0301734	0.0276658	0.0272145	0.0268968	0.0243931	0.0218682	0.0223307	0.0248762	0.018442	0.0159823	0.0195114	0.0163838	0.0190138	0.0249258	0.0227854	0.0207768	0.0204002	0.0210645	0.0196913	0.0185877	0.0198154	0.0197379
X005_1867_029_t3_m.asd	5	1867	t3	m	0.0424959	0.0421314	0.0564247	0.0536464	0.0388458	0.0315252	0.0365343	0.0410472	0.0333264	0.0357813	0.0368265	0.0285296	0.0269555	0.0263117	0.0234875	0.0216946	0.0186216	0.0153574	0.0171126	0.0182124	0.0185084	0.0204531	0.0236346	0.0239718	0.0176799	0.0158563	0.0168059	0.0168516	0.0128841	0.0132582	0.0189838	0.011642	0.00867164	0.0134043	0.0111086	0.0121961	0.015243	0.0120177	0.0115666	0.0130532	0.0128184	0.0125264	0.0131947	0.01489	0.0136029
X005_1867_133_m1_c.asd	5	1867	m1	c	0.0825886	0.103552	0.111915	0.100326	0.0825874	0.0830321	0.085105	0.0816252	0.0704455	0.0691319	0.0643174	0.0492238	0.0513665	0.0558979	0.0539261	0.0482139	0.0430907	0.0392745	0.0325634	0.0348246	0.0423024	0.0430536	0.0403309	0.0359469	0.031805	0.0333298	0.0345718	0.0307302	0.0301219	0.0311417	0.0308732	0.0229203	0.0207912	0.026024	0.0245211	0.0256465	0.0287998	0.027989	0.0249691	0.0224702	0.023285	0.0228932	0.0219838	0.021772	0.0213736
X005_1867_133_m1_g.asd	5	1867	m1	g	0.0570487	0.066723	0.075881	0.0747222	0.067013	0.0631867	0.0606957	0.0562284	0.0482335	0.050874	0.0506164	0.0393192	0.0351947	0.036663	0.0393162	0.0344693	0.0300211	0.0288913	0.0300635	0.0327531	0.0331643	0.0256474	0.0290006	0.0335058	0.024381	0.023037	0.0250212	0.0237232	0.0222494	0.0208203	0.0195535	0.0185829	0.019072	0.020512	0.019828	0.0208644	0.0221764	0.0189296	0.0183537	0.0198398	0.0203446	0.0194231	0.0194478	0.0216623	0.0190752
X005_1867_133_m1_m.asd	5	1867	m1	m	0.0603197	0.0703976	0.0754561	0.0775211	0.0737677	0.0611048	0.0665981	0.0717784	0.0563982	0.0531906	0.0520128	0.0443445	0.0425184	0.044669	0.0467925	0.0411232	0.0348304	0.0304692	0.0256783	0.0294682	0.0354108	0.028579	0.0327185	0.0382221	0.0292866	0.0255785	0.0260049	0.0263757	0.0248613	0.0238997	0.023939	0.0196046	0.0169316	0.0172316	0.0153447	0.0176305	0.0225286	0.0237511	0.0225594	0.0204083	0.0190105	0.0179904	0.0188011	0.0216251	0.0191442
X005_1867_143_m2_c.asd	5	1867	m2	c	0.0968501	0.105489	0.124432	0.115757	0.0935265	0.0932291	0.0907688	0.0837787	0.075453	0.0782101	0.0768039	0.0624374	0.0555764	0.0570673	0.0622151	0.057631	0.0529701	0.0504896	0.044858	0.0446967	0.0469656	0.0424791	0.0421187	0.0420465	0.0359096	0.0360458	0.0380252	0.0364457	0.0330928	0.0336966	0.0381835	0.031948	0.0282768	0.0301932	0.0273652	0.0293875	0.034033	0.031996	0.0305644	0.029557	0.0269968	0.0273291	0.0283671	0.0276815	0.0273063
X005_1867_143_m2_g.asd	5	1867	m2	g	0.0643853	0.0713315	0.0851686	0.085262	0.0725028	0.0577041	0.0556883	0.0597862	0.0601079	0.0618505	0.0602959	0.0524723	0.0414832	0.0420018	0.0534702	0.0477685	0.0414625	0.0393171	0.0353023	0.0352615	0.0371289	0.034754	0.0378229	0.0395933	0.0311076	0.0304969	0.0323211	0.0299441	0.0289266	0.0296246	0.030494	0.0252434	0.0235581	0.026624	0.0240942	0.0261854	0.0312582	0.0307276	0.029369	0.0280749	0.0267936	0.0263047	0.025954	0.0252992	0.0265489
X005_1867_143_m2_m.asd	5	1867	m2	m	0.0377735	0.0600682	0.0754136	0.0605473	0.0374486	0.0476696	0.053468	0.049667	0.0405516	0.0456417	0.0455739	0.029394	0.0267407	0.0321504	0.0378335	0.0333846	0.0279929	0.0250176	0.022947	0.021487	0.0212487	0.0233594	0.0244149	0.0232025	0.0194924	0.0157894	0.0154163	0.0192949	0.0182891	0.0185451	0.0216511	0.0156056	0.0118454	0.0135304	0.013827	0.0148124	0.0165409	0.0182945	0.0177702	0.0157638	0.0142276	0.0148062	0.0159698	0.0160161	0.0152896
X005_1867_155_m3_c.asd	5	1867	m3	c	0.0887447	0.106186	0.120891	0.11585	0.10092	0.0978568	0.0890391	0.0817295	0.0841425	0.0795456	0.0720128	0.0664148	0.0635563	0.0609423	0.0571787	0.0523971	0.0496608	0.0489957	0.047172	0.0462454	0.0456005	0.0433094	0.0431556	0.0424051	0.0373048	0.0336692	0.0336586	0.0367507	0.0340993	0.0322849	0.0336121	0.027144	0.0268974	0.0334694	0.0294664	0.0277674	0.0297372	0.0308526	0.0286257	0.0255206	0.025382	0.0234584	0.0226813	0.0254684	0.0260796
X005_1867_155_m3_g.asd	5	1867	m3	g	0.052372	0.0726386	0.068137	0.0634952	0.062046	0.0615188	0.0632996	0.0646754	0.0629995	0.061079	0.0557242	0.0467273	0.0468495	0.0503232	0.0507012	0.0387259	0.0301386	0.0295271	0.0320179	0.0347688	0.0363766	0.0364189	0.0376506	0.03639	0.0285878	0.0271596	0.0296133	0.0309981	0.0268589	0.0262079	0.03088	0.0232471	0.0213587	0.0277583	0.0247847	0.0253983	0.0287651	0.0263313	0.0247169	0.0251615	0.0270263	0.0258493	0.0241899	0.024737	0.024672
X005_1867_155_m3_m.asd	5	1867	m3	m	0.0312554	0.0384718	0.0608991	0.0683563	0.0603332	0.0483931	0.0453218	0.0446205	0.0386026	0.0464772	0.0513407	0.0417872	0.0339064	0.0340021	0.0388514	0.0276457	0.0200014	0.0213796	0.0251445	0.029898	0.0328855	0.0309366	0.0282874	0.0266845	0.0266147	0.0230884	0.0201465	0.0209798	0.0185085	0.0185963	0.0223805	0.017649	0.0156927	0.018858	0.0182347	0.018966	0.0212475	0.0228362	0.0215178	0.0188939	0.0178214	0.017814	0.0182158	0.0184575	0.0189356
X005_1867_161_m4_c.asd	5	1867	m4	c	0.0881521	0.0924467	0.130762	0.128198	0.0978415	0.0875839	0.0844995	0.0826595	0.0788975	0.0880572	0.0885671	0.0685434	0.0570566	0.0586087	0.0666242	0.0551704	0.0488494	0.0511424	0.044681	0.0400608	0.0394041	0.0413597	0.0452036	0.0460687	0.0394111	0.0351725	0.0343985	0.0355865	0.0337924	0.0328049	0.034148	0.0330865	0.0313421	0.0299622	0.0292772	0.0290709	0.029617	0.0315547	0.0325312	0.0311328	0.0267935	0.025118	0.0257678	0.0269841	0.0260239
X005_1867_161_m4_g.asd	5	1867	m4	g	0.0228293	0.0530784	0.0622002	0.0535497	0.0394519	0.0391988	0.0460743	0.0487201	0.0394463	0.039919	0.0404668	0.0340063	0.032698	0.0374845	0.0428002	0.0290917	0.0207883	0.0223833	0.0190105	0.0200045	0.0235661	0.0227482	0.0242642	0.0249113	0.0200983	0.020067	0.0214304	0.0201337	0.019358	0.0188396	0.0176386	0.0123573	0.0126564	0.0185986	0.0173715	0.0185391	0.0207232	0.0161932	0.0150775	0.0166199	0.0167602	0.0157542	0.0150803	0.0157369	0.0150559
X005_1867_161_m4_m.asd	5	1867	m4	m	0.0247402	0.0482389	0.0681237	0.067869	0.0522344	0.0366853	0.0418281	0.0512649	0.0457425	0.042634	0.0392659	0.0326555	0.0242269	0.0272063	0.0391609	0.026888	0.0199126	0.0242316	0.024312	0.0232171	0.0219426	0.0212772	0.0244858	0.0257146	0.0182921	0.0156678	0.0168997	0.0184613	0.0166148	0.0169615	0.0204128	0.0148475	0.0129705	0.0165739	0.0127574	0.0141522	0.0192767	0.0184224	0.0175591	0.0175	0.0175543	0.0158097	0.0146889	0.0160009	0.0151209
X005_1867_271_b1_c.asd	5	1867	b1	c	0.121486	0.120049	0.131353	0.123585	0.103785	0.0951326	0.102817	0.104871	0.0833393	0.0853887	0.0885429	0.0753186	0.0672327	0.0691961	0.0761003	0.0652057	0.0530295	0.047232	0.0497813	0.0522419	0.0512705	0.0457413	0.0470133	0.0486492	0.0409751	0.0370833	0.0365233	0.0366383	0.0355685	0.0370483	0.0411643	0.0385658	0.0359087	0.0354174	0.0337818	0.0342781	0.0357011	0.0340365	0.0330172	0.0325253	0.0314634	0.0319633	0.0323643	0.0312429	0.0314458
X005_1867_271_b1_g.asd	5	1867	b1	g	0.0504375	0.0728146	0.0758862	0.0733806	0.0688391	0.0642477	0.0611123	0.057564	0.0524808	0.0581971	0.0584783	0.0447897	0.0432831	0.0456006	0.0443967	0.0341779	0.0288716	0.0299466	0.0254723	0.0295004	0.0365169	0.031075	0.0300982	0.0324599	0.0324337	0.0283042	0.0249834	0.0259162	0.0230982	0.0230854	0.0271635	0.0218215	0.0188421	0.0209626	0.019296	0.0214125	0.025399	0.023714	0.0212214	0.019835	0.0204678	0.0203709	0.0206625	0.0222275	0.0213957
X005_1867_271_b1_m.asd	5	1867	b1	m	0.0508416	0.0782067	0.0821862	0.0748898	0.0592446	0.0382416	0.0438322	0.0568852	0.0531323	0.0495179	0.042444	0.0309012	0.0308881	0.0359861	0.0395596	0.0346581	0.0296161	0.0269083	0.0232211	0.0243663	0.0267148	0.0215087	0.0242604	0.0281703	0.0223536	0.0207826	0.0221766	0.0228173	0.0188276	0.0188768	0.0244342	0.018115	0.0144309	0.0171417	0.0167201	0.0187232	0.0213202	0.0183162	0.017339	0.0173362	0.0150324	0.0158223	0.017381	0.0170281	0.0168409
X005_1867_277_b2_c.asd	5	1867	b2	c	0.11135	0.140706	0.140619	0.123938	0.104855	0.101463	0.0931771	0.0849792	0.0846411	0.0854471	0.0818586	0.0721122	0.0643277	0.0656075	0.0728066	0.0636388	0.055776	0.0541264	0.0521694	0.0530556	0.0531063	0.0450319	0.0459389	0.0490664	0.0428629	0.0397057	0.0386327	0.0372827	0.0374977	0.038205	0.0378404	0.0329879	0.0301626	0.0308992	0.0303774	0.0319812	0.0342555	0.0328272	0.0311083	0.0304214	0.0312439	0.0301546	0.029333	0.0306534	0.029714
X005_1867_277_b2_g.asd	5	1867	b2	g	0.0434553	0.0716839	0.0848971	0.0860661	0.0762639	0.0584614	0.054459	0.0576017	0.0566131	0.0568272	0.0523033	0.0410163	0.0374865	0.0378989	0.0379558	0.0327751	0.0306234	0.031604	0.0263622	0.0280292	0.0344808	0.0360319	0.0354355	0.033805	0.0319056	0.028532	0.026707	0.0281278	0.0264801	0.0246603	0.0241489	0.0214169	0.0210334	0.0232465	0.0221967	0.0249991	0.0292408	0.0266263	0.023515	0.0217908	0.0219251	0.0224178	0.0224631	0.0218076	0.0220055
X005_1867_277_b2_m.asd	5	1867	b2	m	0.0497792	0.0646073	0.0927671	0.0965	0.0774758	0.0544049	0.0577722	0.0663715	0.0556248	0.0592556	0.060927	0.0486579	0.0399719	0.0407607	0.0474163	0.039269	0.0353172	0.0383174	0.0353545	0.0320964	0.0305695	0.0316527	0.0357032	0.0370322	0.0299992	0.0282451	0.0280976	0.0250914	0.0244181	0.0260737	0.0279531	0.0227982	0.0200379	0.0214939	0.018859	0.0200884	0.0246436	0.0272789	0.0247829	0.0212641	0.0227563	0.0219636	0.0212219	0.0231391	0.0239304
X005_1867_293_b3_c.asd	5	1867	b3	c	0.0701307	0.0870614	0.108998	0.110249	0.0934648	0.074185	0.0681052	0.0702451	0.0713947	0.0736388	0.0655097	0.0446135	0.0423807	0.0529507	0.0642377	0.0524447	0.043332	0.0429323	0.0389578	0.036698	0.0364984	0.0366969	0.0366343	0.0368179	0.0377796	0.0354563	0.0325759	0.0317789	0.0304608	0.030394	0.0314175	0.0279583	0.0245291	0.0232688	0.0236089	0.0262201	0.0284213	0.0250389	0.0242807	0.0251412	0.0239923	0.0235523	0.0240386	0.024974	0.0247825
X005_1867_293_b3_g.asd	5	1867	b3	g	0.0310398	0.0511651	0.0678377	0.061709	0.0434503	0.038017	0.0441056	0.0477646	0.037921	0.0415145	0.0460651	0.0413133	0.0363307	0.0375912	0.0426133	0.0312467	0.025023	0.0273277	0.0238788	0.0218982	0.0238357	0.0306337	0.03015	0.0257899	0.0245324	0.0208862	0.0184536	0.0201112	0.0204305	0.0204303	0.0203099	0.0164941	0.0150858	0.0171198	0.0172046	0.0181921	0.0195889	0.0190615	0.0193036	0.0197174	0.0188689	0.0188405	0.0181693	0.0159046	0.0166682
X006_1907_461_b3_m.asd	6	1907	b3	m	0.152521	0.15187	0.160783	0.155567	0.136137	0.112042	0.111481	0.114974	0.0995208	0.0952816	0.0936366	0.0874313	0.0925952	0.086271	0.0648515	0.0607282	0.0630926	0.065087	0.0604138	0.0610594	0.0631562	0.0548247	0.0509804	0.0510913	0.0503115	0.0468803	0.0438354	0.0435693	0.0418301	0.041487	0.043344	0.0424069	0.0418439	0.0415483	0.0362708	0.0349526	0.0363422	0.0326981	0.0314537	0.031811	0.0307474	0.0312972	0.0317896	0.0307978	0.0320702
X006_1907_003_t1_c.asd	6	1907	t1	c	0.238887	0.200494	0.214702	0.211674	0.190546	0.17423	0.168928	0.161723	0.140049	0.132723	0.1289	0.119089	0.115941	0.107521	0.0914173	0.082855	0.0823474	0.0861202	0.0848477	0.0803932	0.0766595	0.079454	0.0747419	0.0660755	0.0617098	0.060186	0.0593678	0.057276	0.0524322	0.0510146	0.0546569	0.0540542	0.0526988	0.0512932	0.046526	0.0436958	0.0426355	0.0396965	0.0390826	0.0394875	0.0380716	0.0357275	0.0349732	0.037241	0.037907
X006_1907_003_t1_g.asd	6	1907	t1	g	0.118085	0.122679	0.137783	0.149209	0.143252	0.106174	0.100948	0.107868	0.0951875	0.084796	0.0795625	0.0780299	0.0748278	0.06622	0.0549815	0.0567224	0.0602949	0.0615174	0.0625371	0.0575527	0.0504361	0.0500882	0.0452744	0.0399242	0.0409228	0.0378013	0.0348765	0.0364014	0.0361603	0.0370653	0.0399788	0.0399688	0.0373495	0.0333928	0.0306025	0.0294383	0.0283061	0.023659	0.0251654	0.0285005	0.0256355	0.0232359	0.0234648	0.0265579	0.0281126
X006_1907_003_t1_m.asd	6	1907	t1	m	0.132251	0.145907	0.130212	0.128853	0.126311	0.0877922	0.0937496	0.111274	0.0955362	0.0883283	0.0814149	0.0680904	0.0691678	0.0663325	0.0550004	0.0589719	0.059753	0.0534434	0.0492438	0.0472894	0.0474279	0.0488977	0.045604	0.040195	0.0376261	0.0356635	0.0339825	0.0325371	0.0310042	0.0317048	0.0346456	0.034092	0.0337162	0.0332994	0.0262341	0.0252173	0.0280312	0.0228532	0.0217195	0.0229216	0.021061	0.02125	0.0218835	0.0212531	0.0230149
X006_1907_019_t2_c.asd	6	1907	t2	c	0.230892	0.206699	0.216891	0.210823	0.191111	0.179215	0.167571	0.155462	0.142609	0.137641	0.132946	0.12335	0.119903	0.11103	0.0954035	0.0924064	0.0902244	0.0858426	0.0845865	0.0806881	0.0764269	0.0780514	0.0752516	0.0697508	0.06652	0.0650882	0.0640038	0.0618664	0.057732	0.055554	0.0566879	0.056314	0.0565188	0.0562306	0.0487415	0.046314	0.0481362	0.0452157	0.044708	0.0452313	0.0431965	0.0411072	0.0405135	0.0419281	0.0420924
X006_1907_019_t2_g.asd	6	1907	t2	g	0.141448	0.154479	0.148967	0.15018	0.148041	0.121388	0.121195	0.127993	0.113939	0.102419	0.0931336	0.0841654	0.0813515	0.0772315	0.069359	0.064606	0.0626362	0.061817	0.0581129	0.0569712	0.0589933	0.0627244	0.0574307	0.049725	0.0499262	0.045838	0.0418639	0.0426168	0.0429323	0.0422981	0.0409087	0.0392462	0.04063	0.0432926	0.0375148	0.0354848	0.036336	0.031173	0.0300373	0.0312981	0.0300683	0.0297195	0.029716	0.0293128	0.030197
X006_1907_019_t2_m.asd	6	1907	t2	m	0.146685	0.134595	0.132176	0.141912	0.147526	0.125089	0.107558	0.0996695	0.0965778	0.0931847	0.0866187	0.0773735	0.0783819	0.0748784	0.0620601	0.052538	0.051501	0.0561083	0.0541872	0.0505387	0.0485515	0.0519071	0.047349	0.0399364	0.0390948	0.0382843	0.0365433	0.0343074	0.034493	0.0348905	0.0344515	0.0356118	0.0367303	0.0363241	0.0320954	0.0296359	0.0282092	0.0228155	0.0239194	0.0268076	0.0229497	0.0224406	0.0237287	0.0240047	0.0246906
X006_1907_025_t3_c.asd	6	1907	t3	c	0.21543	0.208414	0.194271	0.192674	0.191874	0.169582	0.164444	0.163319	0.146685	0.136639	0.125862	0.110187	0.112765	0.107729	0.0885581	0.0861283	0.086526	0.084273	0.0802249	0.077001	0.0744052	0.0707088	0.0662843	0.062302	0.0601173	0.0600003	0.0577246	0.0513779	0.0520967	0.0536904	0.0519502	0.0484603	0.0488214	0.0515839	0.0450227	0.0411972	0.0407076	0.0374893	0.0367634	0.0371852	0.035754	0.0359537	0.0362458	0.0350467	0.0348041
X006_1907_025_t3_g.asd	6	1907	t3	g	0.137826	0.144252	0.150744	0.155438	0.146658	0.109665	0.108134	0.118701	0.106954	0.101671	0.0990418	0.0933404	0.0857737	0.0729537	0.0580065	0.0582112	0.0596638	0.0591665	0.0644897	0.0635336	0.0592223	0.0620124	0.0541785	0.0458967	0.0522767	0.0494509	0.0433237	0.0418059	0.0409825	0.0400055	0.0396322	0.045227	0.0472515	0.0432471	0.0382025	0.0361013	0.0356324	0.0313909	0.0326051	0.0357072	0.0337227	0.0318838	0.0317327	0.0333744	0.0334267
X006_1907_025_t3_m.asd	6	1907	t3	m	0.133972	0.130876	0.143062	0.143406	0.127289	0.0982924	0.0975883	0.102986	0.0868827	0.0874608	0.0918858	0.0879409	0.084207	0.0711222	0.0511502	0.0516974	0.0530528	0.0507368	0.0551312	0.0555542	0.0524473	0.051428	0.0460037	0.0411204	0.0434506	0.0413158	0.0369929	0.0345522	0.0364908	0.0384789	0.038206	0.0385979	0.0390267	0.0379605	0.0311379	0.0287803	0.0298721	0.0261904	0.0252786	0.0263667	0.0263887	0.027703	0.0282032	0.0264378	0.0277547
X006_1907_213_m1_c.asd	6	1907	m1	c	0.221715	0.22979	0.207458	0.202764	0.202523	0.173122	0.169851	0.17282	0.153967	0.149301	0.142104	0.121704	0.119617	0.115705	0.101235	0.0885223	0.0871886	0.0936336	0.0887068	0.0859507	0.0856756	0.0825532	0.0776064	0.073329	0.0721611	0.0688643	0.063912	0.0589532	0.0561651	0.0565507	0.0590896	0.0582753	0.0575843	0.0570561	0.0515925	0.0485238	0.0474606	0.0431033	0.0433689	0.045793	0.0449936	0.043532	0.0428266	0.0435354	0.04376
X006_1907_213_m1_g.asd	6	1907	m1	g	0.142241	0.14336	0.150454	0.154762	0.146285	0.114947	0.112318	0.119569	0.108285	0.0977019	0.0897272	0.0835732	0.0795767	0.0727987	0.0635459	0.0626322	0.0630656	0.0614682	0.0564901	0.0529882	0.0525077	0.0551495	0.0528123	0.0485029	0.0479403	0.046463	0.0453584	0.0459018	0.0455589	0.0446693	0.0437707	0.0436564	0.042673	0.0404246	0.0377059	0.0361835	0.034921	0.0309037	0.033175	0.0367179	0.0330119	0.0313896	0.03192	0.0329878	0.033174
X006_1907_213_m1_m.asd	6	1907	m1	m	0.157275	0.146679	0.144158	0.152688	0.155591	0.128339	0.119282	0.114423	0.0922124	0.0866804	0.0893625	0.0900934	0.0906582	0.083382	0.0695394	0.0679384	0.0644893	0.0580906	0.0613009	0.0620873	0.0608185	0.0636253	0.0573829	0.0494067	0.0512226	0.0505675	0.0489841	0.048864	0.0466589	0.0440469	0.042661	0.0436904	0.0465629	0.0485298	0.0423649	0.0385567	0.0375272	0.033594	0.0330223	0.034909	0.0360828	0.0352445	0.0332925	0.0316846	0.032339
X006_1907_247_m2_c.asd	6	1907	m2	c	0.222778	0.230287	0.221915	0.215742	0.204849	0.17491	0.163848	0.159577	0.142733	0.135047	0.129431	0.120331	0.121667	0.116217	0.100384	0.0966152	0.0956816	0.0930845	0.0870493	0.0822839	0.0803089	0.0812509	0.0772696	0.0721678	0.0721862	0.0689459	0.0641351	0.0604825	0.0580966	0.0574415	0.0581239	0.0580559	0.0569802	0.0546328	0.0498392	0.0488511	0.0498702	0.0456027	0.0456043	0.0467535	0.0428166	0.0422988	0.0435489	0.0437809	0.043841
X006_1907_247_m2_g.asd	6	1907	m2	g	0.137614	0.124844	0.127047	0.13524	0.138005	0.122348	0.101868	0.0888407	0.0888477	0.0903367	0.0854034	0.0733253	0.0771341	0.0737319	0.0572346	0.0546372	0.0583818	0.0616799	0.0550621	0.0511634	0.0516948	0.0535815	0.0458929	0.0384416	0.044667	0.0444811	0.0408274	0.0390042	0.0383877	0.03792	0.0369501	0.0353343	0.0368	0.0395477	0.0332295	0.0303054	0.0305385	0.0259464	0.0279479	0.0319107	0.0290637	0.0270646	0.0270736	0.0284708	0.0275902
X006_1907_247_m2_m.asd	6	1907	m2	m	0.156465	0.151295	0.130733	0.131943	0.139049	0.117651	0.11267	0.11125	0.0937955	0.0880097	0.0849536	0.0772479	0.0800833	0.0732797	0.0537391	0.0504972	0.0544911	0.0588174	0.0557209	0.0537043	0.0537344	0.0535288	0.0507179	0.0456334	0.0402221	0.042954	0.0448039	0.0383478	0.0341613	0.0329244	0.0338892	0.0351484	0.036717	0.0373202	0.0330092	0.0304946	0.0294911	0.0252283	0.0262224	0.029313	0.0281658	0.0273445	0.0273125	0.0277103	0.0276184
X006_1907_255_m3_c.asd	6	1907	m3	c	0.233412	0.220448	0.223226	0.216139	0.195677	0.166914	0.166453	0.169256	0.146531	0.143744	0.138823	0.116895	0.11378	0.107714	0.092207	0.0933156	0.0934991	0.0884044	0.085153	0.0855112	0.0867858	0.0834857	0.0750177	0.0676136	0.0684081	0.0687104	0.0668468	0.0629093	0.0585188	0.0573749	0.0597013	0.0575313	0.0567357	0.0572443	0.0501478	0.0482522	0.0502334	0.0459691	0.0437513	0.0438406	0.0440319	0.0429204	0.042079	0.0428786	0.0431241
X006_1907_255_m3_g.asd	6	1907	m3	g	0.15263	0.143346	0.136347	0.145387	0.152786	0.128964	0.115026	0.107912	0.095858	0.092416	0.0908798	0.0858018	0.0845954	0.0784562	0.0658701	0.0584182	0.0570812	0.0594082	0.0583328	0.0587024	0.0593262	0.0562841	0.0514844	0.0479936	0.0485753	0.0477228	0.0450145	0.041441	0.0403125	0.0395368	0.0380553	0.0378091	0.0396456	0.0416361	0.0371164	0.0344604	0.033458	0.0285865	0.0287145	0.0315439	0.0315127	0.0304431	0.0296209	0.0299141	0.0306416
X006_1907_255_m3_m.asd	6	1907	m3	m	0.120748	0.135706	0.140291	0.143353	0.138843	0.116358	0.11102	0.111088	0.0983856	0.0910603	0.0824342	0.0693483	0.075124	0.0703652	0.0495457	0.0542981	0.0574303	0.0528478	0.0544027	0.0518002	0.0475544	0.0501593	0.0491789	0.0455284	0.0431099	0.0410687	0.0385068	0.0352731	0.0345584	0.0357568	0.0375654	0.0376056	0.0368635	0.0354384	0.0318385	0.0298509	0.0286986	0.0244186	0.0264978	0.0297642	0.025428	0.0231013	0.0240569	0.0272645	0.0287091
X006_1907_265_m4_c.asd	6	1907	m4	c	0.223929	0.206264	0.208126	0.209485	0.203496	0.188046	0.176599	0.166549	0.151788	0.140304	0.133632	0.12984	0.121006	0.107745	0.0940662	0.090987	0.0909022	0.0903606	0.0891294	0.0868798	0.0838649	0.0806372	0.0750914	0.0698304	0.0682658	0.0663768	0.0639376	0.06121	0.0572204	0.0552322	0.0562714	0.0561249	0.0562845	0.0556534	0.0484023	0.0449939	0.0448614	0.0404285	0.0411646	0.0442175	0.0433465	0.0419637	0.0405846	0.0395167	0.0406948
X006_1907_265_m4_g.asd	6	1907	m4	g	0.156386	0.140081	0.149828	0.151441	0.139632	0.119013	0.107716	0.104531	0.102279	0.0996797	0.0910372	0.076251	0.077688	0.0768417	0.0664288	0.0600607	0.0602273	0.0635542	0.0581636	0.059671	0.065397	0.0639837	0.0545501	0.0466233	0.0507242	0.0473542	0.0423872	0.0427244	0.0423259	0.0411147	0.0397816	0.0399638	0.0406199	0.0408362	0.0394908	0.03862	0.0364566	0.0282996	0.0290339	0.0339193	0.0325745	0.0311895	0.0312957	0.0328053	0.031436
X006_1907_265_m4_m.asd	6	1907	m4	m	0.159394	0.14883	0.143619	0.145883	0.145182	0.126962	0.121424	0.118487	0.102946	0.0925518	0.0850408	0.0780912	0.0818606	0.0796014	0.0678668	0.0690864	0.067524	0.0612784	0.0621303	0.0630133	0.0635977	0.0664592	0.0580856	0.04788	0.0498909	0.0489045	0.046243	0.0448004	0.0428224	0.0405547	0.0386828	0.0389074	0.0401378	0.0409378	0.0388087	0.0371464	0.0349737	0.0282505	0.0291407	0.0336248	0.0330056	0.0318337	0.0317069	0.0329695	0.0323403
X006_1907_437_b1_c.asd	6	1907	b1	c	0.232762	0.242615	0.220749	0.208895	0.200659	0.174952	0.166704	0.163238	0.145963	0.137898	0.13143	0.120237	0.116	0.111905	0.104194	0.0946501	0.0883985	0.0860592	0.0838386	0.0827086	0.0824374	0.0824278	0.0742221	0.0664631	0.0706548	0.0702931	0.0655865	0.0597984	0.0568902	0.0575115	0.0599052	0.0569198	0.0548059	0.0545986	0.05025	0.0496147	0.0504012	0.0436598	0.0419573	0.0439215	0.0439188	0.0422844	0.0410743	0.0418357	0.0422742
X006_1907_437_b1_g.asd	6	1907	b1	g	0.158191	0.1577	0.169243	0.164325	0.141799	0.111016	0.112412	0.116629	0.0907962	0.0879483	0.0926814	0.0892172	0.0858315	0.0796312	0.0710622	0.0676872	0.066609	0.0655607	0.0614707	0.0616135	0.0635877	0.0600804	0.0562259	0.0521995	0.0473992	0.0462551	0.046132	0.0443267	0.0421503	0.0427252	0.0458354	0.0427349	0.0419352	0.0441189	0.039431	0.0377421	0.0378717	0.0317334	0.0331893	0.0372896	0.0341702	0.0338303	0.0347635	0.034359	0.0344775
X006_1907_437_b1_m.asd	6	1907	b1	m	0.177908	0.159352	0.173153	0.183271	0.177226	0.149675	0.142301	0.142224	0.127717	0.10974	0.0981369	0.0972999	0.10326	0.0939569	0.0693754	0.0703484	0.0743739	0.0728014	0.0669084	0.0672645	0.0696308	0.0618694	0.0560453	0.0551778	0.0588119	0.057383	0.053299	0.0504417	0.0501424	0.0512447	0.0520933	0.0498885	0.0471569	0.0448847	0.0418306	0.0424968	0.0434942	0.0357476	0.0341138	0.0369228	0.0374659	0.037439	0.0366106	0.0350629	0.0354407
X006_1907_451_b2_c.asd	6	1907	b2	c	0.213548	0.214752	0.219978	0.209558	0.186738	0.165174	0.161753	0.159791	0.14079	0.131371	0.126296	0.119749	0.120392	0.112739	0.0948839	0.0909285	0.0875506	0.0828913	0.0871264	0.0878603	0.0837302	0.0782749	0.0723159	0.0677208	0.0661042	0.0646933	0.062158	0.0581483	0.0548178	0.0530529	0.0529715	0.0537528	0.0539443	0.0524647	0.0476831	0.0454146	0.0447742	0.0403736	0.0402555	0.0419423	0.0400419	0.0375725	0.0362768	0.0369489	0.0371546
X006_1907_451_b2_g.asd	6	1907	b2	g	0.175115	0.17238	0.177051	0.171692	0.154688	0.130717	0.124512	0.124261	0.113588	0.112103	0.108095	0.0946205	0.0937475	0.0870654	0.0708617	0.0716804	0.0718821	0.066259	0.0593149	0.0593722	0.0640651	0.0653344	0.0588604	0.0521806	0.0548086	0.0525169	0.0487477	0.0477182	0.0438555	0.044189	0.049995	0.0474587	0.045255	0.0448812	0.037901	0.0359302	0.0374153	0.0324278	0.0335196	0.0371318	0.0353065	0.0323683	0.0315127	0.0342483	0.0358465
X006_1907_451_b2_m.asd	6	1907	b2	m	0.147604	0.135304	0.145161	0.151743	0.144049	0.11533	0.105372	0.103392	0.0909222	0.0902886	0.0910974	0.0855444	0.0878229	0.0806858	0.0621855	0.0600191	0.0605666	0.0590907	0.0582721	0.0569998	0.0552695	0.0535317	0.0471705	0.0426966	0.0479034	0.0471862	0.0436051	0.0415485	0.0370444	0.0352159	0.0379406	0.0392571	0.0398386	0.0389272	0.0327008	0.0299465	0.029582	0.0240391	0.0243056	0.0272818	0.0259994	0.0254461	0.0252704	0.0247479	0.0259826
X006_1907_461_b3_c.asd	6	1907	b3	c	0.232986	0.219698	0.221859	0.210446	0.187803	0.168305	0.16487	0.163416	0.147561	0.130486	0.118759	0.114478	0.114406	0.109761	0.0981759	0.0867516	0.0820898	0.0830235	0.0796525	0.0783069	0.0786489	0.0775275	0.070666	0.0631061	0.0618197	0.0601597	0.0587422	0.0586736	0.0584268	0.0573487	0.0553173	0.0527598	0.0528183	0.0537869	0.0460081	0.0437497	0.0455263	0.0399943	0.0385188	0.0398588	0.0392122	0.0392754	0.0392265	0.0382926	0.0388875
X006_1907_461_b3_g.asd	6	1907	b3	g	0.162631	0.144032	0.149379	0.151834	0.142208	0.117957	0.113993	0.117766	0.109754	0.102227	0.0962537	0.0909313	0.0856198	0.0751146	0.0618742	0.0650722	0.0646204	0.0581945	0.0613841	0.0642589	0.0641132	0.060899	0.0556073	0.051061	0.0500614	0.0486178	0.0475508	0.046968	0.0389038	0.0347711	0.0396971	0.0438056	0.0445088	0.0415497	0.0367744	0.0339669	0.032781	0.0298428	0.0315837	0.0345584	0.032798	0.0316216	0.0304515	0.028576	0.0298761
X007_1893_185_b3_m.asd	7	1893	b3	m	0.148157	0.13792	0.11333	0.103905	0.106131	0.103288	0.103055	0.104076	0.102566	0.0863656	0.0676399	0.0578376	0.0639672	0.0665402	0.0592907	0.0597427	0.0574515	0.0509521	0.0470463	0.0477579	0.0490861	0.0431193	0.0431011	0.0440357	0.0373889	0.035293	0.0326559	0.0255994	0.0278265	0.0321063	0.033078	0.0325624	0.0284981	0.0227055	0.022608	0.0262	0.0293098	0.0252922	0.0248466	0.0262379	0.0243302	0.0244122	0.0229805	0.0177528	0.0202192
X007_1893_007_t1_c.asd	7	1893	t1	c	0.238938	0.227376	0.190771	0.173292	0.171203	0.162062	0.160803	0.158977	0.145607	0.117907	0.0987017	0.101418	0.110437	0.109123	0.095708	0.0936458	0.0902956	0.0830837	0.0792328	0.0739637	0.0681102	0.0650451	0.0654614	0.0644492	0.0567533	0.0520867	0.050995	0.051667	0.0487685	0.0483648	0.0521507	0.0506196	0.0456819	0.0401741	0.0389317	0.0412479	0.0438015	0.0408974	0.0369256	0.0338414	0.0328157	0.0340617	0.0335526	0.0290007	0.030197
X007_1893_007_t1_g.asd	7	1893	t1	g	0.124316	0.0971184	0.0979435	0.0803915	0.059467	0.0733918	0.0830903	0.0856287	0.0843126	0.0749066	0.0651526	0.0601916	0.0546105	0.0527921	0.0547337	0.0533283	0.044182	0.0324282	0.0359784	0.0410799	0.042587	0.0381324	0.0386736	0.0397499	0.0339381	0.0329518	0.0310109	0.0237759	0.0254955	0.0290382	0.029684	0.0319595	0.0286292	0.0205778	0.0194086	0.0222609	0.0248883	0.0208161	0.0199455	0.0213151	0.0207592	0.0197649	0.0175594	0.0141919	0.015539
X007_1893_007_t1_m.asd	7	1893	t1	m	0.124659	0.120555	0.101487	0.0829895	0.0740211	0.0809875	0.0859405	0.0850879	0.0781539	0.0665843	0.0569941	0.052974	0.0488103	0.051131	0.0586578	0.0547187	0.0452715	0.0367677	0.0395033	0.0436082	0.0439135	0.0363964	0.0317317	0.0313637	0.0333312	0.0334718	0.0310228	0.0266455	0.0231545	0.0227969	0.025948	0.0305213	0.0290844	0.0222487	0.0210286	0.0232958	0.0256554	0.0227536	0.0216961	0.0213971	0.0186902	0.0186205	0.0183704	0.0155216	0.0165307
X007_1893_017_t2_c.asd	7	1893	t2	c	0.20515	0.187673	0.186455	0.162922	0.135149	0.143606	0.142364	0.135491	0.13372	0.116015	0.102489	0.10459	0.0937376	0.0848035	0.0845793	0.0863732	0.0830582	0.0759805	0.0762669	0.0780377	0.0746958	0.0576462	0.055716	0.0605817	0.0549549	0.0494922	0.0452299	0.0424068	0.0446479	0.0484149	0.050197	0.0467598	0.0422405	0.0388138	0.0365486	0.0378821	0.0400722	0.0367041	0.0344278	0.033604	0.0327125	0.0322001	0.0303019	0.0263422	0.0265484
X007_1893_017_t2_g.asd	7	1893	t2	g	0.121766	0.129318	0.101777	0.078386	0.0687326	0.07203	0.08508	0.0973059	0.0978015	0.0853392	0.066846	0.051105	0.0567751	0.0574645	0.0458127	0.0515563	0.0500486	0.0406023	0.04822	0.052866	0.0488999	0.0358033	0.033422	0.0353626	0.0292264	0.0291812	0.0305094	0.0282892	0.0297002	0.0319021	0.0324452	0.0310731	0.0278961	0.0235947	0.0189167	0.0209755	0.0267234	0.0264025	0.0235881	0.0209142	0.0207602	0.0217491	0.0206797	0.0161453	0.0169178
X007_1893_017_t2_m.asd	7	1893	t2	m	0.110504	0.112548	0.0975274	0.0822233	0.0753028	0.0820877	0.0694621	0.0593712	0.0759211	0.0673735	0.0513551	0.0455321	0.0438379	0.0457685	0.0481799	0.0404465	0.0359946	0.0377394	0.0394475	0.0400682	0.0373037	0.0280802	0.0304114	0.0360665	0.031342	0.0304861	0.0280446	0.0198485	0.0206325	0.0233951	0.0236033	0.0259459	0.0251165	0.020789	0.0186591	0.0196014	0.0214501	0.0194658	0.0192482	0.019971	0.0190722	0.0190351	0.0173211	0.0126337	0.0140126
X007_1893_025_t3_c.asd	7	1893	t3	c	0.222785	0.196123	0.186587	0.182676	0.174307	0.152309	0.140135	0.141497	0.152636	0.139438	0.121237	0.114252	0.107796	0.0999285	0.0913101	0.0880852	0.0851337	0.0820059	0.0843248	0.0796691	0.0702759	0.0656387	0.0676242	0.0704158	0.0668108	0.0627369	0.0587888	0.0550205	0.0524711	0.053268	0.0567553	0.0562774	0.0522364	0.046254	0.0414477	0.0416991	0.0440627	0.0406593	0.0396985	0.0400993	0.0382645	0.0370302	0.0344647	0.029658	0.0308795
X007_1893_025_t3_g.asd	7	1893	t3	g	0.155465	0.147835	0.1259	0.105251	0.0942174	0.0983329	0.101518	0.102015	0.100891	0.0970888	0.0863978	0.0693881	0.0644282	0.0621211	0.0586346	0.0646205	0.0597367	0.0462953	0.052284	0.0556327	0.051344	0.0408355	0.0403369	0.042739	0.0361188	0.0370042	0.0400808	0.0389273	0.0368206	0.0365907	0.0391637	0.0430162	0.038762	0.0279823	0.0269203	0.0305714	0.0340783	0.0310473	0.0280797	0.0267078	0.0267687	0.0266716	0.0251964	0.022276	0.0230361
X007_1893_025_t3_m.asd	7	1893	t3	m	0.122036	0.140831	0.127445	0.112616	0.10222	0.0947653	0.0848386	0.0828864	0.0963759	0.0794894	0.0580843	0.0545526	0.059456	0.0619463	0.059205	0.062204	0.0604309	0.0532415	0.049792	0.048126	0.0460663	0.0405223	0.039088	0.0402608	0.0399478	0.0371225	0.032991	0.0296561	0.0315815	0.0346525	0.035868	0.0361154	0.0329892	0.0275716	0.0255603	0.027191	0.0298101	0.0282438	0.0278204	0.0268113	0.0220704	0.0216561	0.0216074	0.0182505	0.0204516
X007_1893_091_m1_c.asd	7	1893	m1	c	0.220026	0.21459	0.213233	0.19103	0.165547	0.172582	0.179253	0.172095	0.146019	0.125603	0.116464	0.117788	0.123357	0.120547	0.107671	0.101829	0.0952781	0.0879193	0.0885206	0.0873327	0.0822052	0.0740281	0.0725529	0.0726043	0.0657992	0.0607361	0.0580284	0.0568457	0.0562114	0.0558433	0.055795	0.0574534	0.0552056	0.0491788	0.0470391	0.0458071	0.0445849	0.0431814	0.0423543	0.041572	0.0400438	0.0397055	0.0385889	0.0351852	0.0331602
X007_1893_091_m1_g.asd	7	1893	m1	g	0.124832	0.154006	0.154552	0.136436	0.116893	0.119644	0.115347	0.106881	0.101946	0.0910716	0.079523	0.0722354	0.0702916	0.072271	0.0744804	0.0676657	0.0595886	0.0541249	0.0527437	0.0566669	0.0577171	0.0416837	0.0414854	0.0493848	0.0474882	0.0413617	0.0362965	0.0358011	0.0354509	0.0366831	0.0393738	0.0391865	0.0363423	0.0319912	0.0284586	0.0277612	0.0297237	0.0328031	0.0312708	0.0276346	0.0268836	0.0270267	0.0254071	0.0210208	0.0216352
X007_1893_091_m1_m.asd	7	1893	m1	m	0.132871	0.140408	0.150438	0.138777	0.117552	0.115444	0.112659	0.105978	0.0967092	0.0948066	0.0886004	0.0723851	0.0678158	0.0669748	0.0653757	0.0677693	0.0652347	0.0582926	0.058243	0.0540596	0.0471326	0.0446319	0.0446357	0.0459693	0.0471202	0.0433017	0.0373671	0.033295	0.0348621	0.0365033	0.0361864	0.0432642	0.040119	0.0268628	0.0267402	0.031312	0.0344622	0.0292179	0.0277879	0.0282878	0.0251009	0.0262324	0.0267548	0.0222807	0.0218585
X007_1893_103_m2_c.asd	7	1893	m2	c	0.223043	0.188525	0.162327	0.15487	0.152226	0.130467	0.13801	0.152041	0.141249	0.118875	0.100284	0.0944086	0.0961004	0.0969338	0.0936358	0.091418	0.0856312	0.0762543	0.0670026	0.0678255	0.071845	0.0626284	0.0599164	0.0606741	0.0563156	0.0505819	0.0478735	0.0501877	0.0489724	0.0480879	0.0493635	0.0485121	0.044589	0.039405	0.0390117	0.0409682	0.0420927	0.0378808	0.0349768	0.0329112	0.0294145	0.0299451	0.0311399	0.0294822	0.0281614
X007_1893_103_m2_g.asd	7	1893	m2	g	0.119522	0.126134	0.121177	0.102042	0.0827491	0.0855384	0.0928985	0.0976346	0.0948469	0.0810583	0.0662023	0.0579053	0.055429	0.056422	0.0584238	0.0595561	0.0517254	0.0398499	0.0455071	0.0497541	0.0474198	0.0384216	0.0374138	0.0403337	0.0383081	0.034888	0.0325405	0.0327689	0.033986	0.0343457	0.0332274	0.0330664	0.0295081	0.023333	0.0218708	0.0260115	0.031204	0.0284775	0.0248369	0.0225513	0.0223593	0.022789	0.0226674	0.0213841	0.0205446
X007_1893_103_m2_m.asd	7	1893	m2	m	0.155596	0.119648	0.128647	0.124623	0.110954	0.113856	0.104552	0.096816	0.106149	0.091378	0.0735579	0.070643	0.0722877	0.0725946	0.0694731	0.0664002	0.0605279	0.054417	0.0583561	0.0598377	0.0552724	0.0444387	0.0432102	0.0460344	0.0421881	0.0393723	0.0357449	0.0305984	0.0354772	0.0394241	0.0370739	0.0392957	0.0367752	0.0288295	0.0254158	0.0260984	0.0286	0.0286382	0.0289753	0.028381	0.0249618	0.0235376	0.0229479	0.0215983	0.0213267
X007_1893_115_m3_c.asd	7	1893	m3	c	0.232219	0.228051	0.206063	0.19153	0.183024	0.170497	0.176594	0.181636	0.163118	0.139775	0.120936	0.111004	0.108832	0.110037	0.109311	0.095954	0.0902325	0.0936356	0.0890371	0.0842015	0.0795205	0.072472	0.07135	0.0708912	0.0635414	0.0634879	0.0624208	0.0536306	0.0524062	0.0548792	0.0569983	0.0575592	0.054296	0.0485448	0.046655	0.0473552	0.0478907	0.0437182	0.0425207	0.0426434	0.0399676	0.0395445	0.0394514	0.0374435	0.0352898
X007_1893_115_m3_g.asd	7	1893	m3	g	0.138002	0.124063	0.120433	0.112975	0.103236	0.0995297	0.0976425	0.0951388	0.0896729	0.0740821	0.0576695	0.0498843	0.0622989	0.068845	0.0610303	0.06192	0.0536108	0.0392938	0.0466693	0.0518656	0.0501683	0.0445131	0.0428182	0.0425048	0.038646	0.0396765	0.0393616	0.032839	0.0305684	0.0303186	0.0308709	0.0371621	0.0360004	0.0268004	0.0248604	0.027161	0.0299084	0.0273351	0.0284614	0.0295261	0.0240072	0.0254062	0.0271826	0.0226011	0.0209895
X007_1893_115_m3_m.asd	7	1893	m3	m	0.139519	0.132719	0.109742	0.112065	0.127457	0.122379	0.115993	0.109509	0.101419	0.0926737	0.0815206	0.0689705	0.0684335	0.0713928	0.0719245	0.0689679	0.0618955	0.0542367	0.0557748	0.0591343	0.0582024	0.0461054	0.0436426	0.0463384	0.0434449	0.0425747	0.0403513	0.0347204	0.0367275	0.0393447	0.0384619	0.0394938	0.0368984	0.0309471	0.0295338	0.0302993	0.0310679	0.0289682	0.028776	0.029031	0.0267218	0.0260145	0.0251534	0.0225443	0.0225572
X007_1893_125_m4_c.asd	7	1893	m4	c	0.21218	0.187837	0.16291	0.148611	0.142189	0.13495	0.139193	0.144934	0.13954	0.12185	0.105122	0.0987002	0.100765	0.0978998	0.0876456	0.0888513	0.0822762	0.0686526	0.0703495	0.0744844	0.0736072	0.0608474	0.0574718	0.0589003	0.0542658	0.0532874	0.0519689	0.0467094	0.0442786	0.0434962	0.0437584	0.0484956	0.0477053	0.0400647	0.0339205	0.0361915	0.0414153	0.0350219	0.0335713	0.0351878	0.0328887	0.0313477	0.0294474	0.0263418	0.0274945
X007_1893_125_m4_g.asd	7	1893	m4	g	0.116823	0.135345	0.120203	0.103875	0.0960513	0.0993685	0.0919606	0.0845389	0.0898888	0.0809167	0.0655836	0.0542023	0.0545084	0.0573956	0.0577491	0.058585	0.050708	0.0375378	0.036934	0.0424255	0.0460446	0.0371107	0.0380931	0.0422104	0.0363567	0.0334703	0.0312428	0.0269711	0.0267725	0.0284439	0.0299431	0.0311719	0.0297039	0.025786	0.0226107	0.0241844	0.027147	0.0227844	0.0216397	0.0224147	0.0205855	0.0202892	0.0200708	0.0184733	0.0187603
X007_1893_125_m4_m.asd	7	1893	m4	m	0.119702	0.119094	0.124159	0.0941137	0.060687	0.0848808	0.0816822	0.070864	0.0843319	0.0808804	0.0694867	0.0616704	0.0602395	0.0578694	0.0521465	0.0502744	0.0472596	0.0432408	0.0448016	0.040815	0.0337425	0.0327902	0.0376833	0.0411578	0.0354612	0.0300451	0.0263747	0.0243798	0.0232653	0.0251005	0.0299694	0.0345295	0.0316783	0.0227506	0.0200393	0.0223069	0.025825	0.0240375	0.024216	0.0243125	0.0201508	0.0187791	0.0189149	0.0185181	0.0196698
X007_1893_169_b1_c.asd	7	1893	b1	c	0.210274	0.195054	0.181237	0.162811	0.144638	0.136674	0.137543	0.137441	0.127631	0.118044	0.108926	0.100214	0.0970335	0.0951194	0.0924056	0.0918702	0.0900947	0.0844525	0.0698395	0.0713459	0.0785119	0.0617569	0.0624071	0.069177	0.0595164	0.0559979	0.0540682	0.0486517	0.0520574	0.0544073	0.0510102	0.0527184	0.048027	0.0372106	0.0356932	0.0407382	0.0461607	0.0418293	0.0398941	0.0392112	0.0351141	0.0330767	0.0320209	0.0305063	0.0313371
X007_1893_169_b1_g.asd	7	1893	b1	g	0.118554	0.121884	0.108738	0.0904227	0.0777952	0.083138	0.0862328	0.0898075	0.0973636	0.0800899	0.060186	0.0562531	0.0637296	0.0678583	0.0628869	0.0561846	0.0510103	0.0482152	0.0467435	0.0456425	0.045017	0.0456472	0.0418625	0.0369086	0.0357092	0.0341186	0.0316386	0.028941	0.0294142	0.0307369	0.0316781	0.0352281	0.0345182	0.0290319	0.0256332	0.0278764	0.0314634	0.0261138	0.0230802	0.0227219	0.0222214	0.0237565	0.0233454	0.0184466	0.017983
X007_1893_169_b1_m.asd	7	1893	b1	m	0.125582	0.124865	0.118736	0.0982465	0.0800754	0.0920248	0.0891245	0.0877561	0.107155	0.0890999	0.0650063	0.0610549	0.0581328	0.0585786	0.0622206	0.0633952	0.0591337	0.0518455	0.0506292	0.051644	0.0494529	0.0364788	0.0354323	0.0399081	0.036485	0.0333061	0.0300279	0.0261933	0.0261232	0.0289296	0.0327459	0.034853	0.0330396	0.0281781	0.0247373	0.0265915	0.0304989	0.0280533	0.0260127	0.0244987	0.0219946	0.0221391	0.0222018	0.0197153	0.0187207
X007_1893_179_b2_c.asd	7	1893	b2	c	0.240032	0.218359	0.19568	0.177857	0.168012	0.167855	0.166437	0.161771	0.154431	0.146889	0.134901	0.118168	0.115028	0.106866	0.0911431	0.101219	0.0986656	0.0809157	0.0824546	0.0823789	0.0774253	0.0710108	0.0717681	0.0725116	0.0635404	0.0622686	0.0610233	0.052973	0.0521442	0.0553133	0.0581548	0.0565573	0.050323	0.0423388	0.0401382	0.0436492	0.0481339	0.0448096	0.0426839	0.0413549	0.0380015	0.0373282	0.03677	0.0339006	0.0333416
X007_1893_179_b2_g.asd	7	1893	b2	g	0.163625	0.169025	0.146599	0.137581	0.139023	0.131309	0.125642	0.122675	0.119976	0.101808	0.0845132	0.0795857	0.0751101	0.0747557	0.0776957	0.0744813	0.0631309	0.0498715	0.052699	0.059055	0.0613644	0.0526676	0.0505808	0.050835	0.0442496	0.0418085	0.0402093	0.0361053	0.0359015	0.0374663	0.0385295	0.0378768	0.0342744	0.029293	0.0284689	0.0316984	0.0349744	0.0309116	0.0284392	0.0278122	0.0267912	0.0277555	0.0280221	0.0254889	0.0247552
X007_1893_179_b2_m.asd	7	1893	b2	m	0.149235	0.137604	0.110992	0.0904592	0.0853556	0.0994868	0.105103	0.100342	0.0889512	0.0716579	0.0590825	0.0581349	0.0681477	0.0718374	0.0640627	0.0598689	0.0511031	0.0419198	0.0533605	0.0552145	0.0470522	0.0422639	0.0408975	0.0399888	0.035934	0.0347484	0.03451	0.0330803	0.0331222	0.0331003	0.0324367	0.0338514	0.0326	0.028206	0.0250997	0.0258742	0.0280623	0.0253895	0.0247347	0.0248757	0.022491	0.0211038	0.0197977	0.0178251	0.0194896
X007_1893_185_b3_c.asd	7	1893	b3	c	0.240358	0.22665	0.203592	0.192316	0.187457	0.174223	0.163911	0.160189	0.163048	0.149805	0.134684	0.127974	0.115055	0.104585	0.100713	0.102587	0.0962769	0.0849216	0.0926331	0.0942109	0.0854623	0.070778	0.0718076	0.0779691	0.0713216	0.0649587	0.0600135	0.0561012	0.0543351	0.0551038	0.0576526	0.0594751	0.0570271	0.0510641	0.047724	0.0484048	0.0504865	0.0481412	0.0445245	0.0416045	0.0408661	0.0406114	0.0385492	0.0341115	0.0358116
X007_1893_185_b3_g.asd	7	1893	b3	g	0.175043	0.189522	0.132498	0.105118	0.112359	0.121372	0.11282	0.10335	0.111549	0.105083	0.089129	0.073893	0.0743376	0.0771899	0.075786	0.0767524	0.0705901	0.0598153	0.0612237	0.0615497	0.056822	0.0462456	0.0461288	0.0500894	0.0463742	0.0421453	0.0386113	0.0362528	0.0364316	0.0382369	0.040603	0.0431689	0.0414621	0.0358626	0.032394	0.0354653	0.0402173	0.0349017	0.0317874	0.0309973	0.0292153	0.0292315	0.0284549	0.0251764	0.0265563
X008_1917_003_t1_c.asd	8	1917	t1	c	0.106482	0.0824982	0.103045	0.10541	0.0923834	0.0900031	0.0839789	0.0795911	0.0826124	0.0655241	0.0538179	0.0635384	0.058748	0.0525506	0.0507837	0.0415049	0.0404903	0.0472908	0.0448271	0.0426366	0.0409029	0.0360744	0.034406	0.035726	0.0373037	0.0299784	0.0236219	0.0267735	0.029951	0.0310245	0.0297266	0.0278897	0.0292184	0.0317808	0.0245399	0.0217833	0.0241394	0.0244458	0.0228269	0.0202985	0.0185195	0.01971	0.0195199	0.0149864	0.015128
X008_1917_003_t1_g.asd	8	1917	t1	g	0.0623966	0.0919037	0.090072	0.0900006	0.089637	0.0763183	0.0602209	0.056001	0.0717276	0.055203	0.0413452	0.0541517	0.0484389	0.0384519	0.0337518	0.0330038	0.0369183	0.0423564	0.0413286	0.041814	0.0389884	0.0211482	0.0198608	0.0304225	0.0374074	0.0335733	0.0278156	0.0282431	0.0270453	0.0277275	0.0305709	0.0261056	0.0237345	0.0254866	0.0247952	0.0212253	0.0179153	0.0213014	0.0184514	0.0135841	0.0155308	0.0175671	0.0168331	0.0129692	0.014396
X008_1917_003_t1_m.asd	8	1917	t1	m	0.125229	0.110149	0.10454	0.111469	0.115835	0.0956962	0.0826943	0.0774005	0.0740005	0.0701882	0.0654558	0.0605024	0.0576303	0.0533946	0.0473627	0.0452641	0.0456662	0.0475723	0.0512112	0.0487831	0.041378	0.0348962	0.0331872	0.0348716	0.0365766	0.0350502	0.0332617	0.0340768	0.0357587	0.0363895	0.0345173	0.0282543	0.0255371	0.0272406	0.0252469	0.0233645	0.02381	0.0288785	0.0245321	0.0162598	0.0151784	0.0155847	0.0170081	0.0191887	0.0189169
X008_1917_007_t2_c.asd	8	1917	t2	c	0.0984074	0.0773643	0.104973	0.11018	0.0964661	0.0934869	0.0793238	0.0639958	0.062615	0.0624697	0.0600373	0.0563082	0.0651132	0.0659199	0.0528893	0.0483535	0.0468205	0.0457068	0.0443453	0.0454166	0.0454673	0.0374427	0.0336727	0.0334508	0.0324251	0.0296446	0.0288593	0.0318024	0.0267928	0.0257173	0.0326572	0.0313114	0.0274123	0.0242921	0.0234657	0.0210947	0.0185649	0.0207008	0.0218346	0.0217818	0.0218682	0.020176	0.0171593	0.0142694	0.0166498
X008_1917_007_t2_g.asd	8	1917	t2	g	0.0587923	0.0918036	0.121813	0.115899	0.0883258	0.0734727	0.0731225	0.0742571	0.0634515	0.0571489	0.0591575	0.0669505	0.0618697	0.0479455	0.0324392	0.0288187	0.0375532	0.0498351	0.0447395	0.0380349	0.032505	0.026147	0.026624	0.0312845	0.0342558	0.0302196	0.0281053	0.0337169	0.0287558	0.0240884	0.0260619	0.0276627	0.0273057	0.0244542	0.0189451	0.0164691	0.0181104	0.0224289	0.019327	0.0136669	0.014544	0.015634	0.0155131	0.0143255	0.0160116
X008_1917_007_t2_m.asd	8	1917	t2	m	0.0970022	0.0512266	0.0685211	0.0789194	0.0752419	0.0713829	0.0675263	0.0647331	0.0633899	0.056914	0.0517026	0.052339	0.0517929	0.052199	0.0527044	0.044554	0.0380905	0.0370896	0.0407227	0.040475	0.0346604	0.0248913	0.0207118	0.0228346	0.0285061	0.0329789	0.0331519	0.02849	0.0276762	0.0242615	0.0178106	0.0254356	0.028752	0.0231454	0.0200909	0.0172188	0.0152245	0.0162402	0.016534	0.0174023	0.0211352	0.0211533	0.0181254	0.0146119	0.0161628
X008_1917_011_t3_c.asd	8	1917	t3	c	0.107449	0.0966184	0.112891	0.120168	0.113525	0.0991056	0.081433	0.0721482	0.0797275	0.073521	0.062019	0.0541499	0.0408785	0.0367517	0.0443987	0.042698	0.0440069	0.0495956	0.0512872	0.0418371	0.0289858	0.0300861	0.0309805	0.0324683	0.0381112	0.0381379	0.0365818	0.0374439	0.0351699	0.0303078	0.0253714	0.0269282	0.0287233	0.0274552	0.021819	0.018578	0.0189658	0.021105	0.0211432	0.0194849	0.0180937	0.0185737	0.0172414	0.0121778	0.0147866
X008_1917_011_t3_g.asd	8	1917	t3	g	0.0727798	0.0962057	0.117991	0.133276	0.132062	0.104405	0.0770486	0.0619838	0.0644404	0.0558647	0.0515054	0.062136	0.0691123	0.0617323	0.0424732	0.038638	0.0382138	0.0391311	0.051203	0.0516681	0.0406288	0.0293719	0.0295735	0.0362237	0.0391478	0.0361818	0.0315703	0.0295579	0.0292327	0.0294136	0.0295031	0.030294	0.0316222	0.0315638	0.0243702	0.0196215	0.0193972	0.02188	0.0189487	0.0147781	0.0168487	0.0175191	0.0169667	0.0166365	0.0174393
X008_1917_011_t3_m.asd	8	1917	t3	m	0.0721699	0.0583499	0.106699	0.116345	0.0942181	0.0860531	0.0761703	0.0695677	0.072422	0.0666548	0.0576406	0.0527848	0.0582642	0.0559603	0.0420073	0.0404757	0.0398997	0.0381875	0.0433568	0.0420203	0.0346213	0.0283661	0.0324715	0.0383699	0.0339459	0.0305224	0.0297076	0.0305145	0.0259692	0.0265707	0.0348633	0.0332028	0.0309107	0.0299679	0.0221427	0.0203561	0.0244398	0.026553	0.0226587	0.0174209	0.018106	0.02137	0.0225192	0.0191347	0.0206505
X008_1917_045_m1_c.asd	8	1917	m1	c	0.0970287	0.108479	0.115439	0.118506	0.113713	0.0967694	0.0819269	0.0712842	0.0655711	0.0705126	0.0741377	0.0687924	0.0662506	0.0631434	0.0571992	0.0477808	0.0447886	0.0485043	0.0507878	0.0452605	0.0344582	0.0265008	0.029058	0.036174	0.0383177	0.0381763	0.0374509	0.0370637	0.0340826	0.0328266	0.0351226	0.0373393	0.0352145	0.029345	0.0266951	0.0240487	0.0228301	0.0273676	0.026135	0.0219005	0.0215153	0.0207523	0.0177619	0.0130337	0.0173197
X008_1917_045_m1_g.asd	8	1917	m1	g	0.10991	0.0976841	0.104666	0.107136	0.102276	0.095348	0.0853411	0.071265	0.0559894	0.057363	0.0649163	0.0683682	0.0682255	0.0642323	0.0576095	0.0519982	0.0524474	0.0577326	0.0614159	0.0553024	0.0426159	0.0334949	0.0334059	0.038444	0.041725	0.0426512	0.0412767	0.038247	0.0350021	0.0332506	0.0331868	0.0316901	0.0298796	0.0281667	0.0261362	0.0238371	0.0219554	0.0217217	0.0218972	0.0212676	0.018932	0.0185483	0.0182776	0.0165055	0.0178817
X008_1917_045_m1_m.asd	8	1917	m1	m	0.105868	0.0651916	0.0796492	0.0940225	0.0935243	0.0764719	0.0725865	0.0731653	0.0636945	0.0558961	0.058724	0.0713453	0.058922	0.0502058	0.0559258	0.0510977	0.0443082	0.0417845	0.0515566	0.0498571	0.0385365	0.0324404	0.0299408	0.0304103	0.0325306	0.0315329	0.0305665	0.0320188	0.0288928	0.0255709	0.0248241	0.0244805	0.0237344	0.0223305	0.0207478	0.0175197	0.0145921	0.0164258	0.0158406	0.0147443	0.0173812	0.0192372	0.0183196	0.0146921	0.0160504
X008_1917_049_m2_c.asd	8	1917	m2	c	0.130841	0.11893	0.118569	0.117094	0.113256	0.110235	0.115232	0.114694	0.0945607	0.0653296	0.0552742	0.0756686	0.074254	0.0697794	0.070558	0.0599054	0.0515765	0.0500452	0.0524051	0.0527515	0.049651	0.0439378	0.0352953	0.0304588	0.0358475	0.0340596	0.0332106	0.0401362	0.03825	0.0364419	0.038109	0.0285583	0.026609	0.0336893	0.0284644	0.0252161	0.0258038	0.0258874	0.0227787	0.0187935	0.0179087	0.0207552	0.0217445	0.0172623	0.0182305
X008_1917_049_m2_g.asd	8	1917	m2	g	0.0797484	0.0824903	0.0946192	0.0997796	0.096173	0.0881325	0.0778519	0.0688716	0.0646782	0.0585857	0.0559072	0.05936	0.0574776	0.0551397	0.0544971	0.0522352	0.0460768	0.0393892	0.0433202	0.0421006	0.036507	0.0353662	0.0324145	0.030696	0.0343443	0.0320561	0.0302518	0.0340819	0.0301225	0.0294708	0.0353152	0.0286253	0.0245736	0.0262209	0.0211025	0.0201505	0.022523	0.0205251	0.0183809	0.017583	0.0186173	0.01718	0.0154174	0.0157196	0.0161916
X008_1917_049_m2_m.asd	8	1917	m2	m	0.0889023	0.096981	0.113286	0.11951	0.110393	0.0868706	0.0803179	0.0794229	0.0670154	0.059276	0.0634028	0.0763853	0.0623674	0.0466143	0.0425765	0.040885	0.0472435	0.0564045	0.0504921	0.0418429	0.0343784	0.0296165	0.031232	0.0353501	0.0360843	0.0320939	0.0290768	0.0311893	0.0307444	0.0317423	0.0353848	0.0351721	0.03292	0.029253	0.0225707	0.0193001	0.020735	0.0253872	0.0245064	0.020011	0.0172961	0.015781	0.0149896	0.0146403	0.0162432
X008_1917_053_m3_c.asd	8	1917	m3	c	0.109635	0.0739674	0.0908996	0.104352	0.0992211	0.0741142	0.0776018	0.0850389	0.0635816	0.0583911	0.0624753	0.0647051	0.0576696	0.0502924	0.0471929	0.045448	0.0451444	0.0455461	0.0448454	0.0460668	0.0447468	0.0319663	0.0309497	0.0351582	0.0312591	0.0316168	0.0328953	0.0313098	0.0308859	0.0327552	0.0352093	0.0297492	0.0246745	0.0230434	0.022023	0.0226433	0.0236173	0.0221515	0.0201594	0.0181559	0.0164223	0.0173572	0.017164	0.0135016	0.0166769
X008_1917_053_m3_g.asd	8	1917	m3	g	0.0670965	0.0566784	0.0691661	0.082576	0.0863198	0.074268	0.0682905	0.0684748	0.0691575	0.0624539	0.0585552	0.0625018	0.0542633	0.0435169	0.0374488	0.0399425	0.0411113	0.0392546	0.0412747	0.0392647	0.0333914	0.0276968	0.027176	0.0301121	0.0323147	0.0284098	0.024352	0.0253487	0.0255525	0.0251927	0.0244374	0.0213947	0.0225801	0.0269351	0.0226723	0.0195935	0.0195011	0.0202272	0.0180425	0.0149041	0.0144238	0.0141713	0.01328	0.0120428	0.0157628
X008_1917_053_m3_m.asd	8	1917	m3	m	0.0903855	0.0809791	0.12397	0.134466	0.110441	0.0801404	0.0691045	0.071998	0.0753664	0.0758669	0.0764664	0.0768217	0.0589296	0.0488004	0.0551579	0.0546508	0.0523723	0.0493061	0.0418356	0.0384711	0.0373711	0.0314268	0.0329115	0.0372211	0.0357803	0.0313949	0.0282842	0.0289423	0.0267478	0.0266425	0.0299832	0.0281237	0.0273625	0.0281222	0.0224621	0.0204511	0.0219399	0.0207864	0.0193522	0.017639	0.015457	0.0181685	0.0196115	0.0150588	0.0163251
X008_1917_057_m4_c.asd	8	1917	m4	c	0.113905	0.0958984	0.129582	0.129281	0.10484	0.1008	0.0931894	0.087031	0.089819	0.07562	0.0661568	0.0752731	0.0727142	0.065626	0.059929	0.0582372	0.0562504	0.0543311	0.0594393	0.053852	0.0417423	0.0389699	0.039002	0.0399953	0.040913	0.0399268	0.0386808	0.0383277	0.0348045	0.0321619	0.0325266	0.0327877	0.0340212	0.0346964	0.0286738	0.0242915	0.0233727	0.0243394	0.024458	0.0231765	0.0210606	0.0225613	0.0227589	0.0180132	0.0188935
X008_1917_057_m4_g.asd	8	1917	m4	g	0.0801161	0.101078	0.109038	0.119412	0.122056	0.0991687	0.0862338	0.0805096	0.0723487	0.0637478	0.0615448	0.0673778	0.0621917	0.0540454	0.0494034	0.0525331	0.0561022	0.0562551	0.0515832	0.0441437	0.0365062	0.0322675	0.0339515	0.0373987	0.0368979	0.0331867	0.0325325	0.0380832	0.0355495	0.032588	0.0333813	0.0309181	0.0297518	0.0296033	0.022766	0.0204925	0.0232027	0.0251128	0.0230704	0.0201128	0.0209163	0.0191565	0.0167046	0.0162701	0.0183022
X008_1917_057_m4_m.asd	8	1917	m4	m	0.0836886	0.100137	0.0969216	0.105122	0.113626	0.0973985	0.0661354	0.0415023	0.044691	0.0505743	0.0530668	0.0515795	0.056852	0.0557509	0.0454565	0.0434396	0.0462873	0.0483924	0.038683	0.0374462	0.0393262	0.0257202	0.0244667	0.0322703	0.0369431	0.0325948	0.0265737	0.0255816	0.0233273	0.0217375	0.0216091	0.0194393	0.0203562	0.023267	0.0177605	0.0154209	0.0174193	0.0192349	0.0186364	0.0172319	0.0176666	0.0155034	0.0126701	0.0117906	0.0140738
X008_1917_087_b1_c.asd	8	1917	b1	c	0.11268	0.103993	0.111986	0.120387	0.119417	0.101783	0.0846414	0.069319	0.0566315	0.0585757	0.0642654	0.0653524	0.071744	0.0655766	0.0454341	0.0431262	0.0454534	0.0465769	0.0471383	0.0415564	0.0350673	0.0394689	0.0438968	0.0434543	0.0362723	0.0332666	0.0328356	0.0323388	0.0343399	0.0347519	0.0317115	0.0281412	0.0278022	0.0295193	0.0250111	0.0200881	0.0183651	0.023328	0.0222921	0.0182514	0.0188456	0.0218774	0.0218984	0.0161348	0.017346
X008_1917_087_b1_g.asd	8	1917	b1	g	0.127399	0.100567	0.0941031	0.102194	0.10561	0.0797537	0.0723867	0.08016	0.0867742	0.0804826	0.0731263	0.0726946	0.0643128	0.0524338	0.042501	0.0435094	0.0451905	0.0442261	0.0439584	0.0394704	0.0343559	0.0371063	0.0429066	0.045896	0.0409616	0.0338731	0.0304349	0.0330489	0.0292716	0.027623	0.0310516	0.0258823	0.0249585	0.0293128	0.0241934	0.0220075	0.0236521	0.02385	0.0207452	0.0173669	0.0180693	0.019223	0.0185622	0.0154876	0.0158462
X008_1917_087_b1_m.asd	8	1917	b1	m	0.0753774	0.0661282	0.0955096	0.10654	0.095942	0.0805359	0.0714974	0.0662307	0.0600985	0.0586637	0.0584602	0.0571382	0.059859	0.0551804	0.0417301	0.0373954	0.041342	0.0486154	0.0491178	0.046434	0.0399145	0.0273135	0.0273957	0.0337306	0.0336821	0.0348202	0.0350359	0.0323693	0.0313036	0.0296594	0.0267856	0.026615	0.025827	0.0233228	0.0200552	0.0192678	0.0203404	0.0201606	0.016583	0.0129934	0.0140921	0.0140006	0.0137126	0.0149954	0.0180333
X008_1917_091_b2_c.asd	8	1917	b2	c	0.101694	0.116252	0.129772	0.131963	0.122997	0.10873	0.0982939	0.0966357	0.10395	0.0958986	0.0850212	0.082479	0.0804255	0.0750323	0.0660131	0.0587916	0.0560837	0.0572102	0.0588339	0.0542697	0.0469879	0.046615	0.0405244	0.0357002	0.042181	0.0431704	0.0405953	0.0383576	0.0347939	0.0348547	0.0388271	0.0352695	0.0326654	0.0327559	0.0286285	0.0262237	0.0262039	0.0264595	0.0247578	0.022457	0.0220334	0.0229163	0.0222819	0.0187891	0.0203483
X008_1917_091_b2_g.asd	8	1917	b2	g	0.105382	0.111502	0.12977	0.122721	0.0978851	0.0805908	0.0781712	0.0853309	0.091034	0.0767725	0.0660448	0.073229	0.0647108	0.059913	0.0656955	0.0634861	0.0556934	0.0475961	0.0498635	0.0479521	0.0420389	0.0393368	0.0398176	0.0410752	0.0401916	0.0393294	0.0386749	0.0381509	0.0379862	0.0368388	0.0340246	0.0296101	0.0277841	0.028483	0.0259052	0.0240228	0.0234694	0.0232719	0.0217074	0.0191891	0.0170467	0.0181826	0.0191002	0.0170065	0.0181189
X008_1917_091_b2_m.asd	8	1917	b2	m	0.052428	0.0728951	0.0974052	0.095611	0.0773664	0.069078	0.0580596	0.0518207	0.0585743	0.0562718	0.0560688	0.0638817	0.0550489	0.0437065	0.0380717	0.0348035	0.0365834	0.0414824	0.0432465	0.0404945	0.0318458	0.0161242	0.0189975	0.0290254	0.0261747	0.0243417	0.0244392	0.0250481	0.022195	0.0214645	0.0244524	0.0220608	0.0216558	0.0236491	0.0189431	0.0160404	0.0161859	0.0168303	0.015573	0.014184	0.015462	0.0149147	0.0130118	0.0114835	0.0144004
X008_1917_095_b3_c.asd	8	1917	b3	c	0.104051	0.0803315	0.0991528	0.120146	0.126464	0.109103	0.089175	0.0761505	0.0752716	0.0714685	0.071029	0.07656	0.0690666	0.0572257	0.0476867	0.0430081	0.0450898	0.0529463	0.0656578	0.0589456	0.0411845	0.0390503	0.0371676	0.0363849	0.0401891	0.0368462	0.0334358	0.0360744	0.0332463	0.0320208	0.0347599	0.0296263	0.0282802	0.0310274	0.022406	0.0173464	0.0184419	0.0219545	0.020939	0.0187196	0.0213745	0.0213817	0.0182022	0.0138265	0.0170359
X008_1917_095_b3_g.asd	8	1917	b3	g	0.107817	0.100618	0.11681	0.119401	0.105904	0.0863454	0.0772006	0.0730186	0.0646898	0.0535567	0.0496386	0.0575049	0.0608779	0.056888	0.0474649	0.042384	0.0401718	0.040461	0.0448496	0.0455871	0.0400463	0.0276879	0.0313178	0.0389627	0.0316542	0.032177	0.0359897	0.0359734	0.0310951	0.0289236	0.0318871	0.0297627	0.0277861	0.0270704	0.0232691	0.021397	0.0215415	0.0209705	0.0194195	0.0185533	0.0203112	0.0201393	0.0172264	0.0127172	0.0138357
X008_1917_095_b3_m.asd	8	1917	b3	m	0.0738335	0.0611222	0.0881548	0.107702	0.108222	0.0910402	0.0725155	0.0622905	0.0656695	0.0637504	0.0604124	0.0612377	0.0717526	0.067116	0.042585	0.0304012	0.0313563	0.0396863	0.0417132	0.0427233	0.0399854	0.0270275	0.0242351	0.0284104	0.0299519	0.0314351	0.031542	0.0294358	0.0277193	0.0274924	0.0284011	0.0262914	0.0293544	0.0352966	0.0264576	0.0188161	0.0165918	0.0183899	0.0186566	0.0168943	0.0146369	0.016055	0.0161225	0.0114061	0.0142607
X009_1899_007_t1_c.asd	9	1899	t1	c	0.222371	0.206756	0.202006	0.189398	0.176274	0.179716	0.166969	0.14409	0.126119	0.125191	0.127121	0.12097	0.118224	0.109456	0.0951656	0.0976712	0.101573	0.0993697	0.0875803	0.08395	0.0846157	0.0746161	0.0681327	0.0663455	0.0664133	0.0628645	0.0591734	0.0586339	0.0580396	0.0569403	0.0556095	0.056544	0.0520061	0.0431694	0.0431021	0.0433422	0.0418358	0.039455	0.0351046	0.0321993	0.0346794	0.0347709	0.0326765	0.0302431	0.0300971
X009_1899_007_t1_g.asd	9	1899	t1	g	0.10223	0.115025	0.134589	0.12232	0.0953954	0.0933989	0.0887566	0.0812897	0.0757223	0.0706305	0.0589599	0.041501	0.0436492	0.0483325	0.0469191	0.0463922	0.0451746	0.0431353	0.0411308	0.0424327	0.0429198	0.0341694	0.0284575	0.0284169	0.0328108	0.0313499	0.0255907	0.0203382	0.0276209	0.0322472	0.0270286	0.0247145	0.0211809	0.0165113	0.0161417	0.0174471	0.0183624	0.0164949	0.0153116	0.0156998	0.0173663	0.0159618	0.0140602	0.0147035	0.017899
X009_1899_007_t1_m.asd	9	1899	t1	m	0.0679984	0.085108	0.0968843	0.0948367	0.0873525	0.089686	0.0799453	0.0600598	0.0395232	0.0419317	0.0469802	0.0401972	0.0480439	0.045532	0.0272289	0.0246963	0.0366453	0.0503038	0.0344344	0.029225	0.035679	0.03709	0.0344859	0.0302813	0.0276451	0.0263314	0.0234579	0.0180802	0.0202427	0.0238262	0.0241733	0.0209875	0.0169564	0.013625	0.0107142	0.0128704	0.0166245	0.0128021	0.010281	0.0112166	0.0150755	0.0143628	0.0127069	0.0139977	0.0137042
X009_1899_019_t2_c.asd	9	1899	t2	c	0.184625	0.168904	0.167912	0.169869	0.166838	0.152151	0.134213	0.11867	0.109962	0.106616	0.104506	0.101148	0.100099	0.0944183	0.0834309	0.0790037	0.0757452	0.0723123	0.0711886	0.0704004	0.0690339	0.066523	0.0607949	0.054428	0.0511557	0.0517112	0.051383	0.0472777	0.0481879	0.0495563	0.0475373	0.0399404	0.0349997	0.0351237	0.0360508	0.0372839	0.0361059	0.0279716	0.0262832	0.0297745	0.0321472	0.0297166	0.0256559	0.0239751	0.026962
X009_1899_019_t2_g.asd	9	1899	t2	g	0.0896087	0.0897795	0.0922441	0.0843514	0.0758524	0.0859296	0.0983288	0.0952269	0.066602	0.0596531	0.0578255	0.0473832	0.0511784	0.0542797	0.0500342	0.0465172	0.0483629	0.0514992	0.0387303	0.0443646	0.0580803	0.0468926	0.0361618	0.0307688	0.0299933	0.0334191	0.0348245	0.0305934	0.0312062	0.0310579	0.0269882	0.0225695	0.0207974	0.0217842	0.0220497	0.0224383	0.0219432	0.0183969	0.015066	0.0152842	0.0212374	0.0217659	0.0186126	0.0157845	0.0168669
X009_1899_019_t2_m.asd	9	1899	t2	m	0.104029	0.0934429	0.0765895	0.0823506	0.098446	0.0964365	0.0794088	0.0606352	0.0532097	0.0443274	0.0375009	0.0376006	0.048139	0.0524137	0.0450389	0.038766	0.0413432	0.0490663	0.0447081	0.0429815	0.042572	0.0348635	0.0294222	0.0251678	0.0190124	0.0208606	0.0254137	0.0272492	0.0310924	0.0315546	0.0263811	0.0198708	0.0165701	0.0167729	0.0147306	0.0178952	0.0215609	0.0127478	0.010488	0.015248	0.0209874	0.0198364	0.014803	0.0109196	0.0131402
X009_1899_025_t3_c.asd	9	1899	t3	c	0.207628	0.188999	0.185909	0.173871	0.158792	0.157486	0.14832	0.134395	0.124077	0.120981	0.120145	0.116948	0.109911	0.106486	0.104855	0.0805906	0.0752369	0.088693	0.0768575	0.0748039	0.0805045	0.0754919	0.0656039	0.0595431	0.0649641	0.0634475	0.0570689	0.0514274	0.0541787	0.0546166	0.0481492	0.0455455	0.0433573	0.0405908	0.0388421	0.0395846	0.0403771	0.035738	0.0344299	0.0349841	0.0330146	0.0314389	0.0294938	0.0268102	0.0281731
X009_1899_025_t3_g.asd	9	1899	t3	g	0.137265	0.144653	0.1482	0.147126	0.13622	0.110451	0.0987153	0.0928295	0.0799506	0.076586	0.0734769	0.0651649	0.0679334	0.0727161	0.0714219	0.0531227	0.0473363	0.0552294	0.0491617	0.0436237	0.0417367	0.0427904	0.0422268	0.042418	0.0467918	0.0469251	0.0421012	0.0348568	0.0371505	0.0385025	0.0336711	0.0316622	0.0284087	0.0239486	0.0233499	0.0257581	0.0279252	0.0242174	0.0224149	0.0225622	0.0223137	0.0222277	0.0209966	0.0181307	0.018301
X009_1899_025_t3_m.asd	9	1899	t3	m	0.0664266	0.0757549	0.0759341	0.0798281	0.0903929	0.10742	0.0933484	0.0699232	0.0657114	0.0518171	0.042374	0.0491981	0.0605983	0.0630143	0.0529152	0.0414338	0.0378384	0.0403713	0.0342992	0.0363165	0.0421107	0.0371739	0.0288981	0.0233731	0.0253678	0.0256997	0.0250077	0.0250159	0.0253012	0.0234619	0.0196494	0.0203069	0.0215065	0.0206861	0.0154157	0.0146326	0.016701	0.013168	0.0118761	0.0133545	0.0157555	0.0175137	0.0170917	0.014109	0.0129398
X009_1899_223_m1_c.asd	9	1899	m1	c	0.183326	0.159062	0.178133	0.182419	0.16728	0.148109	0.139904	0.12963	0.104522	0.101218	0.111134	0.118667	0.10472	0.0907717	0.0856934	0.0741921	0.0741047	0.0831996	0.0778548	0.0746238	0.0720758	0.0607851	0.0529118	0.0505071	0.0522575	0.0556428	0.0548551	0.0477377	0.0492841	0.0495794	0.0437169	0.0410655	0.0373072	0.0327431	0.0337603	0.0365024	0.0375217	0.0326471	0.0283944	0.0268765	0.0282442	0.0274373	0.0250596	0.0230911	0.0254794
X009_1899_223_m1_g.asd	9	1899	m1	g	0.0945512	0.0764163	0.0931499	0.0988651	0.0938715	0.0955674	0.103696	0.0970177	0.0601372	0.0539822	0.0570893	0.0497997	0.0543256	0.060435	0.0610686	0.0529381	0.0505975	0.0528376	0.039836	0.0385265	0.0453217	0.0420234	0.0347324	0.0305716	0.0357027	0.0368357	0.0346754	0.0319399	0.0296495	0.0272402	0.0243243	0.0212977	0.0183226	0.0165362	0.0187105	0.0228203	0.0251002	0.019861	0.0155011	0.014197	0.0158015	0.0186774	0.0190342	0.0150086	0.015134
X009_1899_223_m1_m.asd	9	1899	m1	m	0.0642742	0.0664184	0.0730797	0.0683537	0.0642475	0.0838366	0.0870125	0.0742361	0.0559703	0.0422025	0.0372691	0.0413013	0.0442537	0.0445245	0.0416979	0.0350354	0.0338451	0.0367048	0.029175	0.0325681	0.0406302	0.0333516	0.0224505	0.0155194	0.0181285	0.0234321	0.0249529	0.0200596	0.0211602	0.0201015	0.0145896	0.0198645	0.0204768	0.0140159	0.0142406	0.0156099	0.0152436	0.0105	0.0109658	0.0150542	0.0174885	0.0169148	0.013811	0.00985658	0.0105164
X009_1899_229_m2_c.asd	9	1899	m2	c	0.197749	0.191326	0.202249	0.199147	0.187168	0.185218	0.166454	0.141011	0.125765	0.123175	0.12227	0.115509	0.110931	0.107309	0.102432	0.0909727	0.086258	0.088546	0.0851543	0.079406	0.0749563	0.0768399	0.06842	0.0581609	0.0599916	0.0635108	0.0620541	0.0541028	0.0581567	0.0594747	0.0516843	0.051165	0.0505203	0.0467794	0.0407463	0.0410087	0.0443653	0.0396273	0.0360869	0.0349642	0.0348839	0.0334981	0.0317812	0.0309766	0.0307203
X009_1899_229_m2_g.asd	9	1899	m2	g	0.0971733	0.123821	0.128053	0.108555	0.0917151	0.116098	0.111571	0.0870753	0.0676261	0.056458	0.0552533	0.0628027	0.0734505	0.0735445	0.0617141	0.0581334	0.0604854	0.0619745	0.04677	0.0420247	0.0463057	0.044605	0.0436315	0.0419501	0.0369869	0.035735	0.0349162	0.0320159	0.0367602	0.0367923	0.0276766	0.0245078	0.0223769	0.0204515	0.0232561	0.0268504	0.0278134	0.0221396	0.0191506	0.0199462	0.0225038	0.0230014	0.0201866	0.0148717	0.0144825
X009_1899_229_m2_m.asd	9	1899	m2	m	0.0776706	0.0690473	0.10293	0.102899	0.0855133	0.102806	0.0912605	0.0628064	0.0433043	0.0292094	0.033172	0.0575489	0.0723	0.0678195	0.0483684	0.0425877	0.041024	0.0396274	0.0382991	0.040191	0.040689	0.0307407	0.0237328	0.0213186	0.021694	0.025746	0.0274262	0.0235045	0.027053	0.0279465	0.0218694	0.0198208	0.019044	0.0182818	0.0178459	0.0183977	0.0177997	0.0116056	0.011362	0.0155667	0.0184676	0.0197615	0.0173715	0.0113415	0.0127136
X009_1899_235_m3_c.asd	9	1899	m3	c	0.196996	0.203943	0.206384	0.180821	0.152468	0.16568	0.153081	0.129868	0.124216	0.118593	0.11335	0.109061	0.0972403	0.0833942	0.0743597	0.0841518	0.0903811	0.0855969	0.0734758	0.0699837	0.0703322	0.0584975	0.0571298	0.0596913	0.0534991	0.0568712	0.0567732	0.0439405	0.0459107	0.0509753	0.0503301	0.0459086	0.0390834	0.0330219	0.034164	0.0365858	0.0368861	0.0321459	0.0321293	0.0343308	0.0326613	0.0299518	0.0278199	0.0273989	0.028986
X009_1899_235_m3_g.asd	9	1899	m3	g	0.123217	0.12327	0.109917	0.092687	0.0927273	0.134587	0.123607	0.0824793	0.0570224	0.052862	0.0602029	0.0677764	0.0713691	0.0652609	0.0509457	0.0418137	0.0479927	0.0611366	0.0495872	0.0471298	0.0506312	0.0397573	0.032074	0.0308222	0.034716	0.0390783	0.0385063	0.0314075	0.0315571	0.0318771	0.0281262	0.0244597	0.0234833	0.0251268	0.0262584	0.0255878	0.0225331	0.0168486	0.0169047	0.0210836	0.0240618	0.0198604	0.0154686	0.0172675	0.0176946
X009_1899_235_m3_m.asd	9	1899	m3	m	0.0948043	0.100194	0.0934284	0.0851038	0.0808196	0.0851253	0.0894402	0.0844087	0.0642854	0.0438582	0.0365314	0.0466989	0.0522865	0.0467909	0.0334009	0.0325449	0.037002	0.0403256	0.0338056	0.0318667	0.0327257	0.0267372	0.0229027	0.024063	0.0302695	0.031335	0.0282443	0.0245309	0.0273258	0.0264133	0.0188451	0.0207876	0.020176	0.0151417	0.0168761	0.0176316	0.0155017	0.0111641	0.0103683	0.0122662	0.0137632	0.015112	0.015201	0.0134387	0.012075
X009_1899_241_m4_c.asd	9	1899	m4	c	0.204644	0.213226	0.191897	0.174607	0.166995	0.164483	0.148141	0.128218	0.119286	0.111946	0.110546	0.114739	0.101133	0.0883074	0.0847558	0.0808094	0.080007	0.0804708	0.0735997	0.0705674	0.0701408	0.0651818	0.0608101	0.0593115	0.0614553	0.0602827	0.0560292	0.0507774	0.0498265	0.0483676	0.0443796	0.0437808	0.0427036	0.0397162	0.0353183	0.0356047	0.0374311	0.0311861	0.0287707	0.0305906	0.0331202	0.0319833	0.0293935	0.0282249	0.0286852
X009_1899_241_m4_g.asd	9	1899	m4	g	0.0767904	0.0739356	0.101437	0.105447	0.085671	0.0637749	0.0600608	0.0624851	0.055008	0.0517844	0.0530637	0.0568618	0.0613933	0.0592849	0.049958	0.0445827	0.0454501	0.0491467	0.045061	0.0416525	0.0390914	0.0339827	0.0288923	0.0260131	0.0271753	0.0330408	0.0338356	0.024748	0.028662	0.0318313	0.0269442	0.0252627	0.0227424	0.0196118	0.0222366	0.0235444	0.0205692	0.0117553	0.0122679	0.0178423	0.0182483	0.0165826	0.0149872	0.0150234	0.0162259
X009_1899_241_m4_m.asd	9	1899	m4	m	0.0768476	0.0747739	0.0778392	0.0708058	0.0619373	0.0683058	0.0552611	0.0344932	0.0257185	0.0265004	0.0335924	0.0421679	0.0457132	0.0455041	0.0426485	0.036665	0.0336493	0.0344772	0.0351355	0.0366954	0.0356849	0.0260767	0.0201511	0.0207192	0.0264288	0.0240191	0.0191152	0.018346	0.0201259	0.0203001	0.0179452	0.0205385	0.017509	0.00934698	0.0109284	0.0148559	0.0168372	0.012884	0.0105232	0.0113041	0.0143034	0.013796	0.0114864	0.0100672	0.0102488
X009_1899_431_b1_c.asd	9	1899	b1	c	0.204881	0.193125	0.20414	0.201099	0.188177	0.184875	0.167699	0.146245	0.13523	0.130776	0.123741	0.111442	0.113609	0.108878	0.0934866	0.10097	0.100391	0.0868862	0.0792789	0.0802557	0.0828974	0.0736716	0.0670947	0.0654092	0.0669179	0.0667929	0.0637243	0.0582994	0.0566148	0.0534424	0.0473863	0.0480564	0.0479812	0.0450675	0.0433561	0.0435729	0.0428144	0.034995	0.0332247	0.0357452	0.0361467	0.0353991	0.033085	0.0296863	0.0309847
X009_1899_431_b1_g.asd	9	1899	b1	g	0.119677	0.134701	0.117348	0.109089	0.114591	0.125294	0.112378	0.0873412	0.069557	0.0585078	0.0551562	0.0585347	0.0627163	0.0581406	0.046156	0.0494236	0.0550513	0.0571331	0.0552505	0.0488985	0.0416948	0.0398085	0.0354776	0.0310741	0.0313703	0.0362358	0.0380485	0.032218	0.0313674	0.0285909	0.0223793	0.0279512	0.0299204	0.0250659	0.0250715	0.0255224	0.0233818	0.0150545	0.0142632	0.0186335	0.0205457	0.0190267	0.0164487	0.0154429	0.0167719
X009_1899_431_b1_m.asd	9	1899	b1	m	0.063812	0.071119	0.0683274	0.0859092	0.101842	0.0749502	0.0635447	0.0566476	0.0352592	0.0349749	0.0440043	0.0475276	0.0411382	0.0360302	0.0359684	0.0304302	0.0310941	0.0366256	0.0311465	0.0313274	0.0338404	0.0257559	0.0168525	0.0154788	0.0268197	0.0252743	0.0171709	0.0124294	0.0146895	0.0164733	0.0144475	0.0163399	0.0142209	0.00828463	0.00926751	0.0117622	0.0125718	0.00859431	0.00894717	0.0125033	0.0146905	0.0128774	0.010048	0.00958576	0.0123338
X009_1899_437_b2_c.asd	9	1899	b2	c	0.193406	0.181158	0.181676	0.175701	0.166889	0.167058	0.150262	0.125546	0.107713	0.0861771	0.0810559	0.100899	0.107126	0.0995404	0.0845401	0.0786888	0.0808068	0.0836048	0.0690289	0.0658466	0.0712539	0.0673593	0.060215	0.0546222	0.0546275	0.0548084	0.0522362	0.04622	0.0432852	0.0427707	0.0427894	0.0395657	0.0369788	0.0364246	0.036476	0.0370748	0.0367801	0.0330703	0.0301141	0.0296287	0.0318961	0.0305648	0.0267251	0.023311	0.0259659
X009_1899_437_b2_g.asd	9	1899	b2	g	0.134957	0.139003	0.118116	0.113046	0.119294	0.116345	0.104268	0.0872557	0.0724453	0.0769975	0.0805992	0.0707841	0.0784216	0.0807596	0.0690174	0.0603479	0.0549602	0.052361	0.0509992	0.0525678	0.0533738	0.0466782	0.0403891	0.0373765	0.0385347	0.0410625	0.0380047	0.0270301	0.0273813	0.0320277	0.0345463	0.0331553	0.0282857	0.0225129	0.0216267	0.0227969	0.0237336	0.0216834	0.0218808	0.0232259	0.0226597	0.0192218	0.0161694	0.0163402	0.0171974
X009_1899_437_b2_m.asd	9	1899	b2	m	0.0682073	0.0865854	0.0682816	0.0585023	0.061027	0.0650587	0.062524	0.055325	0.0475217	0.0347461	0.0308575	0.043519	0.0567354	0.0571457	0.0428963	0.0294408	0.0265595	0.0315914	0.0274634	0.0297829	0.0356178	0.0333774	0.0293566	0.0263477	0.0259204	0.0242666	0.0232445	0.0243804	0.024507	0.022497	0.0190548	0.0190179	0.0183101	0.0158603	0.013858	0.0139329	0.0139793	0.00896298	0.00713338	0.0086874	0.0110728	0.0128142	0.0127409	0.0106401	0.00991294
X009_1899_443_b3_c.asd	9	1899	b3	c	0.193975	0.187827	0.19403	0.178925	0.155519	0.154875	0.156229	0.145566	0.117066	0.112429	0.115095	0.109293	0.107589	0.100289	0.0870417	0.0868853	0.0931705	0.0962329	0.0774052	0.0722326	0.0764868	0.0664915	0.0642043	0.0658973	0.0618952	0.0593748	0.0552236	0.0479997	0.0516687	0.0550041	0.0514089	0.0464079	0.0414237	0.0378496	0.0371001	0.0397308	0.0421584	0.0374762	0.034238	0.0329724	0.0316976	0.030186	0.0299531	0.0317207	0.0311645
X009_1899_443_b3_g.asd	9	1899	b3	g	0.128997	0.126764	0.110493	0.10654	0.113327	0.118913	0.114102	0.100834	0.0849115	0.0754069	0.0660455	0.0548572	0.0583421	0.0655513	0.0677188	0.0554469	0.0563615	0.0676083	0.0519062	0.0481642	0.0536751	0.0465208	0.0409409	0.0399065	0.0427595	0.0417722	0.0392697	0.0384827	0.0400117	0.0395451	0.0351218	0.0294474	0.0258423	0.0253046	0.0263143	0.027362	0.0267404	0.0223251	0.0207806	0.0217728	0.0225369	0.0213784	0.0195	0.0186028	0.0206064
X009_1899_443_b3_m.asd	9	1899	b3	m	0.0634231	0.0484651	0.0670929	0.0699643	0.0576504	0.0499468	0.054654	0.0542256	0.0328364	0.0320929	0.0367176	0.0326999	0.0365081	0.0331395	0.0200077	0.0186807	0.0240549	0.0312777	0.0346452	0.0358756	0.0329845	0.0221566	0.010837	0.00705579	0.0166658	0.0240059	0.023415	0.0148944	0.0126027	0.0141882	0.0161976	0.0152501	0.0133116	0.0121615	0.0143056	0.0143654	0.011462	0.00707131	0.00687405	0.0105087	0.014882	0.011971	0.00669359	0.00509439	0.0075834
X010_1919_171_b3_m.asd	10	1919	b3	m	0.222305	0.203018	0.180113	0.159938	0.153589	0.171132	0.16911	0.154211	0.14228	0.134018	0.129472	0.126101	0.113265	0.101953	0.0965037	0.0862651	0.0797504	0.0786858	0.0791083	0.0829844	0.0845164	0.073613	0.0641482	0.0618247	0.0679152	0.0651398	0.0605484	0.0611288	0.0544721	0.0501429	0.0526479	0.0519307	0.0521606	0.0533483	0.0496243	0.0468689	0.0463417	0.0469217	0.04716	0.0462807	0.0441265	0.0452908	0.045305	0.0403771	0.0368523
X010_1919_005_t1_c.asd	10	1919	t1	c	0.252731	0.259754	0.250781	0.226109	0.202267	0.202202	0.189813	0.171777	0.161519	0.158243	0.152494	0.139515	0.131885	0.125085	0.117634	0.115483	0.107542	0.0954358	0.0954998	0.0952754	0.0909995	0.0818758	0.0825525	0.0880106	0.0879307	0.0843986	0.0792202	0.0739924	0.0673522	0.0639361	0.0653875	0.0662624	0.0652705	0.0626147	0.060268	0.0585786	0.0579892	0.0589714	0.0589013	0.0567059	0.0523569	0.0524958	0.0531385	0.0502421	0.0486583
X010_1919_005_t1_g.asd	10	1919	t1	g	0.217336	0.220492	0.211208	0.204528	0.195755	0.174237	0.155	0.142109	0.136412	0.137417	0.140449	0.140734	0.133117	0.120911	0.108861	0.10386	0.101964	0.0993427	0.0900086	0.0866855	0.0872814	0.0823251	0.0803738	0.0803083	0.078502	0.0743959	0.0703542	0.0681749	0.0638824	0.0619041	0.0638045	0.063551	0.062651	0.0613405	0.0576946	0.0567626	0.0579873	0.0573345	0.0565539	0.0559778	0.0555718	0.0551785	0.0535196	0.0502711	0.0508408
X010_1919_005_t1_m.asd	10	1919	t1	m	0.185039	0.202785	0.189434	0.175934	0.166315	0.156599	0.149379	0.142507	0.134247	0.135785	0.131064	0.113216	0.116056	0.111354	0.0910774	0.0879638	0.0881147	0.0856603	0.0795402	0.0815107	0.0856029	0.0764264	0.072779	0.0749157	0.0773372	0.0733702	0.0670389	0.063179	0.0614713	0.0595066	0.0572858	0.061731	0.0627627	0.0585878	0.0574661	0.0568496	0.0559716	0.0545552	0.0544932	0.0535764	0.0490348	0.0500042	0.0516293	0.0488827	0.0476143
X010_1919_009_t2_c.asd	10	1919	t2	c	0.277599	0.261224	0.252512	0.253836	0.250171	0.221294	0.211313	0.204153	0.178885	0.17613	0.176334	0.163873	0.158494	0.149559	0.133919	0.122638	0.116173	0.113076	0.109883	0.10841	0.106172	0.0983839	0.0937432	0.0940138	0.0975854	0.091503	0.0831103	0.0797929	0.0725776	0.0685865	0.0710673	0.0730705	0.0715507	0.0671249	0.0651772	0.0643492	0.0628154	0.0576532	0.0594233	0.0629126	0.058931	0.0583593	0.0587276	0.0563597	0.0524105
X010_1919_009_t2_g.asd	10	1919	t2	g	0.209985	0.209331	0.201928	0.184278	0.169732	0.178154	0.176781	0.161404	0.137088	0.130134	0.132065	0.131691	0.123931	0.11064	0.0972876	0.0965525	0.0954468	0.0902054	0.0846976	0.0826161	0.0822951	0.0789944	0.0778633	0.0774	0.0746247	0.0713546	0.0695506	0.0692645	0.0602082	0.0561063	0.0620362	0.0598806	0.0580074	0.0586024	0.0560679	0.0557824	0.0566377	0.0535191	0.0537672	0.0545271	0.0505501	0.0501751	0.0509401	0.0496944	0.0492898
X010_1919_009_t2_m.asd	10	1919	t2	m	0.189366	0.180653	0.179501	0.172877	0.156534	0.130888	0.130188	0.137248	0.129582	0.128539	0.124154	0.110261	0.103608	0.0958868	0.0851964	0.0837781	0.078857	0.0698163	0.0683655	0.0711314	0.0734366	0.0689141	0.0686694	0.0698444	0.0660425	0.0570392	0.0514908	0.0547253	0.0511312	0.0467325	0.0457398	0.045375	0.04339	0.0407799	0.0435691	0.0453899	0.044448	0.0411418	0.0395312	0.0391226	0.0379652	0.037114	0.0358692	0.033786	0.0329301
X010_1919_013_t3_c.asd	10	1919	t3	c	0.257967	0.22807	0.220997	0.207362	0.193313	0.196414	0.184954	0.166936	0.156404	0.152661	0.14563	0.130925	0.126024	0.119473	0.10742	0.100887	0.0973128	0.0947461	0.0909763	0.0915633	0.0915552	0.0802383	0.0763473	0.0774781	0.0755343	0.0717904	0.0695877	0.0704233	0.0648878	0.0611499	0.0626233	0.0591652	0.0551134	0.0531877	0.0556736	0.0550032	0.0514022	0.049807	0.0482349	0.0470762	0.0471562	0.0475439	0.0459983	0.0417825	0.0423171
X010_1919_013_t3_g.asd	10	1919	t3	g	0.18295	0.195822	0.174937	0.173191	0.177176	0.151138	0.135672	0.131585	0.131866	0.139817	0.138119	0.119604	0.113751	0.107205	0.095798	0.0960661	0.0932433	0.084745	0.0788373	0.0794369	0.0819003	0.076425	0.0718308	0.0706413	0.0727614	0.0697207	0.0651159	0.0626248	0.055629	0.0533126	0.0585023	0.0574992	0.0547067	0.0526839	0.0525098	0.052108	0.0509752	0.0493437	0.0507103	0.0516164	0.0472734	0.048184	0.0496964	0.0468351	0.0459149
X010_1919_013_t3_m.asd	10	1919	t3	m	0.189231	0.182579	0.170132	0.159216	0.15267	0.151862	0.152103	0.146098	0.129605	0.122558	0.11953	0.113773	0.104132	0.0946064	0.0878322	0.0837798	0.0782231	0.0712153	0.0670055	0.0694206	0.072822	0.0660524	0.0635191	0.0642054	0.0631152	0.0626132	0.061667	0.0590158	0.0532676	0.0493459	0.0498569	0.0522247	0.0521802	0.0490153	0.0458673	0.0454614	0.0462917	0.0437261	0.0441505	0.0453177	0.0428486	0.0420673	0.0423997	0.0421873	0.0393496
X010_1919_079_m1_c.asd	10	1919	m1	c	0.265935	0.242192	0.237273	0.232994	0.220849	0.196506	0.181335	0.173908	0.168321	0.167157	0.162316	0.150054	0.143259	0.134157	0.12101	0.113928	0.108305	0.103298	0.102328	0.101461	0.0982244	0.0903661	0.0843294	0.0829157	0.0863436	0.0815423	0.0767091	0.0782547	0.0676275	0.0598496	0.0628499	0.0646384	0.0643976	0.0627968	0.0629793	0.060156	0.0560475	0.056479	0.0555844	0.053984	0.0539914	0.0532742	0.0520814	0.0508731	0.0485574
X010_1919_079_m1_g.asd	10	1919	m1	g	0.207408	0.218433	0.204261	0.190723	0.182785	0.179255	0.168898	0.15947	0.159251	0.15057	0.14445	0.146165	0.130511	0.11524	0.110075	0.108314	0.103015	0.0946767	0.0923069	0.0899522	0.0867013	0.0835191	0.0850778	0.0869981	0.0832375	0.0811902	0.0780622	0.0714278	0.0656064	0.0649279	0.0695655	0.0707482	0.0695045	0.066678	0.0624623	0.0612986	0.0620641	0.0598928	0.0602942	0.0609748	0.0578821	0.0578015	0.0578366	0.0549685	0.0537345
X010_1919_079_m1_m.asd	10	1919	m1	m	0.207987	0.215381	0.197498	0.185463	0.179776	0.170608	0.164518	0.159083	0.150771	0.140269	0.133911	0.132769	0.118657	0.10462	0.0979728	0.0929694	0.0927945	0.0941135	0.0845806	0.0819827	0.084089	0.0790009	0.0762809	0.0771964	0.0798945	0.0745891	0.0675112	0.065088	0.0623055	0.0597778	0.058699	0.0617689	0.0610767	0.056128	0.055956	0.055767	0.0552514	0.0563264	0.0585308	0.0584586	0.0527291	0.0525577	0.053494	0.0504425	0.0487842
X010_1919_083_m2_c.asd	10	1919	m2	c	0.375748	0.356532	0.324495	0.29961	0.283443	0.270041	0.250754	0.230493	0.216231	0.21059	0.207725	0.201754	0.18925	0.170829	0.152671	0.152664	0.149627	0.140271	0.138934	0.137851	0.134128	0.126207	0.120218	0.117994	0.118924	0.112542	0.105578	0.10418	0.0980367	0.095005	0.0983874	0.0988907	0.0979407	0.0958055	0.0906679	0.0877907	0.0874128	0.0867011	0.0873206	0.0880134	0.0868711	0.0854141	0.0834717	0.0810729	0.0810881
X010_1919_083_m2_g.asd	10	1919	m2	g	0.245817	0.245408	0.24131	0.223738	0.204412	0.203948	0.197282	0.183782	0.168619	0.163137	0.156576	0.142952	0.141723	0.13552	0.1194	0.112389	0.110857	0.109296	0.0967516	0.0929634	0.0941246	0.084674	0.084728	0.0906201	0.0920642	0.0849825	0.0780643	0.0781085	0.0731874	0.069898	0.0715228	0.0711795	0.071151	0.0709885	0.0657714	0.0635053	0.0640973	0.0626	0.062599	0.0636561	0.0641639	0.0635263	0.0615707	0.0586579	0.0569534
X010_1919_083_m2_m.asd	10	1919	m2	m	0.262502	0.252997	0.241472	0.232125	0.225551	0.221077	0.200182	0.181004	0.183044	0.185254	0.176998	0.157452	0.151815	0.139965	0.118526	0.118403	0.121235	0.118798	0.108599	0.105138	0.108001	0.109532	0.102809	0.0944842	0.0939349	0.0898267	0.0851325	0.0830927	0.0770928	0.0722769	0.072344	0.0777209	0.0777546	0.0723531	0.0757284	0.076269	0.0736857	0.0739662	0.0710107	0.0672404	0.0671621	0.0665822	0.0653773	0.0641897	0.0639755
X010_1919_087_m3_c.asd	10	1919	m3	c	0.313685	0.319872	0.301139	0.283412	0.267069	0.244817	0.235639	0.225042	0.198486	0.195235	0.193267	0.176428	0.170498	0.162142	0.146868	0.137851	0.132455	0.127525	0.117207	0.116361	0.120797	0.11675	0.110651	0.107075	0.108593	0.0975027	0.0876769	0.0910683	0.0891008	0.0847987	0.0816358	0.0809284	0.0806136	0.079306	0.0756233	0.0738589	0.0739426	0.0731575	0.0718696	0.0703889	0.069212	0.0706451	0.0711379	0.0679294	0.0666044
X010_1919_087_m3_g.asd	10	1919	m3	g	0.258752	0.250712	0.223806	0.215375	0.210673	0.17685	0.171638	0.179201	0.173517	0.168866	0.160702	0.146998	0.140346	0.13272	0.120687	0.108829	0.100291	0.0960232	0.0961168	0.0970423	0.0943693	0.0826087	0.0819218	0.086377	0.0834869	0.079856	0.0765412	0.0737601	0.0707772	0.0681502	0.0666138	0.067752	0.0664006	0.061969	0.0592495	0.0589333	0.0596205	0.058069	0.058972	0.0598991	0.0568463	0.0565395	0.0566679	0.0545167	0.0531275
X010_1919_087_m3_m.asd	10	1919	m3	m	0.228253	0.225086	0.21656	0.22017	0.223504	0.204565	0.196253	0.189747	0.17247	0.172077	0.172579	0.16031	0.141368	0.128633	0.125131	0.11413	0.106327	0.103933	0.101382	0.107016	0.11269	0.101471	0.0974337	0.100055	0.101494	0.0964026	0.0894755	0.0853599	0.0789075	0.0767627	0.0810958	0.0830747	0.0807925	0.0761436	0.0770437	0.0750727	0.0711853	0.0717409	0.0754803	0.0782374	0.0754447	0.0735706	0.0722239	0.0702678	0.069377
X010_1919_095_m4_c.asd	10	1919	m4	c	0.293309	0.303679	0.285581	0.27023	0.254731	0.226175	0.21286	0.207369	0.197304	0.192481	0.186511	0.174696	0.162459	0.147588	0.132934	0.13211	0.130596	0.124503	0.119589	0.113801	0.107807	0.10326	0.102633	0.103581	0.102307	0.0972693	0.0914107	0.0872222	0.0800655	0.0768537	0.0799515	0.0803011	0.0775859	0.0734891	0.0732336	0.0702952	0.0662855	0.0678222	0.067474	0.0654503	0.0642527	0.0644715	0.0642136	0.0620365	0.0608023
X010_1919_095_m4_g.asd	10	1919	m4	g	0.228669	0.231029	0.205399	0.193235	0.190092	0.175286	0.163828	0.156496	0.151024	0.146541	0.135617	0.117063	0.110602	0.109961	0.108907	0.101466	0.0946421	0.0903942	0.0864776	0.0863577	0.0844211	0.0697789	0.0721028	0.0815164	0.0784582	0.0730365	0.0682308	0.0653968	0.0621241	0.060776	0.0624066	0.0651926	0.0649067	0.0611199	0.0577245	0.0564308	0.0556716	0.0511766	0.0528598	0.0567979	0.0553267	0.0542047	0.0524224	0.0488381	0.0469057
X010_1919_095_m4_m.asd	10	1919	m4	m	0.229711	0.224006	0.207201	0.201341	0.195625	0.16831	0.160139	0.163637	0.162747	0.155452	0.14272	0.128538	0.126371	0.120674	0.107446	0.106384	0.100914	0.08937	0.0849103	0.0823919	0.080285	0.0779949	0.0797409	0.0820153	0.0795321	0.0732561	0.0675025	0.0650469	0.0575704	0.0558111	0.0630268	0.0630825	0.060254	0.0573251	0.0558453	0.0555806	0.0549352	0.0509722	0.0513221	0.0534255	0.0519164	0.050953	0.0494186	0.0463946	0.0465119
X010_1919_159_b1_c.asd	10	1919	b1	c	0.281211	0.264379	0.233508	0.22546	0.221844	0.184663	0.184558	0.194538	0.177516	0.173412	0.168068	0.150719	0.140341	0.133223	0.125797	0.114796	0.104569	0.0981156	0.0995575	0.101244	0.0986123	0.087841	0.0860163	0.0883233	0.084401	0.0795607	0.0753813	0.0723487	0.0669575	0.0649981	0.0679741	0.0661249	0.0640106	0.0628891	0.0598609	0.05797	0.0566832	0.053171	0.0532937	0.0549315	0.0537969	0.0533589	0.0523386	0.0495485	0.0478852
X010_1919_159_b1_g.asd	10	1919	b1	g	0.166273	0.165403	0.1558	0.15227	0.151591	0.144796	0.136278	0.127396	0.119465	0.120156	0.120518	0.114176	0.109013	0.0973256	0.0804223	0.0778601	0.0753889	0.0697698	0.0678645	0.0684104	0.0689252	0.0657491	0.0637323	0.0649803	0.0693891	0.062517	0.0542401	0.0537145	0.0483087	0.0456536	0.0490096	0.0487446	0.0489029	0.0498188	0.0466544	0.044459	0.0445939	0.0466198	0.0474108	0.0459113	0.0422327	0.0413207	0.041947	0.042061	0.0417761
X010_1919_159_b1_m.asd	10	1919	b1	m	0.178644	0.183502	0.182799	0.176544	0.166786	0.157564	0.146033	0.134674	0.126101	0.117423	0.113657	0.116459	0.11749	0.104789	0.0815569	0.0787533	0.0844255	0.0889509	0.0798088	0.0769691	0.0775398	0.0673888	0.067694	0.0724643	0.0692766	0.0661268	0.0621644	0.0563797	0.0512158	0.0494026	0.0516726	0.0552432	0.0550293	0.0510086	0.0496638	0.0477306	0.0460239	0.0476191	0.0499927	0.0498599	0.0445905	0.0449989	0.0457948	0.0415585	0.0399439
X010_1919_165_b2_c.asd	10	1919	b2	c	0.254497	0.250023	0.24342	0.233321	0.218857	0.2006	0.188864	0.179197	0.166164	0.164062	0.160917	0.149179	0.145481	0.13745	0.12215	0.114959	0.112151	0.109427	0.0993945	0.0955246	0.096524	0.0939531	0.091973	0.0899931	0.0864578	0.0819458	0.0775182	0.0739532	0.0690237	0.0679835	0.0716101	0.0689578	0.0668326	0.0667207	0.0632722	0.0614571	0.06143	0.0606665	0.0586488	0.0562536	0.05492	0.0563575	0.0567504	0.0530353	0.0493698
X010_1919_165_b2_g.asd	10	1919	b2	g	0.197166	0.200125	0.186915	0.174979	0.163892	0.147826	0.13894	0.135842	0.134113	0.130292	0.122715	0.112156	0.106654	0.0947197	0.0784211	0.089937	0.0904311	0.0744451	0.0670291	0.0714164	0.0784692	0.0707262	0.0678132	0.0675831	0.062793	0.0596678	0.0572928	0.0541737	0.0494574	0.0499623	0.056608	0.0560646	0.0517647	0.047289	0.0479749	0.04688	0.0440635	0.0435861	0.0434092	0.0431617	0.0429116	0.0431936	0.0425832	0.0401217	0.0383561
X010_1919_165_b2_m.asd	10	1919	b2	m	0.204082	0.199377	0.189514	0.180195	0.171392	0.161926	0.158614	0.151526	0.132712	0.136532	0.140384	0.127109	0.115095	0.108015	0.105165	0.0977958	0.0935834	0.0933766	0.0918018	0.0914712	0.0889007	0.0772802	0.0743518	0.0781665	0.0806446	0.0765363	0.070701	0.0676129	0.0606377	0.0564516	0.0581339	0.0591029	0.0598919	0.0597961	0.0559349	0.0515237	0.0493074	0.0522947	0.0544556	0.0542661	0.0518854	0.0492835	0.0472434	0.0461741	0.046611
X010_1919_171_b3_c.asd	10	1919	b3	c	0.278961	0.281473	0.281094	0.260491	0.229324	0.208903	0.194749	0.185434	0.179999	0.182969	0.180967	0.16656	0.15468	0.14311	0.131584	0.123978	0.11919	0.115331	0.108769	0.107219	0.107496	0.100756	0.0979681	0.0980576	0.0964344	0.0889427	0.084037	0.0868936	0.0780786	0.0709988	0.0731068	0.0744781	0.0735947	0.0708431	0.0688537	0.0687987	0.0692493	0.066736	0.0661453	0.0648356	0.058779	0.0593718	0.0612495	0.0583646	0.0553774
X010_1919_171_b3_g.asd	10	1919	b3	g	0.174621	0.18808	0.182055	0.172606	0.157727	0.130967	0.117385	0.114448	0.114613	0.123835	0.124233	0.107315	0.0987303	0.0938274	0.0886088	0.0810069	0.0783441	0.0787561	0.0690589	0.0690088	0.0726378	0.0610388	0.0598028	0.0653467	0.0661446	0.0607907	0.054525	0.0519647	0.0486589	0.0474725	0.0491795	0.0489474	0.0467663	0.043474	0.0409909	0.0400715	0.0405309	0.0414842	0.0414478	0.0403397	0.038799	0.0400215	0.0404203	0.0369479	0.0343429
X011_1922_549_b3_m.asd	11	1922	b3	m	0.210522	0.201144	0.171986	0.163455	0.161707	0.131656	0.128407	0.132478	0.115977	0.10774	0.104427	0.100247	0.0934571	0.0880272	0.084868	0.0784163	0.0732346	0.069601	0.062487	0.0593675	0.0607716	0.0637803	0.0573077	0.0505236	0.0559237	0.0510723	0.0439402	0.0441735	0.0467666	0.0478385	0.0456469	0.0422373	0.0378185	0.0340272	0.0355718	0.036134	0.0344687	0.0319074	0.0325402	0.0333848	0.0296901	0.0274991	0.0266072	0.0257463	0.0239685
X011_1922_003_t1_c.asd	11	1922	t1	c	0.334324	0.328226	0.300411	0.283166	0.272151	0.248971	0.229113	0.210042	0.187868	0.180882	0.177909	0.169267	0.159757	0.152795	0.146132	0.122764	0.112738	0.119417	0.120867	0.114793	0.105269	0.101646	0.0966465	0.0928397	0.0940461	0.0854909	0.0774164	0.0793862	0.0797617	0.0766734	0.0716671	0.0732282	0.0721125	0.0664209	0.0635852	0.060134	0.0574362	0.059882	0.0581246	0.053842	0.0520345	0.0515392	0.0497921	0.0454085	0.0435527
X011_1922_003_t1_g.asd	11	1922	t1	g	0.204454	0.209351	0.176392	0.158767	0.154399	0.139727	0.123248	0.116876	0.126287	0.108789	0.0902489	0.0906365	0.0898289	0.0877854	0.0847807	0.0790076	0.0735537	0.0699306	0.0688845	0.0632188	0.058117	0.0657519	0.0637361	0.0569178	0.0560814	0.0480759	0.0408629	0.0424712	0.0468994	0.0490622	0.0471079	0.0456222	0.0415982	0.0362172	0.0372429	0.0371916	0.0357513	0.0366168	0.0359201	0.033351	0.0299144	0.028756	0.0281799	0.0264584	0.0263538
X011_1922_003_t1_m.asd	11	1922	t1	m	0.208401	0.192868	0.171101	0.160845	0.15411	0.132077	0.120715	0.116019	0.108366	0.0966552	0.0902137	0.0927435	0.0866682	0.0836862	0.0855081	0.0713249	0.0644206	0.0679893	0.0661759	0.0591426	0.0526705	0.0570162	0.0561154	0.0523982	0.0523691	0.048012	0.0434356	0.0429351	0.0425472	0.0434957	0.0453163	0.0428823	0.0371711	0.0315413	0.0348961	0.0333128	0.0287927	0.033033	0.0354047	0.0341021	0.0302793	0.0282809	0.027	0.0249479	0.024221
X011_1922_011_t2_c.asd	11	1922	t2	c	0.316919	0.28871	0.279733	0.268091	0.249719	0.227304	0.218037	0.209404	0.187373	0.176393	0.167958	0.154611	0.144916	0.136433	0.128315	0.122719	0.119105	0.115914	0.109216	0.104473	0.102892	0.103734	0.0996519	0.0948064	0.0950623	0.0829368	0.071617	0.0732843	0.072726	0.0725906	0.0740095	0.0724501	0.0651983	0.05578	0.0584022	0.0581417	0.0547705	0.0563461	0.0564475	0.0541952	0.0505038	0.0475829	0.0451287	0.0425416	0.0401012
X011_1922_011_t2_g.asd	11	1922	t2	g	0.168853	0.176897	0.163064	0.159821	0.15338	0.113318	0.0969866	0.101218	0.108251	0.10137	0.0898045	0.0817143	0.070704	0.06667	0.069805	0.0600724	0.0585363	0.0646639	0.054318	0.0488668	0.0507087	0.0536759	0.0517682	0.0492144	0.0517468	0.043494	0.0354578	0.0378903	0.0381167	0.0371715	0.0363893	0.0359905	0.0332486	0.0289325	0.0287851	0.0305266	0.0322002	0.0314644	0.0296229	0.0271415	0.0244203	0.023055	0.0230812	0.0237787	0.0221984
X011_1922_011_t2_m.asd	11	1922	t2	m	0.182103	0.184011	0.170721	0.164103	0.156568	0.129731	0.114129	0.111676	0.115567	0.109182	0.0997542	0.093137	0.0798711	0.074185	0.0780437	0.0690182	0.0641669	0.0655256	0.0595728	0.058828	0.0613654	0.0581305	0.0551509	0.0552394	0.0591119	0.0505048	0.04119	0.0423962	0.0414922	0.0410327	0.0421161	0.0403806	0.0364815	0.0322689	0.0319681	0.0329342	0.0334664	0.03195	0.0304989	0.0291081	0.0272314	0.0260395	0.025505	0.0251954	0.0239308
X011_1922_039_t3_c.asd	11	1922	t3	c	0.371024	0.370212	0.330315	0.3111	0.301308	0.262513	0.235331	0.224238	0.222751	0.211549	0.197661	0.186593	0.166243	0.156613	0.160801	0.14889	0.140295	0.137433	0.125017	0.115684	0.113241	0.117891	0.112421	0.103291	0.102246	0.0963404	0.0894571	0.086862	0.0876125	0.0879916	0.0863602	0.0865878	0.0810466	0.0707471	0.0688287	0.0688447	0.0692053	0.0704965	0.0694627	0.0658549	0.0608837	0.0604212	0.0606697	0.0577309	0.0556311
X011_1922_039_t3_g.asd	11	1922	t3	g	0.195307	0.204794	0.189767	0.170115	0.152138	0.138022	0.128228	0.124208	0.125685	0.122612	0.115207	0.104609	0.0868928	0.0841266	0.0963747	0.0802599	0.0742286	0.0814966	0.069212	0.059558	0.0585839	0.0660566	0.0652311	0.0615438	0.064742	0.0566195	0.0462867	0.0440964	0.0457601	0.046656	0.0450196	0.0456074	0.0421568	0.0358026	0.0385809	0.0410934	0.0406258	0.0374179	0.0352102	0.0334056	0.0302639	0.0296083	0.0295208	0.0278975	0.0264642
X011_1922_039_t3_m.asd	11	1922	t3	m	0.198247	0.202384	0.189137	0.175324	0.163498	0.151163	0.117837	0.0960539	0.115653	0.117435	0.108504	0.100259	0.0901314	0.0854258	0.0864562	0.0795355	0.0776157	0.0799759	0.0708213	0.0630813	0.0604454	0.0629041	0.0598786	0.0554539	0.0565098	0.0492981	0.0417133	0.0422333	0.0468011	0.0482527	0.0445637	0.0459171	0.0409643	0.0310499	0.0363682	0.0376919	0.0339682	0.0340242	0.0341689	0.0328141	0.0291597	0.0273801	0.0263428	0.0246698	0.0249631
X011_1922_205_m1_c.asd	11	1922	m1	c	0.331431	0.343878	0.297828	0.277312	0.277276	0.258769	0.227191	0.206547	0.214811	0.204617	0.187663	0.175635	0.156472	0.143704	0.140797	0.130682	0.126708	0.128086	0.118624	0.109279	0.104214	0.105283	0.104699	0.103218	0.103092	0.093813	0.0829818	0.0790962	0.0807174	0.0820659	0.0805535	0.0818302	0.075971	0.0646493	0.0665578	0.0674325	0.0644672	0.0603429	0.0597298	0.0601611	0.0571811	0.0553745	0.0542122	0.0524777	0.049636
X011_1922_205_m1_g.asd	11	1922	m1	g	0.191429	0.194932	0.181917	0.171638	0.161996	0.143474	0.130052	0.118705	0.105347	0.111319	0.113386	0.0969288	0.0876997	0.0815276	0.0743545	0.0612662	0.0619054	0.0734539	0.0690428	0.0604191	0.0560582	0.0651002	0.0633959	0.0581932	0.0628786	0.0556395	0.0459305	0.044845	0.0482958	0.0495237	0.0462002	0.0462168	0.0418029	0.0338817	0.0362677	0.0358422	0.0334655	0.0381587	0.0378989	0.0335778	0.0300652	0.0272237	0.0265229	0.0284328	0.0285646
X011_1922_205_m1_m.asd	11	1922	m1	m	0.178687	0.174601	0.157082	0.15617	0.157734	0.130897	0.109169	0.102632	0.111703	0.116604	0.109851	0.0920005	0.0803566	0.0781054	0.0811381	0.0719906	0.0669815	0.0691556	0.0694936	0.0665377	0.0625647	0.0626473	0.0584376	0.053917	0.0552952	0.0526601	0.0459265	0.0385059	0.0411105	0.045374	0.0456387	0.0442786	0.0401434	0.0347613	0.0340871	0.0334006	0.0324782	0.0336102	0.0324636	0.0296324	0.0273041	0.0259701	0.0258204	0.0264046	0.0248071
X011_1922_245_m2_c.asd	11	1922	m2	c	0.332009	0.32189	0.293188	0.279887	0.272739	0.245999	0.236904	0.229535	0.203208	0.185401	0.175	0.166901	0.154488	0.148109	0.148224	0.134496	0.125096	0.123487	0.119468	0.111333	0.103364	0.104053	0.10058	0.0949191	0.0926593	0.0904997	0.0876694	0.0840131	0.0790484	0.0773382	0.0794856	0.0770741	0.0706083	0.0640302	0.068565	0.0687191	0.0637745	0.0612437	0.0618702	0.0620408	0.0571224	0.0534509	0.052252	0.0530359	0.0523085
X011_1922_245_m2_g.asd	11	1922	m2	g	0.201133	0.205841	0.179465	0.171923	0.173923	0.153604	0.125088	0.111647	0.128304	0.127919	0.117463	0.107494	0.0973612	0.0933645	0.0951581	0.0899376	0.0851335	0.0818378	0.074519	0.0671405	0.0637657	0.0691024	0.0669434	0.0628904	0.0663579	0.0554527	0.0431751	0.0431658	0.04626	0.0488453	0.0492629	0.0490105	0.0454521	0.0401917	0.0419093	0.0400732	0.0361918	0.039068	0.0381678	0.0351736	0.0349706	0.0308332	0.0273763	0.0288354	0.0289528
X011_1922_245_m2_m.asd	11	1922	m2	m	0.196917	0.195801	0.17625	0.156119	0.140732	0.130516	0.121491	0.110818	0.0975809	0.0925862	0.0930769	0.0941278	0.0886673	0.0812423	0.0748477	0.0679387	0.0656732	0.0664691	0.0611648	0.052192	0.0467378	0.05568	0.0547998	0.0499987	0.0534699	0.049259	0.041242	0.0361739	0.0384427	0.0430191	0.0457461	0.0454776	0.0401799	0.0328938	0.035494	0.0347934	0.0313484	0.0336661	0.0341661	0.0322257	0.0293709	0.0265301	0.0247095	0.0242604	0.0229117
X011_1922_259_m3_c.asd	11	1922	m3	c	0.341029	0.332099	0.308358	0.291196	0.279074	0.26118	0.237555	0.21598	0.20341	0.194331	0.183708	0.169065	0.153629	0.148397	0.152497	0.142919	0.132368	0.12538	0.119182	0.114983	0.112542	0.110922	0.104047	0.0983654	0.101951	0.0955053	0.0863117	0.0837084	0.0861634	0.0878458	0.0856702	0.0826284	0.0766227	0.0693799	0.0688786	0.0681061	0.0663595	0.0663566	0.0654407	0.0628691	0.0587919	0.0571378	0.0561339	0.0538038	0.0523863
X011_1922_259_m3_g.asd	11	1922	m3	g	0.198141	0.183109	0.160518	0.163376	0.173167	0.150819	0.136258	0.132207	0.131381	0.116233	0.103343	0.103175	0.0961278	0.0878442	0.0822221	0.0776643	0.0769951	0.0778751	0.0712534	0.0653596	0.0629871	0.0648354	0.0596821	0.0546172	0.0596302	0.0533	0.0450257	0.0453918	0.0476716	0.0486302	0.0467625	0.0430412	0.0383244	0.034724	0.0377656	0.0368799	0.0334518	0.0361865	0.0376509	0.0360634	0.0317223	0.0301433	0.0288488	0.0253665	0.0243626
X011_1922_259_m3_m.asd	11	1922	m3	m	0.174795	0.189957	0.152755	0.140496	0.147991	0.138549	0.122774	0.111526	0.111513	0.0990572	0.0869751	0.0849828	0.0812522	0.0797309	0.0790297	0.0633183	0.0584754	0.0658821	0.0618809	0.0580406	0.0574415	0.0603415	0.0543633	0.048338	0.0544072	0.0479717	0.0394673	0.0403467	0.0403812	0.0411315	0.0431844	0.044012	0.0382679	0.0290376	0.0328198	0.0340481	0.0317108	0.0327189	0.0315772	0.0287596	0.0265374	0.0260992	0.0257829	0.0241248	0.0231484
X011_1922_265_m4_c.asd	11	1922	m4	c	0.355042	0.343683	0.308651	0.28116	0.264407	0.250026	0.23167	0.214112	0.203354	0.199867	0.194337	0.180002	0.156503	0.146701	0.153249	0.14089	0.131125	0.128238	0.11965	0.114015	0.112092	0.111167	0.10571	0.0991365	0.0966588	0.0884997	0.0808877	0.0802183	0.0819191	0.0826955	0.0812167	0.0808326	0.0724143	0.0596093	0.0663372	0.0672864	0.0619138	0.0635117	0.0643999	0.0628699	0.0590541	0.0557262	0.0537133	0.0529409	0.0513549
X011_1922_265_m4_g.asd	11	1922	m4	g	0.225901	0.249031	0.219768	0.206161	0.199438	0.163394	0.15156	0.151462	0.140461	0.131349	0.120176	0.105695	0.102451	0.102476	0.0994127	0.088564	0.0831435	0.0841707	0.0802478	0.075088	0.0717532	0.0739236	0.0695671	0.0644093	0.0672215	0.059858	0.0510174	0.0507698	0.0560428	0.0590985	0.0568787	0.0570212	0.053541	0.0465628	0.0446231	0.0434729	0.0423716	0.0422602	0.0409275	0.0388688	0.0373905	0.0356949	0.0345485	0.0343725	0.0327075
X011_1922_265_m4_m.asd	11	1922	m4	m	0.193333	0.187286	0.168911	0.160742	0.151289	0.115841	0.106628	0.112527	0.111309	0.107403	0.101065	0.092491	0.0811828	0.0750259	0.0749921	0.068587	0.0660462	0.066737	0.0574475	0.0532934	0.0549227	0.0560069	0.0549656	0.0534572	0.053431	0.0453833	0.0375655	0.0377012	0.0377121	0.0382934	0.0400449	0.0432589	0.0389523	0.029497	0.034533	0.0356387	0.0321554	0.0331877	0.0320915	0.028953	0.0258713	0.0240955	0.0233111	0.0228345	0.0219469
X011_1922_531_b1_c.asd	11	1922	b1	c	0.357936	0.364673	0.333388	0.315887	0.306739	0.279259	0.241054	0.211759	0.207167	0.210347	0.205508	0.186309	0.171376	0.161998	0.155967	0.144667	0.139734	0.139215	0.124637	0.117446	0.117394	0.113688	0.107737	0.105412	0.111706	0.100215	0.0869844	0.0882471	0.0891332	0.0892773	0.0886361	0.0855502	0.0782665	0.0697228	0.0709029	0.0715463	0.0702084	0.0700996	0.0686319	0.065825	0.0626445	0.06168	0.0605367	0.0572528	0.0563426
X011_1922_531_b1_g.asd	11	1922	b1	g	0.204455	0.201198	0.166608	0.167027	0.184169	0.167089	0.137194	0.115249	0.115553	0.114227	0.112803	0.112912	0.105268	0.0956006	0.087635	0.0795031	0.0762603	0.0778609	0.0797213	0.0766277	0.0700768	0.0657508	0.0595104	0.0565096	0.0625667	0.0605524	0.053876	0.0492037	0.0516271	0.0537968	0.0520668	0.0530834	0.0488541	0.0404252	0.0421318	0.0418777	0.0388344	0.0381712	0.0391862	0.0387654	0.0336507	0.0329264	0.0326159	0.0287597	0.0290287
X011_1922_531_b1_m.asd	11	1922	b1	m	0.164249	0.182518	0.161439	0.146103	0.142515	0.142081	0.132934	0.119151	0.107858	0.102505	0.0923337	0.0736923	0.0718163	0.0740822	0.0721768	0.0664277	0.0617267	0.0593271	0.0570656	0.0534175	0.0508329	0.0541986	0.0516726	0.0487908	0.0536847	0.0452688	0.035157	0.0359081	0.0406535	0.0433862	0.0414759	0.0389895	0.032449	0.0244883	0.0278223	0.0291959	0.0282332	0.0318525	0.0311616	0.027179	0.0240041	0.0221804	0.0220947	0.0231855	0.0209378
X011_1922_539_b2_c.asd	11	1922	b2	c	0.319483	0.31789	0.291137	0.277104	0.265621	0.229068	0.209595	0.200741	0.187608	0.177603	0.170095	0.163064	0.152713	0.142053	0.133257	0.125918	0.120877	0.117823	0.115011	0.111571	0.108255	0.106913	0.101879	0.0976029	0.0995432	0.0882342	0.0755193	0.0740243	0.076447	0.0774555	0.075238	0.0755463	0.0715918	0.0635764	0.0611427	0.0613477	0.0613825	0.0575484	0.0559617	0.0551377	0.0515856	0.0488402	0.0476218	0.0476583	0.0466319
X011_1922_539_b2_g.asd	11	1922	b2	g	0.193259	0.232712	0.194296	0.174669	0.178579	0.176799	0.159678	0.138999	0.127781	0.110682	0.0984623	0.0977906	0.0961942	0.0928134	0.0877718	0.0802463	0.0772499	0.0775753	0.0703209	0.0646353	0.0634544	0.0672513	0.065444	0.0621547	0.0641112	0.0560585	0.0472017	0.0469055	0.0467317	0.0480884	0.0509112	0.0506338	0.0460164	0.0394421	0.0391978	0.0402247	0.0403037	0.0380867	0.0391948	0.0399208	0.0344597	0.0324935	0.03186	0.0294937	0.028421
X011_1922_539_b2_m.asd	11	1922	b2	m	0.157223	0.193561	0.160122	0.134681	0.124411	0.112118	0.106619	0.102344	0.0931126	0.0894277	0.0864796	0.0789869	0.0613029	0.0593241	0.0748038	0.0633106	0.056544	0.0597261	0.0519572	0.0483863	0.0509909	0.0559818	0.0510149	0.0432605	0.0439487	0.0395549	0.0342099	0.0334446	0.036194	0.0400656	0.0422603	0.0381757	0.0317444	0.0270559	0.0310483	0.0304523	0.0263367	0.0284077	0.0287515	0.0265556	0.0233138	0.0225058	0.0217771	0.0190768	0.0192889
X011_1922_549_b3_c.asd	11	1922	b3	c	0.340408	0.325887	0.294405	0.278865	0.273681	0.257655	0.2407	0.226442	0.215641	0.200381	0.181518	0.162722	0.156128	0.150611	0.140642	0.12931	0.125704	0.128361	0.124538	0.116679	0.108402	0.105194	0.100662	0.0964316	0.0955775	0.0896025	0.0837458	0.0828793	0.0790302	0.0772954	0.0793262	0.0778002	0.0722609	0.0656128	0.0670677	0.0663958	0.0629366	0.0613125	0.0594335	0.057376	0.0556625	0.0527889	0.0499256	0.0483929	0.0482354
X011_1922_549_b3_g.asd	11	1922	b3	g	0.203996	0.190222	0.172419	0.16758	0.164798	0.141974	0.120272	0.107949	0.107591	0.111475	0.107889	0.0934851	0.0912746	0.0910423	0.0861953	0.077102	0.069367	0.0654872	0.065814	0.0640205	0.0603063	0.0583731	0.0578009	0.0583395	0.0592785	0.0553175	0.050071	0.0475778	0.0459075	0.0473708	0.0513782	0.0507509	0.0443708	0.0356231	0.035632	0.0353414	0.0340423	0.0355238	0.035442	0.033477	0.0307107	0.0290961	0.0282595	0.0274228	0.0262006
X012_1917_893_b3_m.asd	12	1917	b3	m	0.0951919	0.0915648	0.0978547	0.0925821	0.0815845	0.0808872	0.0775227	0.0700116	0.0602101	0.0558491	0.0585813	0.0648818	0.0566705	0.0466316	0.041525	0.0339361	0.0361721	0.0435285	0.03026	0.0268567	0.0313407	0.025808	0.0276189	0.0319458	0.0295033	0.0285941	0.0271788	0.0236519	0.0259538	0.0269599	0.0231019	0.0199691	0.0187452	0.0191408	0.0189578	0.0178737	0.0173693	0.0204982	0.0208262	0.0181581	0.0145159	0.0132943	0.0136391	0.013859	0.0122455
X012_1917_003_t1_c.asd	12	1917	t1	c	0.256843	0.240818	0.220816	0.20381	0.188426	0.171499	0.169839	0.16768	0.148143	0.132906	0.128787	0.133515	0.120062	0.108625	0.107586	0.0993014	0.0982175	0.100526	0.0798053	0.0718544	0.0750147	0.0688698	0.0704918	0.0753967	0.0743432	0.0686162	0.0635263	0.0631358	0.0637097	0.0621372	0.0575565	0.0528891	0.0512441	0.0522837	0.0510392	0.049468	0.0486738	0.049746	0.0484704	0.0452946	0.042344	0.0425428	0.0431645	0.0415864	0.0405829
X012_1917_003_t1_g.asd	12	1917	t1	g	0.0867416	0.10046	0.106764	0.100537	0.0873198	0.0780769	0.0725462	0.0705893	0.0702936	0.0598509	0.0589492	0.0745463	0.0605191	0.0444577	0.0416749	0.0412019	0.0446882	0.0473802	0.0344505	0.0293653	0.0314026	0.0276421	0.0314257	0.0367285	0.033904	0.0310309	0.0272862	0.0222246	0.0232599	0.0262617	0.0269569	0.0205214	0.0184338	0.0221776	0.0206595	0.0176597	0.0163153	0.0205447	0.0216587	0.0186812	0.0136853	0.0152824	0.0178612	0.0156636	0.0147904
X012_1917_003_t1_m.asd	12	1917	t1	m	0.0957807	0.0951691	0.106943	0.0920702	0.064257	0.0578631	0.0616768	0.065839	0.0625034	0.0533325	0.0519157	0.0614322	0.0451222	0.0347138	0.0412593	0.0323075	0.0285918	0.0327056	0.0297438	0.0299934	0.0309096	0.0237355	0.0284969	0.036001	0.0311914	0.0255954	0.022245	0.0222124	0.0250795	0.0251745	0.0206701	0.0181703	0.0173983	0.0173066	0.0153952	0.0133728	0.0127949	0.0155032	0.018348	0.0188346	0.0152125	0.0133649	0.0133574	0.0137921	0.0115838
X012_1917_009_t2_c.asd	12	1917	t2	c	0.254208	0.237605	0.225207	0.205681	0.185323	0.178336	0.176282	0.172594	0.162533	0.148558	0.141349	0.143722	0.12874	0.114847	0.110528	0.102287	0.0976108	0.0951965	0.0829079	0.0802342	0.083644	0.077712	0.0762194	0.0768761	0.0736641	0.0675507	0.0627525	0.0623514	0.0624893	0.06293	0.0625757	0.056516	0.0523906	0.0522099	0.0513326	0.0493322	0.0474202	0.0483038	0.048302	0.0461398	0.0417831	0.0418169	0.0428037	0.0409656	0.0397418
X012_1917_009_t2_g.asd	12	1917	t2	g	0.118641	0.0954856	0.119192	0.115673	0.0908483	0.0791705	0.0796396	0.0810638	0.0723204	0.0586731	0.0562345	0.0689828	0.0577508	0.0472487	0.048694	0.0443651	0.0425727	0.0435494	0.0393018	0.0363329	0.0340965	0.0285448	0.0287695	0.0337327	0.0390501	0.0368952	0.0310807	0.0268034	0.0257003	0.0281587	0.0317169	0.0267446	0.0225242	0.0218446	0.0194439	0.0186444	0.0202442	0.0239502	0.023641	0.0200458	0.0164576	0.0176295	0.019178	0.0169225	0.0154998
X012_1917_009_t2_m.asd	12	1917	t2	m	0.0876099	0.0848874	0.0943206	0.0837292	0.0624267	0.0557198	0.050423	0.0470999	0.0471589	0.0396787	0.0420847	0.0596293	0.0480294	0.0327838	0.0294067	0.0326194	0.0363529	0.0367636	0.0300539	0.0256567	0.0245086	0.0231835	0.0230889	0.0233854	0.022892	0.0231712	0.0215701	0.0172066	0.0202575	0.022763	0.0200852	0.0165446	0.0143736	0.0140688	0.0138359	0.0151911	0.0172491	0.0176272	0.0169263	0.0153	0.0130517	0.013166	0.0133743	0.0115484	0.0106804
X012_1917_015_t3_c.asd	12	1917	t3	c	0.224005	0.207623	0.210783	0.19149	0.16387	0.164255	0.172741	0.171105	0.148434	0.130428	0.127124	0.136577	0.125521	0.111238	0.102486	0.0860185	0.0839372	0.0929365	0.0819239	0.073979	0.0725982	0.072773	0.0731413	0.0717477	0.0673434	0.0657993	0.0640088	0.0593158	0.0574368	0.0565108	0.0547253	0.0506278	0.0493215	0.0509398	0.0489251	0.0478935	0.0476661	0.0453644	0.0443367	0.0436039	0.0411638	0.0401422	0.039735	0.038746	0.0373788
X012_1917_015_t3_g.asd	12	1917	t3	g	0.116018	0.113941	0.113966	0.0931257	0.0668683	0.0667344	0.0684355	0.0688322	0.0685656	0.0579011	0.057967	0.0757689	0.0617219	0.0442675	0.0402822	0.0423984	0.0447794	0.0436878	0.0353263	0.0292976	0.0272611	0.0267489	0.032397	0.0351402	0.0252936	0.0268953	0.0306343	0.0262046	0.0219642	0.0218332	0.0253905	0.0230762	0.0208845	0.0208504	0.0205789	0.0187406	0.0172693	0.0206455	0.020682	0.0180512	0.016225	0.0165486	0.0170701	0.0157809	0.0128984
X012_1917_015_t3_m.asd	12	1917	t3	m	0.10553	0.0975665	0.109298	0.103219	0.0786749	0.0488093	0.0598357	0.0764731	0.0581487	0.0478163	0.0506512	0.0614601	0.0575198	0.0487532	0.0426272	0.0400467	0.0419893	0.043619	0.0300691	0.0285577	0.0349158	0.0288674	0.0295309	0.0323538	0.0280908	0.0270139	0.025593	0.0212014	0.0256258	0.0288456	0.0252152	0.0203997	0.0182838	0.0189137	0.0172111	0.015419	0.0155894	0.0203644	0.0211143	0.0178861	0.0138284	0.0135431	0.0147778	0.0145625	0.0128852
X012_1917_433_m1_c.asd	12	1917	m1	c	0.224735	0.212356	0.199802	0.184663	0.174291	0.180486	0.167134	0.1474	0.13996	0.12777	0.124433	0.134036	0.117624	0.0998355	0.0932406	0.0835805	0.0786517	0.0782541	0.0740047	0.0726763	0.0725052	0.0674628	0.0682317	0.0695445	0.0632822	0.0596555	0.0586558	0.0585098	0.0571335	0.0566572	0.0571079	0.0523669	0.0488602	0.0481101	0.0453689	0.0436361	0.0434423	0.0441017	0.0447672	0.04322	0.0376166	0.0371132	0.0378316	0.0353293	0.033822
X012_1917_433_m1_g.asd	12	1917	m1	g	0.134959	0.113879	0.117887	0.105577	0.0792828	0.0571671	0.0607671	0.0741443	0.0753894	0.0569545	0.0483932	0.0642233	0.0587367	0.0481078	0.0434695	0.0432621	0.0458488	0.0469951	0.03669	0.0335078	0.0357957	0.0315351	0.0313981	0.0339886	0.0347258	0.0295097	0.025104	0.0269596	0.0273327	0.0269484	0.0264199	0.0245681	0.0219785	0.0199968	0.0218486	0.0209067	0.0187741	0.0223954	0.0219906	0.0185878	0.0165305	0.0170202	0.0175991	0.0160156	0.0139629
X012_1917_433_m1_m.asd	12	1917	m1	m	0.108562	0.0909245	0.0873729	0.0903802	0.086335	0.058933	0.0620279	0.0755128	0.0689368	0.0517276	0.0436744	0.0532623	0.0508456	0.042993	0.0348867	0.0238802	0.0280169	0.0418386	0.0329133	0.0268892	0.0265877	0.0247085	0.0304018	0.0358953	0.0309397	0.0279896	0.0264964	0.0246384	0.0245528	0.0251139	0.0247248	0.0200921	0.017817	0.0189303	0.0172707	0.0163478	0.0171799	0.0197913	0.0198281	0.0169945	0.0127612	0.0126624	0.0140938	0.0138638	0.013538
X012_1917_439_m2_c.asd	12	1917	m2	c	0.23374	0.221003	0.231687	0.220724	0.195442	0.183045	0.170424	0.158424	0.148752	0.134167	0.130745	0.142875	0.128028	0.11168	0.105934	0.0916949	0.0895107	0.0979275	0.0929912	0.0864245	0.0791149	0.067329	0.0686372	0.0737145	0.0678398	0.0644744	0.0626453	0.0603695	0.0617783	0.0620542	0.0588349	0.0558568	0.0532235	0.0510128	0.0491356	0.0475478	0.0470283	0.0490821	0.0473595	0.0435077	0.0416353	0.0413235	0.0411495	0.0399155	0.038456
X012_1917_439_m2_g.asd	12	1917	m2	g	0.11596	0.118727	0.114444	0.0897251	0.0650949	0.0758201	0.0789975	0.0748117	0.0713761	0.0572767	0.0540235	0.0700188	0.0609287	0.0470072	0.0415221	0.0416437	0.0456721	0.0477298	0.0333128	0.0286689	0.0316004	0.0253334	0.028242	0.0347501	0.0340696	0.0297209	0.0270258	0.0291032	0.0283547	0.0255961	0.0228089	0.0238887	0.0234527	0.020465	0.0190722	0.018261	0.0184564	0.0208584	0.0215477	0.0198379	0.0164565	0.0160114	0.0169501	0.0169054	0.0151075
X012_1917_439_m2_m.asd	12	1917	m2	m	0.106829	0.103726	0.110902	0.0915279	0.0640827	0.068684	0.0788148	0.0815292	0.0709814	0.0592799	0.0597076	0.073344	0.0628963	0.0486767	0.0423145	0.0350846	0.0358702	0.0414265	0.0341013	0.0317113	0.0335591	0.0300667	0.0318694	0.0335696	0.0273594	0.0275902	0.0287747	0.0251696	0.0236283	0.0244927	0.0258706	0.02044	0.0197462	0.024225	0.0190626	0.0176501	0.0201827	0.0193927	0.0196247	0.0187309	0.0135773	0.0145867	0.0171146	0.0157985	0.014869
X012_1917_525_m3_c.asd	12	1917	m3	c	0.307969	0.278337	0.271404	0.255416	0.232459	0.21757	0.20862	0.201027	0.189244	0.165785	0.154999	0.167149	0.156822	0.13958	0.12717	0.120276	0.11623	0.112605	0.106132	0.101783	0.0990416	0.0944032	0.0952719	0.0964783	0.0906392	0.0848026	0.0822981	0.0838291	0.0821355	0.0775638	0.072161	0.0705904	0.0702571	0.0692851	0.0655924	0.0644839	0.0657929	0.0660145	0.0659241	0.0646752	0.0614669	0.0617686	0.0623747	0.0600794	0.0592006
X012_1917_525_m3_g.asd	12	1917	m3	g	0.136368	0.135561	0.123985	0.107792	0.093514	0.0898	0.0907059	0.0864252	0.0709371	0.0655672	0.0702956	0.0789214	0.074603	0.0661052	0.0581004	0.0436297	0.0396583	0.0453227	0.0409113	0.0418516	0.0443671	0.0354067	0.0337942	0.0370101	0.037252	0.0369534	0.035549	0.0328748	0.0317811	0.0318713	0.0317112	0.0271966	0.0241718	0.0242935	0.024307	0.0240889	0.0236576	0.0233262	0.0222562	0.0210905	0.020852	0.0208154	0.0202185	0.0187735	0.0182968
X012_1917_525_m3_m.asd	12	1917	m3	m	0.125727	0.10689	0.115707	0.103648	0.0786184	0.0690957	0.0692823	0.0728893	0.0729004	0.0569959	0.0500019	0.0642021	0.0596417	0.0499594	0.044819	0.0436581	0.0443492	0.0426803	0.0284906	0.0257863	0.031547	0.0287057	0.0306762	0.0337886	0.0310108	0.0270343	0.0247608	0.0257115	0.0271451	0.0285732	0.0290159	0.0251907	0.0213966	0.0197115	0.0198154	0.0212818	0.0228631	0.0226398	0.0221038	0.0202193	0.0157994	0.0164058	0.01787	0.0157739	0.0145409
X012_1917_607_m4_c.asd	12	1917	m4	c	0.25843	0.224458	0.224158	0.205023	0.176392	0.170554	0.167393	0.163857	0.159234	0.142447	0.131142	0.134284	0.121847	0.107054	0.0977864	0.0877004	0.0860561	0.0889793	0.0763231	0.0723345	0.0741992	0.0655472	0.0673277	0.0722032	0.0672145	0.0645128	0.0637585	0.0628748	0.0607076	0.0595101	0.0592046	0.0529028	0.0490585	0.0495258	0.0479461	0.0468634	0.0464814	0.0459281	0.0452131	0.0430682	0.0383815	0.0373839	0.0380055	0.0372546	0.0350183
X012_1917_607_m4_g.asd	12	1917	m4	g	0.13714	0.133395	0.136678	0.114244	0.0858036	0.0921014	0.0923656	0.0854833	0.0780434	0.0637425	0.0614903	0.0770831	0.0652696	0.0532594	0.0534139	0.0450657	0.0445086	0.0507925	0.0449783	0.0390155	0.0354519	0.0329129	0.0349333	0.0365727	0.0320903	0.0337765	0.0340402	0.0269828	0.0282377	0.0300139	0.0271447	0.021981	0.0228202	0.0286966	0.0261433	0.0227804	0.0213636	0.0227969	0.0236096	0.0229925	0.0212214	0.0212344	0.0213486	0.0197664	0.0179393
X012_1917_607_m4_m.asd	12	1917	m4	m	0.128566	0.105995	0.120788	0.116788	0.096772	0.084559	0.0883	0.0909879	0.0758952	0.0637326	0.0636719	0.0742774	0.0650434	0.0530995	0.0477437	0.0396708	0.0403375	0.0457982	0.0330109	0.0311518	0.0374736	0.0334643	0.0326195	0.0333227	0.0308351	0.0301682	0.0295945	0.0272009	0.0242337	0.0240358	0.0264218	0.0221651	0.0210652	0.0241182	0.0205846	0.0188076	0.0203156	0.0232424	0.0235015	0.0215873	0.0196347	0.018829	0.0180932	0.0164065	0.0150236
X012_1917_859_b1_c.asd	12	1917	b1	c	0.223127	0.204103	0.219969	0.203074	0.164484	0.145214	0.146115	0.150382	0.140912	0.126754	0.120115	0.124416	0.113419	0.0992849	0.0911221	0.0905879	0.0924555	0.0911762	0.0767536	0.0723873	0.0742782	0.0644024	0.0641945	0.0668287	0.059976	0.0581809	0.0576198	0.0539912	0.0539227	0.0541343	0.0517862	0.0448156	0.0416687	0.0439017	0.044933	0.0437392	0.0415409	0.0415427	0.0420015	0.0409813	0.036875	0.0349786	0.0347529	0.0346579	0.0340366
X012_1917_859_b1_g.asd	12	1917	b1	g	0.112319	0.105756	0.104637	0.10034	0.0912653	0.0788347	0.0771384	0.077059	0.067481	0.0583954	0.059904	0.071937	0.0615506	0.0506685	0.0494431	0.041854	0.0423925	0.0486568	0.0391696	0.034275	0.0346012	0.0314624	0.033597	0.0360529	0.0316122	0.0286187	0.0277711	0.0280866	0.0269561	0.0253713	0.0239896	0.021925	0.0204447	0.0198086	0.0188586	0.0187047	0.0198638	0.0227205	0.0218819	0.0185753	0.0162213	0.0159444	0.0165966	0.0168201	0.016729
X012_1917_859_b1_m.asd	12	1917	b1	m	0.0856895	0.0897937	0.0943717	0.0807069	0.0602604	0.0567333	0.0557084	0.0581567	0.0649652	0.0520272	0.0470507	0.0638402	0.0523049	0.0406461	0.0417771	0.035272	0.0318928	0.0321848	0.025735	0.0259467	0.0300913	0.0272972	0.0270484	0.0277572	0.0255666	0.0247149	0.023577	0.0210905	0.0231116	0.0251187	0.0236125	0.0172409	0.013727	0.0147977	0.0147721	0.0157408	0.0175709	0.0191188	0.0179629	0.0154027	0.0139285	0.013245	0.0134783	0.0144114	0.0143411
X012_1917_877_b2_c.asd	12	1917	b2	c	0.249197	0.245705	0.236792	0.208332	0.175883	0.168932	0.167965	0.165813	0.15847	0.141898	0.13174	0.135201	0.124773	0.113818	0.109052	0.101798	0.0948659	0.0895774	0.0861719	0.0874205	0.0877013	0.0764114	0.0744976	0.076641	0.0715937	0.0674499	0.0652596	0.0647829	0.0655548	0.0644366	0.0604441	0.0569628	0.0554778	0.05508	0.0509476	0.0485834	0.0486726	0.049301	0.0471538	0.0440656	0.0434439	0.0441386	0.0441596	0.0421315	0.0398038
X012_1917_877_b2_g.asd	12	1917	b2	g	0.112384	0.112347	0.112286	0.0919558	0.0690946	0.0766716	0.0723775	0.0634511	0.0637023	0.0544954	0.0571079	0.0785913	0.0662584	0.0498576	0.045551	0.0396213	0.0381243	0.0399273	0.0357801	0.0363571	0.0376267	0.0279658	0.0274885	0.0320277	0.031498	0.0282342	0.0247498	0.02343	0.0259585	0.0284222	0.0279307	0.0233715	0.0205064	0.0205848	0.0191118	0.0186159	0.019645	0.0218917	0.0219578	0.020119	0.0179343	0.0161821	0.0149454	0.0141341	0.0138465
X012_1917_877_b2_m.asd	12	1917	b2	m	0.0719361	0.0532377	0.0834375	0.0779956	0.053267	0.062149	0.0624516	0.0545002	0.047015	0.0403002	0.0442203	0.0586459	0.0480909	0.0360632	0.0347943	0.0327443	0.0330912	0.0337601	0.0257844	0.0211485	0.0200373	0.0166736	0.0226836	0.0298345	0.0265389	0.0249697	0.0224969	0.017052	0.0194947	0.0240456	0.0253743	0.0200434	0.0159915	0.0158619	0.0163254	0.0161332	0.0154761	0.0156662	0.0159212	0.0152377	0.0128195	0.0123551	0.0124832	0.0115798	0.0112431
X012_1917_893_b3_c.asd	12	1917	b3	c	0.233526	0.219745	0.204201	0.193613	0.18306	0.164367	0.150819	0.145216	0.144802	0.131031	0.124141	0.134123	0.123851	0.10694	0.0944463	0.0894404	0.0900118	0.0905173	0.077636	0.0742446	0.0776895	0.0722611	0.0732563	0.075073	0.0682345	0.0630534	0.0595972	0.0567816	0.0561826	0.0556944	0.0537209	0.0495303	0.0459419	0.04456	0.0461861	0.0466948	0.0461266	0.0471955	0.045467	0.0411422	0.0362422	0.0362275	0.0377873	0.037128	0.0361551
X012_1917_893_b3_g.asd	12	1917	b3	g	0.10348	0.0846785	0.0749377	0.0690219	0.0648641	0.0611681	0.0692878	0.0699125	0.0470753	0.0462743	0.0555081	0.0592664	0.0529259	0.041443	0.0303732	0.0252055	0.0281754	0.0338148	0.0255334	0.0231366	0.0256265	0.0218463	0.0242259	0.0277497	0.0244499	0.0270254	0.0290724	0.0249219	0.0256218	0.0254948	0.0219301	0.0216306	0.0210439	0.0188692	0.0160745	0.0138496	0.0131748	0.0149498	0.0181553	0.0192655	0.0148339	0.0149837	0.0162394	0.014257	0.0120912
X013_1905_003_t1_c.asd	13	1905	t1	c	0.172318	0.1402	0.121727	0.113913	0.112081	0.108996	0.114397	0.111386	0.0863727	0.093623	0.0952814	0.0676161	0.0649505	0.072979	0.0761556	0.0583666	0.0478356	0.0516524	0.0581842	0.0570873	0.0504175	0.0474112	0.0476559	0.0480289	0.0451011	0.0440544	0.0445885	0.0450141	0.0418424	0.035505	0.0287875	0.0306871	0.0312847	0.029255	0.0353896	0.0358476	0.0301606	0.0251652	0.022713	0.0233496	0.0263486	0.0259965	0.0241388	0.0233226	0.0225931
X013_1905_003_t1_g.asd	13	1905	t1	g	0.162235	0.111262	0.0838376	0.0770302	0.0878828	0.107125	0.110232	0.0955492	0.0698857	0.07817	0.085606	0.067833	0.0592244	0.0592781	0.0614984	0.0492783	0.043971	0.0494956	0.0529203	0.0543405	0.0525688	0.0462223	0.0409134	0.0374427	0.03509	0.0337559	0.035028	0.0387403	0.0362773	0.0304921	0.0251343	0.0254336	0.0247006	0.0228369	0.0300503	0.029225	0.0217703	0.0199837	0.0176922	0.0163202	0.0188958	0.0216067	0.0227666	0.0216415	0.0193859
X013_1905_003_t1_m.asd	13	1905	t1	m	0.133228	0.117021	0.106693	0.0829101	0.0577634	0.0595256	0.0800343	0.0885239	0.0625244	0.0690973	0.0730663	0.0500567	0.0478302	0.0513091	0.0481157	0.0314017	0.0266735	0.0361186	0.0377154	0.0351492	0.0316962	0.0320888	0.0356791	0.0350762	0.023326	0.0198795	0.023248	0.0279827	0.0284527	0.024145	0.0178995	0.0203484	0.0205623	0.0172157	0.0222664	0.0226533	0.0182095	0.0158662	0.0145311	0.0138096	0.013355	0.0144448	0.0160967	0.0169539	0.0154968
X013_1905_007_t2_c.asd	13	1905	t2	c	0.133064	0.128623	0.133896	0.117384	0.0909625	0.0889435	0.0862796	0.0797184	0.0725608	0.090537	0.100402	0.0824081	0.0713333	0.0657085	0.0614775	0.0515281	0.0471355	0.0495361	0.0497246	0.0489143	0.0479363	0.0480759	0.048329	0.0443331	0.0327281	0.0322753	0.0366004	0.0373879	0.0365158	0.0345676	0.032114	0.030103	0.0262949	0.0222187	0.0258562	0.0269782	0.0252451	0.0259196	0.0234342	0.0200014	0.0198762	0.0192636	0.0199595	0.0229594	0.0211951
X013_1905_007_t2_g.asd	13	1905	t2	g	0.110161	0.0941546	0.114783	0.109129	0.0844344	0.0800567	0.0766928	0.0705307	0.0628957	0.0797963	0.0810499	0.0473402	0.0440581	0.0520538	0.0542344	0.040862	0.0352987	0.0419871	0.0475595	0.0468651	0.040422	0.0323741	0.0330641	0.0347962	0.0268711	0.0266339	0.0284744	0.0258849	0.0246373	0.0227328	0.0200406	0.0229112	0.0218293	0.0173074	0.0249941	0.0245196	0.0165683	0.0137117	0.0151999	0.0177303	0.0170013	0.0154689	0.0149579	0.0163273	0.0167864
X013_1905_007_t2_m.asd	13	1905	t2	m	0.142607	0.11562	0.102016	0.0786237	0.0596725	0.0755496	0.0909988	0.0872335	0.0574215	0.058855	0.0643352	0.0523583	0.0528369	0.0559044	0.0527364	0.035962	0.0239573	0.0221647	0.024494	0.0269003	0.0295017	0.0347436	0.0378897	0.0352393	0.025059	0.022618	0.0265651	0.0314303	0.0271738	0.0183963	0.0115144	0.0179524	0.0195326	0.0142883	0.0222945	0.0244106	0.0197585	0.0172569	0.0145567	0.0123587	0.0120056	0.0143603	0.0162779	0.0150998	0.012958
X013_1905_013_t3_c.asd	13	1905	t3	c	0.143092	0.12952	0.139556	0.12115	0.0889224	0.0892552	0.0992409	0.101086	0.0848351	0.0898378	0.0957613	0.0858932	0.073641	0.0638753	0.0578595	0.0501933	0.0473	0.0495162	0.0513505	0.0482776	0.0432189	0.043703	0.0456928	0.0454295	0.0399143	0.0345915	0.032123	0.0331862	0.033574	0.0329308	0.0314274	0.0296352	0.0263421	0.023718	0.0306591	0.031655	0.0268865	0.0255748	0.0229493	0.0213809	0.0244235	0.0227933	0.0209232	0.0231524	0.0220837
X013_1905_013_t3_g.asd	13	1905	t3	g	0.127047	0.126268	0.137622	0.110844	0.0676222	0.0664138	0.0882328	0.102594	0.0866279	0.080355	0.0721796	0.0532493	0.0483681	0.0505372	0.051713	0.0425051	0.0381047	0.0411956	0.0425383	0.0393003	0.0363301	0.0436513	0.0419611	0.0330608	0.0248042	0.0257995	0.0292422	0.0283576	0.0284676	0.0262782	0.0219528	0.0258833	0.0258593	0.0214931	0.0296435	0.0287104	0.0207646	0.0217586	0.0190547	0.0150378	0.0159846	0.0166047	0.0177746	0.0200643	0.0172722
X013_1905_013_t3_m.asd	13	1905	t3	m	0.109839	0.136997	0.138984	0.0959798	0.0447515	0.0567563	0.0789397	0.0851069	0.0645603	0.0758045	0.0830713	0.0618449	0.0541949	0.0524752	0.0491868	0.0387015	0.0377897	0.045855	0.0425305	0.0415497	0.04259	0.0392897	0.0394896	0.0386164	0.0303711	0.028226	0.0280942	0.0251421	0.024406	0.0232904	0.0212818	0.0249663	0.0225742	0.0156506	0.0259652	0.0272371	0.0196679	0.01837	0.0152024	0.0122724	0.013943	0.0142195	0.0145626	0.0166763	0.0174855
X013_1905_089_m1_c.asd	13	1905	m1	c	0.157782	0.160476	0.157407	0.140008	0.114754	0.0993236	0.108292	0.116415	0.10005	0.101699	0.0997528	0.0800409	0.0766033	0.0822293	0.0857384	0.0694332	0.0539551	0.0498097	0.0633954	0.0645701	0.055204	0.0532049	0.0533104	0.0513073	0.0438264	0.0385226	0.0388839	0.0441625	0.0392344	0.0334565	0.0327433	0.0334201	0.0313493	0.0275918	0.0313477	0.0316709	0.0281236	0.0260312	0.0246117	0.0242186	0.0251533	0.025072	0.0250568	0.0259592	0.0244469
X013_1905_089_m1_g.asd	13	1905	m1	g	0.170979	0.139489	0.14087	0.123372	0.0958833	0.094343	0.111486	0.113967	0.0772918	0.080652	0.0865513	0.0657904	0.0587935	0.0588932	0.0588635	0.053777	0.0487828	0.0460902	0.0457001	0.0463967	0.0482574	0.052033	0.0498472	0.0445709	0.0417797	0.042739	0.0428446	0.0384577	0.0334472	0.0313159	0.0328233	0.0344082	0.030076	0.0223738	0.0271726	0.0288235	0.025371	0.021944	0.0181981	0.0172786	0.0222838	0.0232713	0.0222068	0.0222804	0.0221416
X013_1905_089_m1_m.asd	13	1905	m1	m	0.134029	0.137515	0.135155	0.10649	0.0685952	0.0608543	0.0754139	0.0847978	0.0687554	0.0853755	0.0914375	0.0613715	0.0580964	0.0592225	0.0517243	0.044827	0.0386937	0.0359797	0.0442954	0.0459489	0.041384	0.0398116	0.039906	0.038059	0.0311567	0.0324268	0.0360272	0.0349995	0.0305589	0.0255565	0.0230109	0.0286604	0.0290513	0.0236482	0.0299747	0.0310679	0.025541	0.020125	0.0176352	0.0178911	0.0191319	0.0176893	0.0172316	0.020574	0.0205538
X013_1905_097_m2_c.asd	13	1905	m2	c	0.18266	0.172694	0.166465	0.141366	0.112675	0.115184	0.116213	0.11188	0.105216	0.107317	0.110062	0.105068	0.084865	0.0735395	0.076628	0.0631252	0.0539492	0.055162	0.0605453	0.0605367	0.0562782	0.0548183	0.0525801	0.0462683	0.0343684	0.0380002	0.0435102	0.0380679	0.0360681	0.0372982	0.0395397	0.0384835	0.0340982	0.0295522	0.0348477	0.0337591	0.0273054	0.0265818	0.0261238	0.0253004	0.0246669	0.0235545	0.0232261	0.0244001	0.0239353
X013_1905_097_m2_g.asd	13	1905	m2	g	0.144384	0.118517	0.114326	0.0905512	0.0645871	0.0801382	0.091108	0.0837494	0.0578095	0.0701136	0.0778446	0.0537049	0.053869	0.0588737	0.0556734	0.0465036	0.0414545	0.0418856	0.0399216	0.0398255	0.0406985	0.0393868	0.0371012	0.0347804	0.033141	0.0304499	0.0306303	0.0354672	0.0347315	0.0295446	0.0233441	0.0242392	0.02242	0.0183078	0.0280869	0.0281619	0.0205177	0.022216	0.019123	0.0152159	0.0188306	0.0191015	0.0187169	0.0209432	0.0207647
X013_1905_097_m2_m.asd	13	1905	m2	m	0.146177	0.12706	0.117333	0.0920247	0.0696956	0.0884714	0.0926729	0.0804134	0.0627072	0.0721988	0.0802832	0.0675318	0.0619311	0.0613575	0.059658	0.0421158	0.0353663	0.043205	0.0464993	0.047703	0.0460936	0.0401867	0.0361069	0.0336797	0.0311503	0.031742	0.0328484	0.0316789	0.0281046	0.0243006	0.0218029	0.0211471	0.0201586	0.0196883	0.0263702	0.0253383	0.018591	0.0183132	0.0172101	0.0160851	0.0175308	0.0162557	0.0151856	0.0170456	0.0170649
X013_1905_103_m3_c.asd	13	1905	m3	c	0.192786	0.181123	0.151518	0.126717	0.113621	0.113844	0.126259	0.124786	0.0905488	0.0937044	0.100608	0.0839676	0.0737455	0.0716991	0.0723582	0.057412	0.0458779	0.0451937	0.0547405	0.0589182	0.0557775	0.049852	0.045784	0.0433139	0.0408408	0.0421808	0.0427753	0.0390271	0.0366412	0.0343646	0.0324175	0.037169	0.0371779	0.0310105	0.0300085	0.0293708	0.0278669	0.0256997	0.0216237	0.0188951	0.021424	0.0203996	0.019471	0.022374	0.0231929
X013_1905_103_m3_g.asd	13	1905	m3	g	0.134639	0.122406	0.111927	0.0901486	0.0679518	0.0687106	0.0785818	0.0766281	0.0509343	0.0699724	0.0837569	0.0595976	0.0562895	0.0558799	0.0482905	0.0426019	0.0381553	0.036725	0.0445902	0.0457676	0.0392434	0.0310832	0.0301561	0.0311334	0.0260313	0.0275214	0.0298666	0.0274295	0.0277495	0.0267128	0.0229458	0.0231932	0.0217921	0.0185133	0.0206166	0.0229007	0.0225646	0.0172581	0.0153058	0.0165354	0.0177558	0.0160229	0.0142792	0.0153858	0.0172962
X013_1905_103_m3_m.asd	13	1905	m3	m	0.126696	0.123247	0.126435	0.103408	0.0712243	0.0729305	0.0863893	0.0884406	0.0654743	0.07599	0.082039	0.0588209	0.0559261	0.0618026	0.0632876	0.0455591	0.0348823	0.0377784	0.0427785	0.0446108	0.0421692	0.0368075	0.036486	0.0364891	0.0298462	0.0267105	0.0286188	0.033412	0.0294168	0.0242273	0.023353	0.0273847	0.0244187	0.0160756	0.0240405	0.0258574	0.020697	0.0195636	0.0163768	0.0128277	0.0126519	0.0157477	0.0189337	0.0194771	0.0193413
X013_1905_111_m4_c.asd	13	1905	m4	c	0.184128	0.158757	0.145031	0.118305	0.0921645	0.0981916	0.111089	0.11203	0.0918146	0.103024	0.102515	0.0657806	0.0619965	0.0649673	0.058082	0.0466374	0.0415217	0.0444342	0.0480721	0.0493892	0.0474316	0.0425105	0.0415244	0.040651	0.0344007	0.0351629	0.0378352	0.0366328	0.0350622	0.0323585	0.0290175	0.0299328	0.027881	0.0236667	0.0305782	0.0303261	0.0239786	0.0237946	0.0236463	0.0234448	0.0243724	0.0227324	0.020706	0.0207097	0.0218516
X013_1905_111_m4_g.asd	13	1905	m4	g	0.157995	0.144479	0.12431	0.0915042	0.0618689	0.064838	0.0906057	0.10609	0.0861685	0.0862281	0.0849501	0.0658598	0.0576768	0.0590312	0.0629889	0.0543886	0.0444915	0.0390707	0.0410524	0.0425343	0.0414206	0.0380737	0.0416425	0.0420322	0.0276029	0.032941	0.0402348	0.0322198	0.0294623	0.0306649	0.0327288	0.0325616	0.0261348	0.0175289	0.024578	0.0270966	0.0233216	0.0213827	0.0189121	0.0169938	0.0173586	0.0187574	0.0192307	0.0177648	0.0183571
X013_1905_111_m4_m.asd	13	1905	m4	m	0.152066	0.131716	0.123741	0.0985429	0.0744131	0.091278	0.0987655	0.086001	0.0560551	0.0642384	0.0691996	0.0450876	0.0527712	0.0606884	0.0531197	0.048612	0.0402675	0.0316824	0.0400799	0.0470015	0.0467066	0.0379435	0.035968	0.0361702	0.0296084	0.0249466	0.0262645	0.0333535	0.0317885	0.0275111	0.0250538	0.0229126	0.0230659	0.0253552	0.0274211	0.0251853	0.0202105	0.017848	0.0147945	0.01295	0.0152085	0.0168963	0.0172587	0.0166988	0.0177855
X013_1905_199_b1_c.asd	13	1905	b1	c	0.191989	0.182847	0.167923	0.151883	0.134311	0.116005	0.126179	0.132665	0.104869	0.112183	0.116881	0.0921951	0.0829306	0.0837971	0.0861476	0.0787313	0.0717	0.0688687	0.0693153	0.0689213	0.0653265	0.0568918	0.0544107	0.0538907	0.0482873	0.0461758	0.0451341	0.0427207	0.0452156	0.0452245	0.0399223	0.0382802	0.0343198	0.0293858	0.0367724	0.0373108	0.031264	0.0299932	0.0285587	0.0272409	0.0273838	0.0258038	0.025092	0.0273657	0.0283692
X013_1905_199_b1_g.asd	13	1905	b1	g	0.139313	0.12578	0.153389	0.142414	0.102863	0.0889925	0.110728	0.121877	0.0832214	0.087855	0.0938187	0.0697451	0.0702713	0.0711395	0.0604239	0.0517569	0.0493582	0.0527395	0.0562039	0.056928	0.0553614	0.0539828	0.0481253	0.0409363	0.0372742	0.0383411	0.0406089	0.0407503	0.0401136	0.035784	0.0289144	0.0317586	0.0314661	0.0268669	0.0332118	0.0333376	0.0273854	0.0251462	0.023962	0.0235577	0.0239027	0.0227696	0.0217882	0.0224613	0.0225906
X013_1905_199_b1_m.asd	13	1905	b1	m	0.133053	0.123333	0.110024	0.0904337	0.0724284	0.0702696	0.0786779	0.0813105	0.0668193	0.0751057	0.0802863	0.0648423	0.0587387	0.0570609	0.0531282	0.0364114	0.0286022	0.0341228	0.0412719	0.0433559	0.0415446	0.0416284	0.0382352	0.0339017	0.0325347	0.0305736	0.0283067	0.0266116	0.0266229	0.0277456	0.0289294	0.028436	0.0248761	0.0205131	0.0242866	0.0241038	0.0200668	0.0192171	0.0177821	0.0165952	0.0173991	0.0158587	0.0147276	0.0164984	0.017071
X013_1905_203_b2_c.asd	13	1905	b2	c	0.163332	0.145677	0.149143	0.140906	0.124887	0.122487	0.123391	0.114828	0.0904395	0.104232	0.112071	0.0856477	0.077075	0.0783356	0.0787104	0.0652508	0.0565492	0.0580727	0.0643967	0.0656798	0.0606276	0.0523267	0.0509813	0.0509077	0.0437556	0.0465778	0.0512186	0.0484994	0.0406541	0.0348491	0.0345545	0.0365932	0.0350723	0.0314957	0.0393989	0.0387669	0.0305907	0.0279752	0.0251851	0.0237276	0.0263688	0.0264742	0.0251874	0.0244996	0.023435
X013_1905_203_b2_g.asd	13	1905	b2	g	0.152241	0.163633	0.140136	0.115034	0.101928	0.109268	0.106665	0.0904694	0.06691	0.0857067	0.100147	0.0803522	0.0776378	0.0774142	0.0693866	0.0522265	0.0441682	0.0509072	0.0696739	0.06901	0.0537079	0.0476299	0.0483707	0.0482246	0.0393567	0.0384354	0.0395206	0.0360458	0.0349097	0.0337522	0.0320357	0.0361288	0.0345051	0.0271751	0.030415	0.0290151	0.0243874	0.0275152	0.0290463	0.028146	0.0265815	0.024899	0.0244172	0.0256734	0.0256478
X013_1905_203_b2_m.asd	13	1905	b2	m	0.128487	0.108917	0.115741	0.100932	0.0794863	0.0946706	0.114051	0.117691	0.0960355	0.096415	0.093446	0.069999	0.0647232	0.0695159	0.0714916	0.0480732	0.0344403	0.0389992	0.0456613	0.0468467	0.0436113	0.0422813	0.0413506	0.0376611	0.0289267	0.0305923	0.0360377	0.0370411	0.033723	0.030255	0.0288721	0.0281033	0.0232093	0.0169756	0.0248513	0.0267054	0.0216422	0.0193391	0.0195432	0.02075	0.0207515	0.0199191	0.019536	0.0205303	0.0222074
X013_1905_209_b3_c.asd	13	1905	b3	c	0.158922	0.149124	0.147073	0.129971	0.101846	0.0821274	0.0901662	0.100344	0.0878629	0.0963208	0.0951326	0.0669939	0.0624364	0.0657491	0.0641317	0.0526593	0.0483861	0.0525503	0.0493128	0.0473352	0.0486407	0.0531121	0.0522816	0.0474423	0.0427495	0.0414864	0.042229	0.0426637	0.0408769	0.0372097	0.0332091	0.0339095	0.0312924	0.0258452	0.0305913	0.0315888	0.0282542	0.0273533	0.0247152	0.0213743	0.0198249	0.0200706	0.0222524	0.0256393	0.0260366
X013_1905_209_b3_g.asd	13	1905	b3	g	0.156565	0.142176	0.13887	0.123102	0.102886	0.101971	0.113832	0.109326	0.0689724	0.083714	0.10083	0.0816358	0.0807898	0.0787032	0.065396	0.0497946	0.0452113	0.0522007	0.0583366	0.0573688	0.0510844	0.0462701	0.0471186	0.0456173	0.0331485	0.0377213	0.0441776	0.0378707	0.0359794	0.0344559	0.0312645	0.0326138	0.0330849	0.0315828	0.0329486	0.0304453	0.0259292	0.0265937	0.0261452	0.0240169	0.0215787	0.0220007	0.0232452	0.0230162	0.0221627
X013_1905_209_b3_m.asd	13	1905	b3	m	0.153695	0.146597	0.131515	0.100855	0.0734943	0.0834452	0.10713	0.116718	0.0943335	0.0942814	0.0879408	0.0575594	0.0557886	0.0607977	0.0583408	0.0522256	0.0469569	0.044424	0.0441261	0.0477119	0.0513708	0.0479337	0.0451262	0.0409967	0.0323655	0.0339397	0.0353754	0.0280971	0.0285614	0.0315696	0.0323204	0.029411	0.0234436	0.0184618	0.0261359	0.0288691	0.0246036	0.0195714	0.0166595	0.0165276	0.0184251	0.0181657	0.0179458	0.0197664	0.0193281
X014_1923_189_b3_m.asd	14	1923	b3	m	0.193456	0.19394	0.180485	0.167857	0.157074	0.142732	0.132895	0.131717	0.137585	0.11858	0.0985492	0.0966595	0.093369	0.094324	0.098043	0.0864959	0.0768511	0.0737166	0.0705322	0.0699971	0.0702879	0.067435	0.0659363	0.0631849	0.0558878	0.054882	0.0560375	0.0540885	0.0482894	0.0451977	0.0473525	0.0481108	0.0457137	0.0418684	0.0439971	0.0430691	0.0393882	0.0387167	0.0356505	0.0334699	0.0372522	0.0380965	0.0370387	0.0361959	0.0336077
X014_1923_003_t1_c.asd	14	1923	t1	c	0.340183	0.349999	0.304467	0.27413	0.266914	0.261018	0.245235	0.227347	0.21622	0.200245	0.179316	0.158127	0.152536	0.155822	0.159066	0.149396	0.134531	0.12225	0.125369	0.123603	0.116296	0.112422	0.107619	0.103248	0.101658	0.0992762	0.097005	0.0954824	0.0908175	0.0871944	0.0865906	0.0850644	0.0835479	0.0824386	0.0816874	0.0807293	0.0788268	0.0749556	0.0725827	0.0719682	0.0723254	0.0745936	0.076163	0.07474	0.0712844
X014_1923_003_t1_g.asd	14	1923	t1	g	0.170827	0.184927	0.158286	0.143217	0.141245	0.132297	0.11311	0.105707	0.125917	0.12296	0.102122	0.0773963	0.0692216	0.0737937	0.0827381	0.0817749	0.0729831	0.0628562	0.0669205	0.0625769	0.0555392	0.06632	0.0627834	0.0531579	0.0546607	0.0540148	0.0499542	0.0443178	0.0446059	0.04598	0.0454136	0.0457778	0.0453556	0.0438601	0.0429167	0.0406862	0.0377892	0.0363292	0.0366079	0.0378232	0.0386742	0.0382604	0.0373452	0.036547	0.0338546
X014_1923_003_t1_m.asd	14	1923	t1	m	0.1623	0.166268	0.139229	0.136041	0.140878	0.110844	0.115983	0.129215	0.113427	0.0986198	0.0910852	0.0906793	0.0825076	0.0794868	0.0837472	0.077771	0.0675352	0.0586992	0.0596683	0.0618599	0.0612261	0.0550465	0.0529226	0.0530595	0.0509707	0.049828	0.049745	0.0494428	0.0424387	0.0379368	0.0404639	0.0430544	0.0430013	0.0406999	0.0408851	0.0394638	0.0365791	0.034728	0.0331363	0.0326173	0.0341587	0.0356237	0.0356177	0.0335333	0.0309112
X014_1923_011_t2_c.asd	14	1923	t2	c	0.3524	0.333731	0.313848	0.294795	0.280397	0.271674	0.254354	0.233369	0.217226	0.217109	0.213516	0.193888	0.179329	0.170675	0.16545	0.160614	0.148006	0.132511	0.136313	0.138943	0.134634	0.123335	0.119091	0.116444	0.106351	0.105075	0.10758	0.106766	0.0999813	0.0961158	0.0983544	0.095474	0.0925393	0.0913263	0.0898182	0.0897595	0.089594	0.0855384	0.0816283	0.0801557	0.0823556	0.0821645	0.081227	0.0815098	0.0792957
X014_1923_011_t2_g.asd	14	1923	t2	g	0.158356	0.164085	0.136491	0.119039	0.11472	0.109018	0.115813	0.121162	0.111105	0.103555	0.0998818	0.0975129	0.0851853	0.0760707	0.0746172	0.071953	0.0660035	0.0588339	0.058431	0.057086	0.0544124	0.0534643	0.0535054	0.0523434	0.047883	0.0439662	0.0428324	0.0442011	0.0377947	0.0342613	0.0388063	0.0428817	0.0427429	0.038932	0.0373519	0.0375648	0.0379138	0.0353438	0.0334391	0.03286	0.0333654	0.0357253	0.0363056	0.0325995	0.030084
X014_1923_011_t2_m.asd	14	1923	t2	m	0.171364	0.176967	0.13868	0.128541	0.138657	0.127848	0.115128	0.112658	0.124787	0.117393	0.102438	0.0929231	0.0860182	0.0860765	0.0905712	0.0843448	0.0761781	0.0697921	0.0655774	0.0605803	0.0566534	0.0586731	0.057126	0.0537029	0.0527362	0.0509064	0.0481379	0.0450073	0.0428673	0.0412845	0.0404033	0.0427859	0.0424397	0.0394122	0.0421562	0.0428617	0.0398912	0.0345641	0.0327504	0.0337895	0.0347322	0.0352972	0.0358034	0.0360174	0.0312187
X014_1923_023_t3_c.asd	14	1923	t3	c	0.361266	0.365372	0.334441	0.298557	0.27359	0.264703	0.245095	0.231336	0.239633	0.228719	0.208119	0.190718	0.179835	0.174557	0.171165	0.162956	0.147864	0.131463	0.13099	0.129416	0.125832	0.126837	0.12258	0.115584	0.111255	0.105456	0.102055	0.103218	0.099698	0.0948069	0.0917169	0.0919187	0.0920585	0.0913519	0.0926015	0.090989	0.0871866	0.0851915	0.0841355	0.0837624	0.0838309	0.0841715	0.0838813	0.0823878	0.0807487
X014_1923_023_t3_g.asd	14	1923	t3	g	0.220794	0.227235	0.200916	0.180899	0.17015	0.154726	0.142205	0.13806	0.142496	0.127124	0.106854	0.0971195	0.09791	0.105181	0.110984	0.0958143	0.0821252	0.0782184	0.0829416	0.0782247	0.0684708	0.0706993	0.065293	0.0577905	0.0592792	0.063287	0.0643591	0.0597302	0.0558805	0.053465	0.0524264	0.0525879	0.0516486	0.0496964	0.0504036	0.0485676	0.0449841	0.0440688	0.0439641	0.0438732	0.0433995	0.0455071	0.0464932	0.0432419	0.0399764
X014_1923_023_t3_m.asd	14	1923	t3	m	0.214306	0.229075	0.207621	0.182663	0.167073	0.163386	0.149509	0.139914	0.148406	0.135451	0.117113	0.108983	0.101555	0.103197	0.111311	0.102439	0.0880828	0.0755139	0.0708346	0.0704447	0.0720332	0.0733877	0.0699622	0.0653722	0.0649054	0.06325	0.0608174	0.0583884	0.0541637	0.0511062	0.0506247	0.0504882	0.0488319	0.046487	0.0484519	0.0495295	0.0483898	0.0455505	0.044282	0.0436268	0.04146	0.0405736	0.0409256	0.0414565	0.0382575
X014_1923_087_m1_c.asd	14	1923	m1	c	0.356772	0.339373	0.322111	0.297619	0.27665	0.272718	0.254637	0.237357	0.237402	0.219445	0.200497	0.194204	0.179819	0.171594	0.171425	0.158976	0.142314	0.130135	0.13799	0.138258	0.128939	0.120378	0.11558	0.112117	0.106438	0.103965	0.103181	0.101231	0.0929653	0.0882386	0.0909413	0.0900186	0.0876486	0.0856991	0.0866821	0.0857434	0.0825264	0.0791835	0.0775845	0.0775981	0.0782151	0.0781903	0.0778029	0.0774223	0.0760923
X014_1923_087_m1_g.asd	14	1923	m1	g	0.196073	0.219491	0.185303	0.170304	0.171797	0.155037	0.13934	0.138348	0.15553	0.140073	0.118064	0.111792	0.097524	0.0926237	0.100494	0.101637	0.0913845	0.0752225	0.0721547	0.0711913	0.070424	0.0714791	0.067669	0.0633931	0.0649441	0.0618528	0.0579311	0.0570702	0.05379	0.0521536	0.0537293	0.0534352	0.0515614	0.0490133	0.0476572	0.0473498	0.0476987	0.0480455	0.0464024	0.044026	0.0432653	0.044743	0.0461128	0.045129	0.0419584
X014_1923_087_m1_m.asd	14	1923	m1	m	0.1803	0.192572	0.156526	0.143858	0.151537	0.145719	0.138892	0.136532	0.139444	0.125274	0.107128	0.097547	0.0927589	0.0930922	0.0952899	0.0890337	0.0789061	0.0708863	0.0767052	0.0753919	0.0682156	0.067642	0.0658924	0.0623692	0.0584748	0.0571883	0.0568201	0.0552491	0.0514716	0.0486099	0.048422	0.0497638	0.0492359	0.0471618	0.0497161	0.0465663	0.0402654	0.0414388	0.0423368	0.0414941	0.0394625	0.0390821	0.0401905	0.0414989	0.038854
X014_1923_099_m2_c.asd	14	1923	m2	c	0.307701	0.310959	0.282154	0.252918	0.240956	0.254045	0.243877	0.223648	0.214328	0.194603	0.177505	0.171485	0.153345	0.141227	0.140796	0.137662	0.131884	0.124905	0.12072	0.116769	0.111875	0.105569	0.101054	0.0973034	0.0928248	0.0952755	0.0950279	0.0854555	0.0832252	0.0832243	0.0816157	0.0808685	0.0784637	0.0749034	0.0748833	0.0757862	0.0759415	0.0737603	0.0700479	0.0677806	0.0700789	0.0710151	0.0705617	0.0695237	0.0667382
X014_1923_099_m2_g.asd	14	1923	m2	g	0.211366	0.209406	0.173863	0.153307	0.149703	0.142972	0.14214	0.142642	0.137208	0.111902	0.0887176	0.0847936	0.0871779	0.0923196	0.0955289	0.086124	0.073181	0.0644557	0.0713468	0.0715467	0.0672357	0.0729661	0.0698769	0.0599539	0.0511888	0.0507608	0.0542008	0.0556176	0.0511367	0.0466895	0.0458744	0.046246	0.046067	0.0453574	0.0469866	0.045223	0.0412783	0.0406841	0.0407091	0.0407073	0.0404947	0.0393263	0.0382053	0.0377575	0.0350528
X014_1923_099_m2_m.asd	14	1923	m2	m	0.189597	0.204249	0.171462	0.144877	0.136149	0.137124	0.126549	0.119632	0.130866	0.116734	0.102023	0.105075	0.0923839	0.0892615	0.100017	0.0894915	0.0729711	0.0612799	0.066673	0.0708382	0.0688287	0.0611759	0.0583787	0.0571729	0.0515415	0.0515594	0.0529258	0.0509076	0.0478834	0.0464226	0.0473121	0.0477788	0.0468639	0.0447816	0.0431571	0.0425797	0.0422799	0.0404024	0.0391553	0.0389708	0.0396321	0.0400278	0.0402838	0.0402845	0.0369381
X014_1923_109_m3_c.asd	14	1923	m3	c	0.32162	0.315379	0.289912	0.27313	0.265347	0.253047	0.234516	0.217824	0.209897	0.20229	0.190024	0.171886	0.154953	0.149948	0.154685	0.146245	0.134682	0.126389	0.128109	0.125224	0.117914	0.113965	0.110021	0.104927	0.0984386	0.0944384	0.0921891	0.0899663	0.0850526	0.0818958	0.0820672	0.0796778	0.0766969	0.0748455	0.0765738	0.0770281	0.0755208	0.0737344	0.069846	0.0662417	0.0663136	0.0675679	0.0685377	0.0681208	0.0653919
X014_1923_109_m3_g.asd	14	1923	m3	g	0.204706	0.202122	0.154853	0.12721	0.124289	0.122392	0.129807	0.134511	0.125623	0.119806	0.107873	0.0868054	0.0847301	0.094492	0.10375	0.0894174	0.0703064	0.0579304	0.0621271	0.0674195	0.0685034	0.0639	0.0606165	0.0574137	0.0518109	0.0547786	0.059034	0.0569266	0.0496846	0.044571	0.0448217	0.0442842	0.0447436	0.0463373	0.0477067	0.0446482	0.0394791	0.0390411	0.0366879	0.0342041	0.0355845	0.0384867	0.0391429	0.035334	0.0321774
X014_1923_109_m3_m.asd	14	1923	m3	m	0.198266	0.190148	0.154472	0.155508	0.172001	0.148597	0.146556	0.151444	0.138598	0.119423	0.102898	0.0947823	0.0894544	0.0906894	0.0968716	0.0980031	0.0865146	0.0691107	0.07193	0.0696793	0.0633088	0.0662628	0.0628846	0.0571927	0.0575498	0.0577387	0.0580995	0.0584406	0.050485	0.044993	0.0472817	0.0490686	0.0476688	0.0442965	0.0460812	0.0457587	0.0428327	0.0404696	0.0392786	0.0388341	0.0383518	0.0395009	0.0401811	0.0385828	0.0370027
X014_1923_113_m4_c.asd	14	1923	m4	c	0.332583	0.355144	0.318814	0.288428	0.27396	0.261082	0.250062	0.241892	0.235375	0.211515	0.188586	0.180491	0.16974	0.16582	0.168166	0.157246	0.141899	0.1298	0.132485	0.129663	0.121696	0.119345	0.117583	0.114596	0.109654	0.106157	0.102687	0.0980442	0.0955367	0.0949994	0.0952866	0.0933331	0.0911069	0.0898559	0.0907213	0.0900645	0.0874942	0.0844445	0.0828269	0.0823842	0.0820743	0.0818226	0.0825933	0.0844785	0.0822549
X014_1923_113_m4_g.asd	14	1923	m4	g	0.213092	0.189962	0.158354	0.149885	0.157265	0.154294	0.150719	0.146827	0.140983	0.127945	0.114723	0.106523	0.0958763	0.0924146	0.0963105	0.091724	0.082308	0.0737394	0.0777985	0.0758797	0.0693962	0.0698508	0.0673523	0.0618837	0.0566234	0.0604531	0.0638513	0.0586234	0.0526706	0.0514437	0.0551185	0.0524843	0.0485495	0.0467542	0.0506176	0.0505537	0.0459055	0.0410774	0.0407671	0.0428038	0.0428	0.0437293	0.0434282	0.0402046	0.0379394
X014_1923_113_m4_m.asd	14	1923	m4	m	0.190836	0.189074	0.173341	0.152794	0.135312	0.125558	0.126834	0.131745	0.131267	0.118861	0.102106	0.0890782	0.0832234	0.0856336	0.0917941	0.0869676	0.0789081	0.0723604	0.0715763	0.069138	0.0653568	0.0645631	0.0592683	0.0545491	0.0575031	0.0560726	0.0547221	0.0568406	0.0491055	0.0411232	0.0396031	0.0433193	0.0437882	0.0403463	0.0425892	0.0438145	0.0422214	0.0381581	0.035538	0.034686	0.0346497	0.0352824	0.036457	0.0373981	0.0331864
X014_1923_163_b1_c.asd	14	1923	b1	c	0.37947	0.345076	0.291765	0.27426	0.279565	0.261862	0.258444	0.252163	0.223154	0.202647	0.18918	0.179437	0.176731	0.17377	0.165674	0.150477	0.134368	0.122962	0.124834	0.126973	0.125206	0.119006	0.110294	0.103029	0.101327	0.10388	0.105125	0.101032	0.0951207	0.0911636	0.0901798	0.0867652	0.0859446	0.0878975	0.0868633	0.0833527	0.0794914	0.0790945	0.0778311	0.0759486	0.0751263	0.0764583	0.0776004	0.0764471	0.0743976
X014_1923_163_b1_g.asd	14	1923	b1	g	0.213579	0.224304	0.181733	0.154427	0.150094	0.148267	0.157706	0.166434	0.161437	0.139368	0.116188	0.105131	0.102778	0.107606	0.113639	0.104956	0.0891687	0.0753694	0.0795424	0.0809435	0.0778489	0.0773123	0.0714396	0.0649119	0.0648968	0.0663529	0.0637565	0.0551157	0.0528618	0.0528709	0.0524458	0.0557487	0.0539927	0.0478686	0.051477	0.0514071	0.0469642	0.0444101	0.0418452	0.0410075	0.0439945	0.0445383	0.0436702	0.043006	0.0396482
X014_1923_163_b1_m.asd	14	1923	b1	m	0.233579	0.23492	0.208743	0.187971	0.177554	0.168555	0.159827	0.154687	0.154346	0.139722	0.122199	0.113377	0.114218	0.116255	0.114375	0.108178	0.0994142	0.0905967	0.0861328	0.0849582	0.084465	0.0808604	0.0735974	0.0682768	0.0710254	0.0716573	0.0699826	0.0671533	0.0615731	0.0594067	0.0618602	0.057435	0.0542216	0.0548857	0.0566162	0.0551881	0.0510836	0.047815	0.0481319	0.04905	0.0461984	0.046795	0.0482089	0.04705	0.0439754
X014_1923_173_b2_c.asd	14	1923	b2	c	0.376997	0.366445	0.322187	0.299511	0.297618	0.28882	0.265535	0.244351	0.239827	0.221616	0.20156	0.190028	0.172001	0.16708	0.175364	0.161006	0.148681	0.144899	0.140289	0.137519	0.133054	0.120512	0.114653	0.113871	0.112256	0.109094	0.106206	0.104735	0.100767	0.0969985	0.0951997	0.0945434	0.0930138	0.0906632	0.0906187	0.088852	0.085365	0.0824589	0.0797796	0.0790505	0.0819487	0.0815436	0.080131	0.0804623	0.0791858
X014_1923_173_b2_g.asd	14	1923	b2	g	0.203631	0.201113	0.149597	0.13708	0.153255	0.145814	0.145424	0.148067	0.143579	0.121796	0.0976289	0.0851838	0.0868787	0.0931425	0.0953889	0.0830089	0.0712178	0.0665037	0.0696936	0.0729852	0.072365	0.0651431	0.0598025	0.0567348	0.054208	0.0534322	0.052613	0.0502749	0.0476476	0.0466061	0.0475294	0.0478154	0.0458352	0.0427717	0.0445112	0.0428726	0.0386069	0.0377735	0.0375445	0.0368017	0.0350534	0.0353256	0.0362371	0.0358777	0.0331637
X014_1923_173_b2_m.asd	14	1923	b2	m	0.212857	0.228698	0.195251	0.163524	0.149556	0.151514	0.133956	0.120369	0.134941	0.127009	0.10808	0.0943734	0.0941563	0.0987397	0.100449	0.0922926	0.0793359	0.0681836	0.0711954	0.0703197	0.0664906	0.0700199	0.0686732	0.0642622	0.0618038	0.0565701	0.052904	0.0536899	0.0500968	0.0486337	0.0516172	0.0497869	0.0457716	0.0425732	0.0454744	0.045273	0.0418063	0.0401789	0.0379845	0.0364648	0.0375734	0.0384516	0.0388681	0.0387501	0.0358702
X014_1923_189_b3_c.asd	14	1923	b3	c	0.34591	0.342037	0.312808	0.29468	0.290546	0.287005	0.265655	0.244859	0.242356	0.222162	0.199508	0.187606	0.16869	0.164471	0.176277	0.170207	0.155631	0.141291	0.140575	0.135173	0.12628	0.125017	0.121732	0.116656	0.112461	0.107643	0.105088	0.105816	0.100156	0.0955885	0.0962177	0.0969515	0.0950481	0.0916855	0.094279	0.0933535	0.0887958	0.085801	0.0843096	0.0833361	0.0817801	0.0850117	0.0882548	0.086694	0.0824552
X014_1923_189_b3_g.asd	14	1923	b3	g	0.221551	0.214888	0.185034	0.168829	0.162443	0.143375	0.13097	0.132644	0.147105	0.138885	0.12122	0.108695	0.0997344	0.0999452	0.104891	0.0898649	0.0794663	0.0792183	0.0769546	0.0785287	0.080237	0.0735943	0.0689928	0.0664682	0.0636252	0.0631406	0.0628822	0.0603869	0.0534444	0.0500067	0.0530952	0.054056	0.0530062	0.0512232	0.0523909	0.0505871	0.0461979	0.043282	0.0428692	0.0431678	0.041638	0.04201	0.0432296	0.0434412	0.0404617
X015_1887_199_b3_m.asd	15	1887	b3	m	0.0717882	0.0708222	0.0512343	0.035935	0.0329471	0.0430819	0.0546319	0.0565016	0.0419304	0.0382434	0.03189	0.0162207	0.0257881	0.0332959	0.0277416	0.028525	0.0260393	0.0199132	0.0191079	0.0193638	0.0186451	0.0153747	0.0120077	0.0124872	0.0196055	0.0199861	0.0197171	0.0243689	0.0240343	0.0193042	0.0131306	0.0129804	0.0126819	0.010878	0.0127353	0.0109564	0.00763818	0.0110181	0.00948915	0.00623749	0.00842971	0.00899992	0.00830447	0.0077175	0.00745271
X015_1887_003_t1_c.asd	15	1887	t1	c	0.212783	0.190184	0.173336	0.160301	0.153539	0.155472	0.143069	0.123921	0.113338	0.114731	0.112868	0.099481	0.0950835	0.090795	0.0826525	0.0783523	0.0746056	0.0712217	0.0717746	0.0720642	0.0698697	0.0635702	0.0623613	0.0629563	0.0592208	0.0547065	0.0529014	0.0552459	0.0548383	0.0491768	0.0403034	0.0406396	0.0409021	0.0383442	0.0380775	0.0374345	0.0360385	0.0347108	0.0310261	0.0282531	0.0308475	0.0306425	0.0284714	0.0265344	0.0257148
X015_1887_003_t1_g.asd	15	1887	t1	g	0.0304634	0.0519155	0.0446962	0.0277291	0.0231566	0.0532652	0.0531471	0.0363296	0.03008	0.0217598	0.0161075	0.0176649	0.0281631	0.028397	0.0148924	0.0110997	0.0132894	0.0184815	0.02421	0.0255319	0.0221994	0.0165582	0.0100823	0.0087372	0.017433	0.0185525	0.018089	0.0220265	0.0193969	0.0141086	0.0102431	0.0111223	0.0112186	0.00914544	0.00854725	0.00741395	0.00646996	0.00815998	0.008092	0.00724282	0.00820699	0.0112915	0.011806	0.00693722	0.00666357
X015_1887_003_t1_m.asd	15	1887	t1	m	0.0835452	0.0868928	0.0659588	0.0501503	0.0439151	0.0409624	0.0449271	0.0496803	0.0481171	0.0454646	0.0346669	0.0159698	0.0219753	0.0239632	0.0131079	0.0201872	0.025133	0.0226685	0.0196343	0.0210221	0.0221942	0.0126969	0.011364	0.0164727	0.0204115	0.018755	0.018117	0.0234532	0.0254209	0.0215909	0.0136552	0.0118502	0.0105059	0.00852609	0.0111386	0.0110586	0.00908546	0.0110611	0.00823373	0.00482121	0.00830925	0.00948511	0.00916266	0.00927378	0.00864622
X015_1887_007_t2_c.asd	15	1887	t2	c	0.18054	0.171887	0.166558	0.166271	0.16112	0.138458	0.131151	0.129416	0.118514	0.111062	0.101336	0.0880089	0.0941346	0.0934219	0.078115	0.0755827	0.075331	0.0737235	0.0729542	0.0729257	0.0702333	0.0593269	0.055133	0.0564137	0.0571467	0.052829	0.0494074	0.0515761	0.0509203	0.0465924	0.0406758	0.0413686	0.0422717	0.0409816	0.0400159	0.0351721	0.0295836	0.0316361	0.0303899	0.0276353	0.0287955	0.0312063	0.030464	0.0245933	0.0245052
X015_1887_007_t2_g.asd	15	1887	t2	g	0.0297186	0.0406053	0.0488415	0.0604454	0.0651793	0.0498563	0.0396508	0.0340215	0.0284238	0.0220146	0.0162854	0.0145322	0.0297011	0.030797	0.0122108	0.0153004	0.0181587	0.0152343	0.0150834	0.0187577	0.0222021	0.0179339	0.0110722	0.00826851	0.0148267	0.0155679	0.0153609	0.019208	0.0187018	0.0156898	0.0124093	0.0103889	0.0104372	0.0118935	0.0122895	0.0109893	0.00879268	0.00775538	0.00587672	0.00467092	0.00647221	0.00860487	0.00915594	0.00722101	0.00523424
X015_1887_007_t2_m.asd	15	1887	t2	m	0.0503127	0.0392021	0.0399881	0.0391725	0.0393556	0.0486157	0.042749	0.0323409	0.0328479	0.0300809	0.0245673	0.0197198	0.0253421	0.0266299	0.0193371	0.0193427	0.0135323	0.00508756	0.0172247	0.0224013	0.0189218	0.0169599	0.0159217	0.0158971	0.0166908	0.0165879	0.0191389	0.0254842	0.0234349	0.0169462	0.0108304	0.0101615	0.0103364	0.0103154	0.0144398	0.0131838	0.00808761	0.00770709	0.00722778	0.00781348	0.011667	0.0120267	0.0101938	0.00847638	0.00655767
X015_1887_013_t3_c.asd	15	1887	t3	c	0.216169	0.199141	0.186475	0.174408	0.160013	0.140659	0.132367	0.13292	0.135421	0.123673	0.110676	0.105441	0.0920752	0.0873409	0.093745	0.0879175	0.0789408	0.0715361	0.068211	0.0674608	0.0656932	0.05767	0.0569697	0.0596845	0.0576608	0.0529298	0.0521703	0.058563	0.0573413	0.0508231	0.0436326	0.0437565	0.0454373	0.0455545	0.0435247	0.040624	0.0371021	0.0327399	0.0304206	0.029971	0.0302858	0.0321234	0.0321082	0.0281806	0.027478
X015_1887_013_t3_g.asd	15	1887	t3	g	0.0474974	0.0624174	0.0713048	0.0706729	0.0646419	0.0623632	0.0561999	0.0410343	0.0187561	0.0274536	0.0369472	0.0265166	0.0301694	0.0303059	0.0206564	0.0174563	0.0187219	0.0211201	0.0178619	0.0209702	0.0246354	0.0136594	0.00775502	0.0110589	0.0215784	0.0218331	0.0195985	0.0228308	0.0222782	0.0162737	0.00798895	0.0122309	0.0140957	0.0105443	0.0140202	0.0121154	0.00646058	0.00713308	0.00871599	0.00928025	0.00807758	0.0101884	0.0115451	0.00870964	0.00906965
X015_1887_013_t3_m.asd	15	1887	t3	m	0.0569523	0.0719911	0.0731586	0.0580071	0.0451271	0.0612149	0.0510587	0.033354	0.0376536	0.0395908	0.0374704	0.0333866	0.034482	0.031214	0.0210232	0.0133467	0.0157954	0.0256994	0.0296083	0.0297174	0.0262018	0.0190039	0.0129804	0.0123555	0.0193135	0.0187208	0.0177156	0.022681	0.0211511	0.0148641	0.00831243	0.0115495	0.0142856	0.0136233	0.0162279	0.0136659	0.00778924	0.00693065	0.00665822	0.00748824	0.0108103	0.0118504	0.0105114	0.00803682	0.0077541
X015_1887_095_m1_c.asd	15	1887	m1	c	0.161038	0.158499	0.129902	0.121888	0.134589	0.14842	0.128485	0.100288	0.0986843	0.0991195	0.0924624	0.0792909	0.0899354	0.0904745	0.0702222	0.0606744	0.0585796	0.0601657	0.0602265	0.060415	0.0587847	0.0517012	0.0453014	0.0447054	0.0526043	0.0500046	0.0462962	0.0502547	0.0473604	0.041887	0.0379664	0.0372583	0.0365656	0.0352674	0.0367633	0.0327756	0.0264279	0.0285873	0.026104	0.0216886	0.0226165	0.0257638	0.0271982	0.024502	0.0225968
X015_1887_095_m1_g.asd	15	1887	m1	g	0.0559269	0.0696068	0.0631098	0.0576531	0.0569786	0.0588702	0.0422616	0.0251068	0.0305055	0.0400781	0.0398399	0.0264996	0.0309107	0.0308878	0.019465	0.0200576	0.0218297	0.021723	0.0234251	0.0270481	0.0278452	0.0179241	0.00924788	0.00933905	0.0216498	0.0224714	0.0180911	0.0174612	0.0193909	0.018489	0.0135145	0.0131115	0.014673	0.0164039	0.0177096	0.0143545	0.00904202	0.00947997	0.00864582	0.00769362	0.00975524	0.00930821	0.00877831	0.0104619	0.00926999
X015_1887_095_m1_m.asd	15	1887	m1	m	0.0461215	0.0565141	0.0329631	0.0333001	0.0522886	0.0602455	0.0393245	0.0211949	0.0398133	0.0441467	0.0358039	0.024639	0.0307982	0.0325599	0.0222439	0.0171751	0.0195792	0.0258084	0.0249929	0.021535	0.017966	0.0167531	0.0157884	0.0159741	0.0182411	0.0149363	0.0120002	0.0147297	0.0165695	0.0149449	0.0107917	0.0131229	0.0138829	0.0115799	0.0133009	0.0125487	0.00930735	0.00721546	0.00721261	0.00856425	0.00975336	0.00976412	0.00851044	0.00649506	0.00592909
X015_1887_101_m2_c.asd	15	1887	m2	c	0.188478	0.19698	0.177254	0.155127	0.141582	0.140767	0.124856	0.106692	0.105593	0.102815	0.0949936	0.0845362	0.0894514	0.0887479	0.0752459	0.0661945	0.0660278	0.070354	0.0630351	0.063977	0.0678231	0.0565793	0.051113	0.0529307	0.0572669	0.0517044	0.0461974	0.0495573	0.0496288	0.044882	0.0371613	0.0342004	0.0333015	0.0339265	0.0395523	0.0390572	0.0332593	0.0304735	0.0271831	0.0244128	0.0243746	0.0267065	0.0282932	0.0267129	0.0243898
X015_1887_101_m2_g.asd	15	1887	m2	g	0.055017	0.0635158	0.062043	0.0562456	0.051646	0.0547006	0.0487146	0.0387094	0.0347791	0.0421347	0.0415057	0.0252776	0.0346786	0.041792	0.035053	0.0340027	0.0295127	0.0226171	0.026216	0.0259362	0.0212665	0.018076	0.0163903	0.0189379	0.0272204	0.0252854	0.0189409	0.0161297	0.0182088	0.0184901	0.0145222	0.0146455	0.0141665	0.0124581	0.0146283	0.0134837	0.0106775	0.0135667	0.0113258	0.00689137	0.00729363	0.0108549	0.0128476	0.00998646	0.00795301
X015_1887_101_m2_m.asd	15	1887	m2	m	0.0688304	0.0748683	0.0597307	0.0513988	0.053228	0.0587047	0.0517463	0.0415441	0.0411249	0.0398182	0.0326229	0.0215072	0.0330355	0.0380886	0.0265743	0.0221179	0.0220195	0.0242939	0.0275647	0.0281694	0.0258106	0.0220214	0.0177778	0.0157265	0.0181249	0.0190205	0.0204328	0.0236377	0.0212341	0.0158842	0.0115089	0.014907	0.0164934	0.0139044	0.0138475	0.0105459	0.00578323	0.00616237	0.00508186	0.00480241	0.00950249	0.0106744	0.00970015	0.00907	0.00760453
X015_1887_107_m3_c.asd	15	1887	m3	c	0.166681	0.162816	0.142316	0.134754	0.133816	0.119857	0.121276	0.125386	0.11477	0.102991	0.090658	0.0792519	0.0809913	0.0795243	0.0694385	0.0660137	0.0636252	0.0609576	0.0611124	0.0607458	0.0582919	0.0528174	0.0464564	0.0448073	0.0522382	0.0499917	0.0463164	0.0495406	0.0495767	0.0442406	0.0353747	0.0324966	0.0340113	0.0374559	0.0394153	0.0359774	0.0295279	0.0271765	0.0242554	0.0220098	0.0232178	0.02615	0.027441	0.0247228	0.0204184
X015_1887_107_m3_g.asd	15	1887	m3	g	0.0590902	0.0707191	0.0493687	0.0295879	0.0257094	0.0431807	0.0469916	0.0407134	0.0355181	0.0297763	0.0245638	0.0223295	0.0332472	0.0352974	0.0224292	0.0157567	0.0151236	0.0175523	0.0155186	0.0192242	0.0244342	0.019524	0.0130541	0.011504	0.0189265	0.0184937	0.0146792	0.0142014	0.0192051	0.0185936	0.00976137	0.0119878	0.0119574	0.00775444	0.0131854	0.0109771	0.00376679	0.00647206	0.00762718	0.00690307	0.00705367	0.00756381	0.00713685	0.00525079	0.00601215
X015_1887_107_m3_m.asd	15	1887	m3	m	0.0527223	0.0677333	0.0735082	0.0649561	0.0547602	0.0629735	0.0608529	0.0529049	0.0497408	0.0500232	0.0387675	0.0140418	0.0266458	0.0342248	0.0209654	0.0201252	0.025448	0.0302282	0.0233978	0.0211728	0.0226599	0.0187333	0.014188	0.01387	0.0211036	0.0214393	0.0197767	0.0217516	0.0231768	0.0188151	0.00984234	0.0132393	0.016982	0.0162106	0.0134464	0.0128023	0.0141538	0.0147486	0.00919366	0.00485148	0.0119197	0.0137	0.0116901	0.0099566	0.00896074
X015_1887_115_m4_c.asd	15	1887	m4	c	0.190244	0.185662	0.162874	0.139779	0.128029	0.134582	0.131915	0.125765	0.126245	0.11357	0.0978742	0.0894086	0.0921699	0.0892062	0.0761022	0.071515	0.0694344	0.0664842	0.0597695	0.0617181	0.0669989	0.0608097	0.0542879	0.051144	0.0523195	0.0483971	0.045883	0.0503353	0.0529621	0.0493255	0.0404815	0.0397774	0.0377857	0.0337006	0.0389143	0.039436	0.0349041	0.0328551	0.0291178	0.0257594	0.0264204	0.0283765	0.0286783	0.0257545	0.0243226
X015_1887_115_m4_g.asd	15	1887	m4	g	0.0445532	0.0735484	0.0636445	0.0491222	0.0442017	0.0559565	0.0600087	0.0561933	0.0495765	0.0405216	0.0353028	0.0365641	0.0341641	0.0288384	0.0232485	0.0245235	0.0266336	0.0268391	0.0241157	0.025356	0.0271498	0.0205283	0.0124946	0.0121801	0.0259178	0.0232804	0.016994	0.0208506	0.022623	0.0208814	0.0163322	0.0121237	0.0114724	0.0137525	0.0133535	0.0118633	0.0108414	0.0125795	0.00987746	0.00642845	0.00891528	0.0118957	0.0126602	0.0102574	0.00937911
X015_1887_115_m4_m.asd	15	1887	m4	m	0.0593636	0.0636307	0.0510679	0.041725	0.0414343	0.0500731	0.0483194	0.0389387	0.0310759	0.0383458	0.0375114	0.0184725	0.0314159	0.0340895	0.0130954	0.00889581	0.0148086	0.0235733	0.0245619	0.0239066	0.0220008	0.0169739	0.0153928	0.0172175	0.0200687	0.0194977	0.0173648	0.0161508	0.0162038	0.0147847	0.0117816	0.014164	0.0155209	0.0138449	0.0124287	0.00849787	0.00447046	0.00642409	0.00657456	0.00607893	0.00848712	0.0104895	0.01074	0.0089181	0.00746353
X015_1887_187_b1_c.asd	15	1887	b1	c	0.143265	0.156361	0.140616	0.121041	0.112252	0.124334	0.121794	0.110232	0.102938	0.0912196	0.0797653	0.0735152	0.0764362	0.0756276	0.0673079	0.0645452	0.0601089	0.0537198	0.0524997	0.0518516	0.0509081	0.050294	0.0458103	0.042035	0.0446685	0.0423064	0.0406026	0.0443795	0.0435262	0.0375052	0.0295532	0.0310087	0.0328249	0.0318946	0.032234	0.0306008	0.0276545	0.0265089	0.0240731	0.0217342	0.0221306	0.0237168	0.024601	0.0234324	0.0212846
X015_1887_187_b1_g.asd	15	1887	b1	g	0.0488648	0.0754	0.0713094	0.0579328	0.0473834	0.04933	0.043353	0.0371399	0.0415365	0.0396221	0.0304577	0.0197811	0.0346781	0.039513	0.022875	0.0155203	0.0176636	0.0243969	0.0234793	0.0246271	0.0244205	0.013011	0.0117623	0.0164124	0.0164521	0.0179528	0.0204583	0.0220414	0.0184473	0.0128121	0.00875461	0.0112868	0.0120961	0.0096491	0.0110949	0.0110704	0.00920381	0.00776398	0.00815437	0.00883933	0.00755814	0.00795732	0.00897335	0.0090792	0.00846827
X015_1887_187_b1_m.asd	15	1887	b1	m	0.0377478	0.0532969	0.0511142	0.0409488	0.0368562	0.0546041	0.0455401	0.0249771	0.0203572	0.0290884	0.031063	0.0175097	0.0237832	0.0279701	0.0215765	0.0222536	0.023225	0.0220509	0.0194483	0.018151	0.0168758	0.0120892	0.0126832	0.0170654	0.0205426	0.0203513	0.0189745	0.0187429	0.0173435	0.0131169	0.0078461	0.01259	0.0151948	0.0119983	0.0089229	0.00644779	0.00585964	0.00902816	0.0080117	0.00564018	0.00771358	0.00827005	0.0075161	0.00670272	0.00704403
X015_1887_195_b2_c.asd	15	1887	b2	c	0.196443	0.191232	0.152763	0.140375	0.149898	0.151147	0.147067	0.141867	0.138925	0.120769	0.10197	0.0947733	0.096723	0.09319	0.0802028	0.0723821	0.0680445	0.0656324	0.0633315	0.0643524	0.0648311	0.0570163	0.0505502	0.0483014	0.0503865	0.0478666	0.0465756	0.051136	0.050785	0.0461751	0.0402727	0.0402172	0.0402232	0.0383155	0.0369087	0.0353082	0.0337758	0.0332167	0.0304495	0.0274016	0.0275353	0.0293563	0.0295855	0.0263485	0.0258196
X015_1887_195_b2_g.asd	15	1887	b2	g	0.066292	0.0742021	0.0653314	0.0553356	0.0483984	0.0448002	0.0446506	0.0434055	0.037422	0.0352075	0.0327703	0.0278507	0.0294581	0.0286008	0.022769	0.0218451	0.0230839	0.0246784	0.025165	0.0258204	0.024058	0.0151041	0.013178	0.017505	0.0224101	0.0200933	0.0167532	0.0185182	0.0218572	0.0190495	0.00956942	0.00983113	0.0129836	0.0153766	0.0171088	0.0146394	0.00992877	0.00887933	0.00594978	0.00388832	0.00738649	0.0102613	0.0106459	0.00835648	0.00685709
X015_1887_195_b2_m.asd	15	1887	b2	m	0.0535484	0.058857	0.0383559	0.0365411	0.0472843	0.0455967	0.0338643	0.0279132	0.040985	0.0329925	0.0243117	0.0317906	0.0441161	0.0387891	0.0148414	0.00848493	0.013433	0.022835	0.027742	0.0250876	0.0196843	0.0215191	0.01762	0.0134221	0.0177222	0.0187029	0.0181818	0.0188689	0.0179293	0.0152114	0.0122057	0.0149493	0.0144956	0.00991673	0.0105971	0.0108913	0.0102692	0.0108049	0.010555	0.00950348	0.00845664	0.0108753	0.0124805	0.00970878	0.00873478
X015_1887_199_b3_c.asd	15	1887	b3	c	0.191023	0.190235	0.191133	0.184657	0.168176	0.144125	0.135244	0.134065	0.128693	0.119434	0.10879	0.100098	0.100737	0.0978937	0.0870264	0.0782593	0.0747879	0.07467	0.070007	0.0676836	0.0666817	0.0623061	0.05575	0.0531331	0.0598864	0.0574871	0.0535251	0.0558807	0.0550498	0.0516588	0.0472323	0.0436538	0.0409594	0.0392492	0.0389882	0.0381498	0.0368786	0.0368224	0.0328765	0.0281342	0.0281344	0.030184	0.0311017	0.0289018	0.0273028
X015_1887_199_b3_g.asd	15	1887	b3	g	0.0534515	0.0721015	0.0580227	0.0701234	0.0915375	0.0790915	0.0582638	0.0452811	0.0514956	0.0477946	0.0374728	0.0286321	0.0356694	0.0400618	0.03441	0.0297629	0.0305424	0.0351767	0.0357342	0.0334426	0.0290938	0.0237898	0.0208385	0.0206502	0.0224719	0.0246698	0.0256961	0.0245629	0.0221789	0.0191913	0.0163228	0.0143357	0.01485	0.0171448	0.0176106	0.0157121	0.0123718	0.00980879	0.0098056	0.0118266	0.0141625	0.0129181	0.0108219	0.0106769	0.00995536
X016_1911_153_b3_m.asd	16	1911	b3	m	0.125897	0.138784	0.11736	0.10974	0.112182	0.104874	0.0901113	0.0784495	0.0787989	0.0799662	0.0780183	0.0722432	0.0685004	0.0653524	0.0614908	0.0566568	0.0517573	0.0477774	0.0455923	0.0461121	0.0472982	0.0453583	0.0414716	0.0404152	0.0459955	0.038767	0.0289466	0.0277618	0.031163	0.033392	0.0317848	0.030593	0.0260379	0.0198926	0.0222492	0.0227684	0.0218491	0.0262128	0.026635	0.0237939	0.0214079	0.0197368	0.0194079	0.0201297	0.017213
X016_1911_005_t1_c.asd	16	1911	t1	c	0.132839	0.132027	0.136056	0.130259	0.119087	0.114995	0.108193	0.0998734	0.0929763	0.0901507	0.087646	0.082182	0.074223	0.0687349	0.0659612	0.0580792	0.0512958	0.047323	0.0423464	0.0478465	0.0555965	0.0468733	0.0406	0.0420414	0.0506761	0.0465599	0.0382604	0.035808	0.0352984	0.0348783	0.0335235	0.0314735	0.029367	0.0282727	0.0309928	0.0291678	0.0247612	0.0263707	0.0268031	0.0254887	0.0238622	0.0233081	0.0234167	0.0231523	0.0199052
X016_1911_005_t1_g.asd	16	1911	t1	g	0.115287	0.0899001	0.0997823	0.0984006	0.088684	0.0900935	0.0759213	0.0615892	0.0656709	0.0707581	0.0737258	0.0733113	0.0652281	0.056098	0.0489447	0.0408009	0.0380046	0.0405684	0.0424147	0.0445983	0.0435163	0.0331777	0.0348611	0.0426009	0.043048	0.0361342	0.0304183	0.0318078	0.0280501	0.0249033	0.0263314	0.0314015	0.0311177	0.025463	0.0261457	0.026695	0.0259567	0.0252743	0.0233441	0.0207879	0.0188608	0.0190665	0.0198848	0.0194487	0.0164339
X016_1911_005_t1_m.asd	16	1911	t1	m	0.093167	0.111697	0.0985563	0.0964062	0.102939	0.101323	0.0802748	0.0617314	0.0665849	0.0604692	0.0589542	0.0705094	0.0624761	0.0498424	0.0410192	0.0302229	0.0306642	0.0400561	0.0398227	0.0408133	0.0413148	0.0341184	0.0273956	0.0266375	0.0346771	0.036373	0.0326927	0.0270135	0.0193421	0.017362	0.02292	0.0251519	0.0224317	0.0175831	0.0205801	0.021285	0.019366	0.0199921	0.0202204	0.019379	0.0175097	0.0157483	0.0152076	0.0159977	0.0136284
X016_1911_009_t2_c.asd	16	1911	t2	c	0.119688	0.132038	0.138956	0.139271	0.134972	0.129856	0.105392	0.0824838	0.0821764	0.0736585	0.0693605	0.0765646	0.0710517	0.066644	0.0670455	0.0542658	0.0461938	0.0464175	0.0447152	0.0461532	0.0478964	0.0433612	0.0414193	0.0426287	0.0445781	0.039746	0.0341679	0.0337625	0.0352432	0.0337767	0.0288392	0.0305406	0.0291034	0.0232239	0.0218729	0.0233917	0.026307	0.0286108	0.0290305	0.026688	0.0215447	0.0208483	0.021694	0.0202251	0.0167224
X016_1911_009_t2_g.asd	16	1911	t2	g	0.140131	0.119079	0.118318	0.118113	0.112309	0.0994916	0.0991329	0.100522	0.0896909	0.0768591	0.0700978	0.072137	0.0756139	0.0753073	0.0695793	0.0613006	0.051395	0.0440272	0.048144	0.0523255	0.0533549	0.0516739	0.0437892	0.038895	0.0468509	0.0432374	0.0360812	0.0349519	0.0331477	0.0324706	0.0335993	0.0339163	0.0314241	0.0276004	0.0295076	0.0277958	0.0245417	0.0289766	0.0301877	0.0281737	0.0262735	0.025058	0.0250111	0.0257078	0.0228336
X016_1911_009_t2_m.asd	16	1911	t2	m	0.0948336	0.109679	0.105848	0.105653	0.101416	0.0765612	0.0658291	0.068981	0.0763658	0.0709732	0.0632885	0.0608271	0.0509627	0.0483119	0.0544291	0.0454102	0.0397215	0.0408492	0.0373519	0.0399407	0.0434499	0.0347175	0.0310587	0.0334988	0.037524	0.0316308	0.0254702	0.0276687	0.0278423	0.0263903	0.0246529	0.024786	0.0231628	0.0199545	0.0203718	0.0212146	0.0220589	0.0239601	0.0223775	0.0187673	0.0164309	0.0151727	0.0153444	0.0165123	0.0142922
X016_1911_013_t3_c.asd	16	1911	t3	c	0.133689	0.136771	0.115932	0.115277	0.121457	0.102664	0.0957274	0.0944814	0.086404	0.0837808	0.0814278	0.0745511	0.0647609	0.0627208	0.0670353	0.0517902	0.0472182	0.0560844	0.053866	0.0548243	0.0551538	0.0427095	0.0366398	0.0390143	0.04566	0.0433257	0.0379882	0.0359509	0.0294097	0.0268976	0.0314781	0.0327587	0.029729	0.0247984	0.0258257	0.0253068	0.0237509	0.0263276	0.0280806	0.0266847	0.0213272	0.0205322	0.0224071	0.0232646	0.0201924
X016_1911_013_t3_g.asd	16	1911	t3	g	0.115529	0.125301	0.127562	0.129226	0.123305	0.0991045	0.0773079	0.0710326	0.0848808	0.0847122	0.0806692	0.0811098	0.0698123	0.0576199	0.0508319	0.0494763	0.0499518	0.0504327	0.0503358	0.0521736	0.052521	0.0446379	0.0441626	0.0481201	0.0481929	0.0408845	0.0334285	0.0320281	0.0305829	0.0313488	0.0344691	0.0341474	0.0315225	0.0282411	0.0268309	0.0268813	0.0285484	0.0323259	0.0324431	0.0293761	0.0257804	0.0230668	0.0221776	0.022887	0.0202261
X016_1911_013_t3_m.asd	16	1911	t3	m	0.103614	0.0975684	0.119864	0.12217	0.104956	0.086309	0.0823083	0.0815806	0.0705847	0.0717248	0.0721587	0.0621248	0.0519524	0.0499599	0.0551105	0.0511793	0.0431182	0.0361901	0.0376502	0.0397179	0.0401735	0.0390836	0.0383249	0.0379687	0.0375781	0.0379033	0.0364416	0.0315495	0.0263682	0.0244357	0.0261241	0.0251435	0.0225641	0.0199435	0.0199225	0.0203042	0.0213518	0.0248904	0.0235688	0.019804	0.0188916	0.0192351	0.020191	0.0205883	0.0153408
X016_1911_061_m1_c.asd	16	1911	m1	c	0.14713	0.147717	0.131529	0.132915	0.141391	0.131758	0.120757	0.111378	0.103225	0.0948747	0.0953288	0.10525	0.0953031	0.0822928	0.0759075	0.0745116	0.0693779	0.0606714	0.0568014	0.0583087	0.0607034	0.0560365	0.0496671	0.0467918	0.0511442	0.0497425	0.0465923	0.0460847	0.041396	0.0383629	0.039265	0.03686	0.033344	0.0300575	0.0274909	0.0247334	0.0244482	0.032082	0.0346161	0.031224	0.0255776	0.0250891	0.0269448	0.0267892	0.02219
X016_1911_061_m1_g.asd	16	1911	m1	g	0.142248	0.110488	0.12142	0.133591	0.140222	0.144778	0.118389	0.0878978	0.0834585	0.0823491	0.0852746	0.0915745	0.0859431	0.0770221	0.0691939	0.0581319	0.0511871	0.0501984	0.0520802	0.0553603	0.0565991	0.0513682	0.0455003	0.0422724	0.043538	0.0447346	0.0432134	0.0381632	0.0337908	0.0335871	0.0376331	0.0397428	0.0358511	0.0288321	0.0320559	0.0329027	0.0308588	0.0321349	0.0332318	0.031876	0.0267367	0.0259558	0.0261032	0.0232523	0.0211885
X016_1911_061_m1_m.asd	16	1911	m1	m	0.137359	0.128483	0.116066	0.115653	0.117427	0.103245	0.0917893	0.0891992	0.0955921	0.0920316	0.0819348	0.0715258	0.070118	0.0683403	0.0617977	0.0550184	0.0514826	0.0507375	0.0475048	0.0479982	0.050246	0.0482001	0.0451748	0.0435312	0.0448601	0.0441645	0.0418518	0.0386488	0.0310688	0.0288456	0.0343168	0.0316421	0.0266836	0.0238272	0.0276409	0.0282931	0.0255939	0.0249946	0.027464	0.0291955	0.0254288	0.0231504	0.0231049	0.0241314	0.0215847
X016_1911_067_m2_c.asd	16	1911	m2	c	0.158477	0.158193	0.16269	0.165202	0.160848	0.145929	0.125219	0.108611	0.103047	0.0965101	0.0895242	0.0834447	0.079202	0.0780041	0.0772222	0.0651525	0.0590912	0.0611212	0.0576261	0.0604987	0.0646424	0.0565958	0.0500857	0.0493238	0.0544277	0.051505	0.0457507	0.0432876	0.0400458	0.0381031	0.0381246	0.0370798	0.0343729	0.0309898	0.030267	0.029686	0.0296893	0.0325588	0.03137	0.0282057	0.02764	0.0259121	0.0244211	0.0244145	0.022057
X016_1911_067_m2_g.asd	16	1911	m2	g	0.147306	0.145637	0.146668	0.14463	0.136952	0.123138	0.106579	0.0990693	0.107898	0.100953	0.0950889	0.100474	0.0865962	0.0782512	0.0821331	0.0699117	0.0618172	0.0613381	0.0550463	0.0542299	0.0574937	0.0574679	0.0537712	0.0521344	0.0580827	0.0518496	0.0430202	0.0415161	0.037792	0.0367309	0.0398345	0.0393177	0.0356037	0.0314909	0.0343383	0.0346782	0.0319472	0.0305899	0.0303451	0.0302017	0.0289451	0.0286306	0.0287655	0.0283238	0.0256924
X016_1911_067_m2_m.asd	16	1911	m2	m	0.124893	0.118674	0.116807	0.119448	0.122154	0.119139	0.10895	0.0968763	0.0876704	0.0724547	0.0704515	0.0875552	0.0798559	0.0692901	0.0653814	0.0510692	0.0445537	0.0483888	0.0504084	0.0525951	0.052245	0.0447418	0.0409865	0.0432361	0.0497961	0.0477526	0.0415483	0.0371489	0.0341001	0.0320783	0.0307266	0.0302035	0.0271151	0.0225659	0.0243441	0.0239602	0.0222375	0.0255964	0.0259034	0.0241218	0.0238267	0.0238474	0.0230298	0.020546	0.0165748
X016_1911_071_m3_c.asd	16	1911	m3	c	0.176373	0.160148	0.144766	0.146041	0.150703	0.135844	0.12533	0.120918	0.119039	0.117657	0.110557	0.0963713	0.0909524	0.0920109	0.0918937	0.0695093	0.0594033	0.0658204	0.0628704	0.064517	0.0685896	0.065998	0.0570268	0.0487851	0.0491421	0.0478515	0.0446283	0.0412642	0.041704	0.04205	0.0401523	0.0387013	0.0369743	0.035145	0.0346737	0.0341108	0.0334416	0.0334379	0.0351252	0.034729	0.0280157	0.0265629	0.028101	0.0281378	0.0231988
X016_1911_071_m3_g.asd	16	1911	m3	g	0.136675	0.133516	0.136	0.138137	0.135132	0.123287	0.10738	0.0959318	0.0948285	0.0923897	0.0935119	0.0979549	0.0786871	0.0650184	0.0670636	0.0612447	0.0561232	0.0553879	0.0601078	0.0603414	0.054928	0.0469398	0.0476891	0.0526073	0.0525083	0.04493	0.0403241	0.0452812	0.039885	0.0361778	0.0400797	0.0400739	0.0354317	0.0290303	0.0296009	0.0285626	0.0269356	0.0314921	0.032586	0.0301614	0.0272261	0.0247546	0.0244494	0.0265001	0.0237698
X016_1911_071_m3_m.asd	16	1911	m3	m	0.147822	0.157292	0.145131	0.13648	0.128036	0.108991	0.101575	0.104679	0.110518	0.103074	0.0896637	0.0784271	0.0749315	0.0743768	0.0723449	0.0645364	0.0577091	0.0541244	0.0510691	0.0556766	0.0617317	0.0558972	0.0528583	0.0518229	0.047894	0.0386738	0.0326026	0.0355017	0.0348345	0.0336337	0.0339887	0.0338673	0.0305717	0.0258467	0.0281288	0.0295913	0.0292373	0.0297521	0.0283987	0.0259093	0.0240037	0.0224359	0.021713	0.0220223	0.0219375
X016_1911_077_m4_c.asd	16	1911	m4	c	0.157557	0.156383	0.135725	0.140664	0.155228	0.142609	0.123732	0.112012	0.11405	0.103302	0.0946715	0.0974247	0.0903999	0.0807598	0.0732607	0.0681277	0.0657829	0.0649506	0.0617528	0.061715	0.0623937	0.0572039	0.0517964	0.050973	0.0573921	0.0533151	0.0460534	0.0438551	0.0408654	0.0394257	0.0405316	0.0418973	0.0392192	0.0335091	0.0332935	0.0309034	0.0276873	0.0303672	0.0325696	0.0320346	0.0281745	0.0258425	0.0244758	0.022794	0.0210605
X016_1911_077_m4_g.asd	16	1911	m4	g	0.157572	0.157722	0.162326	0.161071	0.150055	0.128998	0.11262	0.105626	0.107531	0.10587	0.10183	0.0966827	0.0854416	0.0753575	0.0701461	0.0700987	0.0684672	0.0643775	0.0624074	0.0621848	0.0618792	0.058449	0.0525067	0.0503992	0.0577523	0.0539037	0.0458982	0.0422957	0.038115	0.035799	0.0359022	0.0335999	0.0318496	0.0317188	0.0325737	0.0305897	0.0281319	0.031905	0.0339708	0.032064	0.0263907	0.0260455	0.0272422	0.0254205	0.0240561
X016_1911_077_m4_m.asd	16	1911	m4	m	0.122629	0.128703	0.103765	0.0937765	0.0967089	0.0951353	0.0892468	0.0848856	0.0870983	0.0860112	0.082063	0.0764361	0.0682341	0.0626435	0.0603007	0.0541746	0.0502449	0.0492564	0.0464811	0.046117	0.0459483	0.0404159	0.0383611	0.0408516	0.0457596	0.0436972	0.0372576	0.0307653	0.0263672	0.0252667	0.027248	0.0305947	0.0279774	0.0207182	0.0221322	0.0217725	0.0202389	0.0244349	0.0266431	0.0250598	0.0202436	0.018853	0.0186355	0.0167192	0.0156107
X016_1911_145_b1_c.asd	16	1911	b1	c	0.167044	0.1633	0.156072	0.155973	0.153294	0.131943	0.116346	0.109559	0.108303	0.105207	0.100573	0.0938678	0.075348	0.0702247	0.0826799	0.0798675	0.0759027	0.0739667	0.0662662	0.0623325	0.0611056	0.0560325	0.0555667	0.0582509	0.0595419	0.0541487	0.047093	0.0433692	0.0401689	0.0384953	0.0387005	0.0403423	0.0359424	0.0274008	0.0297018	0.0319247	0.0326552	0.0354685	0.034001	0.0300983	0.0280537	0.0277328	0.0277204	0.0265538	0.0236619
X016_1911_145_b1_g.asd	16	1911	b1	g	0.133676	0.121568	0.120198	0.117774	0.110408	0.097628	0.0903474	0.0898055	0.0930845	0.0851911	0.0792801	0.0822245	0.070515	0.0640479	0.0680231	0.059754	0.0523685	0.0500294	0.0489265	0.0495397	0.0496662	0.0456587	0.0459479	0.0494589	0.0518511	0.0462859	0.0368616	0.0293879	0.0294126	0.0311492	0.0308208	0.0310631	0.0272962	0.0215017	0.0255605	0.0269515	0.0253559	0.0274421	0.0263266	0.0236997	0.0235541	0.0240075	0.0235902	0.0212779	0.0172464
X016_1911_145_b1_m.asd	16	1911	b1	m	0.141848	0.144682	0.138205	0.134943	0.132976	0.126329	0.118675	0.10621	0.0863719	0.0810683	0.0818191	0.0787023	0.0666096	0.0668804	0.079796	0.0637076	0.0567627	0.064454	0.0605916	0.0577358	0.0566209	0.0532271	0.0483706	0.0449286	0.0455513	0.0426326	0.0386484	0.0366294	0.0346896	0.0334949	0.033451	0.0345908	0.0336157	0.0309198	0.0322631	0.0309433	0.0282151	0.0302463	0.0295087	0.0269428	0.0259552	0.0263805	0.0265312	0.0247608	0.0204117
X016_1911_149_b2_c.asd	16	1911	b2	c	0.177466	0.181928	0.166258	0.149949	0.137655	0.131173	0.128182	0.122832	0.110727	0.103969	0.0999823	0.0949211	0.0879398	0.0836903	0.0823364	0.0767399	0.0676753	0.0594217	0.0612099	0.0636405	0.0631196	0.0582072	0.0570726	0.0591652	0.0606577	0.0522722	0.0438426	0.0439351	0.0427155	0.0405162	0.0383892	0.0377072	0.0355399	0.0324964	0.0344052	0.0348486	0.03366	0.0342679	0.0336517	0.0314766	0.0283316	0.0256484	0.0252632	0.0273667	0.0244152
X016_1911_149_b2_g.asd	16	1911	b2	g	0.148593	0.146359	0.115942	0.11181	0.11948	0.101281	0.091407	0.0912882	0.0942819	0.087067	0.0859494	0.0968029	0.0784082	0.0674583	0.0748284	0.062146	0.0543997	0.055768	0.0494724	0.0511652	0.055727	0.0477485	0.0475621	0.0528383	0.0547991	0.0484531	0.0411564	0.0392723	0.0355146	0.0335141	0.0350794	0.0376854	0.0346741	0.0270889	0.0263328	0.025288	0.0240494	0.0266065	0.0284431	0.0275721	0.0234689	0.0245783	0.0262222	0.023452	0.0213589
X016_1911_149_b2_m.asd	16	1911	b2	m	0.131802	0.122501	0.129605	0.121195	0.102372	0.0925298	0.0953958	0.0960993	0.0809549	0.0747986	0.0777003	0.0836548	0.0765085	0.0715285	0.0725284	0.059903	0.0543702	0.0570587	0.0481358	0.0469093	0.0494603	0.0404493	0.0390894	0.0434368	0.0455335	0.0412953	0.0353436	0.0324372	0.0309818	0.0328318	0.0368043	0.0343714	0.0268955	0.0195313	0.0249126	0.0273044	0.0254949	0.0264708	0.0258804	0.023478	0.0203971	0.0202862	0.0213277	0.0210004	0.0180151
X016_1911_153_b3_c.asd	16	1911	b3	c	0.184588	0.153116	0.135453	0.14769	0.166538	0.153735	0.146283	0.139142	0.121008	0.100158	0.0956074	0.11134	0.105308	0.0957753	0.0912426	0.0791215	0.0703212	0.0674276	0.0646498	0.0675008	0.0702825	0.0613802	0.054552	0.0543754	0.0610438	0.0576644	0.0509954	0.0484683	0.0423772	0.0392133	0.0413883	0.0407624	0.0380966	0.0352939	0.0369749	0.0348376	0.0299902	0.0292309	0.0318207	0.0337181	0.0303787	0.0292479	0.0288001	0.0267421	0.0247588
X016_1911_153_b3_g.asd	16	1911	b3	g	0.150451	0.148992	0.156095	0.156759	0.146171	0.124338	0.102956	0.093331	0.0999092	0.0864167	0.0797728	0.0952764	0.090604	0.08212	0.0787399	0.0747715	0.0641655	0.0517947	0.0555288	0.0581609	0.0563486	0.0526486	0.0452237	0.0412065	0.0479087	0.0469087	0.0434526	0.0437424	0.0413597	0.0370087	0.0331097	0.036631	0.0355561	0.0291312	0.0314349	0.032421	0.0315431	0.0333838	0.0331844	0.0308538	0.0278529	0.0260493	0.0260533	0.0272684	0.0248558
X017_1915_XV_t2_m.asd	17	1915	t2	m	0.0505301	0.0373437	0.0300913	0.0290228	0.0321607	0.0358028	0.0287367	0.0222579	0.0283193	0.0284887	0.0250349	0.0227611	0.0289046	0.0276699	0.0157657	0.0125691	0.0142756	0.0176101	0.0187679	0.0190258	0.0174129	0.0119091	0.0137581	0.0177434	0.0150274	0.0140786	0.013133	0.0100796	0.00718299	0.00818444	0.0131674	0.0143126	0.0142874	0.0135881	0.00958571	0.00647034	0.00523891	0.0051429	0.00583041	0.0068958	0.00786771	0.00754812	0.00666015	0.0061681	0.00655586
X017_1915_003_t3_c.asd	17	1915	t3	c	0.116068	0.103179	0.0819844	0.0747438	0.0793375	0.0840629	0.081057	0.0701192	0.0556943	0.0625196	0.0693164	0.0610332	0.0568044	0.0530474	0.04783	0.0435396	0.041485	0.0411144	0.0397609	0.0395338	0.0391428	0.0355174	0.0401041	0.0451796	0.0392521	0.034386	0.0308801	0.0276029	0.0251168	0.0229742	0.0215142	0.0236663	0.0237057	0.0210444	0.0219678	0.0205244	0.0182957	0.0216307	0.0215883	0.0188298	0.0170229	0.0176717	0.0182099	0.0164002	0.0151158
X017_1915_003_t3_g.asd	17	1915	t3	g	0.0942863	0.0683495	0.0436412	0.0311667	0.0323709	0.0436207	0.0508039	0.0501337	0.0427189	0.0411372	0.0359802	0.0234406	0.0283098	0.0307827	0.0237749	0.0257535	0.024955	0.0208756	0.024507	0.0279324	0.0279265	0.0226027	0.0180803	0.0166408	0.0187716	0.0184851	0.0167563	0.0155787	0.0166529	0.0155502	0.0113372	0.0117805	0.0122835	0.0116129	0.0129025	0.0125292	0.0103156	0.00802946	0.00855602	0.0104309	0.0109316	0.0129563	0.0134614	0.0102211	0.00918951
X017_1915_003_t3_m.asd	17	1915	t3	m	0.0796014	0.0833145	0.036349	0.0295558	0.0524469	0.056679	0.0427168	0.0248911	0.0189437	0.0279318	0.0355464	0.0315159	0.0281932	0.0252857	0.0222472	0.0187769	0.0177957	0.0194576	0.0216851	0.0215398	0.0195973	0.0184757	0.0162408	0.0162421	0.0215782	0.0162874	0.00942044	0.0100793	0.00978064	0.0123047	0.017302	0.0123871	0.00821099	0.00860766	0.0101815	0.00776687	0.00396521	0.00698261	0.00790091	0.00685634	0.00672474	0.00934123	0.0100644	0.00583116	0.00670983
X017_1915_215_m1_c.asd	17	1915	m1	c	0.0993649	0.0705277	0.0751558	0.0780339	0.0712695	0.0561497	0.053925	0.0556637	0.0489381	0.0499591	0.0533	0.0528917	0.0477379	0.038601	0.0285403	0.0243731	0.029527	0.0387026	0.0350869	0.0361081	0.037749	0.0253633	0.0197874	0.0219088	0.0264182	0.026454	0.0216276	0.0147674	0.0175257	0.0206991	0.0193425	0.0211528	0.021852	0.0202076	0.0189419	0.0138312	0.00869125	0.013008	0.0142767	0.0133013	0.0144767	0.0125216	0.0101258	0.0101017	0.00934057
X017_1915_215_m1_g.asd	17	1915	m1	g	0.0547702	0.0298668	0.038711	0.0432497	0.0363331	0.0211672	0.0194566	0.0257242	0.0287936	0.0249247	0.0210112	0.0214113	0.0195715	0.0142376	0.0085619	0.0150095	0.0207717	0.0223613	0.0250571	0.0224096	0.0163751	0.0133491	0.0134571	0.0148306	0.0148823	0.0135439	0.00943478	0.00317798	0.00424564	0.0100576	0.0156422	0.0111681	0.00848888	0.0107505	0.011191	0.00681507	0.00223111	0.00816863	0.00806762	0.00495098	0.00720031	0.00849182	0.00757716	0.00491084	0.00483283
X017_1915_215_m1_m.asd	17	1915	m1	m	0.0466433	0.0564192	0.0346438	0.0257913	0.0281371	0.0236043	0.0240226	0.0233152	0.0147687	0.0133493	0.0172604	0.0216891	0.0186681	0.0114131	0.00532164	0.0122396	0.0110961	0.00199447	0.00661837	0.0147031	0.0185405	0.00926441	0.0114184	0.017942	0.0144524	0.0134866	0.0131527	0.0105565	0.00739347	0.00574548	0.00654091	0.00907386	0.00870476	0.00543635	0.00559529	0.00334084	0.000960821	0.00598908	0.00741442	0.00579227	0.00523137	0.00708288	0.007592	0.00391065	0.00136878
X017_1915_225_m2_c.asd	17	1915	m2	c	0.108258	0.104131	0.0845778	0.0732596	0.0685591	0.0590923	0.0602381	0.0620356	0.05279	0.0477224	0.046876	0.046743	0.0378155	0.0310796	0.031166	0.0310166	0.0319397	0.0334101	0.032363	0.0363826	0.0403096	0.031758	0.0317224	0.0350693	0.0307829	0.0295059	0.0283064	0.0240165	0.0207862	0.0196809	0.020172	0.0182613	0.0182232	0.0207267	0.0228308	0.0186293	0.0120862	0.0143196	0.0162705	0.0155276	0.0122084	0.0154157	0.0185178	0.0150971	0.0128086
X017_1915_225_m2_g.asd	17	1915	m2	g	0.0711235	0.0671051	0.0510641	0.042355	0.0395387	0.0326597	0.0354426	0.0366369	0.0243852	0.0197591	0.0243305	0.0332986	0.030021	0.0217078	0.0153136	0.0172422	0.0212081	0.0230375	0.0185413	0.0163523	0.0172255	0.0182825	0.0167028	0.0154232	0.0181513	0.0164416	0.0120252	0.00826805	0.00839053	0.00983331	0.0104452	0.00960918	0.00836636	0.0078993	0.01073	0.0085555	0.00389086	0.00645363	0.00714007	0.00635572	0.00711518	0.00801948	0.00841079	0.00783797	0.00585779
X017_1915_225_m2_m.asd	17	1915	m2	m	0.039824	0.0273952	0.0110143	0.0119848	0.02327	0.0265669	0.0186685	0.0148794	0.029096	0.0377633	0.0339616	0.0199665	0.0189193	0.0162844	0.00654397	0.000582516	0.00732547	0.0222852	0.0267613	0.0229452	0.0149594	0.00967568	0.0120905	0.0170937	0.016909	0.0138552	0.0100298	0.00776611	0.0110869	0.0123542	0.00902091	0.0117035	0.0142645	0.0135914	0.00929095	0.00472322	0.00250795	0.00528013	0.00759666	0.00834358	0.00783821	0.00681637	0.00541583	0.00389233	0.00383621
X017_1915_239_m3_c.asd	17	1915	m3	c	0.0894633	0.0681186	0.0411691	0.0503608	0.0726142	0.0590817	0.0490259	0.0459359	0.0452914	0.0454748	0.0449947	0.042869	0.0390681	0.0318531	0.0231048	0.0217907	0.0237169	0.0269227	0.0319537	0.0315524	0.0271748	0.0250109	0.0239204	0.0229602	0.0213293	0.021832	0.0200646	0.0134529	0.0114005	0.012977	0.0156083	0.0142449	0.0142493	0.0158604	0.0121305	0.0105121	0.0114209	0.011232	0.0125082	0.0135863	0.011953	0.0120928	0.0113713	0.00772087	0.00782114
X017_1915_239_m3_g.asd	17	1915	m3	g	0.0569398	0.0429323	0.0478503	0.0354033	0.0158613	0.0160192	0.0281996	0.042737	0.0496437	0.0334085	0.0208529	0.0283001	0.0295492	0.0241264	0.0164771	0.0190873	0.0205756	0.0189301	0.0210693	0.0232822	0.0222919	0.0141925	0.0147874	0.0187848	0.0161585	0.0179527	0.0177282	0.010937	0.0130457	0.0156328	0.0137152	0.0128771	0.0137962	0.0153064	0.0135024	0.0102905	0.00810649	0.0104325	0.010099	0.00884876	0.0108233	0.0124874	0.0121719	0.00955034	0.00862334
X017_1915_239_m3_m.asd	17	1915	m3	m	0.0668024	0.0322526	0.0407912	0.0509381	0.0494537	0.0317435	0.0246654	0.0244249	0.0223152	0.0339025	0.0414678	0.0325522	0.015939	0.00676697	0.0097172	0.0129123	0.0159909	0.0188223	0.021495	0.026195	0.0289104	0.0217254	0.0229699	0.0261835	0.0195781	0.0152205	0.0127933	0.0107881	0.0113608	0.0103057	0.00667912	0.00779148	0.00860366	0.00800686	0.0104811	0.00799759	0.00340578	0.00676591	0.00764542	0.00679794	0.00805399	0.00943598	0.0102616	0.00999072	0.00729946
X017_1915_263_m4_c.asd	17	1915	m4	c	0.114933	0.100627	0.0742018	0.06734	0.0710184	0.0598474	0.0488243	0.0421624	0.0413141	0.0505547	0.0550563	0.0469171	0.0441215	0.0381209	0.0283103	0.0320037	0.0335693	0.0295057	0.0264716	0.0293476	0.0340504	0.0308848	0.0319251	0.0331761	0.027596	0.0261816	0.0232262	0.0151131	0.0196633	0.0226917	0.0170059	0.0142403	0.0154542	0.0182641	0.0146512	0.0123661	0.0123388	0.0117845	0.0126149	0.0144241	0.016022	0.0160969	0.0139118	0.0100276	0.0107128
X017_1915_263_m4_g.asd	17	1915	m4	g	0.0486033	0.0547693	0.0528465	0.0471589	0.0407449	0.0366259	0.0277472	0.0252614	0.0384237	0.038036	0.0312043	0.0254513	0.0124663	0.00992135	0.0212434	0.0242445	0.0235887	0.022241	0.0230594	0.0204961	0.0171044	0.0198563	0.020024	0.0174444	0.0145848	0.0145171	0.014628	0.0129331	0.0146846	0.0157288	0.0140862	0.0140336	0.0122381	0.0090063	0.00974201	0.00857348	0.00695625	0.0110651	0.00894295	0.00443578	0.00583305	0.0093351	0.0107283	0.00745077	0.00411925
X017_1915_263_m4_m.asd	17	1915	m4	m	0.0364791	0.0569242	0.038008	0.0256604	0.0257877	0.0304959	0.039387	0.0419049	0.0298213	0.0179839	0.0203535	0.0371951	0.027948	0.0150412	0.0114528	0.0110489	0.0120795	0.013862	0.0169848	0.0196976	0.0194745	0.0129618	0.0121066	0.0150663	0.0160429	0.0138716	0.00950101	0.00551165	0.0108448	0.0134035	0.00806011	0.00739098	0.00895163	0.0104258	0.00936984	0.0040674	-0.000548811	0.00573249	0.00956928	0.00968757	0.00860408	0.00878756	0.00811198	0.00501161	0.00468595
X017_1915_485_b1_c.asd	17	1915	b1	c	0.107202	0.0975979	0.102573	0.102433	0.091868	0.0710231	0.0645214	0.068305	0.0718337	0.0734444	0.0672801	0.0531507	0.0495528	0.0448606	0.0359852	0.0382586	0.0384731	0.0356095	0.0417515	0.0419427	0.0366221	0.0336059	0.035497	0.0369075	0.0312689	0.0290912	0.027799	0.0243517	0.0222176	0.022225	0.0237725	0.0233393	0.0236924	0.0250327	0.0247793	0.0198479	0.0143249	0.0177509	0.0193019	0.0182867	0.0171283	0.0176138	0.0169057	0.0131539	0.0133296
X017_1915_485_b1_g.asd	17	1915	b1	g	0.0462395	0.0374953	0.0200487	0.0178151	0.0244073	0.0213709	0.0146757	0.0169077	0.0355575	0.0303782	0.0227566	0.0277178	0.0161988	0.00709358	0.00852932	0.00785934	0.00569705	0.00457697	0.0103583	0.0183493	0.0218967	0.0118871	0.00886165	0.0103631	0.00839282	0.0116831	0.0130537	0.00707682	0.00579735	0.00645376	0.00683258	0.00852677	0.0101456	0.00971223	0.0028765	-2.14424e-05	0.00154216	0.0021888	0.00231199	0.00274354	0.00453252	0.00728203	0.00783877	0.0045484	0.00493136
X017_1915_485_b1_m.asd	17	1915	b1	m	0.0425651	0.0244359	0.0327995	0.0379909	0.0383891	0.0415147	0.0386229	0.0326518	0.0280993	0.0214704	0.0220836	0.0318789	0.0260655	0.0138841	0.00602536	0.0180368	0.024398	0.020857	0.0235601	0.0232191	0.0189984	0.0134782	0.0145958	0.0184908	0.0182653	0.0168902	0.014128	0.0102405	0.00960724	0.0082154	0.00515274	0.00815769	0.0111749	0.0113983	0.00877204	0.0100494	0.0141278	0.0147864	0.0128513	0.0104503	0.0101693	0.0106215	0.0102717	0.00853678	0.00982692
X017_1915_493_b2_c.asd	17	1915	b2	c	0.108153	0.0868016	0.0679332	0.0539986	0.0474293	0.0490225	0.0518483	0.049397	0.0385841	0.0364285	0.0392198	0.040843	0.0354957	0.0264695	0.0192372	0.0258149	0.0261865	0.0200209	0.0276383	0.0334415	0.0329575	0.0256196	0.0217148	0.0220836	0.0241997	0.0222579	0.0186787	0.0167477	0.0173959	0.0183012	0.0183968	0.020279	0.0206327	0.0184158	0.0150034	0.011212	0.00902611	0.0114155	0.0139146	0.015207	0.0149514	0.0126241	0.0110501	0.0123118	0.0127764
X017_1915_493_b2_g.asd	17	1915	b2	g	0.0537518	0.0503929	0.0495866	0.0359547	0.0219567	0.0301956	0.0473643	0.0519576	0.0298678	0.0249089	0.0282357	0.0282351	0.0268732	0.0196905	0.00864917	0.00755944	0.014173	0.0218849	0.0163916	0.0135602	0.0150115	0.0161107	0.0206111	0.0232302	0.0177621	0.0171195	0.0154728	0.0083052	0.00974177	0.013979	0.015577	0.0120267	0.00785825	0.00541918	0.00452087	0.00589795	0.00822546	0.00861845	0.00933623	0.00964413	0.00820038	0.0080453	0.00761738	0.00570388	0.00700288
X017_1915_493_b2_m.asd	17	1915	b2	m	0.053125	0.0345166	0.0200494	0.0192329	0.0264818	0.0292455	0.0347699	0.0363573	0.0281328	0.0282081	0.0309871	0.0295428	0.019828	0.0116069	0.010681	0.018396	0.0195239	0.0139182	0.0171055	0.0186598	0.0177451	0.0174758	0.0165617	0.0157957	0.016314	0.0180696	0.0145302	0.00353716	0.00600225	0.0118136	0.0131786	0.0110833	0.0103962	0.0119622	0.012081	0.00837944	0.00364014	0.00460136	0.00629312	0.00796677	0.00983174	0.00970578	0.00775495	0.00501647	0.00455579
X017_1915_513_b3_c.asd	17	1915	b3	c	0.0958997	0.10071	0.084524	0.0733321	0.0713945	0.0749796	0.0742539	0.0695628	0.0638912	0.0593373	0.0595762	0.0632216	0.0515053	0.0403044	0.0372355	0.0342238	0.0320658	0.0324958	0.0400152	0.0444155	0.042369	0.0333076	0.0318985	0.0348535	0.0340677	0.0317393	0.0291655	0.0272975	0.0254145	0.0246253	0.0247715	0.0221935	0.0204579	0.0204577	0.0199797	0.0180564	0.0156578	0.0152586	0.01614	0.0170702	0.0167606	0.017429	0.0173243	0.0151658	0.0153356
X017_1915_513_b3_g.asd	17	1915	b3	g	0.0635481	0.052367	0.0495421	0.0363948	0.0207155	0.0196861	0.035583	0.0447496	0.027123	0.0245572	0.0276439	0.0262353	0.0300149	0.025458	0.0120895	0.0155503	0.0175276	0.0139289	0.0130766	0.015598	0.0184307	0.01568	0.0190292	0.0220649	0.0151002	0.0118583	0.0107431	0.00910314	0.0107243	0.0121929	0.0113909	0.00928724	0.00920046	0.0110538	0.0104724	0.0080445	0.00579931	0.00731449	0.00783497	0.00741162	0.00755599	0.00893997	0.00933933	0.00747632	0.00968863
X017_1915_513_b3_m.asd	17	1915	b3	m	0.0436988	0.0421001	0.0595273	0.0617189	0.0468128	0.0251128	0.0216835	0.0278455	0.028831	0.0280694	0.0319259	0.0402835	0.0295152	0.0142404	0.00607574	0.01238	0.0192213	0.0214581	0.0205568	0.0226151	0.0238382	0.0147158	0.0139044	0.0179085	0.0178307	0.0212013	0.01968	0.00872794	0.0104693	0.014241	0.0130488	0.0127389	0.011171	0.00856741	0.00861639	0.00576681	0.00255907	0.00690882	0.00988084	0.0109169	0.011805	0.0110579	0.00955893	0.0084536	0.00855346
X017_1915_VII_t1_c.asd	17	1915	t1	c	0.100642	0.0737644	0.0473603	0.0400034	0.0481697	0.0583654	0.0558171	0.052893	0.0627093	0.0546401	0.0417689	0.0368692	0.0390116	0.0404125	0.0374705	0.0333002	0.0287317	0.0254439	0.0265072	0.0307051	0.0342937	0.0314314	0.0302514	0.0299124	0.0273428	0.0232418	0.0186723	0.0154423	0.0189889	0.0214162	0.018937	0.0184344	0.0171921	0.0150085	0.015079	0.0135272	0.011992	0.0158372	0.0138325	0.00964997	0.0111304	0.0141523	0.0152408	0.0126308	0.0120338
X017_1915_VII_t1_g.asd	17	1915	t1	g	0.0755208	0.0517116	0.0523455	0.0460259	0.036776	0.0402674	0.0468407	0.0447419	0.0271085	0.0224958	0.0225297	0.0196204	0.0265319	0.0254095	0.0128764	0.0127049	0.0170461	0.0203269	0.0158048	0.0201774	0.0273332	0.0188554	0.0152156	0.0171916	0.0200219	0.0218227	0.0183917	0.00904087	0.00880704	0.0109899	0.0107307	0.00998637	0.011392	0.0142001	0.0134292	0.00865924	0.00373585	0.00619956	0.00767979	0.00787156	0.00876794	0.00984943	0.00976545	0.00786729	0.00742842
X017_1915_VII_t1_m.asd	17	1915	t1	m	0.0587884	0.0613765	0.0320619	0.0217097	0.0270221	0.0242931	0.0194515	0.0185633	0.0254724	0.0271169	0.0240873	0.0188693	0.0130731	0.00974916	0.0100658	0.0130666	0.0139753	0.012569	0.0127882	0.0172511	0.0201928	0.0103873	0.0113349	0.0158992	0.0102611	0.00948086	0.00954642	0.00616841	0.00682805	0.00705719	0.00488039	0.00576527	0.00560837	0.00414268	0.00667099	0.00553424	0.00228856	0.00436169	0.0041184	0.00329263	0.00587965	0.0062176	0.00527387	0.00490086	0.00584987
X017_1915_XV_t2_c.asd	17	1915	t2	c	0.0959313	0.0740031	0.0869616	0.0864904	0.0725069	0.0614209	0.0519993	0.0447558	0.0404524	0.0480279	0.0557317	0.0551142	0.0540841	0.0434072	0.0268777	0.0363631	0.0427797	0.0397148	0.0419378	0.038988	0.0322287	0.0286971	0.0264615	0.0244943	0.0221604	0.0219998	0.022365	0.0214318	0.0189615	0.0171436	0.0173939	0.0198292	0.0209588	0.0195667	0.0168919	0.0136365	0.0116423	0.0137213	0.0153323	0.0157572	0.01548	0.0147416	0.0135624	0.0121875	0.0124106
X017_1915_XV_t2_g.asd	17	1915	t2	g	0.0769238	0.0699327	0.0527696	0.0446569	0.0437955	0.0393434	0.0320312	0.0266504	0.0277342	0.0351452	0.0359805	0.0247454	0.0207431	0.020859	0.0216206	0.0207878	0.0164628	0.0120123	0.0181957	0.0223824	0.0226239	0.0215072	0.0199282	0.0198149	0.0223346	0.0187535	0.0111842	0.00478952	0.0113478	0.0169793	0.014205	0.0126069	0.0106722	0.00822521	0.00651971	0.00598019	0.00590502	0.00460251	0.00712796	0.00983598	0.00710359	0.00740466	0.00841694	0.00723191	0.00752255
X018_1909_201_b3_m.asd	18	1909	b3	m	0.135628	0.14242	0.129584	0.125228	0.131928	0.141781	0.120412	0.0890303	0.0758646	0.0752301	0.076369	0.0722675	0.0694893	0.0662336	0.0608186	0.0504472	0.0450442	0.0463308	0.0489976	0.0480522	0.0439906	0.040422	0.0406451	0.042749	0.043315	0.0430606	0.0390992	0.0309733	0.0302072	0.0336185	0.0368293	0.0344545	0.0320766	0.0310472	0.0276114	0.0225698	0.0198956	0.026491	0.0287194	0.0276155	0.0283822	0.0252667	0.0218353	0.0217099	0.0212152
X018_1909_001_t1_c.asd	18	1909	t1	c	0.13705	0.129535	0.140495	0.139647	0.133109	0.142134	0.137551	0.118425	0.0933403	0.103622	0.111649	0.091553	0.0790652	0.0768159	0.0787437	0.0628843	0.0550554	0.0596142	0.0609271	0.0605898	0.0577628	0.0510598	0.0487966	0.0484859	0.0453447	0.0470302	0.0477668	0.0427497	0.0397922	0.0395319	0.0407271	0.0389624	0.0372772	0.0357986	0.0303309	0.0267366	0.0261316	0.0270765	0.0277134	0.0278282	0.0277917	0.026964	0.0253508	0.0234451	0.0237167
X018_1909_001_t1_g.asd	18	1909	t1	g	0.0770807	0.0815907	0.074756	0.0630615	0.0588194	0.0763682	0.0686936	0.0559204	0.0644003	0.059758	0.0521099	0.0507015	0.0461529	0.0416842	0.0383583	0.0311137	0.0303912	0.0349549	0.0303688	0.0273425	0.0275954	0.0293782	0.0268841	0.0239207	0.0261617	0.0271556	0.0245683	0.0186613	0.0175334	0.0181425	0.0185434	0.0218031	0.0219409	0.0183163	0.0173508	0.0132775	0.00913114	0.0135949	0.0169902	0.0176266	0.0163546	0.0133935	0.0112686	0.0117149	0.0113424
X018_1909_001_t1_m.asd	18	1909	t1	m	0.0696905	0.0933671	0.083736	0.0736018	0.0687447	0.0665298	0.0641392	0.0615286	0.059619	0.0627069	0.0601868	0.0478016	0.0465883	0.0454586	0.0389976	0.0331585	0.0271734	0.0234591	0.0299219	0.0328514	0.0309307	0.0284868	0.0270614	0.0270223	0.0277751	0.0246253	0.0199074	0.0171524	0.0202959	0.0235475	0.023411	0.0224282	0.0212053	0.0195136	0.015496	0.0131831	0.0140661	0.0185474	0.017397	0.0137942	0.014355	0.0131407	0.011304	0.0108061	0.0119022
X018_1909_005_t2_c.asd	18	1909	t2	c	0.136824	0.140441	0.148746	0.135125	0.112886	0.112695	0.117319	0.115109	0.0990973	0.088249	0.084372	0.0839986	0.0756616	0.0694395	0.0692718	0.068236	0.0602138	0.0487523	0.049901	0.0511875	0.0504809	0.0498327	0.0464018	0.0433101	0.0444047	0.0421454	0.0392963	0.038628	0.0349577	0.0326325	0.0334425	0.031907	0.0322735	0.0340163	0.0296966	0.026245	0.0257711	0.0281599	0.0291569	0.0284222	0.0269751	0.0245599	0.0231439	0.024071	0.0245027
X018_1909_005_t2_g.asd	18	1909	t2	g	0.0840533	0.0765591	0.0728458	0.0729448	0.0770249	0.0846726	0.0776485	0.0662419	0.0637343	0.0607822	0.0580228	0.0565879	0.0574095	0.0531578	0.0429605	0.0370709	0.0330033	0.0312638	0.0370796	0.0354601	0.0297933	0.0329918	0.0289759	0.0234922	0.0267766	0.0296746	0.0293257	0.0252966	0.022513	0.0222468	0.0239653	0.0240061	0.0235113	0.0219546	0.0157838	0.0110442	0.0107614	0.0168386	0.0201223	0.0194994	0.0168696	0.0158806	0.0148503	0.0124843	0.0151379
X018_1909_005_t2_m.asd	18	1909	t2	m	0.0642016	0.0898136	0.0848598	0.0616539	0.0440269	0.0617544	0.0645774	0.0564492	0.0513788	0.0526112	0.0519103	0.0447166	0.0426898	0.0398115	0.0348963	0.0383736	0.0340934	0.0233334	0.0270012	0.0301093	0.0289402	0.0239001	0.0211005	0.0213906	0.0235478	0.0236677	0.0210158	0.0169178	0.0190512	0.0223126	0.0227913	0.0204946	0.0182526	0.0168235	0.014484	0.0115325	0.0105192	0.0160346	0.0169126	0.0142517	0.0129399	0.0122794	0.0119294	0.0116845	0.0123376
X018_1909_009_t3_c.asd	18	1909	t3	c	0.151666	0.1641	0.141959	0.13158	0.136248	0.142484	0.137748	0.123516	0.105904	0.103219	0.0979291	0.0793973	0.0723455	0.0737612	0.0761288	0.0629373	0.0547151	0.0563501	0.059245	0.0598208	0.0570024	0.0512623	0.0482501	0.0476137	0.0470824	0.045398	0.0422659	0.0384162	0.0376003	0.0386427	0.0401001	0.0409854	0.0402225	0.0372244	0.0310173	0.0281471	0.029231	0.0313874	0.0317783	0.0299776	0.0267809	0.025446	0.0248223	0.023634	0.0244637
X018_1909_009_t3_g.asd	18	1909	t3	g	0.0840619	0.105132	0.100671	0.0844295	0.0747865	0.0925445	0.0927104	0.0769896	0.0573683	0.0466467	0.0475013	0.0557132	0.0524422	0.0464649	0.0430866	0.0398886	0.0353236	0.0308714	0.0326987	0.0310859	0.0277755	0.0302872	0.027375	0.024433	0.0296334	0.0287878	0.0239794	0.0200148	0.0218855	0.0254612	0.0269728	0.0238606	0.0222844	0.0228067	0.0185835	0.0142205	0.0127778	0.0173057	0.018355	0.0166657	0.0161023	0.0151292	0.0142977	0.0141676	0.0139822
X018_1909_009_t3_m.asd	18	1909	t3	m	0.0609654	0.0819419	0.0768275	0.0669054	0.0608817	0.0642783	0.0588741	0.0508562	0.0501363	0.057945	0.0590583	0.0461045	0.0385662	0.0386012	0.0422876	0.0352372	0.0286475	0.0267869	0.0293417	0.0292495	0.0262249	0.0233904	0.0199616	0.0181164	0.0202763	0.0249463	0.0247291	0.0164548	0.0193459	0.0229759	0.0206002	0.0169152	0.015829	0.0169778	0.0140821	0.0114375	0.0112604	0.0152637	0.016625	0.0148323	0.011758	0.01141	0.01139	0.00947363	0.0104969
X018_1909_087_m1_c.asd	18	1909	m1	c	0.141158	0.14445	0.154531	0.151722	0.137789	0.125073	0.118514	0.111421	0.0974204	0.0934864	0.0928346	0.0889805	0.0868727	0.0814691	0.0715738	0.0619239	0.0568263	0.0565127	0.0578157	0.0556805	0.0514582	0.0501467	0.049026	0.0479704	0.0474107	0.0477886	0.0445537	0.0359232	0.0346325	0.0376898	0.0411179	0.0411452	0.0399499	0.037652	0.0310429	0.0260062	0.0252594	0.0302299	0.032092	0.0307776	0.0291138	0.0266815	0.0247743	0.0245482	0.0260177
X018_1909_087_m1_g.asd	18	1909	m1	g	0.0980051	0.0931383	0.0981909	0.0809539	0.0613695	0.0790269	0.0794743	0.0686532	0.0630613	0.0640707	0.0639253	0.0570155	0.0459225	0.0391854	0.0385993	0.0338921	0.0300231	0.027994	0.0250962	0.0237542	0.0250515	0.0297865	0.0261265	0.023072	0.0327261	0.0325482	0.0256327	0.0191623	0.0194475	0.0214967	0.0218504	0.0222687	0.0213138	0.0187304	0.015451	0.0126989	0.0122444	0.0165248	0.0174757	0.015764	0.0148316	0.0147131	0.0140694	0.0122003	0.013142
X018_1909_087_m1_m.asd	18	1909	m1	m	0.0726936	0.0805545	0.0778038	0.0695786	0.0680429	0.0880365	0.0905821	0.0751931	0.0520948	0.0502023	0.0590036	0.0640979	0.0520677	0.0431811	0.0441076	0.0350559	0.0266908	0.0243539	0.0316302	0.0340579	0.0310564	0.0287528	0.0252787	0.023349	0.0261023	0.0304321	0.0302953	0.0227538	0.0187986	0.0196254	0.0233842	0.023136	0.0225596	0.0225974	0.0209979	0.0178043	0.0145059	0.0137638	0.0153644	0.0175805	0.0181901	0.0167384	0.0145434	0.0130048	0.0119475
X018_1909_093_m2_c.asd	18	1909	m2	c	0.163123	0.148226	0.146793	0.133885	0.120797	0.131713	0.119055	0.0989798	0.0965477	0.107016	0.108415	0.0897956	0.0753546	0.06958	0.0710106	0.0709123	0.0650412	0.0562972	0.0570408	0.0578055	0.055909	0.051133	0.0486612	0.0491674	0.0512758	0.0478422	0.0423195	0.0392177	0.0396398	0.041184	0.0417481	0.0398518	0.0386991	0.0388055	0.0373348	0.0354845	0.0340868	0.0340532	0.0331161	0.0309806	0.0282258	0.028241	0.0290696	0.0285385	0.0283588
X018_1909_093_m2_g.asd	18	1909	m2	g	0.102198	0.0829744	0.0718495	0.0683805	0.0706714	0.0743315	0.0683588	0.0620135	0.0650853	0.0568782	0.0510923	0.0560285	0.0515775	0.0466861	0.0448776	0.0371214	0.0317037	0.0304758	0.0298249	0.0276731	0.0256755	0.0278542	0.0268981	0.0250334	0.0264401	0.0257055	0.0232804	0.020917	0.0221366	0.0228061	0.0213487	0.0235328	0.0233257	0.019884	0.0190311	0.0165383	0.0144107	0.0186734	0.0179349	0.015303	0.0175985	0.0160344	0.0139626	0.0150955	0.0147672
X018_1909_093_m2_m.asd	18	1909	m2	m	0.0789565	0.0833397	0.0750076	0.0640582	0.0618288	0.0797913	0.0848454	0.0752112	0.0575039	0.0500461	0.0460882	0.0401632	0.0451455	0.0483251	0.0431278	0.0332835	0.0228221	0.0165534	0.0238437	0.024154	0.0203517	0.0270744	0.0246038	0.0188202	0.0213066	0.0240827	0.0251942	0.0240791	0.0218435	0.0207576	0.0209498	0.016826	0.0157593	0.0189886	0.0208635	0.0180611	0.0133047	0.0138123	0.0149831	0.0147859	0.012387	0.0148332	0.0171609	0.0145657	0.0129369
X018_1909_099_m3_c.asd	18	1909	m3	c	0.135066	0.14935	0.146581	0.128226	0.113351	0.128979	0.126431	0.105985	0.080244	0.0771917	0.0821358	0.0801041	0.0706601	0.0658352	0.067736	0.0597031	0.0505815	0.0458114	0.0509538	0.0518875	0.0496241	0.0526986	0.0484715	0.041637	0.0409312	0.0437095	0.0434321	0.0367778	0.0375238	0.0376989	0.0330024	0.0294843	0.0299226	0.0327307	0.0299886	0.0261118	0.024359	0.0283404	0.0286776	0.0260897	0.0244537	0.0236701	0.0233057	0.0228893	0.0224337
X018_1909_099_m3_g.asd	18	1909	m3	g	0.0805061	0.0964856	0.100589	0.0884203	0.0724898	0.0735767	0.0723684	0.0677275	0.0623691	0.0600011	0.0571314	0.0519799	0.0522399	0.0528593	0.0489527	0.0324979	0.028104	0.0363811	0.0328542	0.0291136	0.0280151	0.029752	0.0256567	0.0221955	0.0283126	0.0307985	0.0276558	0.0205035	0.0174601	0.0183012	0.0211142	0.0218854	0.0217356	0.0205168	0.015818	0.0124331	0.0123046	0.0160606	0.0190439	0.0194696	0.0170108	0.016421	0.0153887	0.0119555	0.0122212
X018_1909_099_m3_m.asd	18	1909	m3	m	0.0911139	0.101846	0.0948292	0.0761809	0.063462	0.078991	0.0736601	0.0571563	0.0492163	0.05189	0.05705	0.057921	0.0552284	0.0484509	0.0391004	0.0317653	0.0271641	0.0260438	0.0301653	0.0334309	0.0329328	0.0268827	0.0226843	0.0228026	0.0273419	0.0301145	0.0284848	0.0223468	0.01828	0.018132	0.0209695	0.0207165	0.0195844	0.0186742	0.0181164	0.0164841	0.0147528	0.015554	0.0154421	0.0147086	0.0146197	0.0130073	0.0118473	0.0128501	0.0131631
X018_1909_109_m4_c.asd	18	1909	m4	c	0.161381	0.158336	0.155791	0.151615	0.145927	0.140153	0.126626	0.108233	0.0902994	0.0798132	0.0789754	0.0846549	0.0816926	0.073916	0.0655107	0.0592222	0.057821	0.0592231	0.0554857	0.050311	0.0460779	0.0453595	0.0422223	0.0413911	0.0487379	0.0498523	0.0459016	0.0403812	0.0340945	0.0311172	0.0329875	0.0362201	0.0388925	0.0391957	0.0344148	0.0290085	0.0259469	0.0278917	0.0290372	0.0289902	0.0289025	0.0258127	0.0227793	0.0226028	0.0217487
X018_1909_109_m4_g.asd	18	1909	m4	g	0.0572757	0.0781895	0.0931837	0.0794052	0.0579593	0.0699242	0.0741983	0.0649233	0.0469312	0.0534829	0.0583019	0.0438776	0.0407064	0.0444224	0.0476193	0.0382007	0.0282707	0.0229968	0.0226395	0.0260244	0.0295373	0.0278457	0.0272833	0.0281662	0.0288658	0.0254818	0.0202827	0.0166422	0.0180102	0.0216642	0.0244397	0.0224999	0.0203376	0.0191465	0.0158399	0.014002	0.0148251	0.0184751	0.0180612	0.0156336	0.0157873	0.0146441	0.0136356	0.0142298	0.0138339
X018_1909_109_m4_m.asd	18	1909	m4	m	0.0608486	0.0693337	0.083643	0.0779532	0.0627721	0.0650098	0.0690947	0.0690381	0.061958	0.0534693	0.0488214	0.0492405	0.0458059	0.0433196	0.0418937	0.0300782	0.0232788	0.0248087	0.0277151	0.0255202	0.0222313	0.0281001	0.0261504	0.0220429	0.0260618	0.0261834	0.0225199	0.018072	0.0200116	0.0230386	0.023178	0.0204447	0.0189253	0.0187822	0.0147351	0.0116055	0.0114204	0.0151667	0.0159289	0.0137357	0.0111422	0.0116078	0.0120943	0.0100581	0.0115465
X018_1909_191_b1_c.asd	18	1909	b1	c	0.212146	0.205456	0.190299	0.175909	0.174051	0.195618	0.17561	0.137915	0.120195	0.124747	0.130989	0.124101	0.112637	0.10408	0.099755	0.0893465	0.0835559	0.0837532	0.0829062	0.0788572	0.0726933	0.0677493	0.0633257	0.0599236	0.0584024	0.0622787	0.0634651	0.056434	0.0540078	0.0539861	0.0537971	0.0519585	0.0519837	0.0531462	0.0488294	0.0425506	0.0379224	0.039529	0.0418122	0.0423288	0.0398943	0.0367181	0.0347595	0.0351456	0.036097
X018_1909_191_b1_g.asd	18	1909	b1	g	0.112771	0.116872	0.140639	0.135051	0.114461	0.120211	0.112596	0.0934336	0.0738803	0.0745418	0.079227	0.0739654	0.0630917	0.0581586	0.0615488	0.0602913	0.0539017	0.046273	0.0488869	0.0463299	0.0406076	0.042257	0.0407939	0.0383936	0.0398134	0.0392108	0.0357043	0.0303085	0.0278481	0.0291633	0.0326145	0.0316061	0.0298832	0.0287098	0.0264653	0.0236951	0.0220123	0.0240407	0.0257305	0.0259058	0.0245387	0.0240988	0.0237558	0.0225534	0.0218024
X018_1909_191_b1_m.asd	18	1909	b1	m	0.110964	0.118317	0.130651	0.119198	0.101222	0.113113	0.106459	0.0897023	0.0806026	0.0791664	0.0804129	0.0794727	0.0731682	0.0677673	0.0648292	0.0560961	0.0493325	0.046902	0.0471783	0.0463688	0.043373	0.0384474	0.0339492	0.0341466	0.0419499	0.0425975	0.0374363	0.0312647	0.0317578	0.0325416	0.0301544	0.0292253	0.0306989	0.0326832	0.0287799	0.0232223	0.019511	0.0216006	0.0235021	0.0240039	0.0234481	0.0219444	0.0202401	0.018824	0.0160483
X018_1909_195_b2_c.asd	18	1909	b2	c	0.219217	0.221994	0.208399	0.203065	0.199147	0.178524	0.16649	0.15904	0.147766	0.136742	0.129255	0.125453	0.118292	0.10939	0.101201	0.0978196	0.0921252	0.0835947	0.0782	0.0780791	0.0797091	0.0760842	0.07149	0.0694422	0.0722031	0.0699381	0.0641528	0.0584294	0.0562571	0.0570214	0.0585498	0.0552614	0.0527661	0.0518377	0.0466945	0.0432053	0.0429185	0.0453021	0.0458364	0.0443267	0.0421809	0.0406633	0.04019	0.0405711	0.0398281
X018_1909_195_b2_g.asd	18	1909	b2	g	0.122714	0.134798	0.124792	0.110273	0.106841	0.129423	0.122193	0.0972109	0.0788127	0.0750193	0.0791151	0.0829897	0.0814763	0.0754958	0.0670607	0.059027	0.0514649	0.0467153	0.0519348	0.0519349	0.0465342	0.0427866	0.0371274	0.0346261	0.0409096	0.0444558	0.0420346	0.0340559	0.0288478	0.0282869	0.0316705	0.0346844	0.035066	0.0326072	0.0294057	0.0263988	0.0249522	0.0267788	0.0290708	0.029591	0.0267419	0.0241684	0.0237077	0.0255569	0.0240793
X018_1909_195_b2_m.asd	18	1909	b2	m	0.127921	0.132178	0.126392	0.112537	0.10094	0.10588	0.105434	0.0982423	0.0880627	0.0837495	0.0823166	0.0795757	0.0728308	0.0649367	0.0584627	0.0558597	0.0515116	0.0467447	0.052308	0.050352	0.0432069	0.0431991	0.0396944	0.0368137	0.0410653	0.0408395	0.0375696	0.0345816	0.0337064	0.0340349	0.034462	0.0338199	0.0331534	0.0320986	0.0277522	0.0257805	0.0264747	0.0269833	0.0276075	0.0262857	0.021137	0.0213629	0.0234686	0.0229813	0.021839
X018_1909_201_b3_c.asd	18	1909	b3	c	0.229929	0.223695	0.207472	0.192585	0.182636	0.178715	0.171877	0.159752	0.143618	0.142311	0.139298	0.123957	0.117988	0.113338	0.104889	0.092919	0.084564	0.0821174	0.084902	0.0836601	0.0795097	0.0790573	0.0782388	0.0750597	0.0687346	0.065765	0.0634538	0.0591031	0.0560851	0.0550849	0.0556227	0.0552108	0.053773	0.0515518	0.0491814	0.0468452	0.0455398	0.0469424	0.0460981	0.0446801	0.0460209	0.045786	0.0434175	0.0397059	0.0381871
X018_1909_201_b3_g.asd	18	1909	b3	g	0.13104	0.140269	0.130953	0.114027	0.101116	0.104964	0.102253	0.0902588	0.073623	0.0817207	0.0874674	0.0730215	0.0681652	0.0669722	0.0641917	0.0574199	0.0512292	0.0480346	0.0498987	0.0487505	0.0446171	0.0415677	0.0377845	0.0347612	0.0344951	0.0358677	0.0352193	0.0307092	0.029488	0.0303291	0.0318111	0.0339533	0.0339942	0.031493	0.0286508	0.0261661	0.0247382	0.0250336	0.0257131	0.025858	0.0248237	0.0234997	0.0224898	0.0222009	0.0227462
X019_1894_XVII_t3_m.asd	19	1894	t3	m	0.149864	0.141686	0.14506	0.127089	0.0999593	0.091008	0.0784453	0.0750614	0.0923896	0.0806749	0.0594139	0.0507755	0.0588585	0.0682804	0.0697633	0.0611486	0.050837	0.0428298	0.0369603	0.0370957	0.0424177	0.0496549	0.0411598	0.0273745	0.0255364	0.0321231	0.0364582	0.0313759	0.0273732	0.0248742	0.0236414	0.0241406	0.024002	0.0236833	0.028344	0.0294125	0.0259474	0.0212625	0.018784	0.0185266	0.0191196	0.0209593	0.0213019	0.0182412	0.0152476
X019_1894_157_m1_c.asd	19	1894	m1	c	0.142469	0.127863	0.13016	0.12502	0.117242	0.121545	0.106412	0.0916481	0.099897	0.0856363	0.071224	0.075634	0.0830596	0.0754879	0.0534709	0.0505995	0.0561726	0.0609738	0.0535896	0.0466295	0.043457	0.0436283	0.0402887	0.0354235	0.033556	0.0382726	0.0407271	0.0348265	0.033335	0.031514	0.0276395	0.0300156	0.0328305	0.0332795	0.0314053	0.0282038	0.0249999	0.0234624	0.021991	0.0211039	0.0217349	0.0225375	0.0221338	0.0198884	0.0178143
X019_1894_157_m1_g.asd	19	1894	m1	g	0.132902	0.129159	0.121382	0.108631	0.0918888	0.0734387	0.0613399	0.0651544	0.0865322	0.072931	0.0533957	0.0536384	0.0572219	0.0535925	0.0423633	0.0403625	0.0423912	0.0443753	0.0418939	0.0391298	0.037115	0.0355788	0.0368198	0.0362954	0.0291831	0.03055	0.0338342	0.0318614	0.0290402	0.0259864	0.0237368	0.0258296	0.0257322	0.0234529	0.0285802	0.0288012	0.0241652	0.0219284	0.0189885	0.0169299	0.0181488	0.01981	0.0205986	0.0198829	0.0183229
X019_1894_157_m1_m.asd	19	1894	m1	m	0.108312	0.109601	0.0982399	0.0822163	0.070917	0.0747415	0.0708702	0.0669998	0.0724031	0.0516922	0.0371047	0.0518455	0.0681015	0.0661724	0.0453528	0.0341565	0.0351414	0.0420387	0.0371995	0.0320793	0.0303312	0.0329868	0.030843	0.0257539	0.0228239	0.0262394	0.027396	0.0205599	0.0202921	0.0202101	0.017335	0.0200901	0.0217047	0.0201226	0.0181866	0.0192316	0.0210887	0.0176494	0.0137379	0.0117593	0.0129949	0.0142221	0.0143716	0.0132882	0.0129052
X019_1894_167_m2_c.asd	19	1894	m2	c	0.168944	0.179024	0.17179	0.152635	0.136498	0.142661	0.133407	0.122604	0.127781	0.101153	0.0764963	0.0810353	0.0914025	0.0925005	0.0812611	0.070729	0.0719847	0.0788258	0.0632687	0.0562746	0.0584824	0.0562661	0.0545752	0.0511175	0.0433666	0.0465904	0.0508393	0.0467404	0.0434963	0.0396134	0.0354407	0.0381791	0.0397769	0.0383304	0.0396145	0.0389551	0.0359877	0.0326166	0.0296107	0.0285484	0.0306338	0.0318871	0.0304507	0.0263929	0.026673
X019_1894_167_m2_g.asd	19	1894	m2	g	0.157601	0.168066	0.128539	0.108692	0.105679	0.0924351	0.0840657	0.0860361	0.0970444	0.0793373	0.0627896	0.0707236	0.0818512	0.0779718	0.0583965	0.0521701	0.0481091	0.0432563	0.0418322	0.0428901	0.0444254	0.043497	0.0402924	0.0354931	0.030691	0.0362521	0.0415685	0.0374888	0.0334815	0.0285623	0.023444	0.0252187	0.0270357	0.0272338	0.0312368	0.0299877	0.0250589	0.0246182	0.0233781	0.0226709	0.0251541	0.0257475	0.0248383	0.0237538	0.0232103
X019_1894_167_m2_m.asd	19	1894	m2	m	0.144335	0.133578	0.110211	0.0992915	0.0976742	0.0924011	0.0848253	0.0816378	0.0864538	0.0660837	0.0520573	0.0656784	0.0717179	0.0666304	0.0534072	0.0419508	0.043174	0.0539029	0.0571134	0.0498942	0.0395163	0.0403364	0.037795	0.0329044	0.0308418	0.0361646	0.0399552	0.0350933	0.0286097	0.0250035	0.0257022	0.026318	0.0281523	0.030754	0.0313211	0.0304034	0.0280828	0.0242354	0.021207	0.0193658	0.0184534	0.0212039	0.0239985	0.0233451	0.0208316
X019_1894_175_m3_c.asd	19	1894	m3	c	0.170193	0.162835	0.160203	0.142932	0.119586	0.109006	0.105413	0.1059	0.106597	0.0927693	0.0833436	0.0904843	0.0930577	0.0831392	0.0640144	0.0584074	0.0632942	0.0695162	0.0565448	0.05423	0.059489	0.0528892	0.0460809	0.0417771	0.0404098	0.0444745	0.046334	0.040833	0.0385086	0.0364892	0.0339195	0.0379047	0.0383083	0.03389	0.0349826	0.0336842	0.0302152	0.0293206	0.0280239	0.0266605	0.0263886	0.0272598	0.0266523	0.0231683	0.0233235
X019_1894_175_m3_g.asd	19	1894	m3	g	0.127369	0.127992	0.134809	0.120523	0.0965847	0.0894103	0.0852605	0.0863634	0.0937476	0.0747305	0.0598174	0.0701572	0.0723992	0.0695323	0.0642082	0.0547666	0.046911	0.043381	0.0453078	0.0468458	0.0467356	0.0459426	0.0436372	0.0399889	0.0359458	0.0394658	0.0411876	0.0340439	0.0313813	0.028936	0.0251496	0.0283033	0.0293653	0.026936	0.0294115	0.0308027	0.0297925	0.0273476	0.0239377	0.0215067	0.0220705	0.0247339	0.0248256	0.019595	0.0174847
X019_1894_175_m3_m.asd	19	1894	m3	m	0.155393	0.169906	0.138018	0.108855	0.0932759	0.089896	0.0873245	0.0901688	0.100659	0.0715299	0.0480179	0.062961	0.0765707	0.0743654	0.0574051	0.0507108	0.0457803	0.0407444	0.0395479	0.0418421	0.044902	0.0443333	0.0403456	0.0347272	0.0302962	0.0365599	0.0395087	0.029047	0.0254166	0.0242636	0.0226696	0.0254553	0.0276868	0.028216	0.0308117	0.0310036	0.0281778	0.0237713	0.0197853	0.0181462	0.0200215	0.0203667	0.0198041	0.0196822	0.0194601
X019_1894_179_m4_c.asd	19	1894	m4	c	0.161734	0.157395	0.14432	0.127707	0.116737	0.122732	0.113487	0.101424	0.103602	0.0907161	0.0807869	0.0867132	0.0874778	0.0786761	0.0642924	0.064377	0.0652087	0.0617603	0.0551079	0.0548209	0.056938	0.0499191	0.0452796	0.0444414	0.0457032	0.0461925	0.0445211	0.0406545	0.0386593	0.0362403	0.0327412	0.0324483	0.0319814	0.0311972	0.0349546	0.0351721	0.0320245	0.0306309	0.0283678	0.0262285	0.0260674	0.0289153	0.029371	0.0238474	0.0221076
X019_1894_179_m4_g.asd	19	1894	m4	g	0.154708	0.148954	0.126348	0.117231	0.11705	0.109393	0.0977397	0.0938512	0.104477	0.0815732	0.0626605	0.0750086	0.0812853	0.0735406	0.056017	0.0528644	0.056156	0.0595706	0.0557994	0.0547097	0.0555454	0.0524541	0.0394241	0.0288763	0.0356738	0.0426204	0.0423187	0.0332624	0.0291617	0.0275543	0.0263376	0.0272454	0.0285363	0.0292142	0.0290622	0.02687	0.0242557	0.0249028	0.0229728	0.0203931	0.0212006	0.0246055	0.0254637	0.0207453	0.0208475
X019_1894_179_m4_m.asd	19	1894	m4	m	0.134949	0.124484	0.106257	0.0907199	0.0825915	0.0844727	0.0828032	0.077912	0.0725828	0.0579845	0.0496077	0.057069	0.0645807	0.0577982	0.0379032	0.0330225	0.0364928	0.0416695	0.0397641	0.0367894	0.0336716	0.029294	0.0273991	0.0266286	0.0247787	0.0293887	0.032829	0.0288074	0.0251595	0.020876	0.0169306	0.0216507	0.0248801	0.0236276	0.0229141	0.0229851	0.0226056	0.0190927	0.0166737	0.0154095	0.0142272	0.0168982	0.0185218	0.0152106	0.0146913
X019_1894_273_b1_c.asd	19	1894	b1	c	0.152817	0.148445	0.150368	0.141968	0.130171	0.130087	0.113054	0.0938197	0.091268	0.0773298	0.066515	0.0708233	0.0797146	0.07861	0.0648985	0.0540321	0.052605	0.0576488	0.0555936	0.0523103	0.0495658	0.0479764	0.0428523	0.0371413	0.0355797	0.0386194	0.0423214	0.0428418	0.0382731	0.0328621	0.0296882	0.0285831	0.0306291	0.0336709	0.0300303	0.0279054	0.0283281	0.0284715	0.0262127	0.0234287	0.0231078	0.0238379	0.0235336	0.0210812	0.0201617
X019_1894_273_b1_g.asd	19	1894	b1	g	0.147418	0.166673	0.141961	0.121543	0.111355	0.104211	0.0960174	0.0940835	0.103353	0.0915005	0.0750953	0.0700551	0.0715496	0.068247	0.0585162	0.0583342	0.0614918	0.062766	0.055054	0.0521866	0.0534346	0.0507728	0.0468497	0.0433962	0.041772	0.0411267	0.0389339	0.0342731	0.0342687	0.0358282	0.0360686	0.0333237	0.032274	0.0333254	0.0309996	0.031972	0.034266	0.0304602	0.0268193	0.0253081	0.0263581	0.0290405	0.0288177	0.023455	0.0242663
X019_1894_273_b1_m.asd	19	1894	b1	m	0.128469	0.120798	0.12267	0.101532	0.0746386	0.0770133	0.0753537	0.0770029	0.0905535	0.0650731	0.0455143	0.0622927	0.0614862	0.0546688	0.0487333	0.0363583	0.0346108	0.0422223	0.0385425	0.0375048	0.0384338	0.0341392	0.0293725	0.0254369	0.0230132	0.0281585	0.0312142	0.0250962	0.0221712	0.0211269	0.0204462	0.0204169	0.0211437	0.0224951	0.0243993	0.0238022	0.0213111	0.0199305	0.0170617	0.0148754	0.0164235	0.0177691	0.0174946	0.0152615	0.012651
X019_1894_283_b2_c.asd	19	1894	b2	c	0.15873	0.148343	0.149158	0.138992	0.122717	0.115236	0.113794	0.116591	0.119087	0.0948463	0.0741316	0.0781999	0.0765216	0.0740274	0.0723615	0.0638289	0.0553646	0.0511534	0.054628	0.0580368	0.0574687	0.0503944	0.0461535	0.0435688	0.0389632	0.0385605	0.0398195	0.0394328	0.0364499	0.0325409	0.0296328	0.0300115	0.0335293	0.037559	0.0348	0.0333055	0.0326614	0.0273739	0.0240507	0.0234787	0.0244357	0.0261121	0.0261891	0.0234934	0.0229579
X019_1894_283_b2_g.asd	19	1894	b2	g	0.169384	0.170543	0.141647	0.113815	0.0961581	0.0906571	0.100495	0.109452	0.10033	0.0754372	0.0599736	0.0683848	0.0735702	0.0690816	0.0577046	0.0577448	0.0587458	0.056047	0.0477666	0.0480929	0.0536686	0.0517576	0.0464215	0.0400284	0.0352309	0.0414926	0.0456228	0.0379738	0.0381723	0.036288	0.0284376	0.0289031	0.0307468	0.0311226	0.0315492	0.032795	0.0325233	0.0258973	0.0228486	0.0230041	0.0229252	0.0271411	0.0297265	0.0259323	0.0242807
X019_1894_283_b2_m.asd	19	1894	b2	m	0.120706	0.122244	0.115952	0.111909	0.108493	0.100509	0.0836818	0.0775266	0.0960041	0.0717054	0.0472607	0.056558	0.0633663	0.0607882	0.0505414	0.0467329	0.0440867	0.0416305	0.0430612	0.0410374	0.0369416	0.0366542	0.0357212	0.0314344	0.0232042	0.0312475	0.0377938	0.0278369	0.0202786	0.0180229	0.0205657	0.0235191	0.0247524	0.0239483	0.0226064	0.0228476	0.0237775	0.0224325	0.0185274	0.0152666	0.0164211	0.0173904	0.0173426	0.0162839	0.0144029
X019_1894_291_b3_c.asd	19	1894	b3	c	0.136528	0.145049	0.139729	0.129884	0.117109	0.10196	0.100513	0.109441	0.118151	0.0990224	0.0765481	0.0721049	0.0793088	0.0724936	0.0495047	0.0519897	0.0583181	0.0588739	0.0520182	0.0490011	0.0500805	0.0499679	0.0447217	0.0374428	0.0334477	0.0383913	0.0422546	0.037145	0.0325053	0.0316166	0.0339076	0.0309753	0.0284907	0.0288204	0.0315187	0.0316201	0.0292864	0.0279443	0.0255316	0.023213	0.0228821	0.0244177	0.0248012	0.0221244	0.0220127
X019_1894_291_b3_g.asd	19	1894	b3	g	0.1168	0.138765	0.126073	0.113329	0.106226	0.102083	0.0889941	0.082503	0.0961821	0.0820072	0.0659093	0.0699225	0.0764211	0.0718116	0.0555513	0.0485311	0.0491625	0.0523336	0.0466075	0.0475909	0.0514846	0.0446471	0.0372362	0.0339335	0.0368972	0.0380442	0.0376459	0.0365981	0.030913	0.0268636	0.0276157	0.0289141	0.0288458	0.0275564	0.0283214	0.026154	0.0224515	0.0226277	0.0215443	0.0203479	0.0217223	0.0230802	0.0236432	0.0229112	0.0190625
X019_1894_291_b3_m.asd	19	1894	b3	m	0.125691	0.131262	0.132633	0.115505	0.0927359	0.0877958	0.090828	0.0944197	0.0911993	0.0698021	0.0497099	0.0474957	0.0626795	0.062921	0.0423492	0.042358	0.0433974	0.0401264	0.0397095	0.0405598	0.0398725	0.0335326	0.0296924	0.0272667	0.023356	0.0280798	0.0315729	0.0261403	0.0251512	0.0253655	0.024287	0.0236859	0.0222331	0.0206158	0.0227254	0.0249289	0.0246541	0.0193155	0.0156737	0.0150517	0.0166322	0.0180891	0.018081	0.0162555	0.0151927
X019_1894_V_t1_c.asd	19	1894	t1	c	0.165054	0.152324	0.146078	0.130898	0.116086	0.119752	0.116663	0.110993	0.110282	0.093903	0.078988	0.078541	0.0780772	0.0730835	0.0629076	0.0504357	0.0515167	0.0617741	0.0538897	0.0500765	0.0516368	0.0506663	0.0469366	0.0413741	0.0359465	0.0386498	0.0416539	0.0378555	0.0325343	0.0283462	0.0271635	0.0310921	0.0324993	0.0301303	0.0306992	0.0304827	0.028248	0.0236559	0.020721	0.0208682	0.0240467	0.0252836	0.0240275	0.0212543	0.0205544
X019_1894_V_t1_g.asd	19	1894	t1	g	0.133115	0.147016	0.12322	0.106038	0.102576	0.107747	0.105047	0.0972485	0.0899416	0.0668504	0.0518893	0.0609657	0.0713433	0.0706593	0.0590987	0.0567498	0.0585478	0.0594045	0.0516467	0.0454883	0.044604	0.0501364	0.0423288	0.030408	0.0305199	0.0381193	0.0437195	0.0409692	0.0379381	0.0345479	0.0313212	0.032129	0.0328286	0.0321227	0.0321444	0.0310583	0.0289046	0.0267803	0.0230334	0.0217708	0.0276579	0.0298119	0.0270993	0.0216666	0.022142
X019_1894_V_t1_m.asd	19	1894	t1	m	0.125634	0.145938	0.116772	0.101336	0.0984728	0.0861963	0.077948	0.0794837	0.0896536	0.0673978	0.0434711	0.0434493	0.0486945	0.0498912	0.0454234	0.0455187	0.0446888	0.0416902	0.0393097	0.0342121	0.0284167	0.0266937	0.0266565	0.0276117	0.0291498	0.0309465	0.0287292	0.0213787	0.0235713	0.02714	0.0262799	0.0228394	0.0204133	0.0203622	0.0221992	0.0221638	0.020459	0.019913	0.015311	0.0116131	0.0157671	0.0178579	0.0176501	0.016633	0.015606
X019_1894_XI_t2_c.asd	19	1894	t2	c	0.1672	0.171115	0.14373	0.129416	0.122046	0.0992397	0.101166	0.117975	0.126845	0.0943226	0.0635299	0.0670235	0.0751118	0.0736556	0.0620746	0.0614399	0.0641167	0.0642426	0.0543079	0.0506393	0.052095	0.0486597	0.046745	0.0433957	0.034896	0.0385565	0.0431786	0.0386168	0.0378471	0.0358731	0.0311735	0.0337155	0.033404	0.0290198	0.0309085	0.031797	0.0301945	0.0274239	0.024454	0.0227816	0.0236985	0.0262465	0.0268511	0.0233044	0.0212178
X019_1894_XI_t2_g.asd	19	1894	t2	g	0.14162	0.124092	0.120695	0.117414	0.112101	0.106162	0.0977089	0.0919703	0.0922367	0.0726844	0.0575264	0.0645072	0.0732385	0.0711701	0.0572039	0.0480518	0.0403306	0.0351902	0.039027	0.0465154	0.0499848	0.039412	0.034399	0.0349837	0.0358792	0.0412327	0.0427843	0.0351127	0.0307009	0.0261521	0.0209339	0.0246808	0.0280448	0.0282376	0.0305562	0.0291114	0.0244781	0.0209664	0.0196539	0.0196218	0.0192368	0.0205336	0.0209114	0.0185597	0.0189744
X019_1894_XI_t2_m.asd	19	1894	t2	m	0.0956583	0.0940212	0.0913186	0.0867388	0.0809998	0.075637	0.0663748	0.0657906	0.0814024	0.0538263	0.0318368	0.0497073	0.0533951	0.0472894	0.038645	0.0365615	0.0367722	0.0359648	0.0295632	0.0297165	0.0339416	0.0321476	0.0258992	0.0206882	0.0224776	0.0284413	0.0306454	0.024584	0.0217203	0.0179856	0.0130148	0.0186862	0.0233368	0.0228582	0.0212208	0.0194093	0.0176446	0.0154334	0.0132673	0.0128611	0.0157432	0.0169584	0.0157868	0.0132028	0.0142982
X019_1894_XVII_t3_c.asd	19	1894	t3	c	0.174396	0.173607	0.154821	0.150514	0.152263	0.137977	0.118873	0.107893	0.113015	0.100482	0.0883438	0.0917532	0.0980343	0.0921503	0.0729058	0.0612074	0.0639342	0.0740721	0.06802	0.0595461	0.0545599	0.0568467	0.0561528	0.0503253	0.0410346	0.0461613	0.0495947	0.0386521	0.0372472	0.0373324	0.0342224	0.0358657	0.0377043	0.0382328	0.040198	0.036422	0.0290942	0.0262875	0.0265211	0.0274162	0.0263874	0.0272085	0.0280498	0.0269742	0.0256912
X019_1894_XVII_t3_g.asd	19	1894	t3	g	0.125768	0.136857	0.12672	0.110381	0.0972909	0.0960867	0.0932891	0.0957554	0.107728	0.0775304	0.0503373	0.0599612	0.0674554	0.065726	0.0561944	0.0513479	0.0513462	0.0525607	0.0450463	0.0443888	0.0474021	0.0412701	0.0405245	0.040205	0.0318838	0.0311131	0.0358607	0.0404395	0.035053	0.0283805	0.0266625	0.0295838	0.0293261	0.0261635	0.0320072	0.0341815	0.030226	0.0228535	0.021094	0.0223961	0.0208141	0.0229101	0.0261143	0.0268177	0.022894
X020_1942_001_t3_c.asd	20	1942	t3	c	0.206026	0.15567	0.0964863	0.0881066	0.123753	0.160085	0.161947	0.13867	0.111353	0.098632	0.09125	0.0824955	0.0917696	0.0975474	0.0878567	0.0620499	0.0448986	0.0458105	0.0610262	0.0688289	0.067052	0.0633327	0.0521248	0.0414483	0.0414955	0.0404559	0.0438161	0.0540314	0.0501824	0.040043	0.0318656	0.0320273	0.0331778	0.0321534	0.030261	0.0280385	0.0262274	0.0258241	0.0241941	0.0235876	0.0271827	0.0292827	0.0274417	0.0218816	0.0216258
X020_1942_001_t3_g.asd	20	1942	t3	g	0.0747526	0.0716279	0.0477649	0.0452473	0.0589709	0.062882	0.0685643	0.0651546	0.044477	0.0478942	0.0506441	0.0368145	0.0475163	0.0559804	0.0480346	0.0281268	0.02345	0.0345723	0.032058	0.0318505	0.0353078	0.0381529	0.0303534	0.0206332	0.0214499	0.0190891	0.0200086	0.0287638	0.0299974	0.0255728	0.0187637	0.0128062	0.0105844	0.0117791	0.0120173	0.0115526	0.0115014	0.0140654	0.0131192	0.0122941	0.0171917	0.0150525	0.0109107	0.0110925	0.0130169
X020_1942_001_t3_m.asd	20	1942	t3	m	0.066397	0.0503179	0.0184307	0.00748933	0.0250381	0.0608381	0.0598885	0.0378142	0.023888	0.0234111	0.0302429	0.0367873	0.0356674	0.0355923	0.037367	0.0247701	0.0119465	0.00875218	0.0252468	0.0308967	0.026124	0.0264968	0.0217405	0.0155087	0.0144544	0.0158228	0.0204419	0.0266544	0.019428	0.014602	0.0189505	0.0139343	0.0117209	0.0144353	0.0117965	0.0068588	0.00372388	0.00847937	0.012811	0.013461	0.00953699	0.0100301	0.0117009	0.0105032	0.00930055
X020_1942_125_m1_c.asd	20	1942	m1	c	0.118027	0.113893	0.0752903	0.0639757	0.0801917	0.0939949	0.0996116	0.0913018	0.0698171	0.0735163	0.0785588	0.0668555	0.0629618	0.0600854	0.0541622	0.0472152	0.0405455	0.0397579	0.059567	0.0625656	0.0517702	0.0504189	0.0410622	0.0312708	0.0331942	0.0316837	0.0312406	0.0356003	0.0315272	0.0265172	0.0250425	0.0211989	0.0219056	0.0264689	0.0240553	0.0203128	0.0182869	0.0206317	0.0210737	0.0197358	0.0187727	0.0184502	0.0177239	0.0160263	0.016456
X020_1942_125_m1_g.asd	20	1942	m1	g	0.0738814	0.0752383	0.0140237	-0.0109765	0.0117596	0.0491254	0.0711444	0.0677377	0.0416298	0.0268223	0.0219322	0.0224875	0.0354425	0.0481791	0.0489545	0.0169677	0.00555081	0.0227081	0.0308431	0.0236184	0.0138047	0.0276376	0.0283935	0.0197273	0.0151817	0.00921121	0.00975016	0.0206553	0.0229263	0.0187665	0.0125443	0.0102882	0.0112	0.0128425	0.0095236	0.00780635	0.00871596	0.0104609	0.00896193	0.00698059	0.00918923	0.013061	0.0151906	0.0133224	0.0105784
X020_1942_125_m1_m.asd	20	1942	m1	m	0.0469958	0.0333567	0.00936499	0.0224598	0.0553129	0.0650808	0.056942	0.0383771	0.0190847	0.0197353	0.0284396	0.032727	0.0306281	0.0292847	0.0274603	0.00234586	-0.00493105	0.011651	0.0231144	0.0236275	0.0186821	0.0217492	0.0197953	0.0167196	0.0192392	0.0118147	0.00832977	0.018858	0.0184017	0.0147949	0.0132532	0.00724254	0.00658496	0.0114916	0.00963552	0.00798855	0.00714847	0.00446407	0.00622043	0.00847141	0.00497522	0.00576189	0.00799437	0.00791573	0.00856844
X020_1942_129_m2_c.asd	20	1942	m2	c	0.121679	0.131715	0.119854	0.0964591	0.0849663	0.108771	0.118257	0.108532	0.088045	0.079893	0.075629	0.0697549	0.0869486	0.089769	0.0662986	0.0454634	0.039511	0.0470726	0.0515443	0.0461837	0.0393865	0.0494179	0.0447072	0.0339988	0.0352654	0.0380456	0.0415609	0.0450234	0.0421029	0.0349857	0.0270968	0.0232967	0.02304	0.0246202	0.0245153	0.0236084	0.0222	0.0204168	0.0227524	0.025233	0.0220046	0.0221812	0.022957	0.0209181	0.0196509
X020_1942_129_m2_g.asd	20	1942	m2	g	0.0792145	0.040058	0.00577617	0.00223927	0.0304623	0.0750092	0.0777303	0.0567958	0.0439108	0.0304825	0.0262652	0.0351258	0.0404544	0.040571	0.0352097	0.0218107	0.0139427	0.014923	0.017273	0.0219125	0.0265906	0.0274717	0.0182875	0.0107778	0.0188966	0.0169241	0.0153425	0.0241075	0.0279927	0.0220768	0.00879165	0.00494668	0.00876917	0.0150225	0.0124472	0.00862142	0.00683533	0.00902776	0.0103207	0.00986782	0.0084334	0.0103829	0.0114614	0.00810242	0.00691435
X020_1942_129_m2_m.asd	20	1942	m2	m	0.0438833	0.0619444	0.0368211	0.0242866	0.0315639	0.0425544	0.0481341	0.0473419	0.0431448	0.0460358	0.0490195	0.0458116	0.0366437	0.0359625	0.0426474	0.0237767	0.0143889	0.020631	0.0188014	0.0167537	0.0178513	0.0248522	0.0237425	0.0171401	0.0122951	0.0109418	0.0143934	0.0210086	0.0182534	0.0158526	0.0178572	0.0108587	0.00996692	0.016419	0.0136107	0.01041	0.00931439	0.0102672	0.0105918	0.0102068	0.00991597	0.0100675	0.0100834	0.00956675	0.0098704
X020_1942_133_m3_c.asd	20	1942	m3	c	0.11564	0.127136	0.100031	0.0894007	0.0976193	0.102568	0.10843	0.10628	0.0895551	0.08056	0.0767532	0.0726065	0.0624177	0.0634763	0.0749594	0.060078	0.0495794	0.0509839	0.0491539	0.0430928	0.0396349	0.0513578	0.0496515	0.0402329	0.0371478	0.0334967	0.0326355	0.0365773	0.036499	0.0332546	0.0285304	0.0234815	0.0232643	0.0265775	0.0231448	0.0194777	0.0183799	0.0215201	0.0227098	0.022345	0.0227679	0.0217701	0.0200375	0.0187544	0.0193401
X020_1942_133_m3_g.asd	20	1942	m3	g	0.0690068	0.057078	0.00607806	0.000496238	0.0328323	0.0525357	0.0652346	0.0557335	0.0171913	0.0196495	0.0291995	0.0186434	0.0245196	0.0365853	0.0411715	0.0117609	-0.000886801	0.0125967	0.0197662	0.0210056	0.0213324	0.0303542	0.0278207	0.0193862	0.0167698	0.0134785	0.0135457	0.0190548	0.0184801	0.014181	0.00908795	0.00452294	0.0053219	0.0104238	0.0111884	0.00952866	0.00736533	0.0074442	0.00837393	0.00947197	0.0101772	0.0100754	0.00931035	0.00826241	0.00751073
X020_1942_133_m3_m.asd	20	1942	m3	m	0.0619163	0.0546316	0.0244355	0.0174127	0.0403545	0.078677	0.0667825	0.0350947	0.0274267	0.028471	0.0272974	0.020328	0.027981	0.0368248	0.0363178	0.0153579	0.0086694	0.0217068	0.0311983	0.0281182	0.0174231	0.0132123	0.0154013	0.0210935	0.0255997	0.0195411	0.0144911	0.0195802	0.019378	0.0155665	0.0110923	0.00909076	0.009253	0.0106955	0.0120337	0.0102796	0.00751218	0.00941797	0.0116014	0.0119614	0.00951594	0.010191	0.0108305	0.00833877	0.00749776
X020_1942_139_m4_c.asd	20	1942	m4	c	0.158864	0.15174	0.062118	0.0470654	0.0875775	0.0858488	0.102381	0.113469	0.0898102	0.0702134	0.05823	0.0533096	0.0632317	0.0709361	0.0667392	0.0491949	0.0350856	0.0316494	0.0373876	0.0439195	0.0493848	0.0548959	0.0464566	0.0336533	0.03145	0.0330596	0.0351485	0.0359302	0.0404807	0.0358846	0.0204538	0.0207136	0.0232479	0.0225228	0.0215441	0.0216086	0.0224702	0.022783	0.0230562	0.0225624	0.0205684	0.0212736	0.0216291	0.0188407	0.0170964
X020_1942_139_m4_g.asd	20	1942	m4	g	0.0949533	0.0597608	0.0189961	0.03065	0.0672201	0.0643476	0.0464477	0.0314149	0.0316523	0.0350683	0.0347099	0.0295408	0.0358516	0.0415524	0.0383806	0.0207016	0.0124855	0.0189554	0.0263244	0.0342978	0.0393786	0.0365927	0.0232637	0.0103242	0.0109402	0.011749	0.0171583	0.0289921	0.0279103	0.020115	0.0120152	0.00609259	0.00740304	0.0141859	0.0158268	0.0149193	0.0127611	0.0106759	0.00904712	0.00840146	0.00920315	0.0120793	0.0147634	0.0149983	0.0123215
X020_1942_139_m4_m.asd	20	1942	m4	m	0.0759399	0.0624306	0.0239632	0.0240001	0.0509929	0.0589847	0.0571003	0.0415699	0.0132668	0.0234744	0.0374879	0.0297575	0.038584	0.0423172	0.0315216	0.017475	0.00987339	0.0120291	0.0218485	0.0245458	0.0234857	0.0317317	0.0247146	0.012785	0.0136956	0.0117348	0.012774	0.020985	0.0201858	0.0151387	0.011388	0.0147203	0.0154742	0.0119599	0.012591	0.0117486	0.00978146	0.0103763	0.00994904	0.00886776	0.00864373	0.00928577	0.00985215	0.00965592	0.0101516
X020_1942_243_b1_c.asd	20	1942	b1	c	0.178484	0.169754	0.128724	0.116533	0.128651	0.128811	0.119925	0.110453	0.107614	0.0987995	0.0903961	0.0881929	0.0919638	0.0923803	0.085197	0.0720941	0.0629407	0.0610727	0.0638243	0.0615202	0.0579586	0.0645429	0.0560982	0.0455977	0.0529251	0.0471786	0.042771	0.0522589	0.0497889	0.0438937	0.0402118	0.0316628	0.0281708	0.0316676	0.0351128	0.0347961	0.0316341	0.0299661	0.0284038	0.027618	0.0284264	0.0264193	0.025282	0.0280666	0.0284672
X020_1942_243_b1_g.asd	20	1942	b1	g	0.077188	0.0394547	0.0151871	0.0295047	0.0606452	0.0673268	0.0698405	0.0636436	0.0434021	0.0274117	0.0248001	0.0360358	0.041813	0.0497252	0.0558899	0.0250596	0.00983243	0.0217352	0.0322212	0.0327482	0.0286102	0.0343103	0.0271831	0.0170206	0.0201513	0.0192043	0.0203529	0.0284396	0.0276152	0.0242307	0.0216683	0.0115008	0.00839731	0.0146443	0.0182899	0.015274	0.00912069	0.0092736	0.0128953	0.0158132	0.0137436	0.0120904	0.0120271	0.0132238	0.0118384
X020_1942_243_b1_m.asd	20	1942	b1	m	0.0768119	0.0753391	0.0280372	0.0147737	0.0350957	0.0507319	0.0543349	0.0489194	0.0414127	0.0393622	0.0358406	0.0275696	0.030058	0.0377901	0.0407069	0.0138227	0.00125216	0.0118353	0.019181	0.0204297	0.0201275	0.0284834	0.0221169	0.0120691	0.0162711	0.0148007	0.0150709	0.0232531	0.0234295	0.0159369	0.00578598	0.00690928	0.0110937	0.0136451	0.0129416	0.0133036	0.0138479	0.0104104	0.00778308	0.00686498	0.00731356	0.0093022	0.0103905	0.00890233	0.00861504
X020_1942_249_b2_c.asd	20	1942	b2	c	0.145463	0.130798	0.0971716	0.102164	0.126438	0.117823	0.0992391	0.0841855	0.0807951	0.0811207	0.0756143	0.0624587	0.06611	0.0710199	0.0662264	0.043692	0.0395963	0.0553756	0.0547707	0.0505945	0.0497609	0.0591243	0.0478834	0.0318293	0.0364291	0.0365932	0.038419	0.0470689	0.0432051	0.0361867	0.0322947	0.0264308	0.0232241	0.0241938	0.0283036	0.0273814	0.0226455	0.0213549	0.0228709	0.0237061	0.0199911	0.0198471	0.0217134	0.0225767	0.0210814
X020_1942_249_b2_g.asd	20	1942	b2	g	0.0436022	0.0433485	0.0403266	0.0583938	0.0795328	0.0735703	0.0643774	0.0548141	0.0443579	0.0479046	0.0491964	0.0388252	0.0419052	0.0445873	0.0381572	0.0183456	0.0205158	0.0428172	0.0433031	0.0310183	0.0174323	0.0193554	0.02119	0.0216115	0.0226262	0.0209393	0.0220992	0.0287569	0.025999	0.0206474	0.0174145	0.0124078	0.0127344	0.0171242	0.0122386	0.0109966	0.0142788	0.0165042	0.0164779	0.0134012	0.00757838	0.00784749	0.0105129	0.0111098	0.0133014
X020_1942_249_b2_m.asd	20	1942	b2	m	0.0658231	0.0695054	0.034384	0.0177529	0.0270409	0.0443622	0.0582951	0.0560978	0.0328982	0.0272513	0.0254378	0.0164788	0.0223374	0.0299353	0.0295832	0.01375	0.00761638	0.0149347	0.0170645	0.01751	0.0198101	0.0288671	0.0259739	0.0180543	0.0177516	0.0147554	0.0147325	0.0213107	0.0200901	0.0153407	0.0110691	0.00762427	0.00746191	0.010048	0.011004	0.0115703	0.011153	0.00807003	0.00916649	0.0107791	0.00692494	0.0098536	0.0130925	0.0100221	0.00882439
X020_1942_253_b3_c.asd	20	1942	b3	c	0.134929	0.153154	0.125282	0.109012	0.112674	0.120899	0.116744	0.102785	0.0878305	0.0952505	0.0953333	0.0728482	0.0817608	0.0878255	0.0748536	0.0573816	0.0525364	0.059422	0.0559998	0.0544085	0.0548027	0.0525932	0.0481148	0.0428667	0.0391655	0.0416571	0.0447769	0.0433972	0.041381	0.0390496	0.0360432	0.0296795	0.0282071	0.0315481	0.0284877	0.0267169	0.026301	0.0231549	0.0237607	0.0245591	0.0198082	0.0196732	0.0211129	0.0201437	0.0196497
X020_1942_253_b3_g.asd	20	1942	b3	g	0.0786162	0.0538772	0.0442153	0.0527074	0.0680251	0.0727125	0.0845992	0.0848177	0.0567311	0.0485328	0.0474857	0.0399917	0.0337539	0.0413379	0.0573958	0.0409423	0.0245613	0.0211733	0.0267601	0.0297991	0.0318266	0.0412459	0.0347681	0.0239075	0.0273196	0.0266736	0.0261207	0.0300717	0.0296276	0.0254858	0.019503	0.0140343	0.0120014	0.0131334	0.0130893	0.0124366	0.012241	0.0143875	0.0146191	0.0132123	0.0120545	0.0141012	0.0154492	0.0127093	0.010201
X020_1942_253_b3_m.asd	20	1942	b3	m	0.0844688	0.0802829	0.035692	0.0134902	0.0256632	0.0554931	0.0701203	0.068863	0.0603827	0.0489558	0.0391507	0.0341827	0.0365831	0.0449944	0.0522139	0.0357387	0.0224042	0.021181	0.0242219	0.026457	0.0292086	0.0375197	0.0300766	0.0174323	0.0172578	0.017718	0.0217337	0.0301509	0.0264477	0.0187043	0.0135519	0.0110167	0.0116032	0.0142381	0.0160924	0.0141338	0.0112872	0.0149232	0.0168745	0.0154548	0.0114961	0.0118673	0.0138993	0.014042	0.0133782
X020_1942_V_t1_c.asd	20	1942	t1	c	0.152833	0.160931	0.118401	0.0979567	0.107037	0.120216	0.120321	0.112716	0.10685	0.0962893	0.0868272	0.0838845	0.0927071	0.0943647	0.0805799	0.0553222	0.0459523	0.0556765	0.0627374	0.0613629	0.0553603	0.0552268	0.0478075	0.0425339	0.0519774	0.0508439	0.0446374	0.0417955	0.0404069	0.0386837	0.0353578	0.0285688	0.0285928	0.0343479	0.029079	0.0257303	0.0261942	0.0268585	0.026094	0.024298	0.0227822	0.0234381	0.0240099	0.0226018	0.0228125
X020_1942_V_t1_g.asd	20	1942	t1	g	0.0946549	0.0695241	0.0268104	0.0301292	0.0616732	0.0668082	0.0608573	0.056178	0.0610782	0.0546035	0.0420755	0.0328768	0.0436743	0.0506539	0.0427516	0.0273844	0.0214382	0.0282731	0.0388521	0.0365903	0.0288375	0.0366281	0.030791	0.0194927	0.0190168	0.014454	0.0149344	0.026176	0.0250211	0.019866	0.016804	0.0111108	0.0126869	0.0201738	0.0170524	0.0129787	0.0112346	0.0126763	0.0149295	0.0149833	0.0105386	0.0118868	0.0139551	0.011411	0.011131
X020_1942_V_t1_m.asd	20	1942	t1	m	0.0552247	0.0663453	0.040443	0.0286392	0.0401623	0.0628358	0.0483104	0.0255889	0.0316081	0.0406985	0.0413618	0.0313772	0.0302221	0.0367405	0.0424096	0.0211781	0.0085538	0.0157565	0.0344608	0.0284834	0.00949377	0.0156483	0.012012	0.00585404	0.0131529	0.017785	0.0221546	0.028233	0.023421	0.0162003	0.0122655	0.00779046	0.00770543	0.0112864	0.0101457	0.00938281	0.0099371	0.010816	0.0121002	0.0129623	0.0125168	0.0130917	0.0122696	0.00856654	0.00863248
X020_1942_XIII_t2_c.asd	20	1942	t2	c	0.177212	0.16256	0.117144	0.117002	0.144009	0.138956	0.132672	0.122374	0.102461	0.0981328	0.0952554	0.0847208	0.0919201	0.100178	0.0963627	0.0671378	0.0509212	0.0560519	0.0601621	0.0628656	0.0635898	0.0628192	0.0522774	0.0407331	0.0402674	0.0389979	0.0420308	0.0517712	0.048988	0.041327	0.0351656	0.0298513	0.028399	0.0303208	0.030906	0.0288833	0.0254222	0.0236271	0.0250226	0.0268987	0.0255801	0.0267633	0.0271381	0.0238114	0.023288
X020_1942_XIII_t2_g.asd	20	1942	t2	g	0.0614597	0.0643124	0.0333916	0.0319791	0.0512896	0.0511635	0.0568746	0.0567826	0.0383962	0.0322852	0.035779	0.0416066	0.042903	0.041874	0.037588	0.0175127	0.0125026	0.0261252	0.0342679	0.0339217	0.0294462	0.0308765	0.0213928	0.0115461	0.0168332	0.0171892	0.0170245	0.0212656	0.020085	0.0181885	0.0173807	0.00929085	0.00637776	0.0103012	0.00897604	0.00903937	0.0105586	0.0101503	0.0127484	0.0154355	0.0134075	0.0115256	0.0106029	0.0105865	0.0111656
X020_1942_XIII_t2_m.asd	20	1942	t2	m	0.0885512	0.063506	0.0342171	0.0292242	0.0503382	0.0825992	0.0735959	0.0542629	0.0618395	0.0369586	0.016011	0.0273143	0.0461968	0.0549163	0.0469401	0.0259734	0.0173707	0.0250484	0.030643	0.0323157	0.0322008	0.0356959	0.028244	0.0193867	0.0230882	0.0212458	0.0196989	0.0241237	0.0236157	0.0200965	0.0160534	0.012933	0.0132164	0.0159326	0.0153494	0.014327	0.0148394	0.0191414	0.0181569	0.013877	0.0117806	0.0121798	0.0124196	0.0104991	0.0103849
X021_1923_213_b3_m.asd	21	1923	b3	m	0.131876	0.148574	0.122617	0.0971023	0.0859429	0.095284	0.101568	0.0919128	0.0635577	0.0666349	0.0813843	0.0869036	0.0875907	0.0723722	0.0453867	0.0413115	0.0483167	0.054952	0.0456882	0.0386902	0.0362504	0.0335742	0.0336041	0.0371316	0.0433577	0.0396074	0.0334205	0.0322718	0.0281019	0.0259158	0.0277358	0.0270425	0.0270957	0.0275056	0.0218937	0.0214995	0.0249381	0.0231025	0.0235969	0.0240623	0.01986	0.017435	0.0173263	0.0185326	0.0180653
X021_1923_003_t1_c.asd	21	1923	t1	c	0.250204	0.257463	0.257982	0.23962	0.216322	0.214721	0.200969	0.180139	0.165677	0.15905	0.154598	0.148287	0.14416	0.133847	0.116355	0.103493	0.101939	0.107164	0.101937	0.0927528	0.0840661	0.0809254	0.0826574	0.0852029	0.0838902	0.0783845	0.0755381	0.0785108	0.0689637	0.0610522	0.0625786	0.0638051	0.0630253	0.0601268	0.0565725	0.0550094	0.0548522	0.0532993	0.053129	0.0517413	0.0457673	0.0447191	0.0463872	0.0470121	0.046206
X021_1923_003_t1_g.asd	21	1923	t1	g	0.190351	0.161775	0.146904	0.132928	0.123551	0.128609	0.129842	0.120908	0.102612	0.106493	0.111724	0.102303	0.0953347	0.0892662	0.0818295	0.0688585	0.0643713	0.068902	0.0709991	0.0606118	0.0475475	0.0541845	0.053458	0.0495082	0.0528488	0.0462997	0.0408304	0.0459666	0.0472319	0.0461783	0.0445181	0.0415589	0.0393657	0.037791	0.0329043	0.0334415	0.0366088	0.0321798	0.0316452	0.0330568	0.0307995	0.0280683	0.0278969	0.0311402	0.0282221
X021_1923_003_t1_m.asd	21	1923	t1	m	0.178227	0.165864	0.150732	0.146045	0.146604	0.14101	0.134319	0.123386	0.107845	0.113002	0.121597	0.118104	0.105959	0.0918329	0.0793348	0.0655833	0.0687636	0.0824113	0.0723974	0.0616745	0.055399	0.0520805	0.0489186	0.0481299	0.0520424	0.0481453	0.043435	0.0449767	0.0474039	0.0466181	0.0421378	0.0414546	0.0402647	0.0377804	0.0377378	0.0380942	0.0366861	0.0305738	0.0302743	0.0328704	0.0314557	0.0284419	0.0265222	0.0273719	0.027398
X021_1923_007_t2_c.asd	21	1923	t2	c	0.284077	0.289181	0.236005	0.22743	0.244128	0.22409	0.198128	0.174947	0.160706	0.150733	0.147178	0.148906	0.141394	0.128491	0.114949	0.106574	0.106909	0.109623	0.095074	0.0819382	0.0772662	0.0840548	0.0848384	0.0797034	0.0739792	0.0702439	0.0697214	0.0715773	0.0682689	0.0643057	0.0627162	0.0618452	0.0609395	0.0587852	0.0522488	0.0502327	0.0515986	0.0488977	0.04987	0.0510185	0.0462407	0.0431774	0.0424949	0.0433182	0.0441473
X021_1923_007_t2_g.asd	21	1923	t2	g	0.216082	0.206165	0.170989	0.156972	0.159013	0.154465	0.153158	0.143185	0.116748	0.122071	0.135059	0.133243	0.125958	0.10979	0.0875292	0.0740944	0.0755579	0.0851104	0.0810749	0.0720708	0.0640807	0.0638783	0.0632738	0.063756	0.0682608	0.0660779	0.0609794	0.0579178	0.0566076	0.053313	0.0477436	0.0484989	0.0487236	0.0455214	0.0388325	0.0411057	0.0476621	0.0424911	0.0401323	0.0403485	0.0387811	0.0371786	0.0366733	0.0375047	0.0358787
X021_1923_007_t2_m.asd	21	1923	t2	m	0.19558	0.174614	0.147844	0.140412	0.143496	0.136095	0.129739	0.121112	0.107341	0.101226	0.105557	0.115163	0.103242	0.0849699	0.0706802	0.0610371	0.0612046	0.0679711	0.0702564	0.061481	0.0481912	0.0455187	0.0474351	0.0497574	0.0490674	0.0481201	0.0482956	0.0496861	0.0483074	0.043768	0.0375438	0.034371	0.0361002	0.0396943	0.0340002	0.0310798	0.0316605	0.0301257	0.0309011	0.0315664	0.028215	0.0262195	0.0254885	0.0250699	0.0248474
X021_1923_013_t3_c.asd	21	1923	t3	c	0.318725	0.311853	0.258137	0.246089	0.254542	0.225198	0.208773	0.196602	0.175618	0.175261	0.181967	0.18057	0.16351	0.144982	0.133294	0.127836	0.127308	0.126353	0.11282	0.100499	0.0937223	0.0931305	0.0918495	0.089312	0.0867995	0.0845012	0.0826839	0.0814052	0.080091	0.0784638	0.0759086	0.0698663	0.0673181	0.0682448	0.0628064	0.0608701	0.0617858	0.0587925	0.0572575	0.0565175	0.0543737	0.0529276	0.0522134	0.0519396	0.0523449
X021_1923_013_t3_g.asd	21	1923	t3	g	0.191925	0.156492	0.157958	0.156512	0.153852	0.165067	0.154968	0.1317	0.113865	0.11807	0.12778	0.127714	0.117551	0.102885	0.0878506	0.0735057	0.0712157	0.0774288	0.0726584	0.0622607	0.0536135	0.0573442	0.0599392	0.0590751	0.0557991	0.0518759	0.0490197	0.0480439	0.0463684	0.0461262	0.0476977	0.0467891	0.0449389	0.0423772	0.0365977	0.0371752	0.0411664	0.0375084	0.0367891	0.0368478	0.0323988	0.0301743	0.0303987	0.0317444	0.0313383
X021_1923_013_t3_m.asd	21	1923	t3	m	0.202945	0.213128	0.204969	0.183321	0.159353	0.149676	0.138476	0.126692	0.11924	0.113834	0.113115	0.116214	0.109019	0.0973298	0.0859869	0.0774458	0.0752444	0.0772154	0.0754704	0.0663554	0.0571225	0.0622975	0.0616076	0.0574865	0.057525	0.0543666	0.0514538	0.0519241	0.0506399	0.0495847	0.0494561	0.0466046	0.0446569	0.0437532	0.0387966	0.0376509	0.0392223	0.0369093	0.0376062	0.0388681	0.0359637	0.0339631	0.0335566	0.0341794	0.033236
X021_1923_089_m1_c.asd	21	1923	m1	c	0.344616	0.328577	0.299223	0.285737	0.277157	0.251119	0.235937	0.220828	0.19514	0.195343	0.201797	0.196018	0.181496	0.162265	0.143614	0.136313	0.130313	0.123069	0.119019	0.112767	0.106757	0.107725	0.104526	0.100889	0.102898	0.0955774	0.0881306	0.08882	0.0853152	0.0825697	0.0828348	0.0791995	0.0778825	0.0787963	0.0729645	0.0690532	0.0678196	0.065654	0.0651519	0.0645169	0.0611037	0.0595593	0.0591694	0.0585605	0.0582112
X021_1923_089_m1_g.asd	21	1923	m1	g	0.236031	0.223691	0.203836	0.18564	0.174998	0.177808	0.165584	0.149259	0.14616	0.147842	0.146556	0.137167	0.117379	0.106127	0.106967	0.0943542	0.0844918	0.0831919	0.0895761	0.0840251	0.0713728	0.0701329	0.0707045	0.0719225	0.0741603	0.0731069	0.069075	0.0636875	0.0594575	0.0582854	0.0596728	0.0576	0.0559449	0.0547673	0.0478589	0.0481766	0.0523534	0.0466015	0.0467905	0.0489184	0.0438717	0.0402323	0.0410441	0.0461355	0.04561
X021_1923_089_m1_m.asd	21	1923	m1	m	0.228027	0.211692	0.193084	0.172859	0.160126	0.168465	0.175784	0.166466	0.134349	0.128475	0.134087	0.133474	0.123099	0.111113	0.101602	0.0908384	0.086581	0.0887115	0.0908737	0.079647	0.0634494	0.0638555	0.0636921	0.0615429	0.0599034	0.0582235	0.0580917	0.0597325	0.056636	0.050591	0.0448564	0.0455991	0.047588	0.0476166	0.0434949	0.0421996	0.0428266	0.0394771	0.0404608	0.0415877	0.0357513	0.0320624	0.0327022	0.0367938	0.0356803
X021_1923_097_m2_c.asd	21	1923	m2	c	0.345276	0.329351	0.311108	0.290203	0.271405	0.263734	0.257453	0.24103	0.209507	0.196277	0.194703	0.193745	0.184033	0.1671	0.147399	0.134398	0.132025	0.13482	0.125783	0.114118	0.105687	0.106445	0.103625	0.0991699	0.0983673	0.096334	0.096077	0.0987917	0.0928993	0.0831512	0.0753807	0.0768271	0.0803281	0.0811077	0.075276	0.0716353	0.0708099	0.0685605	0.0706302	0.0723956	0.0669043	0.0623547	0.0600728	0.0597305	0.059474
X021_1923_097_m2_g.asd	21	1923	m2	g	0.218595	0.20947	0.177597	0.15838	0.152056	0.147879	0.14763	0.14068	0.120056	0.117711	0.123811	0.12569	0.117763	0.100772	0.0805605	0.0742606	0.0724604	0.0733278	0.0846199	0.0848221	0.0739621	0.0631976	0.0622711	0.0658412	0.0645651	0.0601994	0.0577534	0.0596786	0.0546996	0.0498534	0.0493021	0.0486104	0.047872	0.0465609	0.0425801	0.0416904	0.0424322	0.0386331	0.0399409	0.0420268	0.0371609	0.0345994	0.0354673	0.0384097	0.037698
X021_1923_097_m2_m.asd	21	1923	m2	m	0.2151	0.184268	0.190559	0.189591	0.178626	0.170028	0.157608	0.139314	0.118482	0.121729	0.129515	0.125171	0.116739	0.104089	0.0890176	0.0771424	0.0760797	0.082506	0.0818807	0.0737136	0.0629791	0.0591707	0.0584855	0.0591469	0.0596777	0.0584897	0.0582466	0.0601466	0.0557083	0.0510208	0.0495897	0.0470647	0.046754	0.0470874	0.0382041	0.0359437	0.0387569	0.0344902	0.0358188	0.0387582	0.035119	0.0327233	0.0324047	0.0334134	0.033841
X021_1923_103_m3_c.asd	21	1923	m3	c	0.385168	0.344428	0.323216	0.317358	0.307795	0.271708	0.260078	0.254992	0.232509	0.222008	0.214497	0.201831	0.191187	0.179238	0.165198	0.15323	0.146552	0.144348	0.142122	0.133696	0.123036	0.12035	0.118689	0.116899	0.114926	0.108882	0.103373	0.102237	0.100922	0.097447	0.0922847	0.0911811	0.0907402	0.0889891	0.0845682	0.0840779	0.0850197	0.0787817	0.0795169	0.0821839	0.0767377	0.0723019	0.071106	0.0731216	0.074256
X021_1923_103_m3_g.asd	21	1923	m3	g	0.228936	0.224027	0.193083	0.175898	0.175236	0.181756	0.174085	0.150879	0.121159	0.124784	0.133603	0.124994	0.117408	0.109328	0.0993202	0.0858789	0.0823908	0.0876154	0.0856894	0.0773076	0.0679059	0.0671493	0.0671951	0.0667298	0.0660069	0.0632571	0.0618076	0.0634649	0.0604565	0.055014	0.0502115	0.0500405	0.0521287	0.0527692	0.043694	0.042488	0.0474208	0.0449833	0.0445072	0.0440964	0.0392721	0.0356804	0.0358826	0.0399169	0.0391752
X021_1923_103_m3_m.asd	21	1923	m3	m	0.221704	0.209582	0.213981	0.195049	0.166346	0.163206	0.155537	0.141838	0.128533	0.128252	0.134968	0.138994	0.123701	0.107601	0.099091	0.0870767	0.0839746	0.0882778	0.0847688	0.0720866	0.0586452	0.060078	0.0651112	0.0679726	0.0648077	0.0547778	0.0500947	0.0576611	0.054689	0.0483724	0.0451606	0.0464195	0.0475017	0.0464238	0.0438012	0.0421524	0.0405881	0.0357588	0.0372577	0.0394649	0.0331266	0.0305119	0.0313717	0.0330102	0.032229
X021_1923_111_m4_c.asd	21	1923	m4	c	0.342681	0.352912	0.31527	0.296881	0.286333	0.248474	0.22804	0.216883	0.201825	0.19818	0.199149	0.196088	0.179769	0.160144	0.144114	0.133622	0.132627	0.135687	0.125862	0.113081	0.103223	0.101836	0.105031	0.106929	0.102071	0.0945933	0.0906288	0.092633	0.0859082	0.0823583	0.0867476	0.0841555	0.0795656	0.0753152	0.070281	0.0696041	0.0716472	0.0703451	0.0710637	0.0704849	0.0636268	0.0597267	0.0593184	0.0608806	0.0617357
X021_1923_111_m4_g.asd	21	1923	m4	g	0.228174	0.205011	0.201879	0.193381	0.180709	0.175217	0.165858	0.148446	0.125582	0.129183	0.140618	0.140786	0.125511	0.105947	0.0907411	0.0866098	0.0880482	0.0895847	0.0842236	0.0760453	0.0683833	0.0651047	0.0651931	0.0670835	0.0686661	0.0641298	0.061184	0.0647165	0.0573156	0.0522643	0.055587	0.0526806	0.0503563	0.0501495	0.0468351	0.0447487	0.0438491	0.0415426	0.0431016	0.0442194	0.0384841	0.0344931	0.0342181	0.0371144	0.0371705
X021_1923_111_m4_m.asd	21	1923	m4	m	0.243452	0.22247	0.18823	0.177873	0.182493	0.176857	0.16471	0.151092	0.142278	0.136512	0.138053	0.144934	0.133194	0.112167	0.0921804	0.086413	0.0887009	0.0929429	0.0927619	0.0803783	0.0651372	0.0671981	0.0698129	0.0690802	0.0651823	0.0648709	0.0662395	0.0663705	0.06486	0.0603927	0.0540547	0.0527147	0.0531416	0.0524058	0.0461095	0.0446204	0.0467116	0.0439527	0.0453027	0.0472767	0.0431899	0.0370054	0.0340821	0.0374533	0.0387556
X021_1923_205_b1_c.asd	21	1923	b1	c	0.246021	0.238018	0.207076	0.193755	0.194022	0.189117	0.183424	0.17653	0.168008	0.154719	0.14475	0.141837	0.131933	0.117251	0.102791	0.0998509	0.0990824	0.0975121	0.0987143	0.0937662	0.0854648	0.0830909	0.0798778	0.0764136	0.0748945	0.0755942	0.0753841	0.0719813	0.0680422	0.0661334	0.066449	0.0635605	0.0618494	0.0615822	0.0570765	0.0559022	0.0570159	0.0541037	0.0547398	0.05534	0.0497908	0.0468604	0.0474545	0.0501165	0.0496
X021_1923_205_b1_g.asd	21	1923	b1	g	0.12433	0.154914	0.0983787	0.0811635	0.103353	0.120404	0.102103	0.0737689	0.06932	0.0769419	0.0832268	0.0801295	0.0767805	0.0640388	0.0440874	0.0429874	0.0478971	0.0515167	0.0510959	0.0404245	0.0279203	0.0311339	0.0355532	0.0374288	0.0361918	0.0327182	0.0315798	0.0350269	0.0335002	0.0322116	0.0336356	0.0319532	0.0297228	0.0273018	0.0212478	0.0208424	0.0241803	0.0221991	0.0263925	0.0301128	0.022613	0.0181592	0.0183615	0.021531	0.0223344
X021_1923_205_b1_m.asd	21	1923	b1	m	0.148726	0.111359	0.110075	0.106137	0.0989122	0.100895	0.0996544	0.0950922	0.0896219	0.0809775	0.0789487	0.085952	0.0769578	0.0643503	0.0546406	0.0406126	0.0381295	0.0467483	0.050792	0.0459949	0.0363076	0.0315547	0.0337232	0.0410097	0.0491493	0.0421014	0.0331895	0.0345975	0.0332363	0.0295491	0.0260621	0.0290559	0.0308988	0.0285666	0.0228684	0.0243378	0.0287313	0.021845	0.020253	0.0224055	0.0215164	0.0194585	0.0180836	0.018535	0.0181804
X021_1923_209_b2_c.asd	21	1923	b2	c	0.243749	0.204337	0.199407	0.200345	0.194029	0.172994	0.16524	0.160852	0.147654	0.151921	0.157126	0.149364	0.136427	0.118989	0.10119	0.0966727	0.0971923	0.0976867	0.0960563	0.0830742	0.068132	0.0719505	0.0745857	0.0747427	0.0755361	0.070982	0.0654585	0.0634246	0.0628976	0.0626827	0.0617437	0.0586648	0.0564796	0.0552143	0.0501812	0.0499448	0.0520494	0.0469401	0.0487282	0.0504071	0.0402738	0.0381116	0.0402066	0.0403168	0.0414634
X021_1923_209_b2_g.asd	21	1923	b2	g	0.152194	0.127114	0.136327	0.128149	0.112129	0.120288	0.126186	0.114423	0.0811098	0.089466	0.109558	0.110415	0.0880545	0.0702147	0.0671786	0.0578054	0.0565154	0.0637704	0.0680152	0.0596264	0.04566	0.0436766	0.0490346	0.0537873	0.0501602	0.0459163	0.0439643	0.044528	0.0394991	0.0360547	0.0379797	0.0399126	0.0418837	0.0422775	0.0356992	0.0333114	0.0344372	0.0311241	0.0322161	0.0344772	0.0315606	0.0280963	0.0271848	0.0299856	0.0301213
X021_1923_209_b2_m.asd	21	1923	b2	m	0.134951	0.113352	0.0970531	0.0969637	0.104488	0.104085	0.105067	0.0959128	0.0691036	0.0735961	0.0896874	0.0947343	0.0807278	0.0627223	0.050249	0.0443162	0.0450325	0.0491284	0.0503902	0.0406972	0.0284527	0.032368	0.0361745	0.0385507	0.041637	0.0399311	0.0361156	0.0336022	0.0332708	0.0322288	0.0294	0.0281691	0.0279613	0.0272925	0.0221884	0.0215273	0.0236704	0.0202987	0.0230317	0.0265484	0.0214027	0.018511	0.0179087	0.0178898	0.0182642
X021_1923_213_b3_c.asd	21	1923	b3	c	0.235227	0.232398	0.207725	0.200969	0.201549	0.183124	0.174591	0.166471	0.147554	0.142736	0.148119	0.154418	0.146927	0.127482	0.103964	0.0974236	0.0943035	0.0907129	0.092749	0.0858662	0.0749065	0.0754123	0.0720478	0.0688631	0.073111	0.0690203	0.0641124	0.0654789	0.0618978	0.058938	0.0595335	0.0583948	0.0579469	0.0573616	0.0503722	0.0466167	0.0471242	0.0481101	0.0480112	0.0466925	0.0446521	0.0408542	0.0387207	0.0407591	0.0422591
X021_1923_213_b3_g.asd	21	1923	b3	g	0.141513	0.148074	0.112204	0.0948027	0.0983267	0.105615	0.10211	0.0897457	0.0759722	0.0714308	0.0756898	0.083392	0.0787016	0.0681096	0.0571309	0.0484155	0.0476364	0.0521414	0.0504614	0.0441701	0.0373664	0.0367539	0.0392097	0.040874	0.0383817	0.0366835	0.0368122	0.0378002	0.0324007	0.0282034	0.029421	0.032024	0.0304489	0.0247212	0.0215232	0.0229783	0.0253627	0.0202008	0.0233104	0.0276208	0.0204238	0.0168371	0.0180992	0.0219867	0.0227034
X022_1932_139_m1_c.asd	22	1932	m1	c	0.279053	0.276723	0.26299	0.245035	0.227013	0.211534	0.187822	0.169666	0.170236	0.155598	0.144882	0.150122	0.147397	0.139873	0.131104	0.124173	0.109115	0.0913069	0.0962451	0.0965467	0.0898837	0.0854379	0.0847016	0.0825544	0.0735125	0.0724676	0.0735766	0.0707464	0.0717679	0.0718526	0.0688306	0.0680455	0.0665725	0.0634054	0.0592669	0.0580156	0.0583894	0.0557206	0.0534502	0.0512675	0.048309	0.0515864	0.0533718	0.047414	0.0463033
X022_1932_139_m1_g.asd	22	1932	m1	g	0.227593	0.227771	0.185884	0.170173	0.174223	0.161125	0.128797	0.106952	0.122548	0.126753	0.122952	0.118899	0.116025	0.110393	0.101499	0.0956027	0.0869041	0.0780042	0.0832385	0.0804008	0.0695323	0.0616983	0.0623037	0.0633482	0.0549203	0.0553828	0.0573093	0.0532789	0.0540383	0.0530674	0.0480232	0.0485538	0.0489501	0.0473244	0.0465569	0.0432395	0.0390362	0.0389336	0.0405643	0.0399155	0.0334527	0.0347425	0.0370043	0.0330574	0.0308549
X022_1932_139_m1_m.asd	22	1932	m1	m	0.252564	0.242583	0.217157	0.204197	0.198364	0.179858	0.149926	0.1341	0.152906	0.152388	0.137739	0.121202	0.118537	0.116799	0.109658	0.104459	0.0952191	0.0835252	0.0799683	0.0765481	0.0716696	0.0664355	0.0675278	0.0677328	0.0581076	0.0570837	0.0588263	0.0567401	0.0588959	0.0572105	0.0501192	0.0540087	0.0547691	0.0493142	0.0481225	0.0469063	0.0452597	0.0446324	0.0430034	0.0397428	0.0352353	0.0369352	0.0388275	0.0352547	0.0335262
X022_1932_147_m2_c.asd	22	1932	m2	c	0.292577	0.264095	0.259366	0.248135	0.227185	0.202135	0.181616	0.171143	0.172224	0.167195	0.157327	0.147246	0.149841	0.144811	0.127703	0.124119	0.120607	0.113763	0.109322	0.104795	0.0989902	0.0911474	0.0904825	0.0910458	0.0840897	0.0805867	0.0770794	0.0710435	0.0750381	0.0774709	0.0726896	0.0705274	0.0695703	0.0680324	0.0623551	0.060315	0.0622517	0.0642984	0.0620166	0.0575152	0.0552691	0.0571935	0.0576538	0.052634	0.0521075
X022_1932_147_m2_g.asd	22	1932	m2	g	0.245913	0.242	0.216314	0.204686	0.193563	0.150388	0.135548	0.141718	0.147107	0.144559	0.133114	0.115779	0.105663	0.105266	0.11069	0.108838	0.098214	0.0852876	0.089525	0.0846918	0.0740166	0.0755208	0.0780302	0.0759537	0.0663575	0.0616513	0.0587497	0.0547431	0.0602716	0.0643372	0.0609994	0.0567914	0.0533917	0.0510741	0.0480476	0.0479455	0.0492924	0.0473224	0.0450503	0.0421417	0.0378771	0.038823	0.0409257	0.0396522	0.036813
X022_1932_147_m2_m.asd	22	1932	m2	m	0.230694	0.200368	0.189029	0.188536	0.1853	0.162612	0.152561	0.147531	0.134387	0.12582	0.122936	0.123459	0.12117	0.113068	0.101504	0.0989467	0.0945343	0.0862232	0.0797643	0.0790197	0.0788891	0.0688149	0.0636784	0.0615425	0.0567327	0.0541632	0.0521634	0.0498511	0.0559821	0.0559433	0.0456556	0.0479084	0.0493406	0.0452857	0.0402108	0.040151	0.0432223	0.0421381	0.0395702	0.0359764	0.0319404	0.0357097	0.0383494	0.0323635	0.0308952
X022_1932_155_m3_c.asd	22	1932	m3	c	0.285044	0.248883	0.224737	0.215742	0.206747	0.173538	0.153587	0.151473	0.161429	0.163447	0.153035	0.133818	0.128818	0.133712	0.138669	0.123385	0.107498	0.0989063	0.0982114	0.09206	0.0825669	0.0802571	0.0849124	0.0873018	0.0776046	0.0736677	0.0703805	0.063228	0.067848	0.0704124	0.0647447	0.0656699	0.0630802	0.0564114	0.0579205	0.0589831	0.0578942	0.0562886	0.0561819	0.0538118	0.0448652	0.045129	0.048301	0.0466694	0.0445133
X022_1932_155_m3_g.asd	22	1932	m3	g	0.258407	0.226247	0.216908	0.224367	0.223873	0.18332	0.156637	0.145382	0.139573	0.136875	0.133804	0.129339	0.131339	0.131179	0.123646	0.107624	0.0946653	0.0889593	0.0900206	0.0883832	0.0830441	0.0774647	0.0759492	0.0743616	0.0672777	0.063669	0.0617837	0.059738	0.0642546	0.064161	0.0561394	0.0567765	0.0568244	0.0531493	0.0494633	0.0464391	0.0453556	0.0480836	0.0461739	0.0418028	0.0404167	0.0402362	0.0407136	0.0410587	0.0382596
X022_1932_155_m3_m.asd	22	1932	m3	m	0.245801	0.205591	0.196452	0.19877	0.196959	0.175231	0.146636	0.135323	0.156465	0.144454	0.124207	0.118754	0.120138	0.122027	0.120217	0.113172	0.100165	0.0853598	0.0798409	0.0784798	0.077714	0.0738263	0.0720362	0.0696468	0.0629363	0.0604547	0.0606347	0.0608331	0.0615404	0.0607592	0.0578842	0.0558153	0.0511478	0.0449756	0.0444509	0.0482983	0.0516338	0.0460361	0.0421869	0.040218	0.0374412	0.0384377	0.0396581	0.0374453	0.0334141
X022_1932_163_m4_c.asd	22	1932	m4	c	0.265551	0.256851	0.255147	0.250049	0.237779	0.217445	0.197824	0.185762	0.184287	0.174686	0.161126	0.148983	0.143193	0.139125	0.133955	0.1291	0.120033	0.109125	0.108153	0.101941	0.0923509	0.0898863	0.0911887	0.0910924	0.0846242	0.0777239	0.0716682	0.0676578	0.0715237	0.0738186	0.070445	0.0709498	0.0694045	0.0649222	0.0629561	0.0614156	0.0598264	0.0583875	0.057173	0.0550799	0.0511425	0.051219	0.052695	0.052055	0.0482028
X022_1932_163_m4_g.asd	22	1932	m4	g	0.23698	0.246275	0.207607	0.19573	0.196028	0.159833	0.151256	0.154618	0.142249	0.132412	0.119842	0.103383	0.109257	0.117084	0.115269	0.108944	0.0983646	0.0861938	0.0785064	0.0739607	0.0723918	0.07397	0.0722901	0.0677648	0.0628735	0.0573055	0.0528912	0.0519016	0.0600328	0.0616984	0.0520554	0.0524649	0.052326	0.0486042	0.0472166	0.0472161	0.0472034	0.0449863	0.0426133	0.0400935	0.0371578	0.0374496	0.0389922	0.0392196	0.037437
X022_1932_163_m4_m.asd	22	1932	m4	m	0.234119	0.235431	0.209464	0.195406	0.1882	0.164843	0.144924	0.141959	0.160169	0.148703	0.126378	0.112709	0.112526	0.112424	0.10669	0.104775	0.0956747	0.0810394	0.0764567	0.0747963	0.0720387	0.0645363	0.0666749	0.0692873	0.0588861	0.0515834	0.0484571	0.0484303	0.0537123	0.0553587	0.0508185	0.0535039	0.0522329	0.0456653	0.0452419	0.0438042	0.041784	0.0439545	0.041315	0.0356813	0.0324139	0.0340169	0.0356774	0.033249	0.0319354
X022_1932_279_b1_c.asd	22	1932	b1	c	0.248478	0.23927	0.225945	0.224825	0.221075	0.187764	0.156932	0.141498	0.145414	0.143135	0.134949	0.125557	0.125387	0.12709	0.123907	0.107816	0.0973852	0.0962333	0.0952034	0.0888621	0.0791374	0.07273	0.0741762	0.0774117	0.0741913	0.0712222	0.0671693	0.0614272	0.0620608	0.0646938	0.0652679	0.0610425	0.0565416	0.0538802	0.0527186	0.0524061	0.0525115	0.0527655	0.0508279	0.046476	0.0408693	0.0423939	0.0444782	0.0408839	0.0394722
X022_1932_279_b1_g.asd	22	1932	b1	g	0.237227	0.222541	0.207832	0.196879	0.188657	0.178928	0.155716	0.138951	0.147649	0.1411	0.12697	0.115508	0.110805	0.111511	0.112921	0.103618	0.0912881	0.0833309	0.0931017	0.0876359	0.0699717	0.0617928	0.0654082	0.0701274	0.0629895	0.0581498	0.0566825	0.0571324	0.0570322	0.0547649	0.0509673	0.0515764	0.052198	0.0503673	0.0444788	0.0429961	0.0449071	0.0432294	0.0433441	0.0427279	0.0374371	0.0379562	0.039732	0.0376425	0.036824
X022_1932_279_b1_m.asd	22	1932	b1	m	0.222643	0.211751	0.191582	0.185371	0.182663	0.15975	0.144574	0.137694	0.133726	0.130643	0.124859	0.11551	0.112026	0.106746	0.0988987	0.104088	0.0982303	0.0813196	0.078848	0.0756297	0.0696432	0.0642109	0.0670528	0.0704069	0.0635214	0.055673	0.0499207	0.0482018	0.0545594	0.0551031	0.0462698	0.0505013	0.0511376	0.0446227	0.0431352	0.04536	0.0481397	0.0460004	0.0429523	0.0396348	0.0361003	0.0366452	0.0369396	0.0332992	0.0324095
X022_1932_285_b2_c.asd	22	1932	b2	c	0.249532	0.22919	0.208686	0.20261	0.198188	0.170993	0.159878	0.161364	0.161289	0.138225	0.115498	0.110503	0.119164	0.123709	0.116164	0.102898	0.0907643	0.0831594	0.0817334	0.0826007	0.0814586	0.0732614	0.0727869	0.0733081	0.0641223	0.0607449	0.0604708	0.0591131	0.059419	0.0580694	0.0542978	0.0541614	0.0526664	0.0491038	0.0481706	0.0481525	0.0479972	0.0466864	0.0440236	0.0409772	0.039118	0.0416125	0.0429504	0.0385631	0.0345404
X022_1932_285_b2_g.asd	22	1932	b2	g	0.225515	0.20998	0.180627	0.183823	0.193389	0.1549	0.132371	0.128437	0.131625	0.133476	0.128997	0.117379	0.106918	0.101804	0.100495	0.0913611	0.0832273	0.0795905	0.081274	0.0774847	0.0689083	0.0624199	0.0624639	0.0636166	0.0584841	0.0532061	0.0501998	0.0503467	0.0511952	0.0517741	0.0513985	0.049113	0.047463	0.0466723	0.0437655	0.0418592	0.040977	0.0394335	0.0378787	0.0349226	0.02932	0.029514	0.0321003	0.0325023	0.0307519
X022_1932_285_b2_m.asd	22	1932	b2	m	0.252992	0.249295	0.193247	0.182733	0.195539	0.162321	0.143783	0.142076	0.145517	0.136954	0.122655	0.11085	0.113105	0.114866	0.109187	0.10311	0.0949399	0.0858441	0.080458	0.0773971	0.074442	0.0685274	0.0693755	0.0693187	0.0582039	0.0546812	0.0554607	0.0551982	0.0561539	0.0538356	0.0480141	0.0495433	0.0500516	0.0468378	0.0434796	0.0416599	0.0411338	0.040272	0.0397928	0.0383612	0.0345645	0.0344594	0.0344651	0.0311377	0.0298926
X022_1932_291_b3_c.asd	22	1932	b3	c	0.262569	0.241449	0.237175	0.235669	0.222673	0.183794	0.165141	0.161026	0.155933	0.157367	0.150383	0.130003	0.131636	0.134219	0.125527	0.10942	0.0971498	0.0914832	0.0880812	0.0846934	0.0817885	0.0816541	0.0812069	0.0785363	0.0725054	0.0651892	0.0606138	0.0614628	0.0654144	0.0664996	0.0627473	0.0606635	0.0589132	0.0567254	0.0536172	0.0518488	0.051396	0.0509359	0.0484374	0.0455287	0.0449077	0.0444725	0.0444831	0.0450012	0.043121
X022_1932_291_b3_g.asd	22	1932	b3	g	0.253731	0.228697	0.183524	0.172045	0.180547	0.166006	0.146467	0.131689	0.12789	0.123839	0.118732	0.113214	0.109192	0.10762	0.107048	0.102249	0.0910688	0.0782064	0.0781212	0.07923	0.0778965	0.0734688	0.0677829	0.0629358	0.0607134	0.0563007	0.0522003	0.0517261	0.058559	0.0611398	0.0548669	0.0511524	0.0486299	0.0466266	0.0451486	0.0452264	0.0456522	0.0436713	0.0411613	0.0380291	0.0341455	0.036168	0.0384225	0.0353769	0.0318113
X022_1932_291_b3_m.asd	22	1932	b3	m	0.266178	0.223452	0.21409	0.203305	0.186065	0.165471	0.150997	0.143613	0.141363	0.139014	0.130946	0.11752	0.121492	0.121448	0.109853	0.106607	0.0981749	0.0839645	0.0757983	0.0760159	0.078434	0.0711031	0.0693742	0.0679593	0.0581113	0.0566645	0.0593217	0.0598206	0.0584382	0.0553339	0.0514345	0.0495213	0.0489433	0.0482552	0.0436996	0.0442523	0.0473802	0.0431592	0.0397331	0.0381157	0.0373136	0.0376108	0.0371247	0.0345601	0.0327172
X022_1932_V_t1_c.asd	22	1932	t1	c	0.236665	0.230952	0.216002	0.214735	0.211836	0.177621	0.149745	0.140684	0.151154	0.141554	0.128888	0.127394	0.127328	0.122841	0.112459	0.100142	0.0904479	0.0867076	0.0941744	0.0961183	0.0894299	0.0776241	0.0731556	0.0722722	0.0673975	0.064512	0.0621694	0.0592875	0.0620326	0.0633169	0.0594896	0.0549559	0.0531533	0.053878	0.052271	0.0491644	0.0470255	0.0501954	0.049483	0.0451309	0.0407599	0.0418855	0.0425782	0.0377945	0.0364902
X022_1932_V_t1_g.asd	22	1932	t1	g	0.219289	0.203233	0.178179	0.173854	0.174182	0.145012	0.131356	0.130064	0.127519	0.114161	0.101058	0.0971211	0.104513	0.111437	0.109103	0.0891748	0.0773487	0.0782557	0.0774862	0.0744132	0.0689444	0.0621992	0.0602342	0.0597616	0.055776	0.0562741	0.0563834	0.0521319	0.0524887	0.0506314	0.0444849	0.0452343	0.0460512	0.0442192	0.0411884	0.0402555	0.0407848	0.0395549	0.03806	0.0366202	0.0353872	0.0356851	0.0360222	0.0347815	0.031565
X022_1932_V_t1_m.asd	22	1932	t1	m	0.222435	0.198207	0.186658	0.180578	0.169675	0.141391	0.124173	0.123682	0.135298	0.121683	0.103195	0.0970632	0.0966127	0.101843	0.107292	0.0940906	0.0830167	0.0794255	0.0755269	0.0697817	0.0649386	0.0668456	0.0643625	0.058091	0.0522618	0.0507501	0.0520269	0.0539286	0.0571431	0.0548469	0.0466774	0.0481834	0.04938	0.0468198	0.0446383	0.0414888	0.0381982	0.0369172	0.0370217	0.035806	0.0307488	0.0330264	0.035253	0.0304659	0.0291532
X022_1932_XI_t2_c.asd	22	1932	t2	c	0.26591	0.248791	0.224257	0.214522	0.207324	0.176294	0.156515	0.151232	0.154437	0.148513	0.138423	0.12928	0.119968	0.112497	0.106942	0.100209	0.0922115	0.0851704	0.0851595	0.0867369	0.0857054	0.0777546	0.075828	0.0757958	0.0700153	0.0679951	0.0664068	0.0620812	0.0613451	0.0611182	0.0594808	0.0581759	0.0574632	0.0572314	0.0575102	0.0529243	0.0468997	0.0490694	0.0487067	0.0449579	0.0404028	0.0411178	0.0427161	0.0407836	0.0401695
X022_1932_XI_t2_g.asd	22	1932	t2	g	0.212559	0.192588	0.164476	0.15666	0.164193	0.167509	0.149985	0.132822	0.137981	0.123254	0.103822	0.0952977	0.104986	0.108887	0.0979983	0.0886817	0.081471	0.0775971	0.0808623	0.0776138	0.0691773	0.0648321	0.0630256	0.0610726	0.056182	0.049844	0.0468381	0.0498451	0.0518372	0.049978	0.0454321	0.048465	0.0493487	0.0456579	0.043601	0.0426213	0.0419816	0.0404484	0.0372311	0.0334424	0.0310277	0.0326075	0.0334408	0.0298369	0.0290712
X022_1932_XI_t2_m.asd	22	1932	t2	m	0.204932	0.204308	0.182196	0.174846	0.17135	0.143293	0.138746	0.142391	0.131174	0.135187	0.132171	0.110359	0.10835	0.112746	0.111421	0.0948577	0.0804442	0.074029	0.0727265	0.0716483	0.069232	0.0656815	0.0664109	0.0667356	0.0600766	0.0517018	0.0468288	0.0488696	0.0567571	0.0572866	0.0474137	0.0480281	0.0467623	0.041143	0.0410972	0.0420536	0.0419944	0.0396116	0.0386596	0.0367052	0.0303522	0.0312741	0.0345337	0.0340444	0.0323565
X022_1932_XVII_t3_c.asd	22	1932	t3	c	0.240582	0.227607	0.2232	0.212509	0.1965	0.181463	0.166506	0.157105	0.156377	0.140296	0.12372	0.119568	0.13268	0.131081	0.109358	0.111859	0.106896	0.0914567	0.0921337	0.0865033	0.0764781	0.0756217	0.0808902	0.083154	0.0732509	0.0661787	0.0624874	0.0607377	0.0633404	0.0605315	0.0513273	0.0576381	0.0602509	0.0539739	0.0498794	0.0483811	0.0484751	0.0475574	0.0470544	0.0454963	0.0412042	0.0413802	0.0427611	0.0413033	0.0378719
X022_1932_XVII_t3_g.asd	22	1932	t3	g	0.234243	0.238804	0.216329	0.191696	0.168363	0.140757	0.126843	0.126344	0.132587	0.126168	0.117741	0.115428	0.110461	0.108238	0.107963	0.0950357	0.0841625	0.0808318	0.0857054	0.0779954	0.0634836	0.0626937	0.0630961	0.0614527	0.0571634	0.0537971	0.0506694	0.0479505	0.0542895	0.0575516	0.0525511	0.0512161	0.0509342	0.0498631	0.0464393	0.0430834	0.0415592	0.043799	0.0414293	0.0363553	0.0338868	0.035872	0.0379105	0.0359236	0.032039
X022_1932_XVII_t3_m.asd	22	1932	t3	m	0.240589	0.248338	0.216394	0.207324	0.204651	0.162278	0.144615	0.146851	0.149079	0.140572	0.125983	0.112447	0.114682	0.118768	0.115876	0.105573	0.0960858	0.0895054	0.0826772	0.0752191	0.0695853	0.0703185	0.0705259	0.0682422	0.0633427	0.0592164	0.0565601	0.0555764	0.0577113	0.0570554	0.0518332	0.0500979	0.0489571	0.0467537	0.0423797	0.0411409	0.0430295	0.0449135	0.0441382	0.0406436	0.0358609	0.0359791	0.0368611	0.0341776	0.0313895
X023_1936_001_t3_c.asd	23	1936	t3	c	0.216727	0.199176	0.202549	0.193388	0.173984	0.159811	0.144891	0.138033	0.145457	0.133864	0.120161	0.116745	0.101831	0.0939085	0.0987227	0.0968935	0.0892926	0.0815626	0.0884826	0.0833048	0.0691071	0.0643891	0.0698537	0.0745267	0.0660934	0.0620805	0.0617858	0.0618298	0.0607271	0.0614348	0.0633216	0.0554031	0.0495563	0.0490188	0.0467151	0.046173	0.046961	0.0465527	0.0442843	0.0407796	0.0373899	0.0367188	0.0381374	0.0401364	0.0404357
X023_1936_001_t3_g.asd	23	1936	t3	g	0.172468	0.155974	0.139991	0.143985	0.147113	0.112705	0.0944334	0.0903884	0.0875554	0.084422	0.0837935	0.0857558	0.0781281	0.0735173	0.0748322	0.0628946	0.061859	0.0716041	0.0668371	0.0563329	0.0466211	0.045924	0.0461087	0.0481596	0.0540801	0.0483308	0.0428904	0.0476284	0.0447843	0.0412548	0.0418675	0.0444494	0.0428435	0.0368805	0.0336073	0.0331297	0.0343504	0.034924	0.0329058	0.0298743	0.0285069	0.0271595	0.0266387	0.0275682	0.0282806
X023_1936_001_t3_m.asd	23	1936	t3	m	0.13471	0.129974	0.135467	0.139817	0.132987	0.106328	0.0822445	0.0766151	0.0955985	0.0927913	0.0817648	0.07648	0.0673472	0.0632575	0.0659229	0.0628306	0.0563388	0.0507236	0.0549427	0.0525647	0.0458735	0.0468254	0.0485282	0.0473786	0.0412032	0.0349975	0.0344857	0.0413071	0.0416431	0.039843	0.0390721	0.0377652	0.031572	0.0229581	0.0238759	0.0296714	0.0353086	0.0341435	0.0306671	0.0265218	0.0228401	0.0231231	0.0243878	0.0235978	0.0233102
X023_1936_225_m1_c.asd	23	1936	m1	c	0.272024	0.242659	0.254647	0.248074	0.223076	0.20208	0.183207	0.17207	0.172206	0.165077	0.159836	0.160801	0.144522	0.130371	0.126429	0.115822	0.109628	0.111104	0.118803	0.11075	0.0933346	0.0891714	0.0901839	0.0909814	0.0871392	0.0831769	0.080557	0.0799557	0.0821466	0.0817184	0.0768827	0.0749442	0.0706605	0.0645805	0.0652715	0.0664065	0.0669754	0.0687815	0.0670028	0.0626526	0.0589158	0.0599843	0.0613538	0.0590326	0.0593196
X023_1936_225_m1_g.asd	23	1936	m1	g	0.19609	0.172753	0.175466	0.179487	0.170981	0.140144	0.133657	0.135984	0.1234	0.115997	0.113347	0.111331	0.1	0.0948373	0.09852	0.0872546	0.0761516	0.073045	0.0831365	0.0803449	0.0675746	0.0631275	0.0637495	0.0666596	0.0686336	0.0663953	0.0640134	0.0643424	0.0587819	0.0559769	0.0595617	0.0599734	0.057841	0.0541064	0.0491538	0.0523119	0.0584541	0.0524915	0.0500772	0.0496496	0.0450645	0.0427536	0.0427055	0.0436679	0.0444915
X023_1936_225_m1_m.asd	23	1936	m1	m	0.186964	0.181061	0.175082	0.165531	0.154439	0.145955	0.129176	0.116522	0.119766	0.109144	0.0966765	0.0923688	0.0848509	0.0790241	0.0773125	0.0762617	0.0752694	0.0750169	0.0787988	0.0771855	0.0684477	0.0546876	0.054573	0.0596486	0.055484	0.0543351	0.0526754	0.047804	0.0515941	0.0534864	0.0482092	0.0449794	0.0418588	0.0388176	0.0383867	0.0391483	0.0403607	0.0415927	0.038779	0.0334015	0.0289721	0.0276166	0.0293288	0.0327694	0.0330929
X023_1936_233_m2_c.asd	23	1936	m2	c	0.234401	0.236166	0.224256	0.197727	0.175038	0.182501	0.164573	0.142535	0.145417	0.133324	0.11698	0.107673	0.0999109	0.0999735	0.10517	0.0930342	0.0845211	0.0849436	0.0857257	0.0823293	0.0752069	0.0681632	0.071899	0.0766201	0.0689143	0.0651823	0.063637	0.0609853	0.0607065	0.0600239	0.0576153	0.056266	0.0534932	0.0501274	0.0519715	0.0535445	0.0530163	0.050245	0.0458479	0.0419772	0.0410268	0.0416971	0.0428463	0.0434622	0.0431427
X023_1936_233_m2_g.asd	23	1936	m2	g	0.143485	0.128858	0.166605	0.156863	0.113278	0.0932426	0.0917613	0.0968952	0.0969059	0.103462	0.104725	0.0922128	0.0687257	0.0582414	0.0666207	0.0669678	0.0623336	0.0583416	0.0683615	0.0603347	0.0425238	0.044927	0.0522306	0.0551606	0.047354	0.0429113	0.0439394	0.0482523	0.0447463	0.0432773	0.0478629	0.046593	0.0420786	0.0369315	0.0341214	0.0348607	0.0368905	0.0352619	0.0328334	0.0307228	0.0296296	0.0301991	0.0311484	0.0313983	0.0329315
X023_1936_233_m2_m.asd	23	1936	m2	m	0.136902	0.114517	0.120298	0.127475	0.121683	0.0923993	0.0798054	0.0796239	0.0783001	0.0704964	0.0663357	0.0694672	0.0545145	0.0486182	0.0592098	0.0542799	0.0497403	0.0504281	0.0524694	0.0478243	0.0403952	0.0412711	0.0404261	0.0392678	0.0413647	0.0391152	0.0371153	0.0390189	0.0356748	0.0344429	0.037739	0.0340739	0.0291906	0.0269906	0.0311528	0.0319589	0.0290964	0.0278274	0.0269328	0.0258151	0.0239417	0.0212209	0.0197865	0.0212413	0.0237461
X023_1936_241_m3_c.asd	23	1936	m3	c	0.229953	0.211613	0.21884	0.231077	0.227422	0.187254	0.157088	0.145777	0.149659	0.141842	0.135162	0.137709	0.126237	0.115454	0.111252	0.0984146	0.0928605	0.0979822	0.107555	0.101831	0.085907	0.0792832	0.0770268	0.0785012	0.0825793	0.0745417	0.0675494	0.072472	0.0726515	0.0686508	0.0634105	0.0631057	0.062524	0.0600738	0.058308	0.0568917	0.0563311	0.057664	0.0576907	0.0550743	0.0497348	0.0482369	0.0494411	0.0509343	0.0519356
X023_1936_241_m3_g.asd	23	1936	m3	g	0.207271	0.181342	0.160755	0.164059	0.169417	0.139205	0.119184	0.114434	0.119202	0.117676	0.113066	0.108676	0.097703	0.0922329	0.0948107	0.0889961	0.0814516	0.0774707	0.0848669	0.0792986	0.0656334	0.0645273	0.0611287	0.0573747	0.0584962	0.056574	0.0546183	0.0558098	0.0572036	0.0567653	0.0543156	0.0541237	0.0511534	0.0458225	0.0457987	0.0475053	0.0484336	0.0458793	0.0447333	0.0439438	0.0409567	0.0396647	0.0399842	0.0409862	0.0415697
X023_1936_241_m3_m.asd	23	1936	m3	m	0.169451	0.161183	0.16245	0.162797	0.153237	0.12594	0.103561	0.0956927	0.104342	0.104331	0.097769	0.0887567	0.0721209	0.0655004	0.0733098	0.0763476	0.0716282	0.0637952	0.0690356	0.0641793	0.0517763	0.0474753	0.0528326	0.0577308	0.0506493	0.0486303	0.0485467	0.0462352	0.0478939	0.0486764	0.0461006	0.0443359	0.0419421	0.038733	0.0357794	0.0352498	0.0358501	0.0338286	0.0331462	0.0320959	0.0278653	0.0272299	0.0283881	0.0285725	0.027812
X023_1936_249_m4_c.asd	23	1936	m4	c	0.250275	0.233627	0.229476	0.231706	0.225287	0.191865	0.167643	0.157829	0.158412	0.15438	0.14492	0.132823	0.124732	0.120592	0.119106	0.116452	0.115187	0.114735	0.111694	0.101789	0.0901397	0.0882271	0.0863846	0.084784	0.0854116	0.0803036	0.0754443	0.0762321	0.0768714	0.0761015	0.0739443	0.0727372	0.0697111	0.0651382	0.0630567	0.0636668	0.0654383	0.0653768	0.0629625	0.0587443	0.0541239	0.0538344	0.0557388	0.0569744	0.0579575
X023_1936_249_m4_g.asd	23	1936	m4	g	0.198827	0.189448	0.162873	0.161309	0.169317	0.150088	0.137553	0.135042	0.137539	0.127909	0.115775	0.108835	0.0978852	0.0922056	0.0942186	0.0934181	0.0849415	0.0756589	0.09098	0.0821543	0.0603523	0.0684413	0.0744075	0.0736242	0.0688932	0.0667734	0.0655217	0.0629883	0.0614453	0.0623886	0.0648027	0.0615055	0.057527	0.0552313	0.0541247	0.0550502	0.0562993	0.0543304	0.0517077	0.0490677	0.0466773	0.0469928	0.048252	0.0487142	0.0512949
X023_1936_249_m4_m.asd	23	1936	m4	m	0.202827	0.182486	0.162047	0.161102	0.163716	0.140558	0.12237	0.115165	0.117451	0.115603	0.108337	0.0964757	0.0774711	0.0698624	0.0779024	0.0797882	0.0769685	0.0740326	0.0831029	0.0776038	0.0621101	0.0576948	0.0587103	0.0606199	0.0592859	0.059017	0.0567018	0.0508895	0.0515339	0.0542274	0.055053	0.0529224	0.0484504	0.04359	0.0428955	0.0416922	0.0399692	0.0404027	0.0390621	0.0367635	0.0356896	0.0344119	0.0339652	0.0351812	0.0366731
X023_1936_425_b1_c.asd	23	1936	b1	c	0.238885	0.226024	0.239139	0.241624	0.222719	0.18302	0.170041	0.173137	0.171312	0.171118	0.166699	0.154417	0.137684	0.125498	0.121196	0.116919	0.115098	0.115091	0.114141	0.101705	0.0860561	0.0872063	0.0905023	0.0913525	0.0881936	0.0850529	0.0820593	0.0790033	0.077313	0.0751772	0.0723354	0.0730833	0.071274	0.0659993	0.0623204	0.0620549	0.064281	0.0660737	0.0641314	0.0596544	0.0556915	0.0550618	0.0568109	0.0590499	0.0596481
X023_1936_425_b1_g.asd	23	1936	b1	g	0.162241	0.146424	0.166246	0.186098	0.185407	0.149571	0.123023	0.113914	0.118611	0.115117	0.109728	0.107314	0.0947812	0.0842536	0.0815473	0.0794603	0.0768597	0.0758096	0.0848381	0.0791737	0.0630225	0.0561607	0.0590793	0.0653925	0.0668638	0.0653705	0.0612926	0.0558272	0.053292	0.0525233	0.0527408	0.0558142	0.054916	0.0487493	0.0411707	0.0426413	0.0498194	0.0501702	0.0453464	0.040045	0.0398131	0.0397157	0.0383938	0.0361452	0.0387056
X023_1936_425_b1_m.asd	23	1936	b1	m	0.199794	0.188474	0.184103	0.166111	0.144617	0.141782	0.13091	0.120662	0.122548	0.111367	0.101912	0.102996	0.0886678	0.0811394	0.0874093	0.083561	0.0791972	0.0779295	0.0797728	0.0724831	0.0615023	0.0625936	0.0630341	0.0619359	0.0610742	0.0564279	0.0523559	0.0525552	0.053038	0.0533388	0.0528658	0.0500266	0.0446566	0.0388792	0.0382935	0.0415861	0.0446764	0.0407893	0.0369483	0.0341482	0.0316651	0.0307119	0.0321015	0.0354107	0.035128
X023_1936_433_b2_c.asd	23	1936	b2	c	0.214317	0.198641	0.21118	0.210339	0.187216	0.146371	0.129676	0.133259	0.141348	0.133608	0.125273	0.12559	0.109374	0.0954792	0.0935807	0.0948418	0.0939878	0.0911005	0.093839	0.0830284	0.0663637	0.0667172	0.073149	0.0761495	0.0682461	0.0669078	0.0657153	0.0588317	0.0598005	0.0612677	0.0586816	0.0562974	0.0536577	0.0505777	0.0463357	0.0480098	0.0528366	0.0515907	0.048648	0.0447931	0.0403107	0.0397869	0.0415279	0.04306	0.0443856
X023_1936_433_b2_g.asd	23	1936	b2	g	0.167992	0.150911	0.18242	0.178997	0.146898	0.126343	0.118207	0.117733	0.117681	0.109097	0.0996662	0.0941607	0.0790395	0.0768911	0.090579	0.0844467	0.0758042	0.0714527	0.0704703	0.0644721	0.0563997	0.0558205	0.0576978	0.0586253	0.0558009	0.0493103	0.046581	0.0516618	0.0505822	0.0496597	0.0514068	0.0458676	0.0411515	0.0403695	0.0414152	0.0426917	0.0427263	0.0399649	0.0381738	0.0366936	0.0336687	0.0311229	0.0311653	0.0341742	0.0324673
X023_1936_433_b2_m.asd	23	1936	b2	m	0.127916	0.137955	0.149918	0.154314	0.145679	0.121499	0.090543	0.07495	0.0902921	0.0907276	0.08708	0.0889136	0.0770163	0.0680469	0.0685646	0.0644185	0.0601864	0.0576631	0.0566106	0.0545593	0.0510227	0.0466545	0.0460068	0.047788	0.0489775	0.0479133	0.043653	0.0372013	0.0360413	0.0375416	0.0389006	0.0382945	0.0356661	0.0322804	0.0312656	0.0327709	0.0349654	0.0343273	0.0339491	0.0319802	0.025868	0.0237282	0.0245286	0.0258532	0.0277917
X023_1936_441_b3_c.asd	23	1936	b3	c	0.208323	0.210914	0.232064	0.22195	0.189746	0.169096	0.157202	0.151244	0.147477	0.142179	0.1344	0.123912	0.109068	0.0983459	0.096002	0.100041	0.0938246	0.0814137	0.0921818	0.0927834	0.0811683	0.0697745	0.0709616	0.0760291	0.0716061	0.0673584	0.0674179	0.072015	0.0693869	0.0641485	0.0610781	0.0645618	0.0636074	0.0569543	0.0554799	0.0551092	0.0544088	0.0527575	0.0509632	0.0486101	0.0452189	0.0441432	0.0454417	0.0480888	0.0497546
X023_1936_441_b3_g.asd	23	1936	b3	g	0.19119	0.171373	0.161061	0.170864	0.180725	0.158219	0.137711	0.123615	0.114273	0.11489	0.11416	0.103978	0.0865496	0.0800543	0.0877098	0.0846345	0.0809552	0.0803312	0.0817235	0.0804401	0.0744236	0.0629487	0.0601508	0.0625794	0.0622101	0.0598057	0.0572625	0.0564084	0.0580478	0.0584524	0.0563011	0.0564401	0.0558001	0.0533091	0.0497674	0.0478678	0.0476766	0.0476291	0.0459698	0.0436298	0.0424155	0.0417246	0.0413695	0.041255	0.0418574
X023_1936_441_b3_m.asd	23	1936	b3	m	0.154198	0.15212	0.16853	0.170179	0.153319	0.126798	0.120878	0.119691	0.103306	0.102721	0.0999764	0.0836735	0.0788222	0.081139	0.0832428	0.0709181	0.0652725	0.0700518	0.0736377	0.0649887	0.0510928	0.0503863	0.0529741	0.0539754	0.0503198	0.0477622	0.0465898	0.0463052	0.0479154	0.0481143	0.0456019	0.0440871	0.0416296	0.0384446	0.0373258	0.0397161	0.0424609	0.0388583	0.0362934	0.0341985	0.0299504	0.0271706	0.0267791	0.0288407	0.0331076
X023_1936_VII_t1_c.asd	23	1936	t1	c	0.207024	0.185168	0.212133	0.222929	0.208098	0.179092	0.149968	0.133958	0.138232	0.136846	0.134169	0.132553	0.110963	0.0958711	0.0983216	0.100052	0.0972928	0.091492	0.09107	0.0857645	0.0760537	0.067952	0.0710723	0.0766148	0.0721218	0.0682831	0.0653083	0.0625968	0.0637822	0.0646862	0.0630716	0.0624048	0.0581445	0.051104	0.0489184	0.0509282	0.0541684	0.0533818	0.0519382	0.0493131	0.0443849	0.0420906	0.0431741	0.0464815	0.0462887
X023_1936_VII_t1_g.asd	23	1936	t1	g	0.170846	0.155959	0.158427	0.15866	0.150109	0.131302	0.12004	0.117435	0.119113	0.111076	0.100424	0.0933125	0.0842522	0.0795575	0.0808674	0.0807081	0.0788234	0.0763209	0.0773395	0.069868	0.0577256	0.0536926	0.0570796	0.0600621	0.0542753	0.0534967	0.0531992	0.0488374	0.0481899	0.0488831	0.0488005	0.0478745	0.0446349	0.0404391	0.0410178	0.0414682	0.0404174	0.038136	0.0356123	0.0338669	0.0337834	0.0350908	0.035925	0.0350109	0.0353564
X023_1936_VII_t1_m.asd	23	1936	t1	m	0.155483	0.13417	0.142022	0.14626	0.134106	0.10046	0.0954301	0.10285	0.0966815	0.0917582	0.0845605	0.0733374	0.067003	0.0685545	0.0742256	0.0665018	0.0620877	0.0644807	0.0658497	0.0570663	0.0448219	0.0458441	0.0461982	0.0455722	0.0465733	0.0431164	0.0407989	0.0438293	0.0437253	0.039519	0.0342347	0.0410079	0.0421321	0.0345326	0.0330149	0.0323928	0.0315789	0.0310661	0.0300378	0.0279274	0.0246819	0.0253014	0.0279546	0.0296856	0.028246
X023_1936_XIII_t2_c.asd	23	1936	t2	c	0.209548	0.191442	0.191647	0.199745	0.194578	0.150728	0.127928	0.12404	0.123162	0.115269	0.108177	0.105957	0.0905865	0.0859151	0.0964223	0.0877318	0.0788303	0.0772382	0.0827457	0.0796528	0.0700303	0.0656775	0.0669066	0.0679828	0.0625409	0.0617641	0.0614748	0.057401	0.0546879	0.0550061	0.0575711	0.0566497	0.0529978	0.048184	0.044799	0.0450801	0.0469756	0.0453116	0.0421225	0.0388434	0.0369193	0.0378116	0.0392644	0.0391066	0.0390693
X023_1936_XIII_t2_g.asd	23	1936	t2	g	0.153601	0.154971	0.152593	0.145234	0.132217	0.113819	0.103656	0.102358	0.106003	0.102169	0.0936594	0.0841478	0.0713849	0.0674021	0.0723737	0.0619448	0.055831	0.0588025	0.0630595	0.0578326	0.0485136	0.0503107	0.0545273	0.0551196	0.0479251	0.0449186	0.0451882	0.0453113	0.0404613	0.0367484	0.0373997	0.0381872	0.0368072	0.0340244	0.0351759	0.0348218	0.03277	0.0317505	0.0310801	0.0293956	0.0256011	0.0265911	0.0282512	0.026571	0.028011
X023_1936_XIII_t2_m.asd	23	1936	t2	m	0.130582	0.125609	0.127933	0.131647	0.129031	0.111721	0.0986642	0.0903204	0.0836592	0.0844362	0.0792683	0.0625201	0.0573948	0.058875	0.0600298	0.0492949	0.0458433	0.0531392	0.0615453	0.0542232	0.03994	0.0428934	0.0449272	0.0438989	0.0417889	0.0402937	0.0392346	0.0381606	0.0369431	0.0366656	0.0374893	0.0376157	0.0352537	0.0315188	0.0315311	0.0338169	0.0355819	0.0324741	0.0289759	0.0259672	0.0233419	0.022567	0.0231566	0.0242253	0.0251586
X024_1940_003_t2_c.asd	24	1940	t2	c	0.265359	0.255943	0.261159	0.24248	0.219013	0.231096	0.206531	0.171996	0.168303	0.176508	0.174677	0.153636	0.141818	0.130407	0.117965	0.120871	0.118504	0.10858	0.108411	0.0997101	0.0882825	0.0921915	0.0928504	0.0884912	0.0823491	0.0806741	0.0787248	0.0721445	0.0646699	0.0622222	0.0657743	0.0651584	0.064287	0.0631869	0.0554546	0.0538272	0.0570697	0.0552522	0.0523047	0.049997	0.0493041	0.0444443	0.0413801	0.0449576	0.0451125
X024_1940_003_t2_g.asd	24	1940	t2	g	0.21638	0.181962	0.181508	0.181865	0.177178	0.171078	0.15141	0.13132	0.126251	0.124724	0.122401	0.117077	0.110582	0.0964161	0.0779288	0.0769882	0.0773622	0.0745927	0.0754686	0.0722512	0.0665119	0.0645229	0.0629442	0.0616236	0.0612003	0.0634921	0.0620422	0.0528943	0.0459452	0.0464377	0.052992	0.0493178	0.0482477	0.0518415	0.0486488	0.0450979	0.0424588	0.0393613	0.0384387	0.0395354	0.0412501	0.0389887	0.0361193	0.0360741	0.0354627
X024_1940_003_t2_m.asd	24	1940	t2	m	0.191336	0.177338	0.183272	0.170175	0.152989	0.165772	0.148859	0.1215	0.114662	0.112392	0.109343	0.102958	0.0943153	0.0883209	0.0853484	0.0758245	0.0710702	0.0725208	0.0716006	0.0686317	0.0647085	0.062056	0.0532634	0.0465438	0.0524974	0.0577782	0.0568876	0.0486034	0.0415844	0.0406549	0.044927	0.0402261	0.0413677	0.0478107	0.0374996	0.0324366	0.0350087	0.0367742	0.0349998	0.0323393	0.0329603	0.0301196	0.0278673	0.0298783	0.029114
X024_1940_013_t3_c.asd	24	1940	t3	c	0.244743	0.225184	0.216983	0.218452	0.223973	0.226119	0.200041	0.167022	0.154208	0.14911	0.142864	0.131943	0.129279	0.125796	0.117888	0.112359	0.106134	0.0988712	0.091722	0.09023	0.0917042	0.0890143	0.0849474	0.0801936	0.0753108	0.0733368	0.0700771	0.0626932	0.0581439	0.0571854	0.0590293	0.0609918	0.0612331	0.0585374	0.0507225	0.0487856	0.0513503	0.0490365	0.0470145	0.0456617	0.0440823	0.0413433	0.0401747	0.0421104	0.0397546
X024_1940_013_t3_g.asd	24	1940	t3	g	0.213547	0.207859	0.203033	0.182935	0.163389	0.172316	0.166387	0.147609	0.129562	0.134307	0.138738	0.12599	0.110825	0.102157	0.100584	0.0913413	0.0873274	0.088934	0.0829048	0.0777821	0.0739933	0.0687562	0.0679059	0.0684066	0.0654941	0.065059	0.06231	0.0544131	0.0535503	0.0551494	0.055185	0.052507	0.0523051	0.0534853	0.0452693	0.0419847	0.0433244	0.040098	0.0401725	0.0416177	0.0398636	0.0363877	0.0344762	0.0358977	0.0333942
X024_1940_013_t3_m.asd	24	1940	t3	m	0.173632	0.15692	0.152727	0.148141	0.140212	0.12986	0.120394	0.109287	0.0956668	0.0992735	0.107112	0.106861	0.0974484	0.0819473	0.067106	0.0671851	0.066941	0.0638875	0.0690607	0.0688856	0.0628972	0.0566809	0.0569809	0.0570379	0.0479873	0.04485	0.0454463	0.044744	0.0356814	0.0327923	0.0411938	0.0424892	0.0419866	0.0412655	0.0371672	0.032544	0.0295413	0.0301017	0.0322065	0.033087	0.0300742	0.0252325	0.0229065	0.0254896	0.0246031
X024_1940_307_m1_c.asd	24	1940	m1	c	0.330161	0.322383	0.311284	0.291931	0.26923	0.25289	0.237924	0.221363	0.20362	0.206642	0.205825	0.184705	0.164318	0.151796	0.148312	0.147192	0.14187	0.134005	0.135891	0.128369	0.115325	0.112343	0.112419	0.111019	0.105055	0.104451	0.102505	0.09382	0.0885829	0.0889929	0.0930098	0.0894803	0.0884963	0.0904391	0.0822167	0.0768728	0.0762517	0.0759362	0.0755074	0.0751054	0.0750055	0.0716147	0.0696335	0.0725851	0.0714717
X024_1940_307_m1_g.asd	24	1940	m1	g	0.209445	0.217419	0.210968	0.204551	0.200249	0.19702	0.175289	0.149149	0.137911	0.139986	0.141548	0.133265	0.12091	0.10987	0.103744	0.105425	0.0981413	0.0844647	0.0894456	0.0889209	0.0810632	0.0738649	0.07204	0.07247	0.0701893	0.0699986	0.0695629	0.0664532	0.0614779	0.058572	0.059249	0.059316	0.0609409	0.0625289	0.0564689	0.0516879	0.0499467	0.0490014	0.04749	0.0465315	0.0476841	0.045165	0.0438756	0.0475922	0.045371
X024_1940_307_m1_m.asd	24	1940	m1	m	0.227773	0.205811	0.205723	0.183818	0.158033	0.167725	0.157881	0.141616	0.142054	0.143801	0.140433	0.129208	0.112231	0.099644	0.0955941	0.0941745	0.0925714	0.0900029	0.0885474	0.0784648	0.066873	0.0704455	0.071417	0.0681681	0.0636466	0.0606428	0.058985	0.0577385	0.0547499	0.0543083	0.0570608	0.0540724	0.0517257	0.0509875	0.0453218	0.0420854	0.042679	0.0452648	0.0455997	0.0430224	0.0386811	0.0382951	0.0392314	0.0383284	0.0374824
X024_1940_315_m2_c.asd	24	1940	m2	c	0.399171	0.377984	0.337858	0.313688	0.306893	0.306004	0.281151	0.24701	0.226653	0.221508	0.217243	0.203418	0.18444	0.172856	0.171021	0.162912	0.151545	0.141574	0.141466	0.136714	0.129273	0.12941	0.12484	0.117895	0.114601	0.115413	0.11362	0.105015	0.100084	0.0968604	0.0943602	0.0961806	0.0987218	0.0993151	0.095284	0.0918292	0.0901185	0.0889992	0.0865167	0.0845163	0.0855837	0.0834689	0.0817686	0.0837019	0.0821678
X024_1940_315_m2_g.asd	24	1940	m2	g	0.243545	0.23081	0.23625	0.231389	0.21881	0.213353	0.193646	0.167348	0.14951	0.162484	0.169209	0.146656	0.131087	0.119769	0.11069	0.106235	0.102933	0.100049	0.0993272	0.0991673	0.0970938	0.0898565	0.0872541	0.0866131	0.0825508	0.0816365	0.0795885	0.0725898	0.0637068	0.0626805	0.0705569	0.0678245	0.0644443	0.0634491	0.0591641	0.056962	0.0572641	0.0576599	0.0570939	0.0554231	0.0529115	0.0480026	0.0462077	0.0508589	0.0492624
X024_1940_315_m2_m.asd	24	1940	m2	m	0.208911	0.182122	0.186398	0.201475	0.209718	0.194212	0.161149	0.132644	0.128995	0.128615	0.123317	0.111623	0.107069	0.103724	0.097199	0.0844003	0.0781913	0.0791741	0.0739188	0.0732786	0.0748798	0.0701411	0.068292	0.0666234	0.0605025	0.0614463	0.0623689	0.0566665	0.0512695	0.0491217	0.050578	0.0511035	0.0521292	0.0525615	0.0469375	0.0435382	0.0434699	0.0436641	0.0436809	0.0425889	0.0395743	0.0345017	0.0325711	0.0368185	0.0359246
X024_1940_345_m3_c.asd	24	1940	m3	c	0.315735	0.287217	0.267246	0.253687	0.247819	0.251579	0.235311	0.209673	0.193109	0.18825	0.184729	0.174402	0.159425	0.145226	0.136014	0.135759	0.126918	0.111986	0.116294	0.116949	0.111968	0.10845	0.103271	0.0994128	0.100409	0.0982131	0.0935458	0.0882276	0.0808368	0.0788895	0.0834952	0.0794014	0.0781623	0.0808809	0.0747495	0.0705051	0.0696905	0.0688348	0.0680775	0.0667033	0.0640149	0.0607537	0.0599527	0.0629716	0.0614756
X024_1940_345_m3_g.asd	24	1940	m3	g	0.226198	0.221647	0.187442	0.171655	0.175119	0.181352	0.165446	0.143895	0.138832	0.138578	0.133513	0.119694	0.108197	0.101803	0.0998969	0.0967576	0.0919475	0.0875065	0.0899165	0.0837714	0.0733314	0.073153	0.0736553	0.071398	0.0652009	0.0615654	0.0616604	0.0634619	0.0534901	0.0496807	0.0585357	0.0563558	0.0550233	0.0563303	0.0482976	0.0448064	0.0458751	0.0432518	0.0419249	0.0417702	0.0411945	0.0385765	0.0372387	0.0394104	0.0376889
X024_1940_345_m3_m.asd	24	1940	m3	m	0.200216	0.181196	0.19923	0.193692	0.174866	0.179023	0.161395	0.135987	0.126525	0.13337	0.131825	0.10934	0.0973024	0.0877258	0.0787266	0.084916	0.0826029	0.0714215	0.0764386	0.0788422	0.0741792	0.0633801	0.0621396	0.0648087	0.0607969	0.0587886	0.057082	0.0532158	0.0469321	0.0449156	0.0484625	0.0450888	0.0452995	0.0489603	0.0407529	0.0385933	0.0418189	0.0386999	0.0371083	0.0368705	0.0356025	0.0330931	0.031542	0.0323761	0.0311059
X024_1940_351_m4_c.asd	24	1940	m4	c	0.340565	0.332705	0.326281	0.314115	0.298852	0.287402	0.252838	0.220747	0.22052	0.221325	0.211896	0.190867	0.17813	0.17048	0.164551	0.15868	0.147355	0.133947	0.132355	0.129541	0.124094	0.119751	0.112805	0.107011	0.1072	0.106507	0.102956	0.0964958	0.0902316	0.087623	0.0891607	0.0888426	0.0892078	0.0895201	0.0838522	0.0803278	0.079406	0.0769179	0.0761227	0.0756195	0.072922	0.0702459	0.0703934	0.0740906	0.0715302
X024_1940_351_m4_g.asd	24	1940	m4	g	0.233397	0.20868	0.21292	0.203917	0.18524	0.177102	0.164116	0.150618	0.144168	0.144758	0.14153	0.12925	0.123922	0.116595	0.104396	0.0954552	0.0896208	0.0870499	0.0883073	0.0864418	0.0821082	0.0799885	0.0768459	0.0716391	0.0648188	0.0673526	0.0683944	0.0594648	0.056014	0.0565223	0.0582072	0.0577706	0.0586171	0.0601929	0.0562546	0.0531227	0.0512885	0.0477809	0.0469928	0.0475825	0.0465259	0.0442174	0.0429601	0.0441467	0.0429789
X024_1940_351_m4_m.asd	24	1940	m4	m	0.202361	0.185085	0.173305	0.173098	0.17481	0.163357	0.152615	0.139024	0.119326	0.117689	0.119173	0.112073	0.109376	0.10248	0.0896487	0.0812852	0.0758946	0.0739189	0.0784853	0.0775016	0.0718321	0.0689619	0.0629458	0.0562941	0.0535063	0.0550736	0.0559532	0.0522556	0.0472955	0.0466893	0.0512941	0.0511891	0.0507553	0.0504578	0.0448983	0.0431436	0.0441225	0.0403456	0.0391469	0.0389935	0.0359756	0.0316966	0.0307945	0.0354393	0.033588
X024_1940_627_b1_c.asd	24	1940	b1	c	0.354407	0.316191	0.306636	0.305797	0.297742	0.267292	0.233126	0.211709	0.213604	0.20839	0.198574	0.187738	0.166394	0.155609	0.159195	0.14721	0.138766	0.136074	0.122438	0.117608	0.118725	0.112148	0.112121	0.114575	0.11152	0.109195	0.106206	0.100636	0.0913678	0.0881003	0.0932136	0.0911616	0.0898846	0.0895855	0.0785566	0.0757824	0.0805841	0.0803552	0.0789722	0.077352	0.0757712	0.0715409	0.0702543	0.0753963	0.073546
X024_1940_627_b1_g.asd	24	1940	b1	g	0.252424	0.236842	0.210948	0.188465	0.17957	0.192568	0.183675	0.165183	0.158843	0.15957	0.150021	0.124502	0.118889	0.116332	0.108217	0.10331	0.0991083	0.0950676	0.0923456	0.0872266	0.0833328	0.0885811	0.085136	0.0765086	0.0720469	0.0747673	0.0751633	0.0664993	0.061107	0.0611496	0.0647429	0.0617305	0.0619246	0.0652826	0.057877	0.0548393	0.0565407	0.054734	0.054652	0.0547205	0.0517798	0.0485516	0.0475944	0.0498595	0.0489744
X024_1940_627_b1_m.asd	24	1940	b1	m	0.181367	0.174057	0.159148	0.156496	0.158087	0.14653	0.13769	0.131364	0.125042	0.124609	0.119092	0.10341	0.096274	0.0933849	0.0904527	0.0842519	0.0758333	0.0690912	0.0730989	0.0704359	0.0626514	0.0606955	0.060965	0.0600387	0.0553336	0.0567803	0.0580473	0.052962	0.0456628	0.0417477	0.0432154	0.0443094	0.0466049	0.0484224	0.0424524	0.0397038	0.0405316	0.038921	0.037578	0.0375525	0.0390546	0.0357064	0.0327276	0.0346213	0.0324838
X024_1940_635_b2_c.asd	24	1940	b2	c	0.321568	0.310987	0.289755	0.281914	0.283131	0.279854	0.249848	0.219195	0.217821	0.218586	0.213748	0.200958	0.184915	0.166553	0.150631	0.150442	0.149934	0.144636	0.140593	0.136757	0.131329	0.121785	0.117236	0.116408	0.115125	0.112629	0.107882	0.100541	0.0905027	0.0886734	0.0968741	0.0948227	0.0938421	0.0953674	0.0870969	0.0839495	0.086682	0.0878766	0.0861878	0.0830039	0.0807566	0.0770856	0.0757277	0.0790652	0.0782896
X024_1940_635_b2_g.asd	24	1940	b2	g	0.202374	0.186624	0.200876	0.200276	0.18957	0.191585	0.174576	0.146674	0.125051	0.124845	0.130708	0.128109	0.112296	0.0978052	0.0906464	0.0786573	0.0757526	0.0818622	0.0819583	0.080817	0.0791913	0.0767929	0.069795	0.0634595	0.0645104	0.065388	0.0643572	0.0611683	0.056962	0.0530536	0.0510236	0.0542303	0.0553037	0.0522603	0.0492505	0.0456301	0.0429217	0.043802	0.0469523	0.0483294	0.043756	0.0402164	0.0397889	0.0421038	0.0395632
X024_1940_635_b2_m.asd	24	1940	b2	m	0.196108	0.197054	0.179396	0.17221	0.171405	0.162584	0.155862	0.144841	0.124626	0.125395	0.127063	0.114822	0.107559	0.0998616	0.0905451	0.0880294	0.0835505	0.0763358	0.073451	0.0713208	0.0687672	0.0654056	0.0653168	0.0670826	0.0675527	0.0631918	0.0580212	0.0554113	0.0494754	0.0479036	0.0527004	0.0507041	0.0511792	0.0542877	0.0475763	0.0435458	0.0433708	0.0417579	0.0416661	0.0427211	0.0435134	0.042188	0.0404495	0.0399164	0.0383019
X024_1940_643_b3_c.asd	24	1940	b3	c	0.335887	0.301492	0.293616	0.278296	0.25756	0.246059	0.222843	0.20136	0.198115	0.194861	0.182716	0.162022	0.161249	0.155017	0.135615	0.129424	0.121287	0.111018	0.114125	0.115611	0.112295	0.105835	0.103178	0.1015	0.0959777	0.0934201	0.0916066	0.0874118	0.0780996	0.0743889	0.0798164	0.0804069	0.0808242	0.0810846	0.0743478	0.0695041	0.0678322	0.0660975	0.0671442	0.0686803	0.0670064	0.0615846	0.0585229	0.0618679	0.0603778
X024_1940_643_b3_g.asd	24	1940	b3	g	0.221195	0.200858	0.176607	0.160229	0.158964	0.176975	0.163688	0.133477	0.114735	0.125833	0.131085	0.109569	0.102324	0.101578	0.098973	0.0858238	0.0790319	0.0815661	0.0834774	0.0751728	0.0642144	0.0685325	0.066823	0.0614662	0.0606576	0.0623513	0.0622535	0.0574334	0.0508536	0.0485167	0.0518578	0.0519374	0.052873	0.0538082	0.0462327	0.0407941	0.0401721	0.0427534	0.0432495	0.0417846	0.0403346	0.0377919	0.0361558	0.0368253	0.0360425
X024_1940_643_b3_m.asd	24	1940	b3	m	0.210871	0.211669	0.196178	0.172486	0.158272	0.174997	0.157752	0.130273	0.129292	0.137884	0.136741	0.117152	0.0981895	0.0915585	0.0965946	0.0921532	0.0839203	0.076914	0.0776525	0.0757588	0.0720074	0.0726281	0.0711961	0.0688054	0.0681489	0.0664686	0.0610741	0.052029	0.0507083	0.0514059	0.0503003	0.0499968	0.0514411	0.0522464	0.0436767	0.0401972	0.0420344	0.0408296	0.0397122	0.039438	0.0399247	0.036116	0.0334625	0.0363397	0.0350226
X024_1940_V_t1_c.asd	24	1940	t1	c	0.304835	0.284927	0.297465	0.288573	0.26329	0.248967	0.221337	0.196068	0.193222	0.203505	0.201367	0.175425	0.159931	0.144797	0.128135	0.126431	0.126809	0.125053	0.125752	0.116031	0.102023	0.100272	0.102793	0.103332	0.0970735	0.0948468	0.0914657	0.0826037	0.077415	0.077717	0.0820522	0.0832022	0.0821521	0.0787931	0.0700373	0.0673366	0.0697913	0.0685998	0.0677769	0.0663883	0.0625633	0.0593352	0.0579737	0.0588724	0.0604337
X024_1940_V_t1_g.asd	24	1940	t1	g	0.231627	0.226117	0.189907	0.179971	0.187478	0.179955	0.165615	0.149989	0.139182	0.143617	0.13786	0.110791	0.108788	0.111141	0.10619	0.102719	0.0940241	0.0830917	0.0849137	0.0794708	0.0699585	0.0710839	0.0720582	0.0704472	0.0664873	0.0660258	0.0654636	0.0612564	0.0552466	0.0547387	0.0605653	0.0579556	0.0560224	0.0561336	0.0486994	0.0472786	0.0505105	0.0478678	0.045611	0.0446658	0.0443235	0.0412767	0.039442	0.0418302	0.0409544
X024_1940_V_t1_m.asd	24	1940	t1	m	0.235794	0.220002	0.199335	0.185705	0.177865	0.169639	0.155255	0.140044	0.131234	0.128056	0.122962	0.112752	0.112328	0.105253	0.0887134	0.0860141	0.0814245	0.0741645	0.0794293	0.0810529	0.0773502	0.073038	0.0657426	0.0593977	0.0589051	0.060792	0.0607483	0.0564219	0.0531317	0.0523229	0.0535388	0.0526511	0.0519525	0.0516633	0.0491701	0.0468053	0.045244	0.0442473	0.0436509	0.0427317	0.0406647	0.0370222	0.0353473	0.0377357	0.0360366
X025_1940_005_t1_c.asd	25	1940	t1	c	0.219127	0.201745	0.209869	0.207761	0.193001	0.177851	0.161251	0.151178	0.153585	0.146284	0.136367	0.131076	0.12784	0.122228	0.113626	0.108576	0.104747	0.100391	0.092952	0.0911642	0.0911937	0.0824856	0.0728519	0.0687193	0.0742981	0.0754401	0.0738232	0.0728072	0.07175	0.0687244	0.0633596	0.0585115	0.0558172	0.0556713	0.0578067	0.0563412	0.0520284	0.0499078	0.0470486	0.0447953	0.0453255	0.0446382	0.0449924	0.0478882	0.0458301
X025_1940_005_t1_g.asd	25	1940	t1	g	0.225995	0.193351	0.193558	0.193008	0.1838	0.167271	0.159805	0.155727	0.146233	0.133939	0.122765	0.115003	0.107748	0.102138	0.0973592	0.0876694	0.0825346	0.0831809	0.0829208	0.0844015	0.084663	0.0779114	0.0694203	0.0634152	0.0628948	0.0620801	0.062081	0.0638997	0.0637392	0.060903	0.0556551	0.048685	0.0467586	0.0495318	0.0472104	0.0461072	0.0464649	0.0453784	0.0411663	0.0376588	0.0399463	0.0434498	0.0433783	0.0376099	0.0356769
X025_1940_005_t1_m.asd	25	1940	t1	m	0.215888	0.181115	0.168595	0.162469	0.153613	0.134388	0.131614	0.132473	0.120188	0.110069	0.105872	0.105726	0.0930394	0.0831552	0.0828536	0.0839879	0.0847676	0.0833205	0.0757954	0.0776605	0.0803424	0.0620928	0.0538368	0.0538822	0.0520398	0.0554339	0.0584281	0.0563896	0.0558445	0.0522006	0.04473	0.0433109	0.0435046	0.0431759	0.0424308	0.0433404	0.0443489	0.0414005	0.0386969	0.0372919	0.0371321	0.0366504	0.0352923	0.033178	0.0325206
X025_1940_009_t2_c.asd	25	1940	t2	c	0.230112	0.215311	0.207726	0.212813	0.219086	0.208982	0.182248	0.160325	0.16329	0.164544	0.160082	0.149788	0.133809	0.118229	0.107133	0.10294	0.10488	0.108782	0.105788	0.101522	0.0948449	0.0813825	0.0747478	0.0739003	0.0734811	0.0748888	0.0742478	0.0693248	0.0674687	0.0636377	0.056861	0.0581068	0.0591576	0.057273	0.0563068	0.0523423	0.0485056	0.0526807	0.0519722	0.04921	0.0513841	0.0502805	0.0475858	0.0460428	0.0454975
X025_1940_009_t2_g.asd	25	1940	t2	g	0.216524	0.204403	0.20167	0.18886	0.177404	0.189723	0.17162	0.146967	0.147966	0.137668	0.127476	0.125454	0.110256	0.0951013	0.0875179	0.0853253	0.0855005	0.0866123	0.0892791	0.0880214	0.0834843	0.0794696	0.072405	0.0664533	0.0669429	0.0707902	0.0689439	0.057567	0.0580107	0.059203	0.0544113	0.0502342	0.0518822	0.0569891	0.0521434	0.0489675	0.0490842	0.0489123	0.0447533	0.0397571	0.0390863	0.0402203	0.0415158	0.0417001	0.0403154
X025_1940_009_t2_m.asd	25	1940	t2	m	0.204685	0.186327	0.191717	0.20195	0.194922	0.150514	0.146271	0.161491	0.159064	0.143752	0.126769	0.116463	0.111366	0.104052	0.0946935	0.101306	0.0954989	0.0778875	0.0797273	0.0811163	0.0786993	0.0754652	0.0745722	0.0716616	0.0618398	0.0602528	0.0620076	0.0614769	0.0646733	0.0644811	0.0578129	0.0513034	0.046886	0.0452185	0.0454476	0.048949	0.0521041	0.0477716	0.0410553	0.0366219	0.0384504	0.0403688	0.0416417	0.0422668	0.0404689
X025_1940_015_t3_c.asd	25	1940	t3	c	0.256884	0.235724	0.233849	0.230717	0.216115	0.185487	0.17923	0.180197	0.16555	0.165613	0.162011	0.143242	0.135427	0.130142	0.122223	0.114456	0.106561	0.100126	0.0990979	0.103326	0.105027	0.0913585	0.082406	0.0799487	0.0801565	0.082261	0.0794792	0.0695557	0.0734494	0.0750362	0.0668109	0.0660396	0.0649404	0.061636	0.0613726	0.0623709	0.0626666	0.059642	0.054872	0.0509331	0.050439	0.0506625	0.0503241	0.04899	0.048831
X025_1940_015_t3_g.asd	25	1940	t3	g	0.239565	0.21706	0.221937	0.220628	0.203743	0.172822	0.151675	0.14241	0.141806	0.146456	0.144288	0.130284	0.120917	0.117185	0.114918	0.0990086	0.0913804	0.09376	0.0873255	0.0841699	0.0824801	0.0740706	0.0715564	0.0729005	0.0721332	0.0697237	0.0677794	0.0678645	0.0693754	0.0666542	0.0589769	0.0573233	0.0577909	0.0577534	0.0551721	0.0544732	0.054725	0.0515891	0.0488842	0.0469013	0.0450412	0.0454093	0.0463335	0.0459825	0.0447744
X025_1940_015_t3_m.asd	25	1940	t3	m	0.19351	0.155093	0.160701	0.170243	0.167287	0.145012	0.139415	0.136418	0.117751	0.114717	0.116296	0.111025	0.0994165	0.0900967	0.0851306	0.0737721	0.069704	0.0739256	0.0749616	0.0780156	0.0790882	0.069629	0.061278	0.0562035	0.0539558	0.0594228	0.0638558	0.0605552	0.0584497	0.0544605	0.0479157	0.045447	0.0456738	0.0465907	0.0447332	0.0431195	0.0421431	0.0408139	0.0383447	0.036879	0.0390472	0.0404248	0.0398106	0.0371648	0.0342524
X025_1940_103_m1_c.asd	25	1940	m1	c	0.271216	0.252432	0.244707	0.232468	0.215	0.197064	0.189261	0.183708	0.171395	0.163375	0.156175	0.145353	0.124463	0.116677	0.125278	0.116349	0.105938	0.100195	0.0973581	0.0967693	0.0964221	0.0934547	0.0900152	0.0847	0.0760885	0.0732914	0.0737641	0.0734164	0.0696633	0.065741	0.0631336	0.0576825	0.0565704	0.0602593	0.0612462	0.0588767	0.0552923	0.055216	0.0510043	0.0461606	0.0470851	0.0491308	0.0496982	0.0474946	0.0450571
X025_1940_103_m1_g.asd	25	1940	m1	g	0.227526	0.189022	0.170639	0.178021	0.188014	0.165751	0.154683	0.152007	0.14681	0.140433	0.135149	0.130935	0.118597	0.107089	0.0999474	0.0900367	0.0866674	0.0899786	0.0914808	0.0915518	0.085392	0.0652363	0.0582399	0.0639416	0.0725122	0.0721585	0.0673672	0.064093	0.0627164	0.0613671	0.059073	0.0570012	0.0569857	0.0576457	0.0523911	0.0491015	0.0491577	0.0504696	0.0484665	0.0460098	0.0478393	0.0473505	0.045266	0.0434083	0.0424842
X025_1940_103_m1_m.asd	25	1940	m1	m	0.212859	0.192781	0.205983	0.197301	0.172509	0.16195	0.155855	0.149645	0.141038	0.13889	0.132703	0.118069	0.116902	0.11683	0.110555	0.0997521	0.0914855	0.089175	0.0946392	0.0990804	0.0959418	0.0788083	0.0699325	0.0683681	0.0666368	0.0698833	0.0714363	0.0668853	0.0685882	0.0648395	0.0528693	0.0544647	0.0565714	0.0546433	0.053966	0.0526411	0.0508433	0.0497977	0.0481512	0.0457219	0.0430558	0.0457052	0.0480838	0.0450942	0.0425474
X025_1940_109_m2_c.asd	25	1940	m2	c	0.247674	0.217944	0.212851	0.215485	0.215697	0.206262	0.192303	0.175107	0.157718	0.159432	0.160986	0.148363	0.134873	0.124476	0.117669	0.110488	0.104549	0.10205	0.10806	0.108906	0.101886	0.0891615	0.0832865	0.0815886	0.077333	0.0765655	0.0762585	0.0734483	0.0710774	0.0672818	0.0622904	0.0620785	0.0641871	0.0654945	0.0608219	0.0551059	0.0520952	0.0556996	0.0546894	0.0508336	0.0498565	0.0501677	0.049336	0.0459951	0.0445649
X025_1940_109_m2_g.asd	25	1940	m2	g	0.23984	0.176828	0.196308	0.208259	0.194568	0.164734	0.15575	0.155112	0.144437	0.14787	0.146259	0.126887	0.107379	0.0992669	0.102657	0.0991118	0.0933578	0.0892234	0.0916556	0.0940616	0.0902633	0.0730998	0.0681728	0.0696749	0.0640611	0.0623964	0.0646497	0.0685965	0.0710635	0.0657426	0.0536904	0.0532025	0.0557538	0.0569636	0.0568835	0.0548935	0.0522539	0.0516658	0.0485783	0.0443167	0.0420647	0.0431821	0.0453781	0.0460009	0.043525
X025_1940_109_m2_m.asd	25	1940	m2	m	0.230065	0.206199	0.184475	0.171746	0.164551	0.153906	0.153688	0.155091	0.147473	0.140907	0.13269	0.120823	0.108354	0.103265	0.105008	0.0973478	0.0876469	0.0814405	0.0855301	0.0859305	0.0810555	0.0749858	0.0732015	0.071687	0.0649867	0.0672634	0.070507	0.0672558	0.066873	0.0620943	0.0515749	0.0499335	0.0514704	0.0525193	0.0507392	0.0509751	0.0520827	0.0492211	0.0428811	0.0387087	0.0429137	0.0432239	0.0412298	0.0401583	0.0387118
X025_1940_115_m3_c.asd	25	1940	m3	c	0.283553	0.252433	0.256879	0.251446	0.232492	0.21237	0.198349	0.190196	0.185558	0.180948	0.169119	0.148468	0.132965	0.128786	0.131665	0.116883	0.106087	0.10457	0.102762	0.104313	0.103536	0.0897146	0.0834843	0.0830462	0.0805397	0.0797317	0.0770039	0.0705143	0.0707601	0.0711665	0.0679575	0.0659	0.0640657	0.0620195	0.0592426	0.0608485	0.0635832	0.0584723	0.0534298	0.0502548	0.0489122	0.0493967	0.0504765	0.050899	0.0502186
X025_1940_115_m3_g.asd	25	1940	m3	g	0.234969	0.195925	0.202035	0.213142	0.208766	0.177635	0.171785	0.172728	0.154138	0.145723	0.143481	0.139357	0.122587	0.107701	0.102304	0.104223	0.102562	0.0958478	0.0917842	0.0891187	0.0853109	0.07636	0.0721394	0.071705	0.0709572	0.0695937	0.0689161	0.0693637	0.0660934	0.063101	0.0625505	0.0615244	0.0605001	0.0587969	0.0531728	0.0511357	0.0523668	0.051754	0.0493467	0.0474233	0.0486836	0.0479254	0.0472509	0.0486306	0.0471657
X025_1940_115_m3_m.asd	25	1940	m3	m	0.208245	0.179035	0.173345	0.181555	0.183191	0.154312	0.139705	0.134862	0.127374	0.125748	0.126937	0.125144	0.105501	0.0912905	0.0902871	0.0816275	0.0758747	0.0776787	0.0895254	0.0932928	0.0854266	0.0690296	0.0642973	0.0665999	0.0646244	0.0661413	0.066952	0.0632556	0.059267	0.0544429	0.0497967	0.0516605	0.0538407	0.0537157	0.0525517	0.0503889	0.0479433	0.0463763	0.0438079	0.0414781	0.0414233	0.0426289	0.0430174	0.0414146	0.041726
X025_1940_121_m4_c.asd	25	1940	m4	c	0.244584	0.195408	0.219009	0.226098	0.208183	0.188858	0.182046	0.177443	0.162411	0.146983	0.137502	0.13607	0.135924	0.129166	0.114916	0.103613	0.098868	0.0993719	0.0985551	0.0984575	0.0952191	0.081781	0.0762014	0.0759979	0.0734919	0.0770743	0.0789239	0.0730545	0.0702164	0.066377	0.0602718	0.0596396	0.0601417	0.0592636	0.0555858	0.0546083	0.0553557	0.0526899	0.0504089	0.0490577	0.0482827	0.0487843	0.0487574	0.0466879	0.0436224
X025_1940_121_m4_g.asd	25	1940	m4	g	0.222848	0.212989	0.217125	0.210817	0.193732	0.176444	0.163776	0.148664	0.126565	0.129438	0.135594	0.126684	0.109492	0.0999714	0.100892	0.0908489	0.0867871	0.090338	0.0880417	0.0868519	0.08564	0.0797315	0.0714823	0.0664201	0.0694381	0.0700048	0.0672141	0.0630307	0.0659017	0.0650815	0.0566138	0.0542824	0.0538706	0.0531602	0.0518532	0.0514613	0.0508037	0.0468188	0.0435822	0.0419148	0.0415867	0.0430611	0.0433567	0.0406007	0.0407756
X025_1940_121_m4_m.asd	25	1940	m4	m	0.20033	0.178367	0.168566	0.161384	0.152917	0.140639	0.129724	0.121549	0.117072	0.120359	0.118639	0.105263	0.096258	0.0907577	0.0866703	0.0816862	0.0732395	0.0649667	0.0689302	0.0724976	0.0721393	0.0678885	0.0661807	0.0640167	0.056895	0.0564256	0.0587705	0.0590765	0.0590154	0.054862	0.0468046	0.0445433	0.0452655	0.0460113	0.0419439	0.043058	0.0470351	0.0438045	0.0397958	0.036652	0.0347743	0.0354199	0.0358212	0.0339511	0.0348002
X025_1940_211_b1_c.asd	25	1940	b1	c	0.220392	0.200306	0.216424	0.206112	0.178613	0.171712	0.16331	0.154925	0.150851	0.138945	0.126801	0.120121	0.111628	0.104174	0.0994786	0.0975382	0.0966765	0.095948	0.0957995	0.0887818	0.0786623	0.0752165	0.0759372	0.0744785	0.0652838	0.0681875	0.0711507	0.0638995	0.0643626	0.0638159	0.057856	0.0554479	0.0547657	0.0539753	0.0501811	0.0491277	0.0504257	0.050021	0.0457258	0.0420891	0.0450124	0.0444664	0.0425904	0.0426301	0.0432158
X025_1940_211_b1_g.asd	25	1940	b1	g	0.234737	0.193547	0.182331	0.182481	0.180389	0.163364	0.147287	0.137685	0.136496	0.135254	0.130605	0.121523	0.109799	0.100489	0.0952466	0.0909079	0.0861098	0.0820434	0.0833046	0.0861038	0.0853141	0.0742077	0.0687656	0.0673357	0.0638051	0.0649589	0.0663518	0.0643714	0.066451	0.0645741	0.0565297	0.0556834	0.0545872	0.0516295	0.0527138	0.0524652	0.0504819	0.0491146	0.0467334	0.0447539	0.0452738	0.0469107	0.0472223	0.0449081	0.044695
X025_1940_211_b1_m.asd	25	1940	b1	m	0.215579	0.181974	0.164066	0.163824	0.16966	0.16369	0.163136	0.152547	0.119194	0.115628	0.120229	0.113044	0.105523	0.100452	0.0972018	0.0893832	0.0823146	0.0790258	0.0818428	0.0852008	0.0838705	0.0719922	0.0626845	0.0590235	0.0601934	0.0605159	0.0596671	0.058299	0.0569904	0.0542794	0.0503022	0.0489109	0.0512217	0.0543997	0.0490174	0.0452591	0.0448594	0.0450424	0.0433635	0.0408078	0.0395802	0.0401317	0.0411147	0.0411534	0.0402155
X025_1940_217_b2_c.asd	25	1940	b2	c	0.258748	0.233625	0.234249	0.222288	0.200115	0.185423	0.180084	0.177027	0.169115	0.164482	0.156822	0.142278	0.127243	0.119198	0.118499	0.113829	0.1072	0.101398	0.101574	0.100986	0.0968266	0.0875655	0.0847002	0.0839308	0.077384	0.0731815	0.0718097	0.0720483	0.0717908	0.0688225	0.0634168	0.0611725	0.0613062	0.062106	0.0600934	0.0577192	0.0571416	0.0610859	0.0558665	0.0476821	0.0482405	0.0491795	0.048973	0.0478351	0.0490943
X025_1940_217_b2_g.asd	25	1940	b2	g	0.20952	0.198143	0.178734	0.169624	0.160521	0.130775	0.120342	0.126678	0.136791	0.132022	0.117661	0.102196	0.0936667	0.09114	0.0912227	0.086045	0.0812393	0.0785361	0.0757316	0.0792126	0.0814681	0.0670179	0.0649412	0.0680266	0.06074	0.0578409	0.0586708	0.0600701	0.0587106	0.0555862	0.0523501	0.051729	0.0516466	0.0509426	0.0487778	0.0502126	0.0528016	0.0491494	0.0422312	0.0374053	0.040089	0.0418435	0.043297	0.0455258	0.0435404
X025_1940_217_b2_m.asd	25	1940	b2	m	0.203653	0.172005	0.162053	0.149217	0.138011	0.142543	0.152136	0.155029	0.142654	0.128603	0.115829	0.105484	0.0991124	0.0922116	0.0827416	0.0715361	0.0707743	0.0789734	0.0805548	0.0808665	0.0781334	0.0675197	0.0607229	0.0580339	0.0562951	0.0559827	0.0564422	0.0571779	0.0595029	0.0584217	0.052427	0.0479014	0.0460989	0.0465114	0.046486	0.0455874	0.0443695	0.0443012	0.041938	0.03941	0.0402178	0.0406366	0.0407893	0.0408181	0.0371164
X025_1940_227_b3_c.asd	25	1940	b3	c	0.249498	0.217209	0.204669	0.198008	0.193342	0.189352	0.184524	0.174225	0.156473	0.149249	0.143916	0.133197	0.123152	0.115146	0.108891	0.101422	0.0979646	0.0984613	0.0974793	0.0987972	0.0972979	0.0829176	0.0759964	0.0759273	0.0759091	0.0748854	0.0728071	0.0702371	0.0697138	0.0664027	0.059644	0.0597566	0.0604717	0.0592302	0.0572527	0.0570602	0.0574895	0.0548324	0.0513956	0.0490592	0.0493702	0.0499948	0.0495464	0.0476991	0.0483448
X025_1940_227_b3_g.asd	25	1940	b3	g	0.190876	0.178747	0.193674	0.185566	0.159824	0.145138	0.143852	0.14216	0.127653	0.125992	0.129728	0.128092	0.108066	0.0920278	0.0890807	0.0858308	0.0808203	0.0775036	0.087793	0.0899494	0.0811592	0.0670984	0.0608008	0.0611841	0.0626452	0.067222	0.0676949	0.0601125	0.0583456	0.057089	0.0537472	0.0555023	0.0566214	0.0546384	0.0498899	0.0475026	0.0484186	0.051203	0.0475247	0.0423399	0.044209	0.0457449	0.0451537	0.0426034	0.0429005
X025_1940_227_b3_m.asd	25	1940	b3	m	0.176666	0.173474	0.15316	0.135412	0.126459	0.126521	0.126815	0.123935	0.117207	0.113752	0.112235	0.108956	0.0941203	0.0788355	0.0701661	0.0706689	0.067892	0.062746	0.0721625	0.0735421	0.0665827	0.0613404	0.0569784	0.0548905	0.0560924	0.0560409	0.0563057	0.058275	0.0590106	0.0550387	0.0466505	0.0418951	0.0424671	0.0458243	0.0427763	0.0424718	0.044298	0.0419944	0.0384644	0.0356304	0.0351875	0.0375092	0.0396461	0.0391136	0.0380291
X026_1939_003_t1_c.asd	26	1939	t1	c	0.0875917	0.0876212	0.0879132	0.0735428	0.0567048	0.0596835	0.0818452	0.0923894	0.0655379	0.0601851	0.0600553	0.0500219	0.0466986	0.0527745	0.0618866	0.0506218	0.0388463	0.0332941	0.0287275	0.0305407	0.0359837	0.0379456	0.0355666	0.0311471	0.0282657	0.0305154	0.0299591	0.0219423	0.0241103	0.025234	0.0197077	0.0178746	0.0182356	0.0193615	0.0196475	0.0192131	0.0183993	0.0179061	0.0153973	0.0132527	0.0147242	0.0124705	0.0112054	0.0150821	0.0163535
X026_1939_003_t1_g.asd	26	1939	t1	g	0.0735431	0.0442232	0.0411377	0.0459192	0.048061	0.0396999	0.045577	0.0541918	0.0502832	0.0531031	0.0518612	0.0400501	0.0349516	0.040149	0.0483632	0.0299645	0.0218309	0.029169	0.0259497	0.0219992	0.0220595	0.0299069	0.029238	0.0230511	0.0197669	0.0239852	0.0252687	0.0168281	0.0174456	0.0207958	0.0210899	0.0156315	0.0148329	0.0195787	0.0183429	0.0174721	0.0174155	0.0156933	0.0124606	0.0101991	0.0116329	0.0107399	0.00985177	0.0112999	0.0103807
X026_1939_003_t1_m.asd	26	1939	t1	m	0.0784098	0.0513073	0.0582875	0.0574221	0.0466573	0.037914	0.0489537	0.0575361	0.0407314	0.0371968	0.0374952	0.0323796	0.0308932	0.0353432	0.0412101	0.0297052	0.0222136	0.0235031	0.0225004	0.0242109	0.0279168	0.0304433	0.0254169	0.0176379	0.0148783	0.0165758	0.0178792	0.015624	0.0172118	0.0180349	0.0151488	0.00937744	0.00852768	0.0130328	0.0139068	0.0144484	0.0136839	0.00818603	0.00651331	0.00924259	0.0137572	0.0137445	0.0104612	0.00697906	0.00811667
X026_1939_007_t2_c.asd	26	1939	t2	c	0.112612	0.0843518	0.107767	0.114894	0.0999188	0.0800334	0.0838738	0.0928241	0.0831008	0.0756154	0.0710034	0.0661296	0.050087	0.0476529	0.0610581	0.0511376	0.041083	0.0378156	0.0335157	0.0329385	0.0371395	0.0455933	0.0374609	0.0241078	0.0246498	0.0319563	0.0358794	0.0305153	0.0293362	0.0286752	0.0252211	0.016561	0.0177867	0.0285564	0.0283979	0.0265837	0.0240821	0.0179377	0.0137819	0.0138417	0.0182837	0.0166143	0.0145181	0.017446	0.0156875
X026_1939_007_t2_g.asd	26	1939	t2	g	0.0470055	0.0479864	0.0499362	0.0377277	0.0242108	0.0319189	0.0488803	0.0555604	0.0380169	0.0337569	0.0371633	0.0389933	0.0327938	0.0337101	0.041613	0.0252278	0.0164234	0.0203498	0.01557	0.014221	0.0188399	0.0281666	0.0239468	0.0151096	0.0167251	0.0176045	0.0165068	0.0145158	0.0168826	0.0163067	0.00996591	0.00529161	0.00639591	0.0122035	0.0153938	0.0137569	0.00923534	0.00712573	0.00618992	0.00769949	0.0125387	0.00860772	0.00500427	0.00971928	0.0074686
X026_1939_007_t2_m.asd	26	1939	t2	m	0.0732569	0.0489213	0.0686903	0.0595901	0.0348844	0.0369382	0.041566	0.0422855	0.0381267	0.0449667	0.048117	0.0385804	0.0357403	0.0394024	0.0434095	0.029777	0.0205944	0.0200352	0.0146707	0.00944233	0.0121973	0.0333823	0.0337648	0.0221768	0.0194382	0.0199473	0.016716	0.00711405	0.00927881	0.0131396	0.0120559	0.00998729	0.0101009	0.012536	0.0136194	0.0147314	0.0147094	0.010769	0.00698701	0.00654547	0.0112803	0.00945419	0.0065076	0.00834762	0.00851198
X026_1939_011_t3_c.asd	26	1939	t3	c	0.132085	0.116439	0.107541	0.100351	0.0937004	0.0871199	0.0868891	0.084603	0.0722439	0.0649564	0.0630291	0.0631015	0.0533785	0.0522753	0.0621435	0.0558628	0.0455982	0.0378621	0.0358538	0.0340489	0.0350444	0.0455516	0.0431902	0.0349411	0.034834	0.0371259	0.0363227	0.0300204	0.0289802	0.0278389	0.0233281	0.0173718	0.0196538	0.0284437	0.0263508	0.0247998	0.0245253	0.0206998	0.0161898	0.0150861	0.0206447	0.0186249	0.0141257	0.0135936	0.0129984
X026_1939_011_t3_g.asd	26	1939	t3	g	0.0768621	0.0669782	0.0592979	0.0537385	0.0546967	0.067496	0.0633606	0.0557343	0.0622756	0.061452	0.0500552	0.0333559	0.0405889	0.0540285	0.0577621	0.034365	0.0223984	0.0278589	0.0241706	0.0245003	0.0296913	0.0355964	0.0296865	0.0194141	0.0175847	0.0257137	0.0287943	0.0180105	0.0220614	0.0263044	0.0217794	0.0164909	0.0168915	0.021709	0.0189609	0.0163553	0.0150958	0.0132044	0.0119387	0.0130052	0.0173799	0.0143269	0.00995636	0.0107087	0.0103738
X026_1939_011_t3_m.asd	26	1939	t3	m	0.0672914	0.0514552	0.0662308	0.0674534	0.0590598	0.0619217	0.0572918	0.0526746	0.0573515	0.0532919	0.0429371	0.0320566	0.0312398	0.0350107	0.0371332	0.0290263	0.0225103	0.0210633	0.0206517	0.0211222	0.0236101	0.0301838	0.0293632	0.0224464	0.0151313	0.0188537	0.0209114	0.0119239	0.0130407	0.0183568	0.0208748	0.0125854	0.00940446	0.0145222	0.0157811	0.0135619	0.010065	0.00976219	0.00725706	0.00539548	0.00878677	0.00966423	0.00985386	0.011502	0.00987538
X026_1939_119_m1_c.asd	26	1939	m1	c	0.117854	0.0967292	0.0888684	0.0823549	0.0758071	0.0710278	0.0712461	0.0715646	0.0673873	0.0710152	0.0671396	0.0493094	0.0502708	0.0611117	0.0693755	0.0551135	0.0442042	0.0426737	0.0380689	0.030755	0.0278544	0.041039	0.0421868	0.0338015	0.0269592	0.0271915	0.0296111	0.029381	0.0305498	0.0305594	0.027449	0.0191617	0.0186961	0.0264033	0.0263331	0.024502	0.022401	0.0199018	0.0157639	0.0138111	0.0183345	0.0170389	0.0151279	0.0178437	0.0154031
X026_1939_119_m1_g.asd	26	1939	m1	g	0.0802039	0.0643158	0.0914281	0.0793897	0.0487808	0.0555825	0.0610338	0.0578805	0.0481013	0.054422	0.0574836	0.0453534	0.0455481	0.0491825	0.0488852	0.0403212	0.0346758	0.0327524	0.0234351	0.0203213	0.0237812	0.0276236	0.0290836	0.0265896	0.0201881	0.0210994	0.0232636	0.0207894	0.0211323	0.0198522	0.0155161	0.0143702	0.0184442	0.0246258	0.0220655	0.01922	0.0178407	0.0164541	0.0141476	0.0123728	0.013063	0.0129804	0.0127044	0.0130071	0.0122999
X026_1939_119_m1_m.asd	26	1939	m1	m	0.074186	0.052437	0.0322002	0.0291063	0.0384424	0.0473194	0.0446501	0.0381446	0.0385968	0.0456057	0.0458894	0.0335864	0.0303606	0.0353837	0.0413135	0.0286308	0.0163725	0.0126797	0.0181331	0.0223165	0.0235717	0.0247799	0.0221715	0.0178969	0.0157553	0.0180244	0.0192946	0.0155458	0.0133312	0.0128252	0.0122563	0.00409861	0.00556844	0.0167133	0.0149558	0.0129336	0.0121078	0.00844651	0.00571951	0.00617845	0.0107916	0.0106629	0.0083055	0.00725214	0.00524434
X026_1939_125_m2_c.asd	26	1939	m2	c	0.124523	0.12342	0.12519	0.112513	0.0968132	0.0986474	0.092903	0.0862627	0.0892073	0.0892545	0.0842916	0.0755828	0.0713703	0.0713253	0.0716924	0.0622949	0.0519166	0.0450033	0.0437038	0.0372183	0.0330439	0.0485752	0.0484272	0.0388783	0.0365669	0.0377927	0.0359993	0.0285344	0.0326347	0.0374744	0.0353904	0.0270501	0.0252998	0.0307794	0.0278767	0.02642	0.0265847	0.0234563	0.0182397	0.016311	0.0228728	0.019761	0.0158133	0.0201319	0.0207894
X026_1939_125_m2_g.asd	26	1939	m2	g	0.0733501	0.0388763	0.0632644	0.0638559	0.0499971	0.0621581	0.0645743	0.0583975	0.052052	0.0473281	0.0431171	0.0392406	0.0409298	0.0457721	0.048682	0.0379317	0.0256126	0.0187695	0.022913	0.0206472	0.0178288	0.0326689	0.0262588	0.0131178	0.0192761	0.0221892	0.0200166	0.015493	0.0168706	0.0182942	0.0159012	0.0109122	0.00960929	0.0126713	0.0135244	0.0158785	0.0174573	0.0120818	0.0106832	0.0124421	0.0127558	0.0100703	0.00822243	0.0100491	0.00899892
X026_1939_125_m2_m.asd	26	1939	m2	m	0.0625023	0.0517356	0.0671196	0.0611947	0.0460773	0.0547267	0.0506972	0.0402477	0.0379704	0.0525545	0.059949	0.0466366	0.0428029	0.0446092	0.0446773	0.0280829	0.02255	0.0309106	0.031845	0.0257276	0.0196025	0.0257796	0.0242255	0.0198685	0.0229686	0.0229145	0.0191557	0.0143036	0.0183235	0.0219431	0.0194288	0.0136991	0.012906	0.0165112	0.0117324	0.00913878	0.0105165	0.0133147	0.0120909	0.0104606	0.0141024	0.0117982	0.00735795	0.00602196	0.0075196
X026_1939_133_m3_c.asd	26	1939	m3	c	0.125603	0.0943269	0.0931892	0.0885816	0.0823255	0.087343	0.0907466	0.0889607	0.0820259	0.0803079	0.0766289	0.0670378	0.0660777	0.0642491	0.0574384	0.0520575	0.0450881	0.0377332	0.0356167	0.0361774	0.0392126	0.0453169	0.046874	0.0437273	0.0384335	0.0391215	0.0367445	0.0258841	0.0292245	0.0335805	0.0303011	0.0235998	0.0231816	0.0284894	0.0248208	0.0231073	0.0237433	0.0214916	0.0166208	0.0140304	0.0190051	0.0185067	0.0159146	0.016155	0.0179205
X026_1939_133_m3_g.asd	26	1939	m3	g	0.0803348	0.0687969	0.0671645	0.0617422	0.0520758	0.0421929	0.0529449	0.0647208	0.0557352	0.0579911	0.0580414	0.0465187	0.0438287	0.0472798	0.0503554	0.0393413	0.0294483	0.0265293	0.0296943	0.0288321	0.0254447	0.0273276	0.0281458	0.0254857	0.0189656	0.0201492	0.022223	0.0188011	0.0180175	0.0184794	0.0178912	0.0115631	0.0107802	0.0171695	0.0209609	0.0203515	0.0167152	0.0142243	0.011031	0.0098907	0.0138585	0.011575	0.00894318	0.0120437	0.013973
X026_1939_133_m3_m.asd	26	1939	m3	m	0.067463	0.0494651	0.0407432	0.0339378	0.0330578	0.045252	0.0534495	0.0550893	0.051478	0.0458937	0.0408613	0.0374996	0.0329161	0.0347159	0.0410236	0.0314316	0.0207371	0.0154608	0.0159111	0.0186873	0.0233649	0.031001	0.0231769	0.013499	0.0213396	0.0190662	0.0132885	0.0132413	0.0170765	0.0180728	0.0136759	0.00992256	0.0101488	0.0135556	0.0139403	0.0126841	0.0106392	0.00879442	0.00914121	0.0105363	0.0107329	0.00850955	0.00718991	0.00921388	0.00922994
X026_1939_137_m4_c.asd	26	1939	m4	c	0.137274	0.117172	0.13593	0.122709	0.0949565	0.0996786	0.0872603	0.0769651	0.0928487	0.0859999	0.0717212	0.0655611	0.0616629	0.0593204	0.0585533	0.0630614	0.054761	0.0375295	0.0403019	0.0411658	0.0399977	0.0464334	0.0467584	0.0397565	0.0290877	0.0327838	0.0372347	0.0307301	0.0321065	0.0331464	0.0289739	0.0248821	0.024221	0.02613	0.0234711	0.0234358	0.0250506	0.0224965	0.0181684	0.0164999	0.02149	0.019684	0.0165271	0.0182993	0.0199664
X026_1939_137_m4_g.asd	26	1939	m4	g	0.0660807	0.0538275	0.0559582	0.062169	0.0664634	0.0642668	0.0611872	0.0592367	0.0591254	0.0589388	0.0512756	0.0360061	0.0410169	0.0496144	0.0495169	0.0339312	0.025686	0.0287162	0.0294369	0.0226953	0.0165684	0.0273909	0.0312531	0.0278508	0.0233304	0.0225815	0.0204763	0.0136557	0.0134563	0.0178333	0.0218299	0.0133776	0.0107062	0.0173974	0.0192841	0.0181163	0.0152579	0.0128577	0.0105617	0.00942427	0.0104706	0.0095977	0.00861929	0.00943342	0.00920594
X026_1939_137_m4_m.asd	26	1939	m4	m	0.06371	0.0460662	0.0416394	0.0410601	0.0394039	0.0331625	0.0434514	0.0543184	0.0477377	0.0554137	0.0543934	0.0313164	0.0219185	0.0289542	0.0419374	0.0265266	0.0173555	0.0208259	0.0159013	0.0121503	0.0140229	0.0245813	0.0251573	0.0189309	0.015109	0.0165471	0.0170917	0.0126411	0.0148531	0.0176718	0.0165221	0.0110302	0.00895564	0.0115106	0.0115811	0.0123221	0.0126108	0.00880488	0.00594198	0.00600233	0.0093776	0.00946681	0.00806574	0.0078811	0.00872148
X026_1939_227_b1_c.asd	26	1939	b1	c	0.121808	0.114272	0.122203	0.118579	0.107682	0.104912	0.100698	0.09634	0.0939703	0.0833719	0.0750127	0.0744789	0.0626331	0.0590535	0.0663586	0.0533451	0.0487716	0.0542211	0.0423459	0.033539	0.0353049	0.0501135	0.0498537	0.041988	0.042278	0.037891	0.0317204	0.0281402	0.0280557	0.0305523	0.0330892	0.0283122	0.0264827	0.0288506	0.0245289	0.0227208	0.0231585	0.0201477	0.0191545	0.0200076	0.0206673	0.0182081	0.0169157	0.0198399	0.0181896
X026_1939_227_b1_g.asd	26	1939	b1	g	0.0761367	0.0459181	0.0435848	0.0485714	0.050142	0.041279	0.047002	0.0562644	0.0530975	0.0456873	0.0380508	0.0339095	0.0411645	0.0465119	0.0428828	0.0308923	0.0274329	0.03121	0.0196492	0.0143144	0.0193338	0.0309509	0.0296926	0.0224094	0.0223279	0.0218021	0.0191161	0.0150739	0.0185368	0.0206074	0.0167828	0.0136472	0.0135658	0.0161065	0.0172388	0.0177911	0.0171473	0.0139205	0.00988135	0.00786614	0.0104029	0.0113616	0.0112671	0.0114061	0.0106795
X026_1939_227_b1_m.asd	26	1939	b1	m	0.0900014	0.0868633	0.0781138	0.0594288	0.0456772	0.0574155	0.0670861	0.0610693	0.0359874	0.0336031	0.0395809	0.0391325	0.0343706	0.0406391	0.0544966	0.0343744	0.0224696	0.0268134	0.0221011	0.0222836	0.0273606	0.0312752	0.0286228	0.0227771	0.0195207	0.0174745	0.0160012	0.015553	0.0230098	0.0269001	0.0215825	0.0146196	0.0123533	0.0150066	0.0146243	0.0159867	0.0170019	0.0112838	0.00765993	0.00804878	0.0115676	0.0115085	0.00944312	0.00806108	0.00764953
X026_1939_233_b2_c.asd	26	1939	b2	c	0.11817	0.0993231	0.121058	0.106478	0.0769034	0.0870229	0.090962	0.0906098	0.0940235	0.0801837	0.0624401	0.0521566	0.0430089	0.044975	0.0549537	0.0443325	0.0349908	0.034398	0.0389436	0.0380362	0.0354394	0.042952	0.0452811	0.0415186	0.0350699	0.0331631	0.0307741	0.0243562	0.0263819	0.0286716	0.0260745	0.022011	0.0187164	0.017943	0.0218471	0.0237332	0.0224858	0.0201682	0.0173562	0.015735	0.0167717	0.015186	0.0142777	0.0167554	0.0152142
X026_1939_233_b2_g.asd	26	1939	b2	g	0.0812564	0.0552733	0.058235	0.0648553	0.0656819	0.0571961	0.0470033	0.0419523	0.0462692	0.0478972	0.0444972	0.0374096	0.0353613	0.0400551	0.0469576	0.0394842	0.033428	0.0312778	0.0211901	0.0172866	0.0221437	0.0328254	0.0283432	0.0179925	0.0184173	0.0220465	0.0232322	0.0192766	0.018307	0.0199641	0.0212277	0.011935	0.00975619	0.0174299	0.0192726	0.0188481	0.0163425	0.0106035	0.00974769	0.0127496	0.0152526	0.0133382	0.0109828	0.0118295	0.0108736
X026_1939_233_b2_m.asd	26	1939	b2	m	0.0744462	0.03946	0.051268	0.0544798	0.0475533	0.0478883	0.0484046	0.0499581	0.0535595	0.0526964	0.0432748	0.0284368	0.0375563	0.0491283	0.0491435	0.0343878	0.0256199	0.02669	0.0247391	0.0249706	0.0275751	0.0307891	0.0293377	0.0256459	0.0241805	0.0252983	0.0222297	0.0122818	0.015711	0.0181677	0.0123324	0.0101684	0.0131293	0.0184006	0.0169126	0.013625	0.0110923	0.0114018	0.0103831	0.00948135	0.011335	0.00894941	0.00700094	0.00990081	0.0119312
X026_1939_241_b3_c.asd	26	1939	b3	c	0.128115	0.103564	0.121865	0.128458	0.117368	0.0999615	0.0915183	0.0895854	0.0879341	0.0863049	0.0803308	0.0693762	0.0665256	0.0687448	0.0689916	0.0494374	0.0423285	0.0510219	0.0507876	0.0421393	0.0345485	0.0442434	0.0484467	0.0448594	0.0374076	0.0365787	0.0359822	0.0302091	0.0302699	0.0337583	0.0359359	0.0264662	0.0205836	0.0224022	0.0223498	0.023716	0.0251016	0.0224571	0.0189551	0.0168878	0.0178794	0.0170998	0.0163124	0.0173077	0.0161823
X026_1939_241_b3_g.asd	26	1939	b3	g	0.0579823	0.039896	0.055516	0.0602001	0.056297	0.062334	0.0662824	0.0622616	0.0493116	0.0526363	0.0540497	0.0404355	0.0282984	0.0272922	0.0360951	0.0377199	0.0297218	0.0172808	0.0152764	0.0169863	0.0210934	0.0279949	0.0293208	0.0252961	0.0192978	0.0204346	0.0214025	0.0162968	0.0167925	0.0192825	0.0199148	0.0150356	0.0135484	0.0166866	0.0158679	0.0152425	0.0147279	0.0120905	0.00755718	0.00547796	0.010383	0.00986407	0.0075958	0.00842943	0.00917016
X026_1939_241_b3_m.asd	26	1939	b3	m	0.074904	0.0348165	0.04931	0.0460523	0.0307129	0.0355818	0.0473065	0.0536825	0.0465261	0.0505017	0.0454718	0.0232946	0.0352152	0.0511706	0.0521092	0.0378845	0.0249553	0.0200416	0.0230171	0.0197301	0.0156896	0.0271304	0.0258927	0.0181063	0.0180234	0.0196029	0.0167673	0.00827886	0.0151778	0.0203119	0.0140784	0.00619023	0.0059753	0.0132696	0.0159628	0.0157866	0.0142698	0.0138829	0.00981026	0.00616627	0.00893064	0.00841173	0.0073619	0.00906843	0.00913938
X027_1923_141_b3_m.asd	27	1923	b3	m	0.0358816	0.021473	0.00203665	0.0215622	0.0527905	0.0416457	0.0348391	0.0349357	0.0344283	0.0198937	0.0134916	0.0281119	0.0388521	0.0355954	0.0209045	0.0184157	0.0136669	0.00875815	0.0264199	0.0337293	0.0258114	0.0101093	0.00163263	0.00249376	0.00911503	0.00836244	0.00732838	0.0115699	0.00403285	-0.00222898	0.000310951	0.00378056	0.0071569	0.0096933	0.0109973	0.0101857	0.00691397	0.000811479	0.00312277	0.00973552	0.0116666	0.0102975	0.00656426	0.00219037	0.00241806
X027_1923_003_t1_c.asd	27	1923	t1	c	0.107537	0.0898194	0.100534	0.110155	0.104285	0.0758185	0.0789316	0.0923788	0.0855655	0.0710321	0.0607697	0.0599285	0.0543228	0.0498623	0.0488018	0.046853	0.0436231	0.0401374	0.0390628	0.0417685	0.0440624	0.0383362	0.0304972	0.0263561	0.0303425	0.0293936	0.0288276	0.0327477	0.0260699	0.020686	0.0228002	0.0226954	0.0223141	0.0226917	0.0243038	0.0246829	0.0229354	0.0188829	0.0149685	0.0139528	0.0177702	0.0196655	0.0183393	0.0147093	0.0151992
X027_1923_003_t1_g.asd	27	1923	t1	g	0.05858	0.025119	0.0201399	0.0474499	0.075409	0.0587962	0.0466771	0.0329855	0.00612242	0.0155846	0.029376	0.0222455	0.0220809	0.0228277	0.0208629	0.0187487	0.0157646	0.0141525	0.0207148	0.0268355	0.0272448	0.0173616	0.0093678	0.00614933	0.00720883	0.00718692	0.00675661	0.006738	0.00264305	0.00264297	0.00940327	0.0123782	0.0124175	0.0112738	0.0128923	0.0111466	0.00633146	0.00233913	0.00264383	0.0063163	0.0103457	0.00948362	0.00635681	0.00445429	0.0040782
X027_1923_003_t1_m.asd	27	1923	t1	m	0.0478022	0.0224346	0.0415159	0.046425	0.0369753	0.0351816	0.0290852	0.0249413	0.028393	0.0184812	0.0104715	0.0148779	0.0137188	0.0155197	0.0219468	0.0196106	0.0186964	0.0222323	0.0282204	0.0258395	0.0186088	0.0177787	0.0116295	0.00512578	0.00668966	0.00753695	0.00945352	0.0133506	0.0082745	0.00421955	0.00607053	0.00437734	0.00392323	0.00611216	0.00857248	0.0115702	0.0126589	0.00727375	0.00475264	0.00609291	0.00913151	0.0106454	0.00959	0.00614922	0.00300871
X027_1923_009_t2_c.asd	27	1923	t2	c	0.137466	0.118497	0.103734	0.0885957	0.0776258	0.0771583	0.0789352	0.0810824	0.0832648	0.0844578	0.0770629	0.0605802	0.0606733	0.0592606	0.05035	0.0525181	0.0551269	0.0534371	0.0461141	0.043549	0.0444358	0.0415508	0.0311469	0.0250439	0.0360047	0.0295698	0.0222921	0.0295916	0.0267834	0.0237153	0.0260671	0.0255186	0.0236741	0.0225384	0.0262227	0.0246385	0.0193199	0.018991	0.0193683	0.0201616	0.0218745	0.0221538	0.0203725	0.0170626	0.0167619
X027_1923_009_t2_g.asd	27	1923	t2	g	0.0603421	0.0272117	0.0441435	0.049549	0.0418666	0.041445	0.0390988	0.0392125	0.0446435	0.0260129	0.0122163	0.0216204	0.01897	0.0149634	0.0158389	0.0185303	0.0207481	0.0214237	0.0199399	0.0216893	0.0234162	0.0171449	0.00849419	0.00453852	0.0109122	0.0107497	0.00739522	0.00635971	0.00842005	0.00936889	0.00757507	0.00806247	0.00624698	0.00342852	0.00993378	0.013417	0.0114102	0.00642757	0.00493204	0.00696683	0.00986099	0.00965076	0.00818314	0.00765116	0.00596058
X027_1923_009_t2_m.asd	27	1923	t2	m	0.055697	0.0489575	0.0151892	0.0238636	0.0482632	0.0244702	0.0208659	0.0277061	0.0235578	0.0200949	0.0154497	0.0095098	0.0151812	0.0186479	0.0152782	0.017531	0.0155215	0.010578	0.0167719	0.0218703	0.0223746	0.0180992	0.00806429	0.00182952	0.00955897	0.012265	0.0107779	0.00889808	0.00871316	0.0090314	0.00894146	0.00858985	0.00854329	0.00897229	0.00956699	0.0111417	0.0115415	0.00622808	0.00577617	0.00848536	0.00884532	0.00896136	0.00741593	0.00352888	0.00215246
X027_1923_017_t3_c.asd	27	1923	t3	c	0.103992	0.0843352	0.103994	0.100909	0.0826017	0.0832836	0.0720375	0.0631282	0.0717702	0.0619988	0.046307	0.0397327	0.0501927	0.0584248	0.0555649	0.0480658	0.0385947	0.0326886	0.042496	0.0461759	0.0422929	0.0389318	0.0332754	0.0288368	0.029932	0.0305357	0.0315691	0.0330173	0.0242208	0.0187927	0.022455	0.0196674	0.020593	0.026017	0.0247218	0.0228666	0.0218353	0.0209056	0.0181259	0.0167737	0.0208144	0.0205474	0.0173136	0.0142322	0.0130955
X027_1923_017_t3_g.asd	27	1923	t3	g	0.0318264	0.0202584	0.0256074	0.0328735	0.0368856	0.0365754	0.0326416	0.0319129	0.0388645	0.0354443	0.0225859	0.00799587	0.0167373	0.0210406	0.0108977	0.00704248	0.00995252	0.0175729	0.0257019	0.0258804	0.0192867	0.0122824	0.00554234	0.00213767	0.00462735	0.00544052	0.00610032	0.00832774	0.00782815	0.00778568	0.00959115	0.00983627	0.00853482	0.00666462	0.00657927	0.00828702	0.00990285	0.00790614	0.00507897	0.00388974	0.0062544	0.00884739	0.00861737	0.00442487	0.00314842
X027_1923_017_t3_m.asd	27	1923	t3	m	0.0596118	0.0606014	0.0527224	0.0462288	0.0428567	0.0403966	0.0304581	0.0199828	0.0170506	0.0254205	0.0318001	0.027704	0.0242371	0.0228328	0.0221946	0.0162386	0.0136282	0.0163927	0.021097	0.0238556	0.0222274	0.0143274	0.0114076	0.0131429	0.0152747	0.0125306	0.0100331	0.0113964	0.00487257	0.00217891	0.0084942	0.0123578	0.0130271	0.0114445	0.0109467	0.0101315	0.00819978	0.00419981	0.00456817	0.00863337	0.0128865	0.0116557	0.00818977	0.00651942	0.00629036
X027_1923_065_m1_c.asd	27	1923	m1	c	0.10954	0.0794107	0.0862146	0.0943396	0.0986686	0.105057	0.0945049	0.0797311	0.0748851	0.0677938	0.0582774	0.0499199	0.0582747	0.0609495	0.0500395	0.0424308	0.0350218	0.030455	0.0395694	0.0451145	0.0448043	0.0431841	0.0335777	0.026282	0.0333666	0.0277692	0.0216062	0.0265692	0.0260982	0.0233812	0.0216982	0.0218407	0.0219179	0.0217213	0.0236959	0.022868	0.0192124	0.0154695	0.0158081	0.0186053	0.0201226	0.0194343	0.0164557	0.0122513	0.0122225
X027_1923_065_m1_g.asd	27	1923	m1	g	0.0736009	0.0354806	0.0584817	0.0732255	0.0697317	0.0608005	0.0491177	0.0424714	0.0452152	0.0423453	0.0360445	0.0310976	0.0352773	0.0363022	0.0309066	0.0330778	0.0305235	0.0239762	0.0289377	0.0293704	0.0253692	0.0244066	0.0198024	0.0156736	0.0181325	0.0205043	0.0200049	0.0160907	0.0141515	0.0147613	0.0163926	0.0125803	0.0119385	0.0158971	0.0175446	0.0161652	0.0133452	0.0127369	0.0111206	0.0109402	0.0154368	0.0158	0.0127409	0.0088027	0.00623153
X027_1923_065_m1_m.asd	27	1923	m1	m	0.058823	0.0378448	0.0221525	0.0269713	0.041395	0.0434986	0.0461481	0.0459251	0.0381326	0.0294194	0.0224622	0.0182495	0.0160133	0.0173745	0.020968	0.019359	0.0160018	0.0150168	0.0239214	0.028942	0.0262567	0.0161737	0.00617563	0.0025998	0.0092551	0.00885885	0.00645582	0.00804269	0.0075846	0.0069792	0.00769511	0.00970178	0.00989284	0.00823353	0.00898813	0.00739584	0.00409113	0.00280677	0.00473077	0.00850482	0.0115677	0.0102427	0.00690721	0.00456344	0.00358386
X027_1923_073_m2_c.asd	27	1923	m2	c	0.113538	0.146513	0.1029	0.076221	0.0770724	0.0834311	0.0800862	0.0715226	0.0649551	0.053583	0.0506404	0.0605173	0.0523616	0.0466763	0.0509722	0.0487759	0.0432029	0.0388039	0.0442604	0.047435	0.045848	0.0411493	0.0342564	0.0286876	0.0279199	0.0256724	0.0239258	0.0247752	0.0253016	0.0251243	0.0236671	0.0179022	0.0176182	0.023546	0.0253435	0.0254833	0.023845	0.0190887	0.0180999	0.0196671	0.0198215	0.0175725	0.0159019	0.0168698	0.014173
X027_1923_073_m2_g.asd	27	1923	m2	g	0.0716256	0.0430565	0.0444546	0.0559024	0.0648033	0.0613917	0.0552404	0.0518106	0.0525477	0.0394017	0.0281804	0.0308268	0.0383395	0.0397315	0.0323417	0.0249848	0.0235337	0.0274861	0.0302731	0.0287198	0.0228981	0.0148148	0.00902078	0.00985974	0.0192743	0.0179438	0.0149097	0.0184351	0.0121171	0.00870056	0.0139998	0.0149261	0.0143945	0.0145488	0.0178233	0.0181229	0.0142648	0.00748279	0.0073151	0.0112583	0.0127986	0.0131067	0.0118939	0.00933393	0.00804543
X027_1923_073_m2_m.asd	27	1923	m2	m	0.0763185	0.0368616	0.0297922	0.0264909	0.0227632	0.0216816	0.0351224	0.0437393	0.0298272	0.022395	0.0225496	0.0262934	0.0284469	0.0231771	0.0128715	0.0166077	0.0178142	0.0144743	0.0193067	0.0247428	0.0262969	0.0198903	0.0111977	0.00698728	0.0124311	0.0106121	0.00834634	0.0119394	0.0082807	0.00555902	0.00767196	0.00560947	0.00521276	0.00838055	0.0133826	0.0145883	0.0113099	0.00570135	0.00398599	0.00646756	0.0107424	0.0118217	0.00952251	0.00538788	0.00396495
X027_1923_081_m3_c.asd	27	1923	m3	c	0.11691	0.091576	0.0960016	0.106088	0.111426	0.106601	0.0888167	0.0736037	0.0741905	0.0796718	0.071665	0.046448	0.0508917	0.053466	0.0426229	0.0468456	0.0459848	0.0392345	0.0474798	0.0442873	0.0332753	0.0325739	0.0281969	0.0248986	0.0305214	0.0286231	0.0256021	0.0275781	0.022765	0.020196	0.0242693	0.0273858	0.0262407	0.0218655	0.0212446	0.0199636	0.018063	0.0179267	0.0184562	0.0189846	0.0189948	0.0192046	0.0184408	0.0160293	0.0149554
X027_1923_081_m3_g.asd	27	1923	m3	g	0.0700012	0.0166705	0.0244608	0.0478713	0.0615062	0.0468283	0.0474282	0.0514952	0.0404806	0.0327262	0.0248128	0.0151399	0.0193733	0.0282803	0.034113	0.0288988	0.0264707	0.0279403	0.0199985	0.0218902	0.0288139	0.0239948	0.0145636	0.00897096	0.0144766	0.0142983	0.0121628	0.0128191	0.0107439	0.00750929	0.00580023	0.0111709	0.0146467	0.013515	0.0119254	0.0119261	0.0118871	0.00726765	0.00451333	0.00594794	0.0116553	0.0132363	0.0105079	0.00588998	0.00648002
X027_1923_081_m3_m.asd	27	1923	m3	m	0.0458955	0.0503313	0.0399246	0.0323921	0.0310613	0.0332876	0.0328761	0.0321768	0.0340544	0.0313873	0.0227357	0.011933	0.0200076	0.0273893	0.0252919	0.0238986	0.0163808	0.00769418	0.0188077	0.021185	0.0140878	0.00959351	0.00601434	0.00810376	0.0196278	0.0201863	0.0142698	0.00895147	0.00269006	0.00266539	0.0102683	0.0140409	0.0133226	0.0102656	0.0116013	0.0108987	0.00866434	0.00943837	0.00820893	0.00742093	0.0110492	0.0115419	0.00989392	0.00806977	0.00445804
X027_1923_089_m4_c.asd	27	1923	m4	c	0.102475	0.0831687	0.0673337	0.0656106	0.0695733	0.0625837	0.0616123	0.0614708	0.0552934	0.0597157	0.0584032	0.0433994	0.0471096	0.052203	0.0501928	0.04996	0.0453882	0.0380202	0.0376048	0.0423121	0.0442219	0.0308459	0.022884	0.0233821	0.0289577	0.025692	0.0229282	0.0276817	0.0182076	0.0151362	0.026205	0.0248294	0.0209504	0.0196197	0.0213446	0.0227342	0.0221907	0.0187766	0.0181877	0.0190356	0.0178155	0.0171827	0.0163145	0.0144536	0.013889
X027_1923_089_m4_g.asd	27	1923	m4	g	0.0652307	0.0388498	0.0203465	0.0235606	0.0381056	0.0430571	0.046323	0.0470491	0.0427942	0.0247857	0.0133328	0.0203162	0.0239344	0.027665	0.0324828	0.0317513	0.0286889	0.0261242	0.02799	0.0275181	0.024708	0.0228144	0.0104292	0.000402806	0.00955114	0.0145925	0.0153996	0.0149051	0.0121471	0.0091289	0.00774644	0.0100872	0.0123651	0.0128078	0.0115508	0.0100647	0.00903339	0.00870139	0.0105082	0.0127558	0.0128587	0.0112916	0.00841124	0.0049571	0.00307288
X027_1923_089_m4_m.asd	27	1923	m4	m	0.0609837	0.0260573	0.0381424	0.0522276	0.0545199	0.0419986	0.0385815	0.038909	0.0333717	0.0318962	0.0287024	0.0211553	0.0243219	0.0267056	0.0241067	0.0265587	0.025606	0.0219035	0.0266816	0.0271345	0.0225226	0.0175312	0.00704479	0.00222789	0.0151562	0.0154379	0.00952561	0.00692238	0.00266318	0.00403892	0.0124732	0.0156104	0.0138444	0.010376	0.0139247	0.0122262	0.00610059	0.00397032	0.00536534	0.00783757	0.00815077	0.00716386	0.00489944	0.00224284	0.00525246
X027_1923_129_b1_c.asd	27	1923	b1	c	0.117125	0.0856994	0.0883081	0.0986381	0.099152	0.075721	0.0719226	0.0773374	0.0731898	0.0647648	0.0592405	0.0596698	0.0559915	0.054431	0.0553959	0.0467579	0.0403639	0.0408546	0.0484265	0.0518072	0.0467905	0.0321255	0.0225417	0.0238678	0.0361987	0.0328449	0.0267068	0.0305006	0.0277517	0.0247289	0.0254816	0.0266202	0.025153	0.0221571	0.0250289	0.0244805	0.0199664	0.0156753	0.0155703	0.0184478	0.0209077	0.0194256	0.0156804	0.0124758	0.0131881
X027_1923_129_b1_g.asd	27	1923	b1	g	0.0414681	0.0515791	0.0451551	0.0336111	0.0249645	0.0255741	0.0269149	0.0283628	0.0306551	0.0290521	0.0306895	0.0375758	0.0286816	0.0225434	0.0259708	0.0253528	0.0216093	0.019125	0.0298443	0.0280979	0.0172768	0.0151572	0.0122228	0.01036	0.0132839	0.0124785	0.0118514	0.0142774	0.0083161	0.00540472	0.0107384	0.0137099	0.0118344	0.00797974	0.0137883	0.015824	0.0120215	0.00614652	0.00470485	0.00741365	0.0110783	0.0116285	0.0100867	0.00837971	0.00765064
X027_1923_129_b1_m.asd	27	1923	b1	m	0.0195852	0.0016499	0.0224608	0.022197	0.00851687	0.0154695	0.0267683	0.029913	0.018396	0.0177713	0.0196866	0.0163635	0.0168398	0.0171214	0.0163198	0.0206195	0.0234173	0.0226604	0.0200675	0.0173148	0.014603	0.0112804	0.00945636	0.00853172	0.00727844	0.00652286	0.00847497	0.0127536	0.00522108	0.00267828	0.0109601	0.00633006	0.00426258	0.00874824	0.0105454	0.0104514	0.00827856	0.0035019	0.00255204	0.0048288	0.00716433	0.00853105	0.00712361	0.00264277	0.00156183
X027_1923_137_b2_c.asd	27	1923	b2	c	0.108492	0.0826954	0.0797334	0.0895073	0.0917825	0.062299	0.0541919	0.0633702	0.0730308	0.0656542	0.0503536	0.0396977	0.04966	0.0567178	0.0517883	0.0503401	0.0480196	0.0446028	0.0442433	0.04282	0.0392503	0.0336494	0.0241891	0.0202752	0.0311995	0.0272883	0.0211345	0.0252747	0.02216	0.0198346	0.0224676	0.022679	0.0185717	0.0131575	0.0171455	0.021643	0.0227831	0.0184606	0.0163257	0.0163215	0.0159356	0.0178198	0.0183773	0.0150189	0.0146529
X027_1923_137_b2_g.asd	27	1923	b2	g	0.0641175	0.0556046	0.0311025	0.0254813	0.0340523	0.0354656	0.0394942	0.0394849	0.0294874	0.028713	0.0302633	0.0270889	0.0212178	0.0228621	0.0309569	0.022191	0.0156589	0.0179185	0.0263834	0.0285763	0.0243453	0.0198422	0.0129908	0.00951191	0.0149763	0.00853755	0.00410166	0.0129869	0.0118238	0.00952897	0.0113455	0.00934291	0.00815021	0.00928253	0.0111242	0.0112639	0.0086137	0.00256277	0.00222374	0.00606909	0.00887772	0.00989297	0.00837108	0.00473954	0.00384225
X027_1923_137_b2_m.asd	27	1923	b2	m	0.0291222	0.00863105	0.0144804	0.0224358	0.0245077	0.0186918	0.0157499	0.0171767	0.0223869	0.0349018	0.0431556	0.0390299	0.0256879	0.0154044	0.0131725	0.015343	0.0164029	0.0159805	0.0196901	0.0203501	0.0168029	0.0104754	0.00278271	0.00185549	0.0143553	0.0110376	0.00442791	0.00724206	0.00271386	0.00178425	0.00870216	0.00927532	0.00748665	0.00686204	0.0126389	0.0120077	0.00638904	0.00593612	0.00506397	0.00478	0.00736804	0.00755712	0.00628968	0.00521314	0.00336458
X027_1923_141_b3_c.asd	27	1923	b3	c	0.0929577	0.083982	0.0798975	0.0832913	0.0858963	0.075357	0.0659054	0.0624348	0.0656315	0.068422	0.0679386	0.0629608	0.0527643	0.0470787	0.0468801	0.0371935	0.0327275	0.0362086	0.039857	0.0397617	0.036095	0.0315219	0.0225329	0.0171766	0.0245897	0.0283871	0.0269709	0.0218521	0.0150659	0.0139284	0.0199001	0.021708	0.0199443	0.0170564	0.0189578	0.0196829	0.0180137	0.0149953	0.0151599	0.0173957	0.0186094	0.0181954	0.0163141	0.0137222	0.0128388
X027_1923_141_b3_g.asd	27	1923	b3	g	0.0330173	0.0326908	0.0443712	0.0508963	0.0460535	0.0297656	0.032199	0.0420027	0.041764	0.0299993	0.0184341	0.0164477	0.0254508	0.0291099	0.0228502	0.0220758	0.0178137	0.0113881	0.015908	0.0190619	0.0187529	0.0171737	0.0106741	0.00642861	0.0125402	0.0104967	0.0061024	0.00609715	0.00379097	0.00333796	0.00628154	0.00698141	0.00700705	0.00785848	0.0122531	0.0124232	0.00843891	0.00488716	0.00668097	0.0106127	0.0108757	0.0089558	0.00743438	0.00789001	0.00557468
X028_1950_067_b3_m.asd	28	1950	b3	m	0.0515426	0.0454064	0.0421141	0.0298985	0.0134084	0.004634	0.00607945	0.0155849	0.0277278	0.0226903	0.0173349	0.0228755	0.0202549	0.0163497	0.0160122	0.0202466	0.0206295	0.0161771	0.013311	0.00861883	0.00394442	0.00354074	0.00982763	0.0164054	0.0159625	0.0181726	0.0166118	0.00700567	0.00373163	0.00740602	0.0140366	0.0108715	0.00617497	0.00467445	0.00864662	0.0114065	0.0119182	0.0124162	0.00944243	0.00632591	0.00789846	0.00853357	0.0073174	0.00505619	0.00680261
X028_1950_005_t1_c.asd	28	1950	t1	c	0.183893	0.192033	0.188002	0.158967	0.124002	0.117827	0.104522	0.0962453	0.107863	0.10682	0.0993654	0.093492	0.0885427	0.0848073	0.0821948	0.0808671	0.0739632	0.0635784	0.0624701	0.0575288	0.050992	0.0524685	0.060781	0.0649912	0.0544815	0.0501588	0.0484294	0.04393	0.0411936	0.039632	0.0385493	0.0377022	0.0363901	0.0352973	0.0378247	0.0373693	0.0342942	0.0331162	0.0315601	0.0299026	0.0289629	0.0273528	0.0256161	0.0244539	0.023712
X028_1950_005_t1_g.asd	28	1950	t1	g	0.0844363	0.115749	0.112922	0.0731485	0.0323362	0.0469916	0.0563545	0.0539808	0.0477218	0.0542719	0.0560631	0.0430804	0.0410508	0.0396975	0.0342819	0.0316542	0.0351831	0.0399091	0.0291392	0.0216181	0.0195773	0.0175458	0.0218878	0.0278371	0.0284505	0.0238382	0.0208488	0.0238992	0.0213547	0.0205178	0.0239593	0.0207355	0.0169689	0.0158219	0.0181101	0.0191178	0.0182993	0.0175213	0.0176318	0.0169297	0.0133939	0.0136833	0.0146445	0.0127365	0.0104411
X028_1950_005_t1_m.asd	28	1950	t1	m	0.0607598	0.0643762	0.0893702	0.0729066	0.0365798	0.0367362	0.031011	0.0262466	0.0347266	0.03639	0.038767	0.0462204	0.0417818	0.0327608	0.0257755	0.0250746	0.0287159	0.0313063	0.0205221	0.0145667	0.0142248	0.0117226	0.0179185	0.0270674	0.02965	0.0221752	0.013386	0.0114526	0.0126667	0.013471	0.0125156	0.0131144	0.0135057	0.0132235	0.0132784	0.0140136	0.014949	0.0150651	0.0114051	0.00808244	0.0106753	0.0107942	0.0087332	0.00679064	0.00963093
X028_1950_009_t2_c.asd	28	1950	t2	c	0.174493	0.144847	0.166619	0.161835	0.128998	0.0963189	0.0959874	0.105537	0.0974227	0.104809	0.109164	0.096709	0.0825083	0.0736664	0.0714989	0.068774	0.0659552	0.0631341	0.0605391	0.0545256	0.046424	0.0400906	0.0438593	0.0500612	0.0478904	0.0430686	0.0385293	0.0361939	0.0343632	0.0358171	0.039642	0.0353717	0.0303649	0.0279986	0.0274345	0.0296975	0.0319932	0.0287647	0.0263158	0.0250511	0.0235933	0.0215534	0.0209481	0.0229229	0.0227235
X028_1950_009_t2_g.asd	28	1950	t2	g	0.0954706	0.0996713	0.0978633	0.0750657	0.0454249	0.0378777	0.0592675	0.0750793	0.0551479	0.0536165	0.0565391	0.0504393	0.0489198	0.0440417	0.0349524	0.0352512	0.0379826	0.0382001	0.0302662	0.0247321	0.0229138	0.0215956	0.0241359	0.026832	0.025257	0.0278629	0.0276766	0.0200202	0.0203152	0.0237069	0.0251102	0.0208174	0.0169478	0.0157999	0.0149574	0.019372	0.0241993	0.0178421	0.0151055	0.0155748	0.0142913	0.0116768	0.0107928	0.0135327	0.0143864
X028_1950_009_t2_m.asd	28	1950	t2	m	0.0574258	0.0672778	0.0622666	0.0423425	0.020023	0.0159337	0.0318798	0.0444546	0.0335663	0.0332988	0.036479	0.0351669	0.0341331	0.0319685	0.0274751	0.0176544	0.0187423	0.0280532	0.0217968	0.0158105	0.0119997	0.00634737	0.00793366	0.0131437	0.0155954	0.0191775	0.0193894	0.0134069	0.00982065	0.00916641	0.0106017	0.0122954	0.0104306	0.00678991	0.0119091	0.015567	0.0149101	0.0105015	0.00930954	0.00979837	0.00790448	0.00679493	0.00678473	0.00739722	0.00652071
X028_1950_013_t3_c.asd	28	1950	t3	c	0.143705	0.11898	0.141951	0.128995	0.0969987	0.102343	0.102173	0.0943293	0.0856499	0.0826253	0.0835856	0.0850921	0.0814256	0.0727304	0.062671	0.0614453	0.0614115	0.0585441	0.0498108	0.0476685	0.0482366	0.0386943	0.0422881	0.0503157	0.0475	0.0451764	0.0404219	0.0316782	0.0320001	0.0353127	0.0360868	0.0312018	0.0286619	0.031061	0.0358403	0.0349019	0.0294561	0.0267078	0.0238943	0.0223543	0.0239272	0.0227311	0.0202568	0.0189627	0.0192993
X028_1950_013_t3_g.asd	28	1950	t3	g	0.0848089	0.110372	0.103259	0.0817599	0.0583281	0.0461939	0.0500122	0.0603228	0.0656063	0.0623426	0.0565068	0.051759	0.0397687	0.0319533	0.0330279	0.0365734	0.0366479	0.0327144	0.0300762	0.0229639	0.0164056	0.0211313	0.0258235	0.0270495	0.0243661	0.0239186	0.0233915	0.0203783	0.0174758	0.0184888	0.0228028	0.0193478	0.0154619	0.0146998	0.0170557	0.0204078	0.0220963	0.018697	0.0150143	0.0136825	0.0160256	0.0153772	0.0124572	0.0097504	0.0116241
X028_1950_013_t3_m.asd	28	1950	t3	m	0.0869678	0.0912007	0.0936754	0.0755171	0.0482301	0.0372284	0.0368027	0.0421478	0.0484222	0.0551598	0.0517928	0.0359453	0.0340168	0.0359173	0.03459	0.0289311	0.0322821	0.0409671	0.0315241	0.02195	0.0167046	0.0146678	0.0203451	0.0283255	0.0309785	0.0245149	0.0163345	0.0135903	0.0128736	0.0161048	0.0212925	0.0157134	0.0101066	0.00984833	0.0162028	0.0187166	0.0166801	0.0151912	0.0128539	0.0109634	0.0111787	0.0105807	0.00929257	0.00815983	0.00896611
X028_1950_031_m1_c.asd	28	1950	m1	c	0.161036	0.127314	0.117757	0.10203	0.0798423	0.062498	0.0690261	0.0775348	0.0655796	0.0697538	0.0770663	0.0737816	0.0559671	0.0455192	0.0494576	0.0479206	0.0486229	0.0509241	0.0452335	0.0388128	0.0332284	0.0275419	0.030754	0.0358227	0.0328187	0.0300225	0.027503	0.0249236	0.0256741	0.027138	0.0271102	0.0243043	0.0225628	0.0234774	0.0265701	0.0295701	0.029254	0.0211455	0.0182735	0.0192612	0.0182193	0.0158932	0.0146991	0.016275	0.017211
X028_1950_031_m1_g.asd	28	1950	m1	g	0.0751331	0.0690735	0.110611	0.110431	0.0775512	0.0601207	0.0514545	0.0491197	0.0501333	0.0549919	0.0569169	0.0524213	0.0485104	0.0479939	0.0497904	0.0458962	0.0426077	0.0398919	0.0301116	0.0246418	0.0242913	0.0246473	0.0270413	0.0292126	0.0287521	0.0305097	0.0294891	0.0225688	0.0208984	0.0210532	0.0203142	0.0195049	0.0186693	0.0180946	0.0185939	0.0191706	0.0188779	0.0165122	0.0177096	0.0196505	0.0172644	0.01466	0.013289	0.0134582	0.0122729
X028_1950_031_m1_m.asd	28	1950	m1	m	0.040562	0.0714123	0.0848021	0.0674913	0.0341106	0.0144973	0.0151402	0.0209192	0.0172296	0.0351454	0.0489654	0.0407876	0.0314187	0.0233261	0.0189364	0.0244588	0.0299143	0.0296753	0.0194004	0.0120748	0.0100377	0.0103342	0.0131157	0.0161738	0.0170667	0.0153399	0.0123545	0.00974594	0.00767092	0.0107104	0.0179837	0.015491	0.0112371	0.00962739	0.0123441	0.0137527	0.0129083	0.0115256	0.00820403	0.00620548	0.00937187	0.00887485	0.00677356	0.00630151	0.0066106
X028_1950_035_m2_c.asd	28	1950	m2	c	0.162739	0.1514	0.157101	0.130755	0.0921513	0.0900224	0.0879762	0.0876913	0.0956273	0.0956901	0.0928732	0.0908048	0.0793113	0.0689367	0.0655995	0.0675303	0.0681289	0.064938	0.0589683	0.0500015	0.0409227	0.0362278	0.0383897	0.0430156	0.0442055	0.0421993	0.0383526	0.0346439	0.0336565	0.035732	0.0386241	0.0338035	0.028254	0.026021	0.0293979	0.0310146	0.0297654	0.0280679	0.0274975	0.0271127	0.0252792	0.0244805	0.0238862	0.0225133	0.0212473
X028_1950_035_m2_g.asd	28	1950	m2	g	0.0919212	0.0882818	0.0919573	0.0728246	0.0419155	0.0285724	0.0372354	0.0478795	0.0415209	0.042083	0.0521701	0.0657739	0.0523659	0.0427356	0.0479864	0.0404402	0.0320275	0.0277805	0.0284736	0.0250576	0.0185296	0.0150322	0.0220044	0.0305022	0.0286837	0.0234235	0.0203658	0.0222921	0.0199417	0.0182611	0.019361	0.0166566	0.0144471	0.0149816	0.0193475	0.0205436	0.0183867	0.0167461	0.0165085	0.0163167	0.0141944	0.012809	0.0115876	0.0102021	0.0127344
X028_1950_035_m2_m.asd	28	1950	m2	m	0.0629055	0.0588997	0.0807531	0.0735692	0.0454732	0.0302826	0.0304279	0.0342958	0.0300176	0.0309673	0.0351146	0.038322	0.0328634	0.0303313	0.0334905	0.0270407	0.0254253	0.0280866	0.0174198	0.0128602	0.0143395	0.0123839	0.0127614	0.014808	0.0164607	0.0185955	0.0177117	0.0121344	0.00983718	0.010642	0.012884	0.0127876	0.0124492	0.0131611	0.0161073	0.0169347	0.0139101	0.00632347	0.00547629	0.00887252	0.00974429	0.0113539	0.0113053	0.00805206	0.00796655
X028_1950_039_m3_c.asd	28	1950	m3	c	0.147499	0.13749	0.146966	0.138121	0.111907	0.0859341	0.0847781	0.0912706	0.0837488	0.0795475	0.0797261	0.0818139	0.0780839	0.0702485	0.0618134	0.0589497	0.0586909	0.0576836	0.0505563	0.0423991	0.0369865	0.0378893	0.0431831	0.0461837	0.040859	0.0412413	0.0399805	0.0311748	0.0294795	0.032261	0.035209	0.0319949	0.0288307	0.0285939	0.0313087	0.0320932	0.030392	0.0282149	0.0250303	0.0230192	0.0244994	0.022275	0.0198912	0.0211572	0.0222768
X028_1950_039_m3_g.asd	28	1950	m3	g	0.0791476	0.0703035	0.069845	0.0659036	0.0546142	0.0352367	0.027217	0.0274921	0.0280824	0.0293742	0.031789	0.0351129	0.0368832	0.0336319	0.0263655	0.0231041	0.0269357	0.0322298	0.0207236	0.0137615	0.0138323	0.0146751	0.015091	0.0153111	0.0162414	0.0192223	0.0206381	0.0176044	0.0127958	0.0106583	0.01248	0.0128153	0.0126613	0.0129728	0.0154516	0.0154836	0.0128506	0.00976175	0.0110119	0.0138882	0.0133898	0.0111245	0.00944801	0.0097996	0.00832763
X028_1950_039_m3_m.asd	28	1950	m3	m	0.045446	0.0591086	0.0711876	0.0470782	0.0086879	0.00269375	0.00313963	0.00568394	0.0104724	0.0196548	0.0276082	0.0304033	0.0293348	0.028441	0.028069	0.0203768	0.0178472	0.0202373	0.0139079	0.0048129	-0.000614037	0.00549971	0.0151591	0.0207908	0.0169579	0.0153163	0.0146724	0.0125117	0.00941761	0.00913487	0.0117079	0.008038	0.00422681	0.00375692	0.00844695	0.0123712	0.0130869	0.00976553	0.00773892	0.00693022	0.00566039	0.00679928	0.00734101	0.00509153	0.00657435
X028_1950_043_m4_c.asd	28	1950	m4	c	0.151453	0.139407	0.119034	0.109751	0.103361	0.0811333	0.0748893	0.0782291	0.077861	0.0768144	0.0756445	0.0745326	0.0735239	0.0696348	0.0624031	0.0540321	0.0553571	0.0613227	0.0467108	0.0389412	0.0378393	0.0298892	0.03572	0.0446111	0.0400413	0.0359207	0.0315958	0.0263543	0.0291827	0.0328631	0.0325969	0.0302252	0.0285381	0.0282665	0.0276798	0.0277653	0.0272347	0.0232328	0.0203947	0.0195091	0.0199701	0.0201737	0.0194673	0.0179024	0.0177363
X028_1950_043_m4_g.asd	28	1950	m4	g	0.077464	0.109972	0.106699	0.0878482	0.0623781	0.0385985	0.0321517	0.0362014	0.0396549	0.0468882	0.0449339	0.0299845	0.0325365	0.0402491	0.0436235	0.0404209	0.0336677	0.026821	0.0257109	0.0191353	0.0117475	0.0164492	0.0245919	0.0291344	0.0250274	0.021572	0.0184909	0.0149768	0.0147225	0.0161621	0.0172842	0.0151094	0.0138635	0.0153345	0.0194876	0.0197943	0.0166732	0.0148161	0.0140763	0.0143727	0.0151994	0.0130622	0.0109144	0.011595	0.0120294
X028_1950_043_m4_m.asd	28	1950	m4	m	0.0716251	0.0460407	0.0673073	0.0501918	0.012067	0.0108197	0.025258	0.0376226	0.0357503	0.0383578	0.0396001	0.0349684	0.0325746	0.0319693	0.0310155	0.0235645	0.0214643	0.0247271	0.0208723	0.017165	0.0154108	0.0153381	0.0176576	0.0218542	0.0265657	0.024381	0.0174208	0.0105684	0.0133174	0.0150479	0.0107938	0.0103612	0.0110813	0.0119963	0.0145417	0.0148301	0.0130394	0.0117814	0.0107093	0.0107485	0.0126165	0.0097664	0.00757978	0.0106378	0.00946569
[truncated: 188 more rows]
[truncated: 2,106 more columns]

## Sheet: Spectra naming convention
Spectra name are made by the following 5 elements separated by "_"
ID sample
Publication date
Page where the spectrum was acquired
[truncated: 8 more rows]
