# Supplementary material for: Near-Infrared Spectroscopy and Machine Learning for Accurate Dating of Historical Books
Source: J Am Chem Soc. 2023 May 22;145(22):12305–14. doi: 10.1021/jacs.3c02835 (PMC10251519; doi:10.1021/jacs.3c02835)
Supplement: Supplementary file 2 — ja3c02835_si_002.zip [file ja3c02835_si_002.zip › Dataset_S3.xlsx]

## Sheet: ID 035 - ID 067
Spectra name	ID sample	Publication date	Part of the book block	Point of the page	W350	W351	W352	W353	W354	W355	W356	W357	W358	W359	W360	W361	W362	W363	W364	W365	W366	W367	W368	W369	W370	W371	W372	W373	W374	W375	W376	W377	W378	W379	W380	W381	W382	W383	W384	W385	W386	W387	W388	W389	W390	W391	W392	W393	W394
X035_1953_053_b3_m.asd	35	1953	b3	m	0.0563247	0.0558419	0.0629111	0.0563266	0.0397779	0.0279103	0.033705	0.0367902	0.0187131	0.0274316	0.0394944	0.0358157	0.0325949	0.0318376	0.0331098	0.032917	0.033056	0.0307711	0.0148557	0.0134077	0.0212825	0.0157431	0.0149287	0.015809	0.0113079	0.0140407	0.015971	0.0110206	0.0157966	0.0195474	0.0163134	0.0139844	0.010891	0.00830239	0.012556	0.0151202	0.0142732	0.011738	0.0105493	0.0102433	0.00911758	0.00662886	0.00528502	0.00702917	0.00907414
X035_1953_003_t1_c.asd	35	1953	t1	c	0.148349	0.14287	0.138534	0.121765	0.102493	0.100683	0.0972813	0.0930627	0.0920877	0.0943488	0.0901289	0.0758339	0.0667513	0.0698284	0.080254	0.0698077	0.0636693	0.0640681	0.048331	0.0430395	0.0473483	0.046757	0.043374	0.0389997	0.0358718	0.0353312	0.0362194	0.0373372	0.0402065	0.039614	0.0340846	0.0310346	0.0280383	0.0249632	0.0246767	0.0267247	0.0285873	0.0258354	0.0245728	0.024946	0.0250985	0.0225357	0.0206661	0.022143	0.0209178
X035_1953_003_t1_g.asd	35	1953	t1	g	0.083655	0.0652737	0.0859953	0.0765539	0.043893	0.02668	0.0433623	0.0614322	0.0482354	0.0431435	0.0429561	0.0424789	0.0502441	0.050543	0.0403694	0.0406783	0.0479028	0.0512633	0.0249345	0.0136315	0.0206187	0.0284566	0.0248002	0.0168105	0.0169098	0.0199452	0.0220937	0.0210656	0.020269	0.0182905	0.0151307	0.0148039	0.0154058	0.0161842	0.0179264	0.0188208	0.0175608	0.0127988	0.00854853	0.00767188	0.0117373	0.0122106	0.0109443	0.0109351	0.0111754
X035_1953_003_t1_m.asd	35	1953	t1	m	0.0543603	0.0576389	0.0540532	0.0434345	0.0325287	0.0313981	0.0339309	0.03296	0.0244165	0.0272194	0.0306725	0.0270346	0.0270668	0.0311405	0.0359521	0.0304083	0.0292176	0.0317654	0.0199322	0.0148167	0.0174314	0.0189961	0.0178493	0.0143889	0.0103229	0.0100597	0.0108435	0.0102053	0.0125937	0.0139922	0.0123792	0.0112286	0.0079673	0.00445444	0.0100615	0.0121899	0.00968989	0.00763183	0.00687335	0.00753831	0.00920487	0.0114946	0.0128921	0.0121681	0.00963401
X035_1953_007_t2_c.asd	35	1953	t2	c	0.182985	0.175541	0.181792	0.162121	0.128708	0.115439	0.109941	0.109408	0.111301	0.105059	0.0940559	0.0835929	0.0811665	0.0837493	0.0865523	0.0801378	0.0785924	0.0796373	0.0611307	0.0509497	0.0517957	0.0539642	0.0529721	0.0482886	0.0416172	0.0395209	0.0407646	0.0427988	0.0440087	0.0441554	0.0426495	0.0366633	0.0327913	0.0326357	0.0317825	0.0330593	0.0339603	0.0283589	0.0271114	0.0285439	0.0272863	0.0253699	0.0251871	0.0274841	0.0243729
X035_1953_007_t2_g.asd	35	1953	t2	g	0.0719389	0.0805045	0.0669892	0.0513175	0.0417597	0.0434614	0.0465451	0.0481676	0.0473159	0.0411014	0.0315831	0.0237415	0.0350768	0.0440579	0.0406274	0.0357343	0.0327148	0.0303392	0.0207016	0.0166411	0.0191998	0.0234791	0.0226488	0.0196452	0.0198083	0.018928	0.0150375	0.00897422	0.0127781	0.0159455	0.0129992	0.0122346	0.0119193	0.0118376	0.0142012	0.0146171	0.0124199	0.00885725	0.00913645	0.0117132	0.0127058	0.0101982	0.00803988	0.0095226	0.0105527
X035_1953_007_t2_m.asd	35	1953	t2	m	0.0648301	0.0590847	0.0758202	0.0632108	0.0329358	0.0230554	0.0237221	0.0258136	0.0233026	0.0375398	0.0425376	0.0250515	0.0225054	0.0270687	0.0308169	0.0273959	0.0266877	0.0273471	0.0145765	0.00585662	0.00566371	0.0123263	0.0160797	0.0163002	0.0152933	0.0141644	0.0124168	0.0104648	0.0155196	0.0166027	0.0096573	0.00802878	0.00790122	0.00756341	0.00738883	0.00942158	0.0114641	0.00822282	0.00756089	0.00868442	0.00823978	0.0072926	0.0070933	0.00818643	0.007399
X035_1953_011_t3_c.asd	35	1953	t3	c	0.140349	0.135648	0.124019	0.116844	0.113193	0.106205	0.0850829	0.0669811	0.0684118	0.0706067	0.0673535	0.0592892	0.0635017	0.0670963	0.0636154	0.0581045	0.0598733	0.0634157	0.0433346	0.0343135	0.0379566	0.0394775	0.0380124	0.0348728	0.0326232	0.0333349	0.034684	0.0344051	0.0336444	0.0321351	0.0297377	0.0263078	0.0244495	0.0247234	0.0254122	0.0262903	0.0258152	0.0213391	0.0201908	0.020894	0.0193998	0.018149	0.0187287	0.0212863	0.0196558
X035_1953_011_t3_g.asd	35	1953	t3	g	0.10007	0.118605	0.108181	0.0929889	0.0785352	0.0648714	0.0682419	0.0735952	0.0638467	0.0520152	0.0458818	0.0481086	0.0521757	0.0567584	0.0584325	0.0460118	0.0411254	0.0437727	0.0301984	0.0220629	0.0237288	0.0317351	0.0304875	0.0235691	0.0201853	0.0220343	0.0249492	0.0250153	0.0234795	0.0227953	0.0233491	0.0206367	0.0164517	0.0136425	0.0180267	0.022055	0.022634	0.0184048	0.0158739	0.0150104	0.0137581	0.0145226	0.0152317	0.0139937	0.013338
X035_1953_011_t3_m.asd	35	1953	t3	m	0.036168	0.0413446	0.0562429	0.0553461	0.0417465	0.0319228	0.0229033	0.0212953	0.0316599	0.0386824	0.036313	0.0258091	0.0250631	0.0249699	0.0217827	0.0228743	0.0295264	0.0345929	0.0173243	0.0104459	0.0143587	0.0131944	0.0175909	0.0210096	0.0143463	0.0117656	0.0120505	0.0122634	0.0134495	0.0148084	0.015252	0.0129169	0.00883224	0.00507442	0.00568698	0.00989919	0.0138105	0.0106042	0.00850998	0.00836086	0.00858669	0.00739362	0.00734675	0.0101138	0.00932496
X035_1953_025_m1_c.asd	35	1953	m1	c	0.146087	0.15315	0.149229	0.12695	0.0980829	0.0840324	0.0915398	0.101858	0.0960988	0.0898135	0.0841743	0.0779464	0.0668605	0.0647505	0.072927	0.0681577	0.0635313	0.0606468	0.0484571	0.0414066	0.042362	0.0485133	0.0460241	0.0413109	0.0449433	0.0413388	0.0365002	0.0368116	0.0362636	0.0348946	0.0330324	0.0304434	0.0282962	0.0273093	0.0281298	0.0288266	0.0279497	0.0239768	0.0217578	0.0216516	0.022349	0.0220285	0.0210953	0.0203627	0.0206637
X035_1953_025_m1_g.asd	35	1953	m1	g	0.0729949	0.0726055	0.087915	0.0778861	0.0540122	0.0499766	0.0477636	0.0458576	0.0451874	0.0420309	0.0364082	0.030856	0.0366072	0.0429903	0.0440492	0.0431038	0.0396212	0.0328777	0.0192558	0.0160291	0.0217054	0.0246402	0.0258521	0.0253283	0.023471	0.0232143	0.0225634	0.0201786	0.021219	0.0226342	0.0220318	0.0191779	0.0150564	0.0118709	0.0146252	0.0179337	0.0181833	0.0117326	0.0101198	0.0115255	0.0102787	0.0121973	0.0140572	0.0126712	0.0121536
X035_1953_025_m1_m.asd	35	1953	m1	m	0.0457143	0.0644019	0.0760783	0.0583538	0.0340951	0.0471397	0.0485436	0.0432737	0.0453403	0.0508282	0.0490748	0.0367867	0.0329032	0.0377775	0.0454543	0.037373	0.033949	0.034727	0.0142246	0.0119312	0.0230763	0.0202765	0.018266	0.0179723	0.017222	0.016143	0.0155379	0.0161289	0.0185973	0.0186167	0.0147678	0.0124258	0.00977908	0.00811551	0.0145072	0.0161684	0.0121139	0.00784607	0.00852638	0.0110251	0.00981931	0.0105614	0.0112755	0.00976975	0.00884232
X035_1953_027_m2_c.asd	35	1953	m2	c	0.157144	0.145692	0.146078	0.143775	0.130377	0.100021	0.0893502	0.0923841	0.0939234	0.087763	0.0779873	0.0699811	0.0711594	0.0748176	0.0757442	0.0707612	0.0674355	0.0640609	0.045864	0.0412319	0.0478829	0.047616	0.0435178	0.0404096	0.0429525	0.0408191	0.0365628	0.0345525	0.0392098	0.0413493	0.0366177	0.0322787	0.0287389	0.0264234	0.0260496	0.0275357	0.0282004	0.0231415	0.0218514	0.023302	0.0232926	0.0237744	0.0235164	0.0214587	0.0193211
X035_1953_027_m2_g.asd	35	1953	m2	g	0.106243	0.114244	0.103373	0.075724	0.0486552	0.0470066	0.0508664	0.0565433	0.0636538	0.067282	0.066685	0.0618254	0.0490934	0.042684	0.0467102	0.0471486	0.0456415	0.0404474	0.0227673	0.019675	0.0286595	0.0315436	0.0335828	0.0320228	0.023886	0.0219781	0.021594	0.0182711	0.0217778	0.0255384	0.0247285	0.0192142	0.0145765	0.0133851	0.0154016	0.0190511	0.0210068	0.0161397	0.0141057	0.0146649	0.0144887	0.0143382	0.0143607	0.0144976	0.0139611
X035_1953_027_m2_m.asd	35	1953	m2	m	0.0718585	0.0791263	0.0786979	0.0612649	0.0375065	0.0267282	0.0236004	0.0266163	0.0340481	0.0410513	0.0393308	0.0277821	0.0259037	0.0264395	0.0254911	0.0272154	0.0303005	0.0290683	0.0077688	0.00323881	0.01307	0.0144904	0.0104082	0.0069099	0.0107043	0.0156359	0.0191456	0.0198344	0.0178919	0.0151906	0.0129518	0.0109644	0.00846188	0.00679934	0.0115476	0.0125153	0.00988935	0.0099959	0.00730519	0.00446292	0.00597046	0.00637532	0.00736435	0.0104192	0.0101123
X035_1953_029_m3_c.asd	35	1953	m3	c	0.133448	0.146551	0.12481	0.095969	0.0769201	0.0811254	0.0791636	0.0786243	0.0897863	0.0815096	0.0665686	0.0580894	0.0571724	0.0604137	0.0632587	0.0572892	0.0548027	0.0545581	0.0388628	0.0315397	0.034602	0.0392775	0.0387545	0.0357927	0.0356477	0.03323	0.031432	0.0324791	0.030907	0.0282695	0.0260561	0.0247448	0.0232744	0.0217895	0.0220954	0.0238381	0.0245035	0.0195653	0.0187673	0.0204194	0.0195529	0.020234	0.0208295	0.0195512	0.0182301
X035_1953_029_m3_g.asd	35	1953	m3	g	0.0778685	0.0951099	0.0969734	0.0731971	0.0395271	0.0248086	0.0312079	0.0429171	0.043764	0.0401682	0.0343788	0.0294864	0.035094	0.0419775	0.0435443	0.0365753	0.0345507	0.0355828	0.0185562	0.0148072	0.0228972	0.0248989	0.0217091	0.0166115	0.0141672	0.0169333	0.0193828	0.0174135	0.0185852	0.0191974	0.0171662	0.0154638	0.012831	0.0100899	0.0109378	0.015546	0.0192927	0.0133914	0.0125612	0.0147441	0.0130561	0.0116574	0.0111775	0.0113711	0.010567
X035_1953_029_m3_m.asd	35	1953	m3	m	0.0748641	0.117488	0.101956	0.0785618	0.0588089	0.0420972	0.0382027	0.0438834	0.0528505	0.0612665	0.0570927	0.0392252	0.0409747	0.0450514	0.0411657	0.0319266	0.0321823	0.0386699	0.0271385	0.0203086	0.0205302	0.0206477	0.0200145	0.019564	0.0206606	0.0211522	0.0216474	0.0223384	0.0188101	0.0180899	0.0217848	0.0173112	0.0119789	0.0103958	0.0162979	0.0184932	0.0157226	0.0122702	0.00987501	0.00966978	0.0119415	0.0123537	0.0125082	0.0139339	0.012276
X035_1953_033_m4_c.asd	35	1953	m4	c	0.164251	0.152604	0.151187	0.132405	0.109147	0.11067	0.106838	0.101256	0.101713	0.0945803	0.086343	0.0828637	0.0838443	0.0840859	0.0800216	0.0684795	0.064884	0.0663194	0.0465463	0.0457893	0.0584706	0.0557305	0.0482089	0.0419236	0.0414445	0.0394379	0.0379668	0.0391415	0.0391669	0.0386248	0.037311	0.0312102	0.029276	0.0325419	0.0320866	0.0320569	0.0310278	0.0241692	0.0239038	0.027341	0.0270137	0.0255903	0.0245283	0.024392	0.021776
X035_1953_033_m4_g.asd	35	1953	m4	g	0.0791148	0.0807509	0.0838145	0.0688618	0.049171	0.0519832	0.0514683	0.0459589	0.0401311	0.0495079	0.0549303	0.0442469	0.0335804	0.03059	0.0354175	0.0353396	0.0384162	0.0412077	0.0251472	0.0185189	0.0214428	0.0198072	0.0197287	0.0205165	0.0201586	0.0200572	0.0189698	0.0166587	0.0193368	0.0214539	0.0194655	0.0149476	0.0108009	0.00893758	0.0109873	0.0138168	0.0149305	0.0115849	0.0104857	0.0115027	0.0121825	0.0105693	0.00953866	0.0112949	0.0103817
X035_1953_033_m4_m.asd	35	1953	m4	m	0.059433	0.0550081	0.0777737	0.069258	0.036496	0.0148368	0.0202989	0.0345023	0.0356056	0.0308094	0.027868	0.0303375	0.0289662	0.033163	0.042485	0.0349589	0.0334878	0.037147	0.0170622	0.0134089	0.0231708	0.0216088	0.0180211	0.016471	0.0191889	0.0166702	0.0126362	0.0117401	0.0137626	0.0169117	0.0187628	0.0145624	0.0104432	0.00906529	0.0093285	0.0125768	0.0157561	0.0125339	0.0109351	0.0110514	0.0104862	0.0081273	0.00671845	0.00848146	0.0105197
X035_1953_045_b1_c.asd	35	1953	b1	c	0.119791	0.122426	0.111946	0.0912595	0.0731937	0.0755014	0.07467	0.0719316	0.071898	0.062097	0.0542475	0.0557055	0.0534411	0.0597583	0.0736046	0.0656692	0.0587744	0.056422	0.0412106	0.0372593	0.0426945	0.0424084	0.0356769	0.0292751	0.0311697	0.0310306	0.0267171	0.0203707	0.0279263	0.0327643	0.0269599	0.0257563	0.0245883	0.022347	0.0221246	0.0234321	0.0244387	0.0220055	0.0192664	0.0174976	0.0172849	0.0181276	0.0184946	0.0173017	0.0160464
X035_1953_045_b1_g.asd	35	1953	b1	g	0.0785638	0.0887472	0.0847423	0.0809139	0.0755733	0.061383	0.0425872	0.0355215	0.0511792	0.0564811	0.0511454	0.0411429	0.0355352	0.0385166	0.04735	0.046331	0.046889	0.0474889	0.0304889	0.0223116	0.0254403	0.0304413	0.0287246	0.0237747	0.0225909	0.0249282	0.0244013	0.0179232	0.0209964	0.0235015	0.0202378	0.0206036	0.0194661	0.0161892	0.0155222	0.0189436	0.0216265	0.0135286	0.012087	0.0149155	0.0138179	0.0128343	0.0127825	0.0136784	0.0145003
X035_1953_045_b1_m.asd	35	1953	b1	m	0.0635742	0.0607333	0.0595559	0.0502372	0.0369571	0.0299021	0.0275536	0.0339749	0.0497223	0.0411385	0.0302128	0.0331644	0.0301158	0.0305383	0.0348693	0.0212537	0.0206681	0.0320601	0.0195668	0.0164894	0.022808	0.0228545	0.0171532	0.0114145	0.01237	0.0139338	0.0154709	0.0170176	0.0180755	0.0165886	0.0125032	0.0105018	0.00728677	0.00427393	0.0106752	0.0138866	0.0119519	0.00843784	0.00828673	0.0103663	0.0113291	0.0098443	0.00757682	0.00648205	0.00715682
X035_1953_049_b2_c.asd	35	1953	b2	c	0.1658	0.158553	0.16274	0.142863	0.114206	0.113799	0.110621	0.10242	0.0935998	0.0945819	0.0976447	0.095204	0.0835666	0.0759706	0.0761351	0.0686581	0.0671475	0.0692707	0.0535653	0.0470623	0.0499427	0.0490466	0.0477066	0.0452227	0.040782	0.0399205	0.040841	0.041139	0.0412371	0.0411126	0.0402391	0.0363576	0.0329996	0.0319209	0.0337951	0.0334306	0.0303612	0.0268241	0.0255404	0.0255574	0.0247546	0.0249706	0.0253107	0.024663	0.0228538
X035_1953_049_b2_g.asd	35	1953	b2	g	0.0858501	0.089092	0.0735505	0.0590206	0.0458837	0.0277527	0.0262976	0.0364385	0.0471199	0.0452912	0.0434792	0.0491893	0.0443617	0.0390293	0.0386526	0.0396778	0.0398986	0.0362198	0.021089	0.0172832	0.0233896	0.0252407	0.0227004	0.0186805	0.0172104	0.0177895	0.0175365	0.0150497	0.0169938	0.0200726	0.0211536	0.0182481	0.0136652	0.0100493	0.0117501	0.0137356	0.0142452	0.0129755	0.0106639	0.00915498	0.010346	0.0124287	0.0136905	0.0130638	0.0121148
X035_1953_049_b2_m.asd	35	1953	b2	m	0.0622874	0.0690927	0.0761295	0.0516427	0.0238959	0.0459238	0.0394398	0.0276189	0.0442918	0.0440143	0.0367064	0.0340501	0.0333578	0.0340363	0.0341264	0.0271533	0.0261326	0.0286306	0.0133531	0.00748567	0.0128216	0.0187686	0.0207496	0.0204151	0.0209992	0.0162071	0.0108207	0.00991731	0.0137097	0.017583	0.0179603	0.012676	0.00816222	0.00747459	0.0108812	0.0137483	0.0132803	0.00706658	0.006282	0.00890242	0.00888143	0.00912862	0.00927413	0.0089511	0.0107033
X035_1953_053_b3_c.asd	35	1953	b3	c	0.164125	0.148058	0.149187	0.129058	0.1016	0.101421	0.0903305	0.0753357	0.0698053	0.0690468	0.07094	0.0729774	0.0698506	0.0661518	0.0634937	0.0560513	0.0556684	0.0589869	0.0433832	0.0413864	0.0491668	0.0445014	0.0391739	0.0366893	0.0379883	0.0356075	0.0342802	0.0375469	0.0355013	0.0326054	0.031569	0.0291388	0.0265172	0.0249732	0.0267121	0.0277831	0.0264765	0.0218853	0.0216511	0.0234731	0.0221123	0.0203939	0.0187231	0.0175013	0.0194757
X035_1953_053_b3_g.asd	35	1953	b3	g	0.0766807	0.0870483	0.0743512	0.0495712	0.0327886	0.0484825	0.0553865	0.0539061	0.0526148	0.0455186	0.0395362	0.0387757	0.036257	0.0358779	0.0381953	0.0371349	0.0331198	0.026651	0.0165448	0.0160182	0.0225226	0.0249035	0.0207494	0.016179	0.0187742	0.0180536	0.0159322	0.0157817	0.0196389	0.0214256	0.018367	0.0154347	0.0127768	0.0114856	0.0151221	0.0157316	0.0130042	0.0110258	0.00961746	0.0095785	0.0114971	0.0118465	0.0109895	0.00999566	0.00954452
X036_1955_167_b3_m.asd	36	1955	b3	m	0.0639446	0.0557997	0.0770206	0.0702963	0.0468759	0.0457843	0.0512836	0.0569232	0.0592749	0.0625419	0.0562151	0.0374576	0.0356649	0.0336118	0.0242556	0.0207193	0.0289706	0.0415579	0.0347781	0.0271411	0.0235843	0.0237343	0.0204875	0.0174583	0.0200886	0.016592	0.0127256	0.0141582	0.0137523	0.0132326	0.0134893	0.0116446	0.0128583	0.0166987	0.0151337	0.0135771	0.0134763	0.0145249	0.0145398	0.0129363	0.0099306	0.00816769	0.00801497	0.00918442	0.0114344
X036_1955_003_t1_c.asd	36	1955	t1	c	0.147477	0.150337	0.14877	0.13685	0.120538	0.112337	0.113256	0.113308	0.103722	0.101037	0.0943572	0.0783251	0.0809225	0.0735949	0.0517421	0.0602378	0.0658923	0.0609245	0.060507	0.0594449	0.0560488	0.0494531	0.047057	0.04741	0.0465241	0.042767	0.0388044	0.0375608	0.0403562	0.041405	0.0376548	0.0311018	0.0291864	0.0325947	0.0340629	0.0309707	0.0265612	0.0288024	0.0287812	0.0266618	0.0251793	0.0224892	0.0209202	0.022312	0.0237589
X036_1955_003_t1_g.asd	36	1955	t1	g	0.0785539	0.0637187	0.083473	0.0757363	0.0533105	0.0585576	0.0690039	0.0705366	0.0566256	0.0573147	0.0566835	0.0440864	0.045787	0.0442637	0.0337725	0.03213	0.0358308	0.0396116	0.0342715	0.0288574	0.0263902	0.0274685	0.0282003	0.0293791	0.0321988	0.0264025	0.0193933	0.0184616	0.017279	0.0186277	0.0223809	0.0198438	0.0192149	0.0216694	0.0193401	0.0170213	0.0161374	0.0166595	0.0181813	0.0174488	0.0113325	0.010711	0.0120849	0.0111987	0.0136707
X036_1955_003_t1_m.asd	36	1955	t1	m	0.0742447	0.0585964	0.0723568	0.0663218	0.0514324	0.0618187	0.0678441	0.0636102	0.0512275	0.052957	0.0477548	0.0252274	0.0296918	0.0339786	0.0256071	0.0216729	0.0225405	0.0258248	0.0255668	0.0245088	0.0240504	0.0254074	0.0243354	0.0215775	0.0192428	0.0164415	0.0162673	0.020265	0.02161	0.02045	0.0177114	0.0142053	0.0130889	0.0147644	0.0166748	0.0157009	0.0129452	0.0124926	0.0127877	0.0121392	0.00916234	0.00922297	0.010311	0.0100347	0.0110113
X036_1955_009_t2_c.asd	36	1955	t2	c	0.163879	0.134383	0.155836	0.144987	0.114819	0.115607	0.117173	0.112055	0.099185	0.089115	0.0808617	0.0726379	0.0672208	0.0691577	0.0747513	0.0623455	0.0587562	0.0656692	0.0600083	0.0517283	0.046175	0.0479237	0.0462444	0.0424077	0.0406848	0.0373151	0.0365275	0.0405015	0.0368805	0.0345929	0.0372616	0.0332709	0.0312433	0.0333112	0.0343129	0.031496	0.0265636	0.0245183	0.0252723	0.0262973	0.0244276	0.0217118	0.0205211	0.0219492	0.0211642
X036_1955_009_t2_g.asd	36	1955	t2	g	0.0551849	0.0465931	0.0822584	0.0832847	0.0590701	0.0542927	0.0494103	0.0462253	0.0488081	0.05543	0.0544001	0.0408491	0.033518	0.0298275	0.0274627	0.0261525	0.0327466	0.042376	0.0368819	0.0283477	0.02218	0.0217259	0.0194532	0.0192633	0.0263486	0.0227768	0.0175466	0.0194015	0.0159729	0.0141097	0.0169094	0.0170353	0.0153102	0.0131996	0.0136698	0.0122652	0.010894	0.0156989	0.0171652	0.0158814	0.0153023	0.011571	0.00875175	0.010384	0.0120073
X036_1955_009_t2_m.asd	36	1955	t2	m	0.0679748	0.073795	0.0841808	0.0700111	0.0424913	0.0310408	0.044085	0.0588241	0.053321	0.0503862	0.044009	0.0310229	0.032686	0.0279156	0.0133806	0.0228715	0.0304825	0.0284556	0.0240636	0.0220182	0.0217939	0.0196479	0.0183242	0.0190051	0.0216161	0.0158682	0.0109681	0.0149121	0.0173875	0.0175081	0.0156362	0.0128129	0.0104156	0.00970769	0.012769	0.0132198	0.0113976	0.0118023	0.0125067	0.012525	0.0111277	0.00825984	0.00683393	0.00887143	0.0107262
X036_1955_015_t3_c.asd	36	1955	t3	c	0.17398	0.145679	0.166111	0.161215	0.13271	0.112191	0.113787	0.119504	0.110139	0.109948	0.10164	0.0767894	0.0742793	0.0725875	0.0632483	0.0668188	0.0696628	0.0664366	0.0571172	0.0515948	0.0512676	0.0530846	0.0510845	0.0480909	0.048597	0.0425942	0.0375523	0.0398077	0.0386633	0.037483	0.0378182	0.0345361	0.0330931	0.0343414	0.0332484	0.0326577	0.0322562	0.0299677	0.0280112	0.0267612	0.025936	0.0245624	0.0234732	0.0234478	0.0239357
X036_1955_015_t3_g.asd	36	1955	t3	g	0.0860703	0.0798404	0.0721962	0.056667	0.0402381	0.0356752	0.0430737	0.0518922	0.0529238	0.058501	0.0532184	0.0302761	0.0192715	0.0205515	0.0283303	0.0285114	0.0319105	0.0366319	0.0254175	0.0252941	0.0328872	0.0295969	0.0226217	0.0175901	0.0190664	0.0173508	0.015963	0.0184943	0.0198016	0.0199777	0.0188409	0.013256	0.0126134	0.017538	0.0174202	0.0169241	0.0167465	0.0157876	0.0165156	0.0163426	0.0118186	0.0105953	0.0113765	0.0116077	0.0109782
X036_1955_015_t3_m.asd	36	1955	t3	m	0.0741743	0.049151	0.0822983	0.0744007	0.0429954	0.0509773	0.0566473	0.0563905	0.054558	0.0555957	0.0493812	0.0319069	0.0257474	0.0218543	0.0163439	0.0166133	0.0281318	0.0416236	0.0282899	0.0219371	0.0253882	0.0271485	0.024886	0.0212401	0.0200653	0.0153562	0.0133299	0.0180097	0.0155178	0.0135191	0.0157119	0.0139655	0.0120849	0.0121961	0.0157391	0.0142696	0.00985028	0.0114298	0.012093	0.0116136	0.0114896	0.00893571	0.00770724	0.0106218	0.0113364
X036_1955_075_m1_c.asd	36	1955	m1	c	0.107701	0.10362	0.110917	0.110193	0.0997994	0.0863182	0.0891983	0.0964436	0.0925	0.0825096	0.0669313	0.0499263	0.0579939	0.0602893	0.0472062	0.0503443	0.0580285	0.0612029	0.0488108	0.0413463	0.0414958	0.04343	0.0363525	0.0290922	0.0341057	0.0333627	0.0302958	0.029998	0.0293234	0.0287683	0.0280524	0.0235739	0.022661	0.0261237	0.0269283	0.0247009	0.0212782	0.0205722	0.0212583	0.0209409	0.0173184	0.0160261	0.0161911	0.0163869	0.0195091
X036_1955_075_m1_g.asd	36	1955	m1	g	0.0784685	0.0631089	0.0834133	0.0834329	0.064921	0.0529084	0.0520447	0.0546943	0.0517114	0.0431882	0.0391062	0.044239	0.0470231	0.0380378	0.0200129	0.01602	0.0228024	0.0327076	0.0315861	0.0264573	0.0223944	0.0247817	0.0253872	0.0243364	0.0235333	0.0165693	0.0119847	0.0161795	0.0163942	0.0161525	0.0175351	0.0168289	0.0168807	0.0176676	0.0150356	0.0136889	0.0139213	0.0134535	0.0167394	0.0189691	0.0135252	0.0101311	0.00953286	0.0107464	0.0137245
X036_1955_075_m1_m.asd	36	1955	m1	m	0.05717	0.0464022	0.074823	0.0651991	0.0360403	0.0440277	0.0551855	0.0597144	0.055184	0.0497368	0.0398054	0.0252975	0.0275088	0.0253477	0.0139201	0.0218398	0.0291972	0.0286722	0.0224747	0.0176364	0.0161874	0.0175287	0.0167483	0.0158337	0.0179345	0.014417	0.0113189	0.0140582	0.0155866	0.0157302	0.0147352	0.0121844	0.00995277	0.00975878	0.0143768	0.0162005	0.0144805	0.0124015	0.0144481	0.0159905	0.0103903	0.00760243	0.00755455	0.00850135	0.01054
X036_1955_083_m2_c.asd	36	1955	m2	c	0.135793	0.120149	0.13096	0.116175	0.0862241	0.0766014	0.0872598	0.0992654	0.0952176	0.0918732	0.0775839	0.048455	0.0389775	0.0409352	0.0474128	0.0603069	0.0673384	0.0632213	0.0456353	0.0360393	0.0370693	0.0415664	0.0416975	0.0385399	0.0358124	0.0305058	0.0271632	0.0293451	0.03253	0.033042	0.0296817	0.0253984	0.0225605	0.0222097	0.024105	0.0266267	0.0278591	0.025374	0.0241719	0.0234466	0.0207523	0.0175479	0.0162838	0.018129	0.0179697
X036_1955_083_m2_g.asd	36	1955	m2	g	0.0864159	0.101461	0.0980799	0.0726623	0.0464968	0.0529914	0.0639195	0.0702176	0.0687913	0.0604837	0.0470618	0.0322923	0.0318711	0.0317963	0.0268923	0.0298761	0.0367734	0.041758	0.0347098	0.0271056	0.0246188	0.0309098	0.0279006	0.0216825	0.0236438	0.0199924	0.0171126	0.0209373	0.0221973	0.0218071	0.020502	0.0159736	0.0147808	0.0175956	0.0178654	0.0161257	0.0139113	0.0140242	0.0141718	0.0139032	0.0133061	0.0124522	0.0117602	0.0116372	0.012546
X036_1955_083_m2_m.asd	36	1955	m2	m	0.068565	0.0420644	0.0568676	0.0555295	0.0423945	0.0451623	0.0444187	0.042798	0.0452924	0.0430712	0.0361292	0.0276698	0.0322366	0.0295104	0.0149718	0.0135279	0.0216098	0.0311148	0.0259277	0.0248089	0.0272186	0.0235278	0.0170219	0.0127977	0.0154651	0.0137994	0.0143556	0.021168	0.0134778	0.00947659	0.0165726	0.0128858	0.0110455	0.0140637	0.0133087	0.0113078	0.0100595	0.0120762	0.0126872	0.0119284	0.0111725	0.00803406	0.00633157	0.00884448	0.00881407
X036_1955_091_m3_c.asd	36	1955	m3	c	0.112979	0.122898	0.138579	0.126255	0.0997449	0.0941734	0.0948612	0.0921075	0.0805067	0.0800097	0.077358	0.0641356	0.0609242	0.0613554	0.0604175	0.0564193	0.0586653	0.0632534	0.0503005	0.0415495	0.0391266	0.0359614	0.0405541	0.0460375	0.0425191	0.036621	0.0326933	0.0330682	0.033243	0.0327915	0.0314396	0.0277743	0.0258441	0.0262238	0.024816	0.0251956	0.0267299	0.0262559	0.0268724	0.0266049	0.0225343	0.0203746	0.020442	0.0216868	0.0220949
X036_1955_091_m3_g.asd	36	1955	m3	g	0.0784662	0.0633515	0.0831713	0.0875354	0.0709629	0.046356	0.0557465	0.0712012	0.0593185	0.0476969	0.0366566	0.0266474	0.0372548	0.0400271	0.0275778	0.0331031	0.0410769	0.0423329	0.0289007	0.0241421	0.0279795	0.0284428	0.0252467	0.024279	0.0314246	0.0265921	0.0203996	0.0231256	0.0218055	0.018562	0.016046	0.016286	0.0165297	0.0161813	0.0178102	0.0160071	0.0129484	0.0158349	0.018001	0.0181931	0.0168435	0.0141791	0.0121874	0.0122565	0.0119735
X036_1955_091_m3_m.asd	36	1955	m3	m	0.0696009	0.0797172	0.0763983	0.0654858	0.0539642	0.051785	0.0669194	0.0714482	0.0431094	0.0432493	0.0456236	0.0295777	0.0263792	0.027289	0.0261984	0.0236629	0.0278549	0.034978	0.026981	0.0226007	0.0240377	0.026037	0.0242707	0.0209238	0.0197362	0.0157194	0.0130938	0.01545	0.0182229	0.0192619	0.017232	0.00994864	0.0092808	0.0156962	0.014744	0.0146542	0.0151889	0.0114497	0.0132331	0.0161746	0.0123457	0.00929658	0.00903394	0.0115812	0.0133002
X036_1955_095_m4_c.asd	36	1955	m4	c	0.15455	0.139474	0.12148	0.0996634	0.0875473	0.103263	0.105664	0.0960156	0.0846293	0.0763984	0.0741967	0.0764428	0.0704576	0.0577291	0.0444579	0.0458712	0.0514451	0.0536021	0.0437985	0.0410486	0.0440224	0.0410757	0.0411405	0.0401703	0.0321244	0.0271078	0.0270214	0.0306165	0.0293216	0.0284184	0.0302362	0.0285316	0.0257958	0.0240946	0.0260295	0.0253705	0.0230303	0.0244999	0.0223177	0.0187765	0.0186633	0.0174866	0.0163725	0.0166513	0.0160535
X036_1955_095_m4_g.asd	36	1955	m4	g	0.106497	0.0956531	0.118646	0.110261	0.0790233	0.0632419	0.0648372	0.0696236	0.0645156	0.0741268	0.0712407	0.042637	0.0395216	0.0405035	0.0340158	0.0294723	0.0383869	0.0530815	0.04346	0.0333694	0.0299471	0.0339097	0.0298099	0.0237524	0.0265214	0.0260685	0.023142	0.0208112	0.0232539	0.0264026	0.0271446	0.0247707	0.0227364	0.0218934	0.0199096	0.0169326	0.0148533	0.0171463	0.0179245	0.0172818	0.0170376	0.015157	0.0133477	0.013289	0.0140456
X036_1955_095_m4_m.asd	36	1955	m4	m	0.0746546	0.0728409	0.094922	0.0882772	0.0661001	0.0692363	0.0710636	0.0679037	0.061589	0.0607017	0.0549408	0.040061	0.0417901	0.0421993	0.033728	0.0279692	0.0351389	0.0478935	0.0382106	0.0277684	0.0232974	0.0258355	0.0224074	0.0184354	0.0228565	0.0199591	0.0159774	0.0178478	0.020642	0.021852	0.0206534	0.0187852	0.0187864	0.0200036	0.0171492	0.0146511	0.0136749	0.0138435	0.013704	0.0137287	0.014714	0.0123054	0.0101123	0.0114734	0.0121664
X036_1955_155_b1_c.asd	36	1955	b1	c	0.123817	0.11577	0.124551	0.125338	0.114471	0.0985977	0.103123	0.111589	0.104256	0.100026	0.0897829	0.0688251	0.0596128	0.0553188	0.0513648	0.0487525	0.0578178	0.0702688	0.0545983	0.0453864	0.0465065	0.047816	0.0445681	0.0395923	0.0377543	0.0348158	0.0329988	0.0340449	0.033188	0.0332312	0.0346678	0.0311782	0.0282331	0.0277535	0.0277649	0.0266753	0.0245708	0.0225934	0.0255484	0.0285056	0.0242626	0.0202178	0.0182756	0.0186514	0.0190598
X036_1955_155_b1_g.asd	36	1955	b1	g	0.0849096	0.0801776	0.10532	0.0990832	0.0764094	0.0830839	0.0841546	0.0777991	0.0697888	0.0751943	0.0696659	0.0413057	0.0333236	0.0330584	0.0326358	0.0383643	0.046086	0.0504404	0.0427917	0.032436	0.0277578	0.0377716	0.0370681	0.0299195	0.02798	0.0225024	0.0198767	0.0245997	0.0233061	0.0219676	0.0234654	0.0206066	0.0191009	0.0203017	0.0204776	0.0189894	0.017147	0.0178915	0.0200086	0.0203101	0.0156802	0.0135792	0.0134677	0.0137243	0.0156525
X036_1955_155_b1_m.asd	36	1955	b1	m	0.0607651	0.0683548	0.0840839	0.0708218	0.0420526	0.0338163	0.0496723	0.0624991	0.0498035	0.0610981	0.0676035	0.0486005	0.0339794	0.026473	0.0249897	0.0254165	0.0307404	0.0369402	0.0316326	0.0238254	0.0202566	0.0277202	0.0264807	0.0216147	0.0236108	0.0182734	0.0126224	0.0139879	0.0168506	0.0200028	0.0215643	0.0154845	0.0137246	0.0178815	0.0165263	0.0138693	0.0118358	0.0118627	0.012919	0.013632	0.0126271	0.0104715	0.00849438	0.00779309	0.00788771
X036_1955_161_b2_c.asd	36	1955	b2	c	0.154237	0.140819	0.122284	0.107352	0.0994987	0.0995153	0.0948486	0.0885753	0.086319	0.092009	0.090786	0.0746168	0.0623334	0.0528743	0.0465239	0.0504588	0.053716	0.0517807	0.043971	0.0419298	0.0443302	0.0429222	0.0403398	0.0383357	0.0379987	0.0316737	0.0271283	0.0305244	0.0305645	0.0300032	0.0302784	0.0267932	0.0275953	0.0322573	0.0288727	0.025485	0.0235149	0.0210275	0.0233964	0.0252439	0.0190123	0.0162358	0.0165313	0.0175195	0.0186213
X036_1955_161_b2_g.asd	36	1955	b2	g	0.0449902	0.0581355	0.0644881	0.0547936	0.0393906	0.0388556	0.0476336	0.0558586	0.0563989	0.0660541	0.0592795	0.0263358	0.0269313	0.0265131	0.0122117	0.0170284	0.0302792	0.0395843	0.0249769	0.0164427	0.0169627	0.0167153	0.0151536	0.0150167	0.018891	0.0118832	0.00603139	0.0118	0.0146206	0.0155015	0.0158828	0.0157711	0.0143779	0.0124775	0.0133078	0.013332	0.0122502	0.0115378	0.0117984	0.0113349	0.00819096	0.00819529	0.00943151	0.00942865	0.0102148
X036_1955_161_b2_m.asd	36	1955	b2	m	0.06793	0.0705386	0.0789431	0.0676509	0.0453683	0.0355544	0.0361507	0.0419465	0.0471183	0.0484003	0.0395101	0.0211617	0.0200282	0.0198272	0.0149067	0.0233486	0.0320353	0.0337586	0.0233536	0.0192836	0.0214649	0.0203125	0.0195331	0.019466	0.0193033	0.0123264	0.00753494	0.0121522	0.0157829	0.0169348	0.0154253	0.01117	0.0104523	0.0135057	0.012693	0.0114634	0.0114172	0.0137518	0.0147205	0.0135696	0.0107844	0.00897306	0.00900586	0.0107134	0.011576
X036_1955_167_b3_c.asd	36	1955	b3	c	0.138349	0.118175	0.122404	0.10293	0.0788313	0.0952992	0.105266	0.105534	0.10184	0.0885591	0.0719218	0.058006	0.0541046	0.0561181	0.059984	0.0636795	0.061345	0.0540603	0.0496756	0.0459521	0.0454004	0.0526746	0.0486887	0.0391205	0.0358699	0.0327612	0.0322029	0.0354733	0.0337846	0.031557	0.0311233	0.0278203	0.0263811	0.0279603	0.030095	0.0277905	0.0230555	0.0227482	0.0238775	0.0243065	0.0222838	0.0203902	0.0192895	0.0192649	0.0215119
X036_1955_167_b3_g.asd	36	1955	b3	g	0.0862083	0.0874382	0.109402	0.0997753	0.0706846	0.0614485	0.0695018	0.0777123	0.0710763	0.0685967	0.0631265	0.0503511	0.0472168	0.0444302	0.0386132	0.0389101	0.0445015	0.0498413	0.0421905	0.0351429	0.0326571	0.0346535	0.0320789	0.0289622	0.0319302	0.0313036	0.0274453	0.0230058	0.0230235	0.0236613	0.0221372	0.017941	0.0177489	0.0218041	0.0223361	0.0205783	0.018056	0.0171625	0.017077	0.0175098	0.0181038	0.0166146	0.0147008	0.014358	0.016554
X037_1960_003_t1_c.asd	37	1960	t1	c	0.171439	0.152221	0.164798	0.160174	0.139684	0.122526	0.136788	0.14981	0.127245	0.120802	0.111475	0.0851431	0.0720579	0.0665926	0.0638418	0.0652913	0.0683324	0.0699142	0.0647285	0.0622911	0.0608662	0.0527784	0.0525495	0.0525741	0.0414909	0.0378641	0.0395317	0.0414029	0.0412467	0.0387616	0.0350957	0.0344719	0.0328344	0.0295461	0.0279268	0.0286268	0.0303222	0.0301726	0.0283623	0.0269139	0.027905	0.0241526	0.0213948	0.0245451	0.0240075
X037_1960_003_t1_g.asd	37	1960	t1	g	0.120258	0.130682	0.148484	0.132318	0.103593	0.1081	0.117907	0.121272	0.112788	0.107893	0.0942297	0.0675333	0.0659769	0.0648769	0.0533734	0.0485283	0.0509535	0.0566931	0.0564649	0.0506414	0.0425258	0.0375833	0.0365347	0.0367768	0.0349094	0.0322939	0.0319421	0.0348263	0.0318298	0.0287275	0.0287987	0.0276949	0.0257969	0.0235041	0.0207805	0.0216383	0.024635	0.0248465	0.0228873	0.0206216	0.0202135	0.0198557	0.0197938	0.0202701	0.0199517
X037_1960_003_t1_m.asd	37	1960	t1	m	0.132505	0.122744	0.150388	0.133045	0.0962739	0.105449	0.116795	0.120727	0.11606	0.10998	0.0935385	0.0659451	0.0656968	0.0641534	0.0512975	0.0560895	0.0625252	0.0628471	0.0524902	0.0526276	0.0579643	0.0490556	0.0422021	0.0370134	0.0297072	0.0293363	0.0334415	0.0371694	0.0330977	0.0285948	0.0282834	0.0291529	0.0283366	0.0255661	0.0236403	0.0226536	0.0225997	0.023265	0.0224092	0.020596	0.0192789	0.0185516	0.0177817	0.0167864	0.0189045
X037_1960_007_t2_c.asd	37	1960	t2	c	0.140503	0.119632	0.138434	0.141564	0.125033	0.103562	0.106819	0.113805	0.0996418	0.0976411	0.0928301	0.0749981	0.0691886	0.0655447	0.0593562	0.0584527	0.0613916	0.0642883	0.0587989	0.0547673	0.0524884	0.0475631	0.0434615	0.0418647	0.0430705	0.0372576	0.0329742	0.0367006	0.0332551	0.0285242	0.0274745	0.0313639	0.0304191	0.0241121	0.0236748	0.0246556	0.0251558	0.0239504	0.0242179	0.0236635	0.0189235	0.0162586	0.0170775	0.0206581	0.0214836
X037_1960_007_t2_g.asd	37	1960	t2	g	0.12564	0.124099	0.15301	0.153235	0.126396	0.0982802	0.0983545	0.106032	0.0962427	0.102027	0.102914	0.0848398	0.074092	0.0673099	0.0616636	0.0602383	0.0570114	0.0519638	0.0512783	0.0523594	0.0501561	0.0374362	0.0382854	0.0430236	0.0348489	0.0304824	0.0306874	0.0329758	0.0327299	0.029163	0.0242846	0.026355	0.0274958	0.0257255	0.0264127	0.0254851	0.0230583	0.0214631	0.0218502	0.0221067	0.0193507	0.0163526	0.0158824	0.0189425	0.0186344
X037_1960_007_t2_m.asd	37	1960	t2	m	0.125822	0.110358	0.116412	0.114175	0.102925	0.0922769	0.0900676	0.0943212	0.0995087	0.0968452	0.0814581	0.0569812	0.059034	0.0591137	0.0470099	0.0497362	0.0546546	0.0556702	0.0496398	0.0507704	0.052601	0.0373799	0.0329547	0.0354839	0.0331892	0.0302045	0.0290406	0.0305503	0.0288643	0.0279377	0.0293194	0.0277216	0.0245298	0.0212319	0.01966	0.0201682	0.021241	0.0198902	0.0181957	0.0167766	0.0158185	0.0154275	0.0168096	0.0200998	0.0197202
X037_1960_013_t3_c.asd	37	1960	t3	c	0.195768	0.19281	0.210568	0.189487	0.152312	0.152389	0.156966	0.155528	0.144548	0.137214	0.119948	0.0895838	0.095344	0.0958693	0.0762378	0.0734823	0.0754264	0.0765785	0.0765742	0.0740175	0.0672476	0.054202	0.0540764	0.0574881	0.0491663	0.0455718	0.0466265	0.0491138	0.0487053	0.0438758	0.0364962	0.0358289	0.0346772	0.0316469	0.0327452	0.0333874	0.0328122	0.0322194	0.0317809	0.0309379	0.0290047	0.0277115	0.0267298	0.0256956	0.0264276
X037_1960_013_t3_g.asd	37	1960	t3	g	0.133823	0.127615	0.149031	0.149897	0.139153	0.146937	0.141568	0.127843	0.117875	0.118933	0.113845	0.092606	0.0777626	0.0690469	0.0646591	0.0658375	0.0632612	0.0576072	0.0608488	0.0601907	0.0551272	0.0508257	0.0507883	0.0492241	0.0393819	0.0361276	0.0375009	0.0388992	0.0365675	0.0340684	0.0335571	0.0333112	0.0306854	0.0268445	0.0288876	0.0280201	0.0254132	0.0282681	0.0273301	0.0245534	0.0248158	0.0228844	0.0215869	0.0234791	0.0234159
X037_1960_013_t3_m.asd	37	1960	t3	m	0.140501	0.172576	0.174785	0.15453	0.132752	0.137743	0.140537	0.138783	0.135077	0.123445	0.107862	0.0923149	0.0784004	0.0708712	0.069991	0.0714914	0.0673449	0.0598607	0.0633953	0.0658512	0.0623063	0.0503359	0.0502017	0.0531832	0.0443844	0.0386202	0.0358121	0.0343374	0.0373269	0.0386839	0.0355057	0.0326319	0.0301151	0.028505	0.0294701	0.029717	0.0289408	0.0285753	0.0277284	0.0264317	0.0249732	0.0235966	0.0232473	0.0242755	0.0238762
X037_1960_051_m1_c.asd	37	1960	m1	c	0.187736	0.172704	0.174341	0.165721	0.149528	0.139377	0.146458	0.152365	0.138054	0.126972	0.110066	0.0837787	0.0790562	0.0810139	0.0798196	0.0775024	0.0756965	0.0727208	0.060637	0.0626364	0.0703797	0.0586009	0.0509868	0.0487095	0.0468309	0.0414067	0.0410951	0.050079	0.0443316	0.0364919	0.0356991	0.0395395	0.0386411	0.0325017	0.032087	0.031582	0.0296708	0.0268391	0.028774	0.0314007	0.028328	0.0276154	0.0274821	0.0254361	0.0236948
X037_1960_051_m1_g.asd	37	1960	m1	g	0.171397	0.174461	0.184187	0.16785	0.136379	0.118025	0.129965	0.145409	0.134637	0.118573	0.105462	0.0976729	0.083764	0.0730556	0.0698768	0.0721913	0.0726654	0.0689085	0.0612887	0.0623667	0.064836	0.0501855	0.0427404	0.0439261	0.0479618	0.0440456	0.0394928	0.0409553	0.0384727	0.0367545	0.0382781	0.039091	0.0359341	0.0300296	0.0285161	0.0296453	0.0311555	0.0297518	0.0289696	0.0278787	0.0245957	0.0235713	0.0242017	0.0250365	0.0255057
X037_1960_051_m1_m.asd	37	1960	m1	m	0.125552	0.118765	0.140584	0.132974	0.105041	0.0914367	0.108943	0.123823	0.102823	0.0986268	0.0937148	0.0738313	0.0635491	0.0550846	0.0469944	0.0569784	0.0586578	0.0489669	0.0466464	0.0467214	0.044838	0.0353889	0.0356545	0.0402143	0.0380999	0.0324409	0.0292523	0.0320695	0.032272	0.03058	0.0283614	0.0270779	0.0240508	0.0201401	0.0213583	0.0222847	0.0222419	0.0231525	0.0223434	0.0207576	0.0202005	0.0179438	0.0156053	0.0150957	0.0163622
X037_1960_057_m2_c.asd	37	1960	m2	c	0.1865	0.160069	0.169424	0.167857	0.153047	0.138507	0.148272	0.159274	0.145092	0.131799	0.113122	0.0868626	0.0813702	0.0791113	0.0711771	0.0670432	0.0674466	0.0687677	0.0599293	0.0625121	0.0697885	0.0602307	0.0550478	0.052272	0.0451403	0.0461038	0.0489178	0.0469255	0.0444328	0.0404118	0.0356414	0.0363118	0.0355848	0.0324799	0.0335882	0.0343011	0.0333986	0.0312133	0.0295135	0.028043	0.0259828	0.0256662	0.0260248	0.0255857	0.0236017
X037_1960_057_m2_g.asd	37	1960	m2	g	0.149767	0.134445	0.13291	0.131275	0.122555	0.102243	0.103207	0.114039	0.115535	0.108872	0.0943004	0.0748247	0.0643628	0.0612316	0.0622634	0.065146	0.0659393	0.062829	0.0540516	0.0521172	0.0532688	0.0447362	0.0437399	0.0448868	0.0381876	0.0346862	0.0354924	0.0385499	0.0353336	0.0303092	0.0276031	0.0297823	0.0280311	0.0222442	0.0239806	0.0246548	0.0243894	0.0282616	0.0281241	0.0248653	0.0221913	0.0206142	0.019611	0.0188204	0.020782
X037_1960_057_m2_m.asd	37	1960	m2	m	0.144506	0.140314	0.137714	0.115666	0.0921034	0.0993168	0.112921	0.112305	0.0873541	0.0920289	0.0947258	0.072549	0.0639635	0.0610887	0.0578652	0.0564848	0.0544699	0.0507886	0.0441511	0.0474051	0.0525378	0.0399002	0.0405997	0.0441804	0.0322033	0.0323816	0.0356659	0.0316614	0.0292371	0.0277737	0.0266509	0.0269686	0.025733	0.0233122	0.0252509	0.0232767	0.0191604	0.0207705	0.0226492	0.0222188	0.0183778	0.0193432	0.0205025	0.0173879	0.01775
X037_1960_063_m3_c.asd	37	1960	m3	c	0.172441	0.157695	0.180092	0.176186	0.152907	0.143328	0.145688	0.147027	0.13547	0.128855	0.114233	0.0867786	0.0842443	0.0873589	0.0832993	0.0716936	0.0673764	0.0708971	0.0688753	0.0678495	0.0665216	0.0600781	0.0542471	0.0515528	0.0527277	0.0499834	0.0456733	0.0430242	0.0413821	0.0404263	0.0398114	0.0391871	0.0372544	0.0346091	0.0347188	0.0338494	0.0321486	0.0319671	0.0313214	0.0298628	0.0277734	0.0259255	0.0244769	0.0235661	0.0243875
X037_1960_063_m3_g.asd	37	1960	m3	g	0.13692	0.150513	0.175055	0.173432	0.150321	0.128013	0.13014	0.13929	0.132558	0.11919	0.103476	0.0890442	0.0831441	0.0709747	0.0536978	0.0684305	0.0784934	0.0741394	0.0678041	0.0648699	0.0615125	0.0478091	0.0455602	0.0477406	0.0408895	0.0352103	0.0346924	0.0393302	0.0361186	0.0332538	0.0353838	0.036982	0.0343974	0.0285049	0.0258378	0.026546	0.0283312	0.0266365	0.0269771	0.0274487	0.0243724	0.0218108	0.0219109	0.0250164	0.0253954
X037_1960_063_m3_m.asd	37	1960	m3	m	0.108619	0.115382	0.116354	0.116526	0.11622	0.115581	0.119941	0.122413	0.114933	0.0967408	0.0799193	0.0718891	0.0613278	0.0568117	0.0600272	0.0602756	0.0632807	0.0668182	0.058822	0.054783	0.052719	0.0417057	0.0370347	0.0370926	0.0358963	0.0346014	0.0345298	0.0357263	0.0317799	0.0275539	0.0264574	0.0274488	0.0284439	0.028321	0.0268146	0.024413	0.0225412	0.0233657	0.0234615	0.0220373	0.0193965	0.0186776	0.019531	0.020645	0.0194811
X037_1960_067_m4_c.asd	37	1960	m4	c	0.108882	0.104365	0.138734	0.14252	0.122191	0.113113	0.116409	0.115391	0.0951096	0.0812944	0.0750044	0.0721837	0.0608859	0.0503563	0.0463554	0.0509657	0.0540476	0.0524454	0.0480486	0.0481189	0.0484162	0.0380812	0.0362774	0.0388006	0.0357421	0.0301811	0.0282088	0.0325847	0.0293065	0.0270358	0.0301376	0.0307158	0.0270391	0.0213949	0.0223658	0.0221038	0.0203757	0.0211533	0.0211099	0.0194932	0.0166192	0.0166586	0.0175609	0.017064	0.0177312
X037_1960_067_m4_g.asd	37	1960	m4	g	0.125137	0.131962	0.137004	0.125714	0.106235	0.0965384	0.110161	0.119697	0.0992486	0.0984814	0.0956959	0.0748131	0.0661956	0.0629701	0.060297	0.0618371	0.0615457	0.0576265	0.050952	0.0490898	0.0487461	0.0403805	0.0385337	0.037206	0.0270821	0.0283867	0.0338331	0.0340845	0.0296072	0.0252249	0.0247645	0.0311761	0.0322039	0.0265827	0.0272681	0.0259354	0.0229483	0.0232941	0.0247452	0.0252555	0.0230395	0.0203914	0.0184355	0.0179309	0.0196105
X037_1960_067_m4_m.asd	37	1960	m4	m	0.133457	0.122985	0.145111	0.133835	0.104415	0.101855	0.112655	0.1192	0.10725	0.0930492	0.0810511	0.0718349	0.0577411	0.0522262	0.0570064	0.0522628	0.0530924	0.0583408	0.049083	0.0442819	0.0435477	0.0370587	0.0366645	0.0388216	0.0364747	0.0324089	0.031151	0.0346599	0.0334019	0.0274908	0.0211725	0.0288295	0.0300259	0.021765	0.0232219	0.0229809	0.0206776	0.0217056	0.0218936	0.0202085	0.0168496	0.0157162	0.0162164	0.0170375	0.0182357
X037_1960_105_b1_c.asd	37	1960	b1	c	0.15508	0.157989	0.17076	0.150877	0.121448	0.129865	0.133879	0.131564	0.128692	0.123173	0.107965	0.0823356	0.0709146	0.0657827	0.0620407	0.0645999	0.0721644	0.0771391	0.059921	0.0540526	0.0583221	0.0539356	0.0508655	0.0485291	0.0442974	0.0421543	0.0396174	0.0354039	0.0384996	0.0409428	0.0383862	0.0366671	0.0341695	0.0309225	0.0287765	0.0292376	0.0305002	0.0283193	0.0273291	0.0264037	0.0229836	0.0200132	0.0193445	0.0214636	0.0220384
X037_1960_105_b1_g.asd	37	1960	b1	g	0.130221	0.120849	0.151102	0.144835	0.114491	0.10626	0.121628	0.131406	0.108971	0.0937866	0.0857111	0.0799925	0.0740189	0.0637355	0.0516472	0.0550999	0.0592918	0.0586662	0.0539823	0.0544264	0.0556972	0.0459491	0.0439303	0.0445413	0.0377686	0.0364404	0.0392039	0.041732	0.0359604	0.0313936	0.0328841	0.0329764	0.0304188	0.0264893	0.0264974	0.0244037	0.0212238	0.0221161	0.0223404	0.0221529	0.0231115	0.0235212	0.0224974	0.0200812	0.0198104
X037_1960_105_b1_m.asd	37	1960	b1	m	0.150011	0.125455	0.148209	0.150634	0.131222	0.112681	0.119788	0.127054	0.106532	0.0942566	0.0858493	0.0740668	0.0556978	0.0487451	0.0572615	0.0640918	0.0629691	0.0547925	0.0462845	0.047843	0.0525704	0.0433355	0.0428154	0.0432279	0.0312508	0.0283703	0.0322593	0.0362548	0.0318419	0.0265392	0.0255918	0.0280038	0.0262993	0.0205641	0.0209368	0.0208148	0.019841	0.0209038	0.022567	0.0229404	0.0203415	0.0177598	0.017156	0.0190707	0.0187924
X037_1960_111_b2_c.asd	37	1960	b2	c	0.17514	0.165055	0.178954	0.16397	0.131002	0.115177	0.137105	0.153928	0.124251	0.118839	0.108087	0.072673	0.0697835	0.0744863	0.0719038	0.0693901	0.0719934	0.0751152	0.0602462	0.0573455	0.061604	0.0502897	0.0477778	0.0501243	0.046511	0.0382248	0.0342954	0.0402477	0.0426269	0.0407093	0.0366863	0.0378895	0.0359536	0.0306689	0.0329734	0.0333662	0.030593	0.0276536	0.0260937	0.0248525	0.0221462	0.0209639	0.0223968	0.0258987	0.0252995
X037_1960_111_b2_g.asd	37	1960	b2	g	0.146772	0.13349	0.13575	0.137336	0.13205	0.117932	0.119878	0.123099	0.110031	0.107689	0.10345	0.08838	0.0826893	0.0719161	0.0554673	0.064825	0.0710661	0.0668421	0.0629858	0.0620715	0.0599281	0.047738	0.046519	0.0494865	0.0437599	0.0415154	0.0409789	0.0390753	0.0362076	0.0339076	0.0331634	0.0339259	0.0339395	0.032526	0.0304662	0.030566	0.0312869	0.028052	0.026922	0.0264148	0.0231676	0.0222294	0.0228442	0.0233963	0.0236277
X037_1960_111_b2_m.asd	37	1960	b2	m	0.126019	0.135956	0.135955	0.111899	0.0878401	0.101721	0.100421	0.0952292	0.104604	0.0953403	0.0803907	0.0708137	0.0544848	0.0419446	0.0380611	0.0402092	0.0441395	0.046515	0.0430521	0.0433838	0.044971	0.0389226	0.032972	0.0278578	0.0228883	0.0229275	0.0261243	0.0287845	0.0230217	0.0190861	0.022178	0.0247659	0.0232318	0.0185581	0.0181153	0.0166343	0.0155674	0.0204317	0.0211054	0.0178233	0.0143315	0.0137501	0.015114	0.0165992	0.016878
X037_1960_117_b3_c.asd	37	1960	b3	c	0.166365	0.143114	0.159366	0.152984	0.130354	0.12284	0.126183	0.132972	0.134923	0.127841	0.114542	0.097669	0.0761331	0.0621388	0.0598125	0.0634277	0.0679083	0.0702789	0.0685528	0.0662812	0.0629145	0.0557015	0.0533489	0.0518454	0.0447221	0.0402366	0.0405722	0.0449967	0.045472	0.0440704	0.0425745	0.0405368	0.0370722	0.0323336	0.0271359	0.0259975	0.0275101	0.0262298	0.0277348	0.0296764	0.0277624	0.0245607	0.023418	0.0258862	0.0247017
X037_1960_117_b3_g.asd	37	1960	b3	g	0.133991	0.126349	0.149816	0.141055	0.115816	0.11928	0.131475	0.133138	0.112349	0.107977	0.0973816	0.0679522	0.0688835	0.0707175	0.0598431	0.055115	0.0524074	0.0514277	0.0565136	0.0603595	0.0587433	0.0486348	0.041389	0.0389557	0.039865	0.0383474	0.0385761	0.0429745	0.039263	0.0317845	0.0264366	0.0319039	0.0344182	0.0304874	0.0287164	0.0275114	0.026105	0.023514	0.0237148	0.0245319	0.0222246	0.0202161	0.0199907	0.0218209	0.022486
X037_1960_117_b3_m.asd	37	1960	b3	m	0.116159	0.110047	0.148078	0.150064	0.123363	0.108008	0.103516	0.103459	0.0996057	0.0881603	0.0709548	0.0531075	0.0524281	0.0535094	0.049968	0.0548449	0.0554448	0.049441	0.0431241	0.0395011	0.0388967	0.0396898	0.0383904	0.0343697	0.0285967	0.027894	0.0304097	0.032503	0.0292326	0.0247051	0.0224433	0.0242221	0.0235282	0.0200019	0.0216001	0.0214179	0.0193177	0.0188599	0.0190335	0.0184598	0.0159332	0.0158836	0.0171826	0.0178448	0.0166946
X038_1964_005_t1_c.asd	38	1964	t1	c	0.146629	0.127274	0.154168	0.147911	0.122136	0.128843	0.116273	0.0949749	0.0874672	0.0981653	0.104261	0.0913167	0.0716157	0.0614504	0.0646912	0.0653749	0.0685141	0.0715265	0.06215	0.056247	0.0540606	0.0480627	0.0454401	0.0457265	0.0463066	0.0446704	0.0419457	0.0401564	0.0431242	0.0438346	0.0392729	0.0355967	0.0333368	0.0328306	0.0350876	0.0324409	0.0275294	0.0298531	0.0293807	0.0264409	0.0244852	0.023792	0.0229788	0.0212475	0.0227275
X038_1964_005_t1_g.asd	38	1964	t1	g	0.144725	0.145006	0.114764	0.0990243	0.0984703	0.0968958	0.089341	0.0754862	0.0611097	0.0794941	0.0937373	0.0795134	0.0641486	0.0554809	0.054856	0.0566998	0.0548297	0.0482827	0.0402394	0.0367866	0.0372743	0.0370526	0.0383726	0.039258	0.0370429	0.0332955	0.0291075	0.0260445	0.0289188	0.0311252	0.029218	0.0272248	0.0256525	0.0250914	0.0269792	0.0258614	0.0225009	0.0215463	0.0207901	0.0205292	0.0213988	0.019494	0.01692	0.016327	0.0186361
X038_1964_005_t1_m.asd	38	1964	t1	m	0.158361	0.182114	0.151621	0.102492	0.071413	0.100469	0.093618	0.0746427	0.084916	0.0959091	0.0965124	0.0833801	0.0665986	0.0562725	0.0554702	0.0581337	0.0559153	0.0484221	0.0428472	0.0397779	0.0404299	0.045898	0.0427972	0.0361042	0.0350001	0.0321534	0.0278946	0.0245353	0.0289828	0.0315529	0.0281676	0.0285822	0.0293635	0.0291472	0.0291681	0.0271711	0.0243535	0.0242429	0.021633	0.0192933	0.0218014	0.0224994	0.0208706	0.0181528	0.0186082
X038_1964_009_t2_c.asd	38	1964	t2	c	0.180585	0.182804	0.166886	0.126583	0.0917472	0.111369	0.115193	0.10598	0.100621	0.100649	0.0979917	0.087504	0.0753397	0.0710948	0.0754279	0.075551	0.0670643	0.0547299	0.0552812	0.0538903	0.0511232	0.0545812	0.0548525	0.0522542	0.0493765	0.041911	0.0361	0.037164	0.0405046	0.0409753	0.0369786	0.0333991	0.0325013	0.0335496	0.031404	0.030635	0.030655	0.027864	0.0252775	0.0241549	0.0249582	0.0244511	0.0231506	0.0220594	0.0209541
X038_1964_009_t2_g.asd	38	1964	t2	g	0.164082	0.169928	0.147189	0.118072	0.102433	0.121925	0.114855	0.0937344	0.0853005	0.0914054	0.0918867	0.0764915	0.0722397	0.0718398	0.068867	0.0593751	0.0575521	0.0623256	0.0557758	0.0509098	0.0508178	0.0544905	0.0537801	0.0473046	0.0370773	0.0375238	0.0405228	0.037679	0.0354393	0.0356296	0.0374079	0.03382	0.0334937	0.0371282	0.0354232	0.0306702	0.026417	0.0281685	0.026859	0.0242324	0.0249636	0.0243766	0.0224277	0.020262	0.0211037
X038_1964_009_t2_m.asd	38	1964	t2	m	0.14474	0.157097	0.13464	0.100002	0.0786833	0.100762	0.0953167	0.0789936	0.0817002	0.0824269	0.0800531	0.0742422	0.0570347	0.0478762	0.0532904	0.0582305	0.0595005	0.0554272	0.0442988	0.035875	0.0358887	0.0481509	0.0489736	0.0416428	0.036789	0.0331043	0.030524	0.0294035	0.0335913	0.033446	0.026275	0.0259349	0.027178	0.0275384	0.0278693	0.0257439	0.0225067	0.0220556	0.0204193	0.0194135	0.0220329	0.0224923	0.0205697	0.0176474	0.0178494
X038_1964_015_t3_c.asd	38	1964	t3	c	0.183918	0.175323	0.165305	0.132696	0.103843	0.126509	0.117547	0.0934088	0.088677	0.102242	0.111886	0.10279	0.0789434	0.0647316	0.0677906	0.0678053	0.0669312	0.0649045	0.0589805	0.0510457	0.0456599	0.0489228	0.0534454	0.0538287	0.046635	0.0438805	0.0424127	0.0385267	0.0374611	0.0366015	0.0346661	0.034257	0.0355911	0.0370806	0.0342295	0.0300185	0.027382	0.0301318	0.0267004	0.0220941	0.0255374	0.0257741	0.0236447	0.0219508	0.0229735
X038_1964_015_t3_g.asd	38	1964	t3	g	0.163223	0.209155	0.163894	0.112884	0.0885692	0.109439	0.0958938	0.0789073	0.101257	0.105125	0.0933508	0.0757124	0.0653613	0.0643029	0.0677803	0.0592621	0.0571862	0.061907	0.0547729	0.0487674	0.04681	0.0475876	0.045243	0.0417726	0.0408577	0.0371801	0.0326603	0.0306228	0.0370113	0.040416	0.0361945	0.0362233	0.0336077	0.0285829	0.0317703	0.0298698	0.0242359	0.0249763	0.0243683	0.0230127	0.0235747	0.0220082	0.0201653	0.020137	0.0205833
X038_1964_015_t3_m.asd	38	1964	t3	m	0.161587	0.159593	0.144536	0.11238	0.084035	0.0934437	0.0802317	0.0640939	0.0755838	0.0912515	0.0893344	0.0625281	0.0410662	0.0441852	0.0678114	0.0733034	0.0650709	0.0500797	0.0399739	0.0352141	0.0365974	0.0441031	0.0453451	0.0418189	0.0388495	0.0350088	0.0298848	0.0249271	0.0308421	0.0346498	0.0300358	0.0266424	0.0255757	0.0263196	0.0261769	0.0259006	0.0250026	0.0223015	0.0190942	0.0175303	0.0195204	0.0200917	0.0186091	0.0159431	0.0161921
X038_1964_097_m1_c.asd	38	1964	m1	c	0.143775	0.144967	0.137758	0.106228	0.0795686	0.108312	0.102343	0.0833899	0.089175	0.0894404	0.0853046	0.0789132	0.0626201	0.0550382	0.061224	0.0631218	0.0601478	0.0544905	0.0524706	0.0487448	0.0443364	0.043107	0.0429741	0.0418077	0.037994	0.0367355	0.0359725	0.0334691	0.0310815	0.030271	0.0308619	0.0289287	0.0279036	0.0290487	0.0321312	0.0290529	0.0226663	0.0231026	0.0224678	0.0215752	0.0233347	0.0234296	0.0219357	0.0198475	0.0183863
X038_1964_097_m1_g.asd	38	1964	m1	g	0.161206	0.160669	0.140562	0.104416	0.0794509	0.105728	0.112137	0.10079	0.0896154	0.0927047	0.0946954	0.0843778	0.0688643	0.0663343	0.0775821	0.0739076	0.0652879	0.0568259	0.0504485	0.0452435	0.044735	0.0546827	0.051597	0.0423484	0.0411265	0.0404889	0.0387167	0.0360233	0.0383594	0.0380869	0.0324337	0.0305571	0.0300715	0.0309591	0.0377223	0.0379388	0.0318499	0.0272618	0.0242956	0.0233816	0.0244271	0.0244033	0.0240494	0.0242254	0.0228299
X038_1964_097_m1_m.asd	38	1964	m1	m	0.143437	0.146283	0.139697	0.111652	0.087325	0.109756	0.106763	0.0859384	0.0724604	0.0868975	0.0951493	0.0762518	0.0611606	0.0540213	0.0526344	0.0458861	0.0456637	0.0519385	0.0533242	0.0481734	0.0410263	0.0405276	0.0395121	0.0380508	0.0377032	0.0352611	0.0318796	0.0297733	0.0336362	0.0354549	0.0320174	0.0316844	0.0320351	0.0316059	0.0297359	0.0273842	0.0250744	0.0231694	0.021776	0.0215494	0.0228085	0.0192177	0.015084	0.0152294	0.0191428
X038_1964_101_m2_c.asd	38	1964	m2	c	0.19235	0.199001	0.168047	0.130127	0.110336	0.13421	0.132101	0.11734	0.116826	0.117161	0.111043	0.0962874	0.0860336	0.0800298	0.0765839	0.0730451	0.0716033	0.0699793	0.0587412	0.0559468	0.0602617	0.0604656	0.0567298	0.0513157	0.0472604	0.0440703	0.0404915	0.0368681	0.0425773	0.0457827	0.0411088	0.0387584	0.0379825	0.0376337	0.0355624	0.0341775	0.0330552	0.0300735	0.0265583	0.0251314	0.0281107	0.0273685	0.0248532	0.0237072	0.0240556
X038_1964_101_m2_g.asd	38	1964	m2	g	0.183516	0.16436	0.141088	0.11521	0.101559	0.120455	0.103296	0.0746082	0.0739905	0.0876875	0.0934903	0.0803956	0.0679845	0.0622934	0.0632888	0.0636708	0.0598009	0.0527743	0.0485189	0.0480511	0.0499192	0.0508592	0.0484158	0.0430124	0.0365461	0.0348122	0.0353952	0.0354596	0.0371985	0.037809	0.0358985	0.0329361	0.0314492	0.0317146	0.0313072	0.0297081	0.0273721	0.0255374	0.0246308	0.0247545	0.0255114	0.0222307	0.0192455	0.0204066	0.0199383
X038_1964_101_m2_m.asd	38	1964	m2	m	0.143198	0.148591	0.13948	0.124057	0.112066	0.116309	0.0997851	0.0839657	0.0958715	0.101148	0.0950597	0.0795358	0.0657761	0.0619547	0.0657759	0.0564991	0.0519546	0.0535383	0.0454148	0.0419426	0.043267	0.0427885	0.0430364	0.0424611	0.0391119	0.037301	0.0361758	0.0347171	0.0350157	0.0365305	0.0377294	0.0342484	0.0319192	0.0318916	0.0293899	0.0262774	0.0245367	0.0269124	0.0260739	0.0235495	0.0233523	0.0213284	0.0184055	0.016449	0.0183828
X038_1964_107_m3_c.asd	38	1964	m3	c	0.192195	0.196349	0.174358	0.147779	0.131921	0.142072	0.131322	0.108579	0.095529	0.105671	0.109625	0.09087	0.0835868	0.0823424	0.0811061	0.0755965	0.0751559	0.0776624	0.0675049	0.0582802	0.0549474	0.0588394	0.0580449	0.0545341	0.0533253	0.0443735	0.0379961	0.0425869	0.0464799	0.0450667	0.0393005	0.0418619	0.0419248	0.0377725	0.0400847	0.0367951	0.0297333	0.029049	0.0283651	0.0278067	0.0289176	0.0268501	0.0254335	0.0277477	0.0261208
X038_1964_107_m3_g.asd	38	1964	m3	g	0.131693	0.14196	0.126014	0.100588	0.0829594	0.0935102	0.0854901	0.0697913	0.067885	0.0793202	0.0842551	0.0712686	0.0538246	0.049361	0.0592297	0.0584305	0.0566204	0.0561367	0.0529426	0.0485786	0.044535	0.042393	0.0408597	0.0380565	0.0326703	0.031906	0.0313023	0.0271405	0.0273486	0.0276717	0.0258606	0.0256363	0.0253683	0.0245887	0.0242388	0.0237671	0.0231547	0.0226919	0.0209073	0.0192362	0.0197316	0.0191704	0.0173202	0.0150825	0.0166171
X038_1964_107_m3_m.asd	38	1964	m3	m	0.11822	0.11008	0.110664	0.0890033	0.0649278	0.0806564	0.0805324	0.0701651	0.0666515	0.0718864	0.0743734	0.0656713	0.0445635	0.0366481	0.0475155	0.0479594	0.049671	0.0519917	0.0405483	0.0304387	0.0277487	0.0346797	0.0365792	0.0348768	0.034941	0.0304066	0.0248734	0.0227477	0.0263702	0.0282801	0.0257808	0.0281223	0.0271849	0.0223041	0.0226529	0.021754	0.0194233	0.0188277	0.0184393	0.0189457	0.0211436	0.0189409	0.0150511	0.0131493	0.0143181
X038_1964_113_m4_c.asd	38	1964	m4	c	0.18441	0.177772	0.170433	0.151676	0.132433	0.134299	0.116544	0.098478	0.10607	0.105666	0.10465	0.108269	0.0981335	0.0891625	0.0876937	0.0830903	0.0756907	0.0681332	0.0671756	0.0620373	0.0559247	0.0590142	0.057824	0.0560174	0.0600777	0.0525348	0.0438542	0.0444595	0.0463072	0.0454719	0.0412697	0.0387144	0.038472	0.0394638	0.0380979	0.0356841	0.032945	0.0305649	0.0276502	0.0264635	0.0294512	0.027629	0.0247406	0.0251418	0.0255605
X038_1964_113_m4_g.asd	38	1964	m4	g	0.157505	0.144291	0.128922	0.112145	0.102526	0.112533	0.104218	0.0932981	0.101833	0.107699	0.104268	0.0897777	0.0675505	0.0613785	0.0738066	0.0710834	0.0650774	0.0607648	0.0588689	0.052108	0.0454285	0.0502299	0.0479682	0.0439797	0.0483371	0.0470522	0.0405301	0.0328426	0.0336333	0.0362269	0.0354631	0.029527	0.0297782	0.0358448	0.0312814	0.0283769	0.0289977	0.0298948	0.0265786	0.022554	0.023419	0.0225882	0.0209488	0.0202955	0.0206172
X038_1964_113_m4_m.asd	38	1964	m4	m	0.149323	0.121616	0.100482	0.0873729	0.0881293	0.108502	0.0951842	0.0700716	0.0668294	0.0698978	0.0756313	0.0797447	0.0643092	0.0536677	0.0565619	0.0517145	0.0488879	0.048925	0.0435398	0.0397101	0.0387858	0.0395555	0.0387287	0.0379023	0.039519	0.0388666	0.0344261	0.0272174	0.026452	0.0278494	0.0274845	0.0221309	0.023666	0.0318325	0.0307036	0.0257797	0.0210144	0.0208959	0.022481	0.0239777	0.0238137	0.020679	0.0173212	0.0162547	0.0156627
X038_1964_189_b1_c.asd	38	1964	b1	c	0.159523	0.14765	0.131465	0.107858	0.0927236	0.111041	0.108068	0.0930811	0.0882203	0.103046	0.110783	0.0949544	0.0744522	0.0639767	0.0656658	0.0617626	0.0597975	0.0591049	0.0490453	0.0461022	0.0502778	0.0533906	0.0500631	0.0460747	0.0489586	0.0441464	0.0380315	0.0373589	0.035766	0.0353167	0.0367143	0.0364547	0.0367073	0.0372916	0.0348268	0.0312642	0.0282008	0.0274856	0.025455	0.0237886	0.0252868	0.0236918	0.0203226	0.0178675	0.019552
X038_1964_189_b1_g.asd	38	1964	b1	g	0.153631	0.147927	0.141433	0.116257	0.0944254	0.114995	0.0956504	0.0699692	0.0862174	0.106676	0.107465	0.0818634	0.0659798	0.0606365	0.0614596	0.0599339	0.0574937	0.0545237	0.0502526	0.0468153	0.0461776	0.0502386	0.0533751	0.0519643	0.0440884	0.038308	0.0351182	0.03362	0.0336164	0.035046	0.0366545	0.0334611	0.0315477	0.0320577	0.0299247	0.0270859	0.0247976	0.0243939	0.0232826	0.0221055	0.0223046	0.0214939	0.0196452	0.0175681	0.0182106
X038_1964_189_b1_m.asd	38	1964	b1	m	0.159016	0.167213	0.146867	0.119905	0.103437	0.115832	0.107326	0.0939155	0.100557	0.107137	0.0994858	0.075129	0.0681204	0.0683868	0.0671991	0.0616695	0.0577942	0.0565843	0.0546536	0.0492679	0.0438767	0.0454167	0.0447606	0.0427889	0.0426028	0.0402569	0.0361547	0.0321775	0.0342454	0.0350161	0.0313356	0.0306042	0.0304941	0.0294993	0.0262898	0.0252663	0.0261504	0.0258102	0.0254913	0.0255864	0.0260696	0.0236617	0.0202724	0.0184454	0.0200078
X038_1964_199_b2_c.asd	38	1964	b2	c	0.140803	0.146076	0.133494	0.117208	0.107314	0.114151	0.100826	0.0886304	0.103328	0.102835	0.0953285	0.088536	0.070733	0.0578319	0.0568148	0.0593472	0.0610633	0.0599637	0.0549624	0.0552674	0.0580932	0.0542216	0.0468779	0.0414269	0.0427826	0.0410285	0.0370692	0.0340433	0.0377612	0.0393197	0.0348975	0.0328323	0.032033	0.0320485	0.03372	0.0322175	0.0285817	0.0276542	0.025086	0.0232458	0.0257174	0.023461	0.0198365	0.0191506	0.0200457
X038_1964_199_b2_g.asd	38	1964	b2	g	0.133537	0.139547	0.139546	0.106985	0.0739371	0.0995919	0.0911827	0.0671872	0.0648061	0.072138	0.0764884	0.0707237	0.0598948	0.0537132	0.05438	0.0511076	0.0507776	0.0511338	0.0373407	0.0357835	0.0451692	0.0503672	0.0440409	0.0349804	0.035314	0.0326773	0.0291	0.0284247	0.033722	0.0371007	0.0345189	0.0299687	0.0273091	0.0270811	0.0258166	0.0225065	0.019827	0.0235077	0.0228479	0.0204977	0.0225804	0.0208721	0.0170148	0.0142871	0.0161655
X038_1964_199_b2_m.asd	38	1964	b2	m	0.127218	0.123099	0.132466	0.10726	0.0695521	0.073555	0.0758487	0.0717552	0.0660978	0.0739746	0.077419	0.0649525	0.0518218	0.0462029	0.0479142	0.0431618	0.0422248	0.044072	0.0344924	0.0295039	0.0323038	0.0402083	0.043551	0.039519	0.0287966	0.0233221	0.0206083	0.0179898	0.0246138	0.0309091	0.0309586	0.0266644	0.0260329	0.0290109	0.0245308	0.0209597	0.0194602	0.0175118	0.0160855	0.0165381	0.019733	0.017551	0.0142026	0.0143875	0.0149472
X038_1964_205_b3_c.asd	38	1964	b3	c	0.158373	0.150379	0.129177	0.104747	0.0968011	0.129146	0.115745	0.0860975	0.0863697	0.0839579	0.0827378	0.0845687	0.0682932	0.0603182	0.0680393	0.0626429	0.0571912	0.0541043	0.0446952	0.0424759	0.0469727	0.0506749	0.0488251	0.0439511	0.0406986	0.0385418	0.0354774	0.0311892	0.0352847	0.0358143	0.0284662	0.0278397	0.0300217	0.0321498	0.0320687	0.031326	0.0294056	0.0244834	0.0217376	0.02159	0.0226825	0.0230165	0.0214124	0.0181445	0.0194976
X038_1964_205_b3_g.asd	38	1964	b3	g	0.158128	0.169714	0.15735	0.128127	0.0992549	0.0967289	0.0932553	0.0914436	0.0977942	0.0980996	0.0922117	0.0809145	0.0604196	0.0546019	0.0667094	0.0626701	0.0645211	0.0706482	0.052754	0.0404777	0.0391119	0.0425932	0.0482452	0.0510549	0.0466195	0.0408795	0.0366128	0.0351441	0.0348228	0.0336951	0.0313351	0.0303773	0.0313827	0.0331689	0.0320938	0.0288052	0.0259001	0.0279289	0.0262128	0.022431	0.0213175	0.0208652	0.0202867	0.0192644	0.0189812
X038_1964_205_b3_m.asd	38	1964	b3	m	0.147576	0.142815	0.112764	0.0734185	0.052619	0.0848754	0.085075	0.0666733	0.0619319	0.0781387	0.0859245	0.0681337	0.0484989	0.0455959	0.0582044	0.0523903	0.0468391	0.0454089	0.0376367	0.0333693	0.0347512	0.0403906	0.0438969	0.0410429	0.0300173	0.0248489	0.0232152	0.0219024	0.0281084	0.0308028	0.0256856	0.0245308	0.0237185	0.022403	0.0235188	0.0225644	0.0208772	0.0236123	0.0218072	0.0182382	0.0189045	0.0194677	0.0182305	0.0150626	0.0151504
X039_1956_005_t1_c.asd	39	1956	t1	c	0.202557	0.176806	0.158647	0.164765	0.168324	0.125761	0.113986	0.12158	0.120543	0.122097	0.122573	0.116979	0.0964681	0.0824605	0.0829051	0.0808581	0.0831979	0.0859072	0.0706975	0.0632585	0.0639497	0.060361	0.0552835	0.0500868	0.0463329	0.0496581	0.0498464	0.0400969	0.0383596	0.0416025	0.0447055	0.0399333	0.0356203	0.0348061	0.0344687	0.0332715	0.0322477	0.0343242	0.0328145	0.0298084	0.0297252	0.028142	0.0265254	0.0263636	0.0245235
X039_1956_005_t1_g.asd	39	1956	t1	g	0.12686	0.127258	0.10298	0.104	0.109378	0.0723947	0.0674065	0.0818719	0.0858843	0.0767863	0.0678273	0.067623	0.0598677	0.0566057	0.0611668	0.0595195	0.0564954	0.0512193	0.0337099	0.0331723	0.0429223	0.0371532	0.0331909	0.0329803	0.0344585	0.0372611	0.0374611	0.0329897	0.031421	0.0316719	0.0313445	0.0253512	0.0211147	0.0210984	0.0220643	0.0224819	0.0223387	0.0227969	0.0213085	0.0189926	0.018075	0.0193895	0.0194779	0.0158238	0.0130466
X039_1956_005_t1_m.asd	39	1956	t1	m	0.0984701	0.0929082	0.105599	0.125342	0.127723	0.0862931	0.0714833	0.0754262	0.0735262	0.064042	0.0591564	0.0648317	0.0590576	0.0506091	0.0456364	0.0438741	0.049301	0.0547799	0.0362065	0.032682	0.0408796	0.0359659	0.0323498	0.031304	0.0307627	0.0286813	0.028252	0.0311063	0.0277028	0.0254681	0.0275777	0.0255313	0.022912	0.0212296	0.0193831	0.0186565	0.0195056	0.0220771	0.0221577	0.020133	0.0179968	0.0172628	0.0166273	0.0147856	0.012775
X039_1956_009_t2_c.asd	39	1956	t2	c	0.189975	0.181176	0.170359	0.164247	0.152108	0.116314	0.120747	0.137208	0.125019	0.107955	0.097806	0.0986222	0.0891175	0.0865746	0.0937438	0.0819472	0.0769313	0.0795693	0.0643941	0.0596148	0.0638895	0.0612858	0.0556428	0.0514223	0.0527655	0.0548863	0.0543174	0.0496057	0.0460024	0.0456415	0.0472545	0.0418255	0.0374027	0.0368797	0.0372834	0.0372077	0.0359694	0.0333144	0.0335668	0.0337486	0.0293208	0.0293913	0.0299359	0.0265479	0.0235851
X039_1956_009_t2_g.asd	39	1956	t2	g	0.120599	0.121622	0.081247	0.0829507	0.100334	0.0669049	0.0589611	0.0696672	0.0741959	0.059455	0.0499348	0.0600135	0.0545665	0.0448579	0.0402964	0.0462807	0.0538199	0.0544933	0.0334693	0.0281396	0.0373298	0.0400073	0.0365671	0.0329581	0.0357666	0.0323002	0.0262552	0.0229212	0.0231446	0.0251526	0.0266443	0.0238868	0.0200817	0.0175145	0.0178972	0.0185303	0.0194702	0.0225124	0.0212725	0.0174468	0.0152272	0.0146186	0.0146612	0.0144046	0.0144669
X039_1956_009_t2_m.asd	39	1956	t2	m	0.118315	0.132349	0.0993216	0.0956515	0.105809	0.080511	0.0654614	0.0640167	0.0682463	0.0656109	0.0618617	0.0611438	0.05193	0.0480686	0.052862	0.0480866	0.0485321	0.0515214	0.0330587	0.0284096	0.0353211	0.0325883	0.0303787	0.0299215	0.0302322	0.0298835	0.026804	0.0210726	0.0223596	0.0254341	0.0257081	0.0208024	0.0166529	0.016345	0.0208843	0.0218299	0.019283	0.0186293	0.0168269	0.0151642	0.0158381	0.0163155	0.0155369	0.0132676	0.0111819
X039_1956_013_t3_c.asd	39	1956	t3	c	0.163078	0.159966	0.14851	0.152831	0.154653	0.120593	0.110861	0.114668	0.108124	0.0953572	0.092662	0.104432	0.0877976	0.0693902	0.06561	0.0749725	0.0802343	0.0744022	0.0547203	0.0495812	0.0551631	0.0500325	0.0488435	0.04964	0.0467391	0.0419679	0.0376763	0.0358324	0.0363245	0.0377339	0.0388779	0.0393545	0.0374889	0.0337972	0.0316467	0.0298355	0.028524	0.0285363	0.0295019	0.0293566	0.0259375	0.0234732	0.0229681	0.0239194	0.0220134
X039_1956_013_t3_g.asd	39	1956	t3	g	0.109017	0.103707	0.103737	0.107841	0.101934	0.0675519	0.0641929	0.0765751	0.0753525	0.0621969	0.0521421	0.0541375	0.0490379	0.0450533	0.0472615	0.0557798	0.0584798	0.0502376	0.0263743	0.0239913	0.0362054	0.0323059	0.0304703	0.0301194	0.0266793	0.0235647	0.0215853	0.0211767	0.0233673	0.0249532	0.0240967	0.0220438	0.0182844	0.0149956	0.0190562	0.0215518	0.0211079	0.0204688	0.0180005	0.0150663	0.0138992	0.01613	0.0184497	0.0177432	0.0153265
X039_1956_013_t3_m.asd	39	1956	t3	m	0.107133	0.132012	0.101232	0.0940126	0.0986702	0.0706262	0.0663379	0.0786953	0.0860041	0.0713762	0.0607647	0.0690118	0.053912	0.0407513	0.0427007	0.0499608	0.0556076	0.0535419	0.0319973	0.0304609	0.042813	0.0388594	0.0351746	0.0331098	0.0304324	0.0263951	0.0233232	0.0232134	0.0246554	0.0265908	0.0278878	0.0269746	0.0232989	0.0187604	0.0190602	0.0192842	0.0195861	0.0231175	0.021139	0.0161463	0.0141263	0.0166136	0.0181713	0.0145801	0.0127151
X039_1956_043_m1_c.asd	39	1956	m1	c	0.156106	0.160832	0.147589	0.144687	0.1391	0.103027	0.0962995	0.104307	0.0991759	0.0867066	0.0818426	0.0901435	0.0794508	0.0712387	0.0739927	0.0700151	0.0656146	0.0603161	0.0442443	0.0422843	0.0492608	0.0439812	0.0421513	0.0423261	0.0393955	0.0389434	0.0392785	0.0382183	0.0356563	0.035669	0.0382694	0.0332857	0.0276362	0.0252054	0.0272982	0.0281883	0.0272085	0.0266537	0.0256766	0.0242756	0.0227704	0.0231523	0.0237903	0.0228975	0.0208545
X039_1956_043_m1_g.asd	39	1956	m1	g	0.125542	0.126619	0.121731	0.133715	0.137834	0.0934047	0.0714573	0.0726701	0.078928	0.0702426	0.0623185	0.065899	0.0587135	0.0498291	0.0460791	0.050567	0.0531189	0.0493802	0.0367837	0.035858	0.0426162	0.0398645	0.0323595	0.0298127	0.0403986	0.0372729	0.0299323	0.0296084	0.0294109	0.0294871	0.0299636	0.0300617	0.0289312	0.0265286	0.0233705	0.0223767	0.0230773	0.0227702	0.0236728	0.0236598	0.0199381	0.0192921	0.0202116	0.0201953	0.0193982
X039_1956_043_m1_m.asd	39	1956	m1	m	0.109054	0.101018	0.0708378	0.0787309	0.0994834	0.0766763	0.0615457	0.0607558	0.0673478	0.0543575	0.0446951	0.0530363	0.0447251	0.0383377	0.0415324	0.0385269	0.0412521	0.0456466	0.0270444	0.0232768	0.0318461	0.0299357	0.0272563	0.0259731	0.0262567	0.0244904	0.0215033	0.0188018	0.0172894	0.0175113	0.0186512	0.0165337	0.0150547	0.0153698	0.0154947	0.0143024	0.0130556	0.0148463	0.0156473	0.0150203	0.0137806	0.0142462	0.0143678	0.0122203	0.0096542
X039_1956_047_m2_c.asd	39	1956	m2	c	0.147733	0.141522	0.108841	0.110597	0.123622	0.0937368	0.0792296	0.0855955	0.101241	0.0894443	0.0754939	0.0783703	0.0687473	0.0611518	0.0616282	0.0575965	0.0606833	0.065236	0.0426376	0.0369475	0.044762	0.0385233	0.0404138	0.0460625	0.0450318	0.0406058	0.0356122	0.0322607	0.0291964	0.0307058	0.0362876	0.03383	0.0288386	0.0255418	0.0280939	0.0289201	0.0275752	0.027749	0.026668	0.0246252	0.0228225	0.0221642	0.0214755	0.0198139	0.0193047
X039_1956_047_m2_g.asd	39	1956	m2	g	0.149674	0.13205	0.108239	0.112407	0.121521	0.091056	0.0768921	0.0766318	0.0757288	0.0768183	0.0765342	0.071751	0.0582104	0.052054	0.056986	0.0523974	0.0538735	0.0582235	0.0390109	0.0375156	0.0469529	0.0358686	0.0327707	0.036686	0.0386431	0.0342213	0.027862	0.0246868	0.0262253	0.0284498	0.0284472	0.0257731	0.0225877	0.0201129	0.0181883	0.0190034	0.022026	0.0250698	0.02421	0.0208483	0.0182646	0.0182552	0.0179493	0.0150662	0.0139989
X039_1956_047_m2_m.asd	39	1956	m2	m	0.0962697	0.088718	0.0833685	0.0929308	0.0946825	0.0542058	0.0525317	0.0687132	0.0650231	0.0603995	0.0609651	0.0659447	0.0550682	0.0400901	0.0307941	0.0346659	0.0379292	0.0362118	0.0322035	0.0319393	0.0334265	0.030078	0.0290718	0.028771	0.0255666	0.0209897	0.0202245	0.025329	0.0216377	0.0198917	0.024166	0.0197583	0.0148249	0.0133716	0.0154107	0.0156136	0.0147927	0.0177794	0.0176092	0.0151189	0.0135492	0.01389	0.0146611	0.014023	0.00972561
X039_1956_051_m3_c.asd	39	1956	m3	c	0.157427	0.163946	0.136726	0.131855	0.13477	0.104961	0.0926	0.0940441	0.094351	0.0940701	0.0927042	0.0879924	0.0659729	0.0561545	0.0674663	0.0707554	0.0734806	0.0728297	0.0510555	0.0449961	0.0531766	0.0544175	0.047266	0.039606	0.040905	0.0393904	0.0374405	0.0381626	0.0382202	0.037746	0.0371613	0.037657	0.0340116	0.0273957	0.0278318	0.0280038	0.0275124	0.0297055	0.029387	0.0264575	0.0226831	0.0218857	0.0227898	0.0230634	0.0197635
X039_1956_051_m3_g.asd	39	1956	m3	g	0.121132	0.106895	0.075204	0.0857626	0.104419	0.0631972	0.0609458	0.0785164	0.0760363	0.0636056	0.0566606	0.0627017	0.0598695	0.0519245	0.0440228	0.0427596	0.0465801	0.0487724	0.0318811	0.030411	0.0406886	0.0395418	0.0353002	0.0314659	0.0302309	0.0275358	0.0256226	0.0264589	0.0267241	0.0262371	0.0250547	0.0230004	0.0205894	0.0186679	0.0189363	0.0179733	0.0164122	0.017464	0.0167079	0.0151153	0.0151735	0.0162903	0.0159624	0.012807	0.0117558
X039_1956_051_m3_m.asd	39	1956	m3	m	0.0816345	0.0792683	0.0631729	0.0767634	0.0949101	0.0690634	0.0526543	0.0546527	0.0684595	0.0599922	0.0504206	0.0553085	0.0472701	0.0436605	0.0490685	0.0400402	0.0404628	0.0470088	0.0243311	0.0193881	0.0307081	0.032907	0.0312063	0.0285077	0.0276196	0.0282587	0.0274561	0.0233859	0.0202517	0.0209781	0.024543	0.0208683	0.0175351	0.0170908	0.0160398	0.0150495	0.0151729	0.0181176	0.0192666	0.0180887	0.0155477	0.0134053	0.0130103	0.0145057	0.0135524
X039_1956_055_m4_c.asd	39	1956	m4	c	0.194717	0.179781	0.14339	0.146492	0.159399	0.118784	0.10284	0.108404	0.11385	0.11008	0.106711	0.108355	0.0914836	0.0787363	0.0794888	0.0773944	0.0797921	0.0818679	0.0618601	0.055583	0.0620075	0.0614416	0.0571444	0.0533254	0.0539474	0.0505637	0.0454633	0.0423841	0.044416	0.0458438	0.0435044	0.040535	0.0357497	0.031013	0.0329367	0.0348677	0.0351612	0.0347072	0.0319278	0.0292218	0.0298225	0.0301966	0.0295056	0.0277267	0.0260166
X039_1956_055_m4_g.asd	39	1956	m4	g	0.133637	0.126224	0.0877482	0.0942624	0.117493	0.0908364	0.0746288	0.0748852	0.0820234	0.0696361	0.054845	0.0533776	0.0586948	0.0592516	0.0512899	0.0428038	0.0430504	0.0477	0.0351537	0.034665	0.0418124	0.035218	0.0309898	0.0299126	0.0289523	0.0299735	0.029791	0.0262815	0.0245455	0.0248708	0.0262465	0.0258539	0.0226194	0.0187404	0.0221178	0.0213696	0.0176053	0.0194409	0.0208676	0.0203843	0.0180292	0.0176391	0.0173476	0.0150673	0.0121011
X039_1956_055_m4_m.asd	39	1956	m4	m	0.104292	0.0984611	0.0859336	0.0860072	0.0830188	0.0481038	0.0337206	0.0417611	0.0587458	0.0635235	0.0593988	0.05145	0.036012	0.0319064	0.0427968	0.0443901	0.0439814	0.0413736	0.0258849	0.0258853	0.0350033	0.0284341	0.0270942	0.0292992	0.027812	0.0232157	0.0176696	0.0142759	0.019904	0.0243887	0.0223424	0.0204286	0.0158045	0.010665	0.015115	0.0174987	0.0165479	0.0166863	0.0167259	0.0152999	0.011419	0.0122116	0.0142004	0.0133375	0.0119282
X039_1956_079_b1_c.asd	39	1956	b1	c	0.111957	0.122323	0.102899	0.113889	0.131328	0.102065	0.0895882	0.0917229	0.0920442	0.0862139	0.0839688	0.0888086	0.0746898	0.0640038	0.0661365	0.0652607	0.0663054	0.0656118	0.0468051	0.0400827	0.0454128	0.0473443	0.0432366	0.0381294	0.0385974	0.0362845	0.0326545	0.0303815	0.0304979	0.0328623	0.0356871	0.0330972	0.0294282	0.026847	0.0249097	0.0248119	0.0258694	0.0261849	0.0245612	0.0224129	0.0219565	0.0231816	0.0226608	0.0184371	0.0179504
X039_1956_079_b1_g.asd	39	1956	b1	g	0.0935601	0.105541	0.0814434	0.0930852	0.112595	0.0776511	0.0662433	0.0719649	0.0714275	0.0646071	0.0632194	0.0712932	0.0615663	0.0456107	0.0346771	0.0403048	0.0494963	0.0518188	0.0320373	0.0267907	0.0330988	0.0273036	0.0309699	0.0369356	0.032371	0.0299472	0.0285007	0.0255745	0.0214599	0.0217119	0.0266122	0.0239112	0.0197497	0.0175248	0.01805	0.0179901	0.0181262	0.0219506	0.0228469	0.0205843	0.0171676	0.0154279	0.0153261	0.0157643	0.0134996
X039_1956_079_b1_m.asd	39	1956	b1	m	0.0901767	0.0821372	0.0783545	0.0846906	0.0879332	0.0681138	0.0557929	0.0532201	0.0547902	0.0527299	0.0518567	0.0543045	0.0469039	0.0381214	0.0340863	0.0371693	0.0423198	0.0425008	0.0225866	0.0181192	0.025438	0.0203918	0.0197922	0.0245918	0.0307248	0.026786	0.018716	0.0143955	0.0183018	0.0219237	0.0205928	0.0192881	0.0163866	0.0126423	0.0118897	0.0129276	0.015098	0.0178127	0.0191644	0.018218	0.0148143	0.0135518	0.0130486	0.0114138	0.00980756
X039_1956_083_b2_c.asd	39	1956	b2	c	0.172679	0.160352	0.128183	0.12525	0.135304	0.117426	0.109785	0.107948	0.100214	0.0897854	0.0885892	0.0986182	0.0819843	0.0704537	0.075474	0.0672141	0.0642105	0.0666545	0.0551258	0.0525077	0.0558536	0.0491728	0.0478431	0.0484587	0.0438764	0.0450331	0.0446646	0.0372829	0.0373217	0.0386344	0.0373637	0.0383095	0.0346683	0.027351	0.0278924	0.0275576	0.0258932	0.0269004	0.0270341	0.0259489	0.024337	0.0234708	0.0230296	0.0222189	0.0189182
X039_1956_083_b2_g.asd	39	1956	b2	g	0.131482	0.117106	0.11683	0.124324	0.122602	0.0906758	0.0814824	0.0828874	0.0726052	0.069701	0.0712764	0.0717606	0.0629752	0.0537413	0.0495963	0.0502112	0.0561052	0.0591162	0.0348704	0.0322023	0.0461864	0.044399	0.0360022	0.030081	0.034396	0.0341668	0.029148	0.0229025	0.0251296	0.0302365	0.0324856	0.0260012	0.0215022	0.0219703	0.0207384	0.0210852	0.0225788	0.0228372	0.020725	0.0185773	0.019474	0.0190183	0.0174083	0.015917	0.0174208
X039_1956_083_b2_m.asd	39	1956	b2	m	0.108752	0.11014	0.103867	0.111112	0.110675	0.0669305	0.0563134	0.0677807	0.0718157	0.0649977	0.0587684	0.0602901	0.0544839	0.0477025	0.0450091	0.0500216	0.0518119	0.0460001	0.0301094	0.028856	0.0365971	0.0311308	0.028255	0.0293321	0.0315452	0.0294174	0.0251674	0.0221106	0.0224007	0.0250587	0.027579	0.0236702	0.0185155	0.0155663	0.0171459	0.018278	0.0184974	0.019998	0.0186981	0.0164516	0.016698	0.0174203	0.0172653	0.0155051	0.0133175
X039_1956_087_b3_c.asd	39	1956	b3	c	0.124799	0.119835	0.118169	0.133684	0.139075	0.0938287	0.0720285	0.0729998	0.0780841	0.0829742	0.0814273	0.0720543	0.0677784	0.0637584	0.0585053	0.0577182	0.0622533	0.0653962	0.0477812	0.0397069	0.0418481	0.0398913	0.0410357	0.0429621	0.0415304	0.0390359	0.0360471	0.0329847	0.0303994	0.0289371	0.0287135	0.029317	0.0276651	0.0243853	0.0256339	0.0239526	0.0205665	0.0219329	0.0245109	0.0247169	0.0195868	0.0172948	0.0173145	0.0176263	0.0173395
X039_1956_087_b3_g.asd	39	1956	b3	g	0.109538	0.0871023	0.086421	0.092305	0.0923519	0.0748125	0.0751666	0.0801898	0.0706574	0.0660556	0.0623379	0.0559309	0.0516536	0.0498791	0.0492992	0.0444213	0.0464055	0.0507641	0.0328495	0.0283157	0.0351752	0.0325467	0.0279848	0.0245339	0.0241433	0.0257665	0.0272069	0.0265276	0.0226833	0.0212514	0.0239724	0.0240606	0.0203858	0.0155141	0.0182565	0.0172513	0.0142175	0.0188685	0.0201766	0.0185385	0.0176932	0.0170375	0.0159959	0.0141005	0.0111334
X039_1956_087_b3_m.asd	39	1956	b3	m	0.100396	0.0863352	0.059112	0.0694563	0.0915108	0.0706994	0.0613243	0.0610799	0.057233	0.0577518	0.0569591	0.0504832	0.039751	0.0370781	0.0429688	0.0337322	0.03256	0.0386959	0.0249283	0.0245915	0.0338503	0.0304736	0.0244991	0.0209534	0.0228176	0.0223513	0.0193965	0.0160081	0.018576	0.0221688	0.0226668	0.0181255	0.0129488	0.010292	0.012816	0.0148738	0.0157192	0.0174728	0.0155795	0.0123105	0.0117268	0.0104167	0.010013	0.0117361	0.0110458
X040_1969_009_t1_c.asd	40	1969	t1	c	0.339793	0.347305	0.33904	0.323533	0.300981	0.270334	0.250388	0.242833	0.243181	0.232353	0.220093	0.214222	0.20277	0.191058	0.184037	0.186665	0.186493	0.180429	0.174173	0.161372	0.148699	0.149872	0.154357	0.157087	0.154782	0.150943	0.147266	0.144979	0.144065	0.145823	0.149689	0.151084	0.1501	0.147553	0.145098	0.143829	0.144808	0.149198	0.151304	0.149956	0.146078	0.147296	0.151613	0.155598	0.158208
X040_1969_009_t1_g.asd	40	1969	t1	g	0.256663	0.263651	0.24486	0.238931	0.236232	0.210719	0.190634	0.178724	0.172139	0.166811	0.161443	0.155235	0.144875	0.137334	0.135565	0.135693	0.135848	0.132832	0.119142	0.112385	0.113884	0.116379	0.116536	0.11512	0.113981	0.109494	0.102691	0.0967681	0.100818	0.107032	0.108946	0.103966	0.098303	0.095544	0.0971	0.0973542	0.097037	0.100939	0.102867	0.10038	0.093257	0.0954483	0.100569	0.101289	0.103849
X040_1969_009_t1_m.asd	40	1969	t1	m	0.268648	0.27982	0.256673	0.24144	0.233198	0.217839	0.212595	0.209144	0.195934	0.177952	0.166783	0.166717	0.154499	0.147116	0.151543	0.158218	0.152486	0.136433	0.12911	0.123222	0.121147	0.129126	0.129547	0.124684	0.121848	0.116075	0.112365	0.114355	0.113807	0.112134	0.110579	0.108035	0.107399	0.108518	0.106623	0.10802	0.110774	0.10771	0.106474	0.105638	0.101815	0.103848	0.108045	0.109836	0.111146
X040_1969_013_t2_c.asd	40	1969	t2	c	0.34272	0.340755	0.316206	0.278387	0.252084	0.268594	0.25591	0.23017	0.223303	0.214542	0.198763	0.17958	0.181995	0.186865	0.18308	0.173413	0.16235	0.154172	0.153216	0.154442	0.154535	0.15051	0.143487	0.138294	0.139832	0.137765	0.133604	0.13088	0.133565	0.134396	0.130364	0.128777	0.128949	0.129919	0.129977	0.130492	0.132218	0.135832	0.136163	0.132862	0.127865	0.130942	0.136267	0.13748	0.139252
X040_1969_013_t2_g.asd	40	1969	t2	g	0.227228	0.231431	0.219162	0.215143	0.218886	0.221746	0.199021	0.170084	0.161178	0.154554	0.150083	0.148548	0.146839	0.142012	0.133752	0.12437	0.119186	0.11861	0.118206	0.112851	0.104898	0.101231	0.10014	0.101229	0.103476	0.0963004	0.0900242	0.0932772	0.0924334	0.092717	0.0960339	0.0938121	0.0915315	0.0909063	0.088994	0.0870109	0.086602	0.0901538	0.0922545	0.0907142	0.0851951	0.0859449	0.0889817	0.0894371	0.0908535
X040_1969_013_t2_m.asd	40	1969	t2	m	0.255799	0.260171	0.25244	0.249913	0.24551	0.224323	0.208634	0.19471	0.175972	0.164015	0.159922	0.16071	0.153956	0.145157	0.13826	0.132844	0.130763	0.12915	0.117239	0.113771	0.116317	0.111247	0.10863	0.108469	0.108049	0.102315	0.0966934	0.096277	0.0972877	0.0978932	0.0971578	0.095262	0.0939274	0.093508	0.0926697	0.0908	0.089936	0.0942686	0.0955667	0.0932588	0.0896983	0.0926763	0.0961786	0.0944247	0.0942038
X040_1969_019_t3_c.asd	40	1969	t3	c	0.286384	0.29966	0.282052	0.273177	0.265993	0.239167	0.232272	0.229839	0.209436	0.191555	0.184557	0.188327	0.180909	0.169168	0.159217	0.153995	0.150121	0.144964	0.133399	0.132193	0.13631	0.12858	0.127821	0.12991	0.125836	0.123536	0.12167	0.118687	0.117938	0.118576	0.119117	0.116307	0.116309	0.119578	0.11933	0.116787	0.115054	0.119436	0.118873	0.115644	0.115951	0.118557	0.121304	0.122548	0.123897
X040_1969_019_t3_g.asd	40	1969	t3	g	0.283972	0.286218	0.259147	0.241723	0.233295	0.219837	0.207526	0.199365	0.195645	0.173959	0.158013	0.163652	0.166791	0.161022	0.148958	0.148417	0.141825	0.127925	0.11987	0.117371	0.118801	0.120605	0.115756	0.109013	0.107965	0.107335	0.105322	0.10215	0.104662	0.10661	0.104585	0.102844	0.100331	0.0979834	0.0998041	0.101741	0.102294	0.101057	0.101701	0.100452	0.0925263	0.0936697	0.0999444	0.104558	0.104122
X040_1969_019_t3_m.asd	40	1969	t3	m	0.240546	0.262062	0.254775	0.231884	0.214445	0.228255	0.211971	0.181586	0.167591	0.152753	0.148428	0.158604	0.153695	0.146536	0.143453	0.135893	0.13115	0.129561	0.123722	0.116813	0.112624	0.115869	0.114792	0.111079	0.10946	0.102062	0.0962092	0.0981062	0.0992575	0.0995889	0.0993604	0.0978728	0.0969961	0.0964795	0.0922971	0.0928774	0.0967176	0.0960599	0.0957799	0.0950576	0.0920768	0.093971	0.0973703	0.0982087	0.0977234
X040_1969_261_m1_c.asd	40	1969	m1	c	0.360313	0.333575	0.298248	0.299398	0.311819	0.285171	0.274541	0.268266	0.245413	0.225417	0.215244	0.215166	0.209372	0.200411	0.191376	0.184006	0.179983	0.177117	0.16695	0.159819	0.15745	0.15737	0.151142	0.146398	0.153476	0.156295	0.152298	0.143483	0.139701	0.139622	0.140938	0.140818	0.140626	0.140397	0.138252	0.135724	0.135004	0.139219	0.141102	0.140372	0.139129	0.140188	0.141772	0.142297	0.14574
X040_1969_261_m1_g.asd	40	1969	m1	g	0.255258	0.248391	0.268244	0.261385	0.238198	0.2327	0.224731	0.212128	0.196868	0.177025	0.16103	0.154799	0.152315	0.152385	0.152132	0.142405	0.13898	0.141813	0.133587	0.126011	0.121254	0.117406	0.117605	0.119574	0.119674	0.117107	0.11311	0.10953	0.10824	0.110101	0.113801	0.113432	0.110432	0.106516	0.103721	0.10389	0.105968	0.106767	0.108119	0.108108	0.104459	0.105643	0.108774	0.110056	0.111215
X040_1969_261_m1_m.asd	40	1969	m1	m	0.271203	0.288136	0.271218	0.259136	0.247404	0.2185	0.211831	0.209979	0.189182	0.178582	0.177992	0.180383	0.1661	0.15389	0.152257	0.150928	0.148319	0.142839	0.130738	0.123974	0.122852	0.121323	0.119674	0.118599	0.118677	0.114075	0.109545	0.109357	0.107458	0.109177	0.114742	0.110441	0.107417	0.108337	0.10485	0.103623	0.105088	0.106308	0.107391	0.106271	0.101065	0.10012	0.103314	0.108004	0.107137
X040_1969_269_m2_c.asd	40	1969	m2	c	0.348037	0.342961	0.290551	0.275654	0.286562	0.277189	0.256835	0.238728	0.234186	0.216364	0.197622	0.189267	0.182891	0.177975	0.174727	0.174583	0.170019	0.160555	0.151706	0.143292	0.137743	0.138454	0.140535	0.140483	0.135937	0.132745	0.131291	0.130866	0.129975	0.130225	0.131402	0.128217	0.125169	0.123858	0.12224	0.12179	0.122564	0.123878	0.124145	0.122786	0.120114	0.122809	0.127974	0.13172	0.133854
X040_1969_269_m2_g.asd	40	1969	m2	g	0.308182	0.298123	0.265663	0.248652	0.244842	0.237583	0.216667	0.198013	0.19921	0.192868	0.181128	0.169264	0.157545	0.150988	0.150103	0.146925	0.146028	0.145505	0.134411	0.131785	0.132857	0.1201	0.117709	0.120775	0.117701	0.114612	0.112291	0.111333	0.115011	0.119459	0.120896	0.114833	0.112182	0.11439	0.110016	0.109216	0.111567	0.110559	0.110898	0.111099	0.108497	0.109862	0.113693	0.117063	0.117151
X040_1969_269_m2_m.asd	40	1969	m2	m	0.267674	0.288239	0.26475	0.250014	0.239545	0.210455	0.205486	0.209333	0.19779	0.185735	0.174172	0.163562	0.155967	0.152495	0.152058	0.149284	0.147117	0.144172	0.13243	0.126607	0.126651	0.124759	0.118608	0.114654	0.120258	0.118053	0.113581	0.113993	0.11723	0.120884	0.121934	0.114047	0.109058	0.109662	0.106533	0.106924	0.110433	0.112341	0.113049	0.11102	0.105108	0.10507	0.108899	0.112672	0.1143
X040_1969_277_m3_c.asd	40	1969	m3	c	0.314718	0.30574	0.290891	0.283958	0.283527	0.28304	0.26445	0.236889	0.216635	0.209772	0.203539	0.190461	0.185662	0.181707	0.175934	0.175326	0.174386	0.170567	0.162842	0.153766	0.147831	0.150816	0.148625	0.144692	0.146315	0.14424	0.142138	0.143435	0.141288	0.140084	0.141664	0.140698	0.138807	0.137732	0.139988	0.142584	0.144843	0.147298	0.147834	0.146773	0.145437	0.14723	0.150145	0.151923	0.153754
X040_1969_277_m3_g.asd	40	1969	m3	g	0.301874	0.30718	0.279741	0.267872	0.263932	0.241221	0.222348	0.210907	0.205622	0.195727	0.188665	0.188216	0.177128	0.168339	0.166424	0.158374	0.155774	0.157681	0.148668	0.14408	0.142895	0.135983	0.132217	0.131709	0.132122	0.129374	0.12547	0.123126	0.122714	0.125469	0.129739	0.126357	0.12447	0.125544	0.120469	0.118697	0.121305	0.124847	0.126669	0.125749	0.122368	0.12451	0.128296	0.129231	0.130082
X040_1969_277_m3_m.asd	40	1969	m3	m	0.308595	0.313561	0.289325	0.264582	0.249813	0.250077	0.2527	0.244739	0.219064	0.204641	0.196817	0.189197	0.182223	0.178597	0.177746	0.173013	0.164007	0.153826	0.148427	0.150283	0.154571	0.151528	0.151488	0.148859	0.136353	0.136017	0.139776	0.13846	0.14026	0.141358	0.138916	0.131741	0.131461	0.138309	0.137404	0.13593	0.136258	0.139076	0.138804	0.135154	0.130291	0.134572	0.141053	0.142152	0.141535
X040_1969_283_m4_c.asd	40	1969	m4	c	0.345836	0.32897	0.311472	0.299584	0.289072	0.27176	0.264347	0.255193	0.231412	0.214916	0.20788	0.20603	0.189922	0.177347	0.175627	0.172252	0.168688	0.164301	0.154951	0.147962	0.145589	0.147524	0.146712	0.142821	0.137878	0.134436	0.133703	0.135731	0.137305	0.139497	0.141319	0.135149	0.130598	0.13082	0.131182	0.132803	0.135209	0.137096	0.139084	0.139421	0.136279	0.136922	0.1402	0.14352	0.145084
X040_1969_283_m4_g.asd	40	1969	m4	g	0.24746	0.269526	0.261044	0.253488	0.242869	0.214883	0.195937	0.185178	0.17697	0.178583	0.174798	0.157258	0.142287	0.137695	0.142295	0.140085	0.136634	0.13305	0.125301	0.120027	0.117247	0.11343	0.114643	0.117057	0.114802	0.111914	0.108362	0.104577	0.105133	0.108116	0.110776	0.109155	0.104519	0.0997166	0.10062	0.101472	0.101605	0.103092	0.104201	0.103677	0.10094	0.103262	0.106356	0.10598	0.108086
X040_1969_283_m4_m.asd	40	1969	m4	m	0.305641	0.295929	0.287552	0.273459	0.257487	0.24814	0.233014	0.214986	0.200087	0.179499	0.173626	0.188819	0.175007	0.160439	0.158972	0.154973	0.155948	0.158623	0.146327	0.137922	0.135496	0.133065	0.128464	0.123625	0.121719	0.120888	0.120272	0.119224	0.116439	0.11715	0.121386	0.115547	0.111679	0.112841	0.110748	0.109896	0.110521	0.110687	0.111446	0.110209	0.104357	0.106498	0.111988	0.114666	0.116076
X040_1969_531_b1_c.asd	40	1969	b1	c	0.307544	0.323984	0.29685	0.273419	0.259428	0.247612	0.232974	0.215341	0.197429	0.183748	0.176652	0.17532	0.169095	0.162261	0.157882	0.15666	0.151901	0.143611	0.137566	0.134776	0.133052	0.127764	0.127009	0.128006	0.125471	0.120936	0.116363	0.113743	0.114384	0.116438	0.117905	0.116082	0.115729	0.117178	0.114309	0.115355	0.118824	0.117222	0.115384	0.114344	0.114286	0.117956	0.121404	0.121248	0.121563
X040_1969_531_b1_g.asd	40	1969	b1	g	0.205482	0.207944	0.193177	0.196485	0.203063	0.180608	0.155682	0.138212	0.132892	0.126236	0.12052	0.118206	0.115642	0.108044	0.0989267	0.109528	0.113214	0.104132	0.0949167	0.0882977	0.0861119	0.0888825	0.0832118	0.0774102	0.0838524	0.0848135	0.0804056	0.0745942	0.0739821	0.0774212	0.0811852	0.0755987	0.0711589	0.0712765	0.0707997	0.0713322	0.0725932	0.0733753	0.073173	0.0716266	0.0688858	0.0702824	0.0730711	0.0739872	0.0741311
X040_1969_531_b1_m.asd	40	1969	b1	m	0.206573	0.237517	0.23083	0.212542	0.193533	0.182102	0.170512	0.159618	0.152076	0.145675	0.139302	0.133126	0.130587	0.124786	0.116457	0.122005	0.123331	0.11599	0.107564	0.0976063	0.0891514	0.0866901	0.0890474	0.0927224	0.0934304	0.0885583	0.081622	0.0770101	0.0778665	0.0801796	0.0806429	0.0771185	0.0772761	0.0811032	0.077823	0.0771736	0.0789443	0.0771959	0.0788641	0.0802684	0.075523	0.0759714	0.0787249	0.079464	0.0790759
X040_1969_541_b2_c.asd	40	1969	b2	c	0.323858	0.306191	0.275929	0.272641	0.277978	0.25294	0.241942	0.234373	0.212001	0.187811	0.176906	0.184041	0.182017	0.175436	0.168315	0.160571	0.152523	0.146398	0.146547	0.146799	0.145255	0.141867	0.14144	0.140784	0.135366	0.131517	0.130298	0.131091	0.12968	0.129557	0.131631	0.129659	0.127557	0.126487	0.123866	0.122877	0.124699	0.129674	0.130751	0.128841	0.127605	0.130202	0.132559	0.131358	0.13297
X040_1969_541_b2_g.asd	40	1969	b2	g	0.248553	0.245002	0.229024	0.221915	0.21744	0.200093	0.194083	0.189491	0.173074	0.164341	0.161022	0.157533	0.142787	0.135878	0.142257	0.143943	0.137184	0.126541	0.126905	0.124039	0.118393	0.11734	0.120388	0.122145	0.116783	0.112736	0.111092	0.110739	0.10496	0.105063	0.113594	0.110907	0.107019	0.105693	0.103044	0.10221	0.104003	0.108155	0.110005	0.108197	0.103194	0.103434	0.106707	0.109375	0.110968
X040_1969_541_b2_m.asd	40	1969	b2	m	0.24585	0.23958	0.228177	0.218432	0.212179	0.209606	0.192244	0.171551	0.164451	0.167102	0.163216	0.146064	0.141387	0.139531	0.136162	0.140009	0.135676	0.123252	0.117682	0.115562	0.113548	0.10696	0.104718	0.103879	0.0992453	0.0970703	0.0986866	0.103257	0.10507	0.104543	0.102074	0.0957918	0.0925798	0.0934965	0.091591	0.093241	0.0971303	0.0973456	0.0955235	0.0931312	0.0918706	0.0938859	0.0960273	0.0956559	0.0970373
X040_1969_551_b3_c.asd	40	1969	b3	c	0.281816	0.297896	0.302566	0.284139	0.259167	0.256251	0.235521	0.211216	0.206352	0.207233	0.201336	0.184517	0.175202	0.170046	0.166351	0.163645	0.162165	0.159269	0.147191	0.136383	0.131135	0.132918	0.134651	0.135485	0.136165	0.134539	0.131378	0.128203	0.126869	0.128513	0.131558	0.127507	0.125104	0.126312	0.124228	0.124338	0.126841	0.129072	0.129494	0.128153	0.12608	0.128378	0.132183	0.134257	0.136491
X040_1969_551_b3_g.asd	40	1969	b3	g	0.26238	0.255643	0.256901	0.255218	0.244466	0.221244	0.206239	0.195844	0.182801	0.173972	0.168134	0.163522	0.158934	0.152158	0.144935	0.147458	0.144361	0.134779	0.131957	0.129703	0.126516	0.122386	0.123036	0.125097	0.123429	0.125254	0.123568	0.114232	0.113759	0.11733	0.119901	0.118418	0.116444	0.115224	0.112716	0.113692	0.1165	0.115234	0.116566	0.117013	0.111197	0.112549	0.117087	0.119189	0.120491
X040_1969_551_b3_m.asd	40	1969	b3	m	0.261695	0.264623	0.239887	0.223294	0.21808	0.216892	0.215472	0.207459	0.189071	0.169858	0.159015	0.159046	0.151761	0.143464	0.138456	0.136664	0.130912	0.122551	0.121905	0.119759	0.116749	0.118176	0.114246	0.109176	0.109891	0.105233	0.100073	0.0997639	0.100562	0.101931	0.102682	0.0984162	0.0971703	0.09993	0.098242	0.0987749	0.100237	0.0965509	0.0957281	0.0960963	0.0936337	0.0953383	0.0972893	0.0958034	0.0972699
X041_1964_491_b3_m.asd	41	1964	b3	m	0.0837725	0.0670576	0.0733393	0.078218	0.0772661	0.0732438	0.0701099	0.0616401	0.0429027	0.0436482	0.0477707	0.0424589	0.0421789	0.0454777	0.0473234	0.0346124	0.0305692	0.0360728	0.028044	0.0226102	0.0231375	0.0279187	0.0275131	0.024502	0.0244898	0.0233755	0.0230655	0.024789	0.0227749	0.0205846	0.0199672	0.0171211	0.0161602	0.0174801	0.0170231	0.0150242	0.0128353	0.0129348	0.0121276	0.0114915	0.0129882	0.0112945	0.0102	0.0126953	0.00999935
X041_1964_007_t1_c.asd	41	1964	t1	c	0.147247	0.148881	0.132399	0.124283	0.121011	0.10725	0.103153	0.0973034	0.0772465	0.0819776	0.0883783	0.077852	0.0641678	0.0557694	0.0552912	0.0550657	0.052877	0.0495026	0.0499512	0.0437276	0.0363686	0.0420371	0.0398467	0.0349699	0.0384204	0.0416118	0.0417376	0.0379796	0.0334905	0.0307114	0.0298292	0.0258065	0.0252554	0.0281526	0.0255992	0.0246429	0.0251233	0.0227898	0.021781	0.022294	0.0230667	0.0195159	0.01657	0.0183158	0.0167842
X041_1964_007_t1_g.asd	41	1964	t1	g	0.101728	0.10058	0.0915342	0.0811117	0.0719728	0.0648746	0.0637155	0.0587503	0.0417509	0.0416928	0.0481219	0.0497684	0.0475165	0.0437742	0.0394702	0.0308153	0.0245122	0.0236045	0.0292864	0.0284143	0.0235042	0.0254942	0.0210563	0.01672	0.0226986	0.0267846	0.0256222	0.0197997	0.0210178	0.0194897	0.0121879	0.0150044	0.0183418	0.018107	0.015798	0.0142405	0.0136917	0.0127202	0.0127117	0.0134406	0.0139987	0.0108658	0.00919988	0.0127495	0.0112697
X041_1964_007_t1_m.asd	41	1964	t1	m	0.0831364	0.0824406	0.0578339	0.0577114	0.070901	0.0627109	0.0557465	0.0470729	0.031293	0.0325212	0.0406996	0.0443092	0.0375221	0.0333596	0.0353299	0.0265427	0.02132	0.0221079	0.0191287	0.0208433	0.0250089	0.0241401	0.0176979	0.0143224	0.0230388	0.0229831	0.0209187	0.0238576	0.0196972	0.0153343	0.0148394	0.0140122	0.0146958	0.0161308	0.0138514	0.0106145	0.00889416	0.0116157	0.0124282	0.0117436	0.0118479	0.0090122	0.00745034	0.0101991	0.00816061
X041_1964_013_t2_c.asd	41	1964	t2	c	0.151333	0.156403	0.1351	0.114389	0.0956883	0.0699557	0.0835902	0.0996317	0.077177	0.0699644	0.0726006	0.0735491	0.0669433	0.0605688	0.05689	0.044027	0.0413987	0.0481303	0.040704	0.0381842	0.0417549	0.0447519	0.0370407	0.0296307	0.0370526	0.036943	0.0322468	0.0291212	0.0295645	0.0292548	0.0261352	0.0237189	0.0218294	0.0207751	0.0220675	0.0216327	0.0200225	0.0207398	0.019556	0.0178566	0.0182888	0.0149082	0.0120858	0.014027	0.016509
X041_1964_013_t2_g.asd	41	1964	t2	g	0.0962682	0.0941802	0.0888505	0.0876713	0.079141	0.0453173	0.0444072	0.0566933	0.0523522	0.0546156	0.0602209	0.0625701	0.0497169	0.0402578	0.0407142	0.0310718	0.0268568	0.0294137	0.024582	0.0279373	0.0364952	0.0381042	0.0310478	0.0259218	0.0343366	0.0320974	0.0256618	0.0237456	0.0221191	0.0224875	0.0242665	0.0199896	0.0170178	0.0175256	0.0181238	0.0159626	0.013581	0.0175491	0.0172082	0.0144531	0.0146448	0.0125837	0.0116327	0.0143269	0.0124477
X041_1964_013_t2_m.asd	41	1964	t2	m	0.0993815	0.0892413	0.0607678	0.0619771	0.0773162	0.0649924	0.0597673	0.0534549	0.0338819	0.0344654	0.0399266	0.0368148	0.0343785	0.0379805	0.0444312	0.033606	0.0273069	0.0282111	0.017954	0.0200148	0.0296313	0.0278465	0.0170834	0.00963802	0.01842	0.020967	0.020452	0.0217266	0.0182249	0.0146229	0.0137317	0.0134229	0.0136463	0.0137833	0.0120837	0.0108877	0.011029	0.0126442	0.0125368	0.0123522	0.0146601	0.0111163	0.00775696	0.0102397	0.01091
X041_1964_019_t3_c.asd	41	1964	t3	c	0.19497	0.181345	0.16236	0.151644	0.142381	0.119034	0.109383	0.107516	0.102107	0.106447	0.10616	0.0928246	0.0827036	0.0763411	0.0727616	0.067696	0.0665989	0.0682871	0.0639044	0.0595608	0.0574197	0.0583149	0.0549834	0.0509337	0.0516792	0.0465908	0.0411049	0.0414021	0.0466581	0.0465547	0.038619	0.0391195	0.0399835	0.037972	0.0349469	0.032278	0.0308465	0.0312302	0.0316832	0.0311891	0.0290833	0.0253887	0.0233264	0.024998	0.0253443
X041_1964_019_t3_g.asd	41	1964	t3	g	0.130405	0.115774	0.0968017	0.0748055	0.0591045	0.0601752	0.0696655	0.0771915	0.075243	0.0708709	0.0630015	0.0513933	0.0417208	0.0411752	0.0474631	0.039358	0.0344804	0.0360592	0.0331959	0.0317209	0.033263	0.0380111	0.0342904	0.0278242	0.0282303	0.0263639	0.0243641	0.0251984	0.0286096	0.0286043	0.0235041	0.0216876	0.0202122	0.0182809	0.0180826	0.0153284	0.0122496	0.0154147	0.0161162	0.0149994	0.0153599	0.0149099	0.0145183	0.0148175	0.0126749
X041_1964_019_t3_m.asd	41	1964	t3	m	0.116294	0.117585	0.101549	0.099385	0.10004	0.0762696	0.0718129	0.0754715	0.0685121	0.070488	0.069554	0.057347	0.0432379	0.0405901	0.0497781	0.0469548	0.0456537	0.046308	0.0342091	0.032892	0.0381162	0.0314735	0.0292588	0.0310388	0.0320654	0.0302001	0.0288345	0.0301957	0.026452	0.0242775	0.0260809	0.0224654	0.0201822	0.0209805	0.0209932	0.0191141	0.0167326	0.01718	0.0185335	0.0189853	0.0168815	0.0132641	0.0121605	0.0156769	0.0148748
X041_1964_243_m1_c.asd	41	1964	m1	c	0.155133	0.147192	0.14374	0.131643	0.114128	0.0995626	0.0806863	0.0673932	0.0685576	0.0764192	0.0847745	0.0880736	0.0745377	0.0609785	0.0557115	0.0464063	0.0467924	0.0539499	0.0458562	0.039216	0.0382809	0.0424958	0.0372965	0.0318538	0.0398284	0.043866	0.0401765	0.0304513	0.0296867	0.0306331	0.0283736	0.0255509	0.0247093	0.0258633	0.0259233	0.0257342	0.025418	0.0248707	0.0231535	0.0220414	0.0235946	0.0202866	0.0173388	0.0194364	0.0179643
X041_1964_243_m1_g.asd	41	1964	m1	g	0.122205	0.128897	0.10538	0.0958728	0.0962454	0.0831891	0.0764858	0.0707425	0.0584821	0.0661231	0.069406	0.053905	0.0511027	0.0509846	0.0477891	0.0463012	0.0440328	0.0406083	0.0371008	0.0361496	0.0359171	0.0319899	0.0280372	0.0273457	0.032144	0.0331438	0.0319919	0.0314932	0.0314066	0.0309743	0.0295105	0.0263334	0.0222917	0.0191328	0.0208791	0.0210062	0.0189278	0.0174189	0.0178407	0.0185915	0.0171667	0.0140124	0.0132096	0.0170949	0.0174504
X041_1964_243_m1_m.asd	41	1964	m1	m	0.121876	0.127454	0.119321	0.109904	0.0981644	0.0780193	0.0690577	0.0660212	0.0588822	0.0498317	0.0486192	0.0566149	0.0469613	0.0434879	0.0527406	0.0447896	0.0395114	0.0409263	0.0380355	0.0344053	0.0333084	0.0388027	0.0308143	0.0211674	0.0280206	0.0307218	0.0274932	0.0212116	0.0210483	0.022825	0.0231936	0.0220582	0.0210657	0.0201371	0.0163227	0.0152619	0.0170704	0.0186172	0.0176101	0.0159686	0.016632	0.0135434	0.0108735	0.0125579	0.013446
X041_1964_249_m2_c.asd	41	1964	m2	c	0.151374	0.176894	0.154795	0.128151	0.112529	0.112583	0.110458	0.10247	0.0897692	0.0891912	0.0905266	0.0840068	0.0678177	0.0611427	0.0682177	0.0637581	0.0608083	0.0603601	0.0498345	0.0476862	0.0521655	0.0514446	0.047827	0.043462	0.0409849	0.0426404	0.0431687	0.0387715	0.0367711	0.0363156	0.0358828	0.0335298	0.0302723	0.0274377	0.0273202	0.0272483	0.02652	0.0254431	0.0232778	0.0220024	0.0238521	0.0212682	0.0189052	0.0209425	0.0188597
X041_1964_249_m2_g.asd	41	1964	m2	g	0.144066	0.119192	0.0896507	0.0825285	0.0874411	0.0770971	0.0703932	0.0660009	0.0594928	0.0606001	0.0635532	0.061463	0.0444419	0.0373187	0.0451159	0.031633	0.0234372	0.0272502	0.0326704	0.032418	0.0292352	0.0319943	0.0273835	0.0242896	0.034627	0.0321091	0.0257784	0.0261164	0.0243425	0.0215879	0.0193403	0.0186592	0.0202382	0.0227038	0.0216073	0.0196701	0.0179864	0.0170128	0.0164436	0.0169047	0.0187868	0.0151586	0.0117609	0.0138711	0.0140412
X041_1964_249_m2_m.asd	41	1964	m2	m	0.130518	0.114626	0.101199	0.0957309	0.0937452	0.0850063	0.0724754	0.0601203	0.0508525	0.0501069	0.0540175	0.0566189	0.0455667	0.0422539	0.0503459	0.0359698	0.0284848	0.0344516	0.040666	0.0368261	0.0288499	0.0325048	0.0286785	0.0235481	0.0284853	0.0320013	0.0310514	0.0259868	0.0255931	0.026548	0.0257107	0.0206066	0.0202214	0.0241882	0.0193156	0.0171665	0.0184577	0.0179217	0.0174152	0.0176386	0.0187079	0.0150626	0.0126284	0.0160913	0.0147072
X041_1964_255_m3_c.asd	41	1964	m3	c	0.169788	0.17476	0.148055	0.129649	0.120694	0.106427	0.103294	0.0967158	0.0733001	0.0869967	0.101489	0.0882748	0.0649032	0.0536863	0.0594601	0.0537229	0.0511208	0.0529948	0.0466102	0.0454217	0.048622	0.048565	0.0459167	0.0427931	0.0418199	0.042438	0.0412481	0.0364726	0.0349441	0.0337752	0.0311119	0.028319	0.0279979	0.0296959	0.0288595	0.0286401	0.0286105	0.0262932	0.0240885	0.0229887	0.0232697	0.0203353	0.0185318	0.0213434	0.0209279
X041_1964_255_m3_g.asd	41	1964	m3	g	0.145731	0.122301	0.111852	0.0977242	0.0832807	0.0780121	0.0819265	0.0822314	0.0685441	0.0678459	0.0706925	0.0677057	0.0633519	0.0597041	0.0563922	0.0461308	0.0425112	0.0457748	0.0413543	0.0418202	0.0456388	0.0446319	0.0373409	0.0316083	0.0363193	0.036169	0.0319744	0.02731	0.0253406	0.0243347	0.0231113	0.0222747	0.0232266	0.0251857	0.024366	0.0226361	0.0209215	0.0199036	0.0179657	0.0173777	0.0207533	0.0171869	0.0130647	0.0149309	0.0157726
X041_1964_255_m3_m.asd	41	1964	m3	m	0.0900307	0.113409	0.0915409	0.0793233	0.0787126	0.0715164	0.0657867	0.0575092	0.0427441	0.0438051	0.0484209	0.0459181	0.0426816	0.0393172	0.0355869	0.0283099	0.0249985	0.0256769	0.0214315	0.0233949	0.0293093	0.0302448	0.0218973	0.0157122	0.0249096	0.0248332	0.019301	0.0157874	0.0169089	0.0184546	0.0179444	0.0175108	0.0153597	0.0126147	0.0151183	0.0150749	0.012965	0.0142527	0.0132553	0.0121716	0.0147755	0.0110812	0.00728784	0.0094486	0.00975709
X041_1964_261_m4_c.asd	41	1964	m4	c	0.22005	0.21263	0.159175	0.132296	0.131369	0.125154	0.127236	0.125725	0.109217	0.10741	0.102601	0.084266	0.0840819	0.0884028	0.0871289	0.0786157	0.0697342	0.0641044	0.0626628	0.0628576	0.0638301	0.0654675	0.0589609	0.0499144	0.0477607	0.0522354	0.0537243	0.0463632	0.0476144	0.0474928	0.040974	0.0371574	0.0362576	0.0370219	0.036314	0.0335965	0.0311022	0.0334061	0.0313732	0.0280209	0.0294355	0.0267297	0.0240931	0.0255783	0.0237506
X041_1964_261_m4_g.asd	41	1964	m4	g	0.139641	0.126604	0.0989399	0.0946385	0.10121	0.0850924	0.080827	0.0787288	0.0643272	0.0628819	0.0656179	0.0633907	0.0580521	0.0559288	0.0564385	0.0429892	0.0378954	0.0428494	0.0373441	0.0398164	0.0461568	0.0412787	0.0340723	0.0300263	0.0330765	0.0357802	0.033701	0.0262952	0.0270651	0.0282082	0.0251562	0.0228013	0.0221857	0.0226696	0.021343	0.0190699	0.017907	0.0212071	0.0206065	0.0185152	0.0200948	0.0173182	0.0146367	0.0163688	0.0161891
X041_1964_261_m4_m.asd	41	1964	m4	m	0.130176	0.13059	0.10116	0.0929985	0.0983524	0.0854996	0.0779708	0.0726218	0.0624658	0.0605978	0.0622819	0.0600866	0.0403281	0.0309554	0.0405144	0.0388099	0.0385465	0.0407608	0.0341961	0.0315335	0.0358138	0.0459655	0.0362967	0.0225436	0.0291283	0.031155	0.0292844	0.0275447	0.027004	0.0253523	0.0219193	0.0200632	0.0201854	0.0213479	0.0208621	0.0184385	0.0162938	0.0187678	0.0179336	0.0153738	0.0153206	0.0140411	0.0129879	0.0135592	0.0126823
X041_1964_477_b1_c.asd	41	1964	b1	c	0.196472	0.187817	0.166071	0.158382	0.155118	0.131462	0.120541	0.115777	0.104467	0.104364	0.100685	0.0859734	0.0895833	0.0915397	0.0820769	0.0711413	0.0631412	0.0593795	0.0572266	0.0596601	0.0633485	0.0615251	0.055062	0.048975	0.0490359	0.0505007	0.0516395	0.0512776	0.048445	0.0447192	0.040836	0.0347761	0.032631	0.0347386	0.0344279	0.0331859	0.0320869	0.0325404	0.0309965	0.0285626	0.027607	0.0250105	0.0240057	0.0268185	0.0261359
X041_1964_477_b1_g.asd	41	1964	b1	g	0.136692	0.121541	0.109479	0.102655	0.0962699	0.0817706	0.0816312	0.0846501	0.0759429	0.0666432	0.0658909	0.0733961	0.0622279	0.0497365	0.0457078	0.0409781	0.0401891	0.0421303	0.0390954	0.0335376	0.0313642	0.041317	0.0371847	0.0295562	0.0365051	0.035114	0.0297458	0.0276469	0.0297591	0.0306454	0.0275729	0.0238744	0.0205035	0.0188814	0.0224896	0.0218555	0.0188843	0.0228416	0.0220784	0.0184458	0.0175255	0.0144655	0.0127978	0.0153635	0.0155948
X041_1964_477_b1_m.asd	41	1964	b1	m	0.110408	0.106206	0.0950035	0.082498	0.0707208	0.0593407	0.0622048	0.0636442	0.0484162	0.0537141	0.0588587	0.047668	0.0335906	0.0312074	0.0408524	0.0365449	0.0328164	0.0323906	0.0258754	0.0247058	0.0285453	0.0313507	0.0267755	0.0225294	0.0284713	0.0270018	0.0241924	0.0264323	0.0248536	0.021285	0.0181022	0.0181881	0.0185205	0.0172638	0.0127681	0.0119638	0.0147764	0.016872	0.01657	0.0145771	0.012569	0.00999645	0.00962058	0.0127381	0.0114604
X041_1964_485_b2_c.asd	41	1964	b2	c	0.164093	0.163838	0.139111	0.128496	0.128349	0.117565	0.107656	0.101281	0.0978921	0.0941097	0.091569	0.0891267	0.0719891	0.0655238	0.0745901	0.0611311	0.0533384	0.0565293	0.0541028	0.0515815	0.0515843	0.0563923	0.0519782	0.0440806	0.0432831	0.0445675	0.0443329	0.0407646	0.0387338	0.0370917	0.0351209	0.0343145	0.0326462	0.0301843	0.0300875	0.0279042	0.0245391	0.024152	0.0247782	0.0254032	0.0251819	0.0232532	0.0221133	0.023216	0.0198845
X041_1964_485_b2_g.asd	41	1964	b2	g	0.129271	0.109606	0.0794595	0.0870574	0.106793	0.0832496	0.0745685	0.071506	0.0552074	0.0510982	0.0563856	0.0623054	0.0508167	0.0413171	0.0419091	0.0352788	0.0351689	0.0409706	0.0365958	0.0332672	0.03418	0.0395988	0.0329803	0.0245956	0.030074	0.031316	0.0281594	0.0239133	0.0243014	0.0238336	0.0203549	0.0209603	0.0216508	0.0206637	0.0181698	0.0178979	0.0189957	0.0175813	0.0165649	0.0169449	0.0186966	0.0145797	0.0114731	0.015041	0.013126
X041_1964_485_b2_m.asd	41	1964	b2	m	0.107051	0.102926	0.085968	0.0782942	0.0760032	0.064158	0.0636431	0.0595426	0.0366841	0.0399962	0.050858	0.0508065	0.0414544	0.0395434	0.0463389	0.031149	0.0219686	0.0251068	0.0267568	0.0274352	0.0278936	0.0298889	0.0236235	0.0172022	0.0221083	0.0262366	0.0256443	0.0201454	0.0195328	0.0208024	0.0211185	0.0194581	0.0177164	0.0161435	0.0123223	0.0115154	0.013672	0.0155635	0.0151771	0.0146877	0.0170861	0.0142111	0.0107478	0.0114413	0.0104767
X041_1964_491_b3_c.asd	41	1964	b3	c	0.156407	0.141053	0.134654	0.128533	0.120985	0.112177	0.108515	0.102835	0.0881886	0.0883571	0.0887931	0.0785958	0.0712352	0.0689401	0.0694147	0.0611566	0.0562695	0.0566845	0.0542835	0.0510423	0.0491947	0.0518226	0.0431863	0.0343216	0.0412488	0.0432944	0.041042	0.038097	0.0354873	0.0340479	0.0336921	0.032859	0.0298133	0.0258512	0.026864	0.0273159	0.0265973	0.0268443	0.0234245	0.0203742	0.0234751	0.0211829	0.0180957	0.0193407	0.0189042
X041_1964_491_b3_g.asd	41	1964	b3	g	0.121947	0.122077	0.0915203	0.0794349	0.0775677	0.0545507	0.0627477	0.0759223	0.0615557	0.0595522	0.0620345	0.0587238	0.0486277	0.0422839	0.0425034	0.0354272	0.0321668	0.0331641	0.0273037	0.0226315	0.0239133	0.0352733	0.0300174	0.0209808	0.0289439	0.0270238	0.0220023	0.0226776	0.0233235	0.0224982	0.0202468	0.0193804	0.0181015	0.0164145	0.0167594	0.0174794	0.0175862	0.01624	0.014751	0.0136366	0.013125	0.0121148	0.0131067	0.017098	0.0150421
X042_1965_003_t1_c.asd	42	1965	t1	c	0.332175	0.314802	0.316475	0.289089	0.253142	0.255713	0.248826	0.23316	0.219472	0.20815	0.200165	0.193961	0.178579	0.163278	0.154352	0.149469	0.142325	0.133588	0.1313	0.127885	0.122478	0.117322	0.113906	0.112505	0.112831	0.111702	0.106626	0.0972155	0.0911778	0.0895581	0.0911215	0.0919523	0.0897802	0.0852707	0.082859	0.0825305	0.0825529	0.0795766	0.0782196	0.0768026	0.0723291	0.072035	0.073217	0.0725769	0.0724274
X042_1965_003_t1_g.asd	42	1965	t1	g	0.279811	0.277731	0.264503	0.240568	0.215853	0.2063	0.205069	0.200583	0.183838	0.169387	0.160148	0.154558	0.139833	0.133025	0.136543	0.119578	0.107964	0.108449	0.111162	0.106214	0.0975423	0.0974393	0.096532	0.0930913	0.0878833	0.0866349	0.0842368	0.0768561	0.0738453	0.0729335	0.071993	0.0714176	0.0699938	0.0673914	0.0641761	0.0613131	0.0589214	0.0566064	0.0559249	0.0559026	0.0548676	0.0538502	0.0520103	0.0492089	0.050569
X042_1965_003_t1_m.asd	42	1965	t1	m	0.24885	0.25371	0.250124	0.220011	0.186391	0.189397	0.183407	0.1704	0.16165	0.155277	0.147308	0.136632	0.130813	0.127307	0.122515	0.107865	0.09796	0.0959547	0.0942292	0.0873804	0.0804455	0.0848821	0.0861874	0.0829933	0.0778762	0.0765525	0.0749696	0.0690999	0.0609034	0.0577462	0.0613699	0.0617869	0.0595514	0.0563023	0.0558633	0.0538729	0.0508945	0.0504664	0.0492893	0.0471174	0.0447712	0.0449028	0.0444988	0.0413635	0.0424047
X042_1965_009_t2_c.asd	42	1965	t2	c	0.311619	0.306802	0.271805	0.248689	0.239843	0.234918	0.210753	0.189033	0.195683	0.198946	0.193766	0.180949	0.162877	0.153367	0.154271	0.141367	0.130891	0.126881	0.122262	0.111745	0.101768	0.105953	0.10713	0.103503	0.0976397	0.0922788	0.0874308	0.0825611	0.0774962	0.0755433	0.0770671	0.075739	0.075022	0.0751353	0.0716585	0.0704596	0.0701665	0.0648713	0.0630922	0.0638836	0.0633972	0.0610895	0.0581486	0.0563643	0.059557
X042_1965_009_t2_g.asd	42	1965	t2	g	0.261674	0.25943	0.234788	0.21888	0.214456	0.215487	0.193386	0.171038	0.176268	0.174605	0.163161	0.146102	0.132806	0.126816	0.126363	0.11786	0.108559	0.102862	0.104982	0.0952671	0.0833794	0.0951029	0.0957783	0.0880415	0.084108	0.0852309	0.0832796	0.0731628	0.0699186	0.0686079	0.0660048	0.0665015	0.0655711	0.0622513	0.0595801	0.0592487	0.0598714	0.0578333	0.0539013	0.0507493	0.0512914	0.0509624	0.0494501	0.0476101	0.0483103
X042_1965_009_t2_m.asd	42	1965	t2	m	0.217567	0.214284	0.213694	0.196036	0.176907	0.185385	0.174156	0.154513	0.147428	0.141567	0.133393	0.122489	0.112642	0.109306	0.11162	0.104793	0.101328	0.100722	0.0874736	0.0763245	0.0737471	0.0831245	0.0825739	0.0761449	0.0744857	0.0740825	0.0688233	0.0564345	0.0537599	0.0558475	0.0574524	0.0559492	0.0542994	0.0531913	0.050295	0.0483488	0.0479518	0.0487312	0.0465853	0.0428859	0.0407464	0.0403739	0.0390809	0.0356046	0.0390496
X042_1965_015_t3_c.asd	42	1965	t3	c	0.298057	0.294051	0.285183	0.273761	0.255908	0.228678	0.215484	0.211451	0.207152	0.200868	0.193724	0.185141	0.163539	0.145028	0.138846	0.138561	0.135866	0.128548	0.119539	0.108862	0.10286	0.111504	0.111701	0.106771	0.106211	0.101129	0.0953988	0.0923481	0.0846149	0.0810866	0.0842564	0.0805005	0.0765364	0.0752843	0.0760136	0.0751528	0.0727259	0.0710185	0.069668	0.067828	0.0647136	0.0638456	0.0637977	0.0632421	0.066546
X042_1965_015_t3_g.asd	42	1965	t3	g	0.267452	0.283278	0.2633	0.232737	0.210504	0.215901	0.204809	0.184331	0.172332	0.172924	0.172284	0.161427	0.149362	0.140672	0.136399	0.129167	0.123759	0.120075	0.112661	0.101109	0.0924697	0.098669	0.0969661	0.0915739	0.0928236	0.0905927	0.0857047	0.0800499	0.0723762	0.0693631	0.0729241	0.0751222	0.0735963	0.0693787	0.0682281	0.0675883	0.0660432	0.0623032	0.0594494	0.0576032	0.055994	0.0554309	0.055351	0.0553026	0.0568444
X042_1965_015_t3_m.asd	42	1965	t3	m	0.238669	0.241225	0.245715	0.222673	0.188496	0.17842	0.173785	0.169323	0.163466	0.161227	0.15458	0.138764	0.116947	0.110988	0.122071	0.10822	0.0996839	0.102337	0.0993724	0.0891263	0.0796623	0.085887	0.0859507	0.0810916	0.0785441	0.0791585	0.0761419	0.0655849	0.0613893	0.0603693	0.0600075	0.0637576	0.0618872	0.0542845	0.0532378	0.0542503	0.0549276	0.0531521	0.0489887	0.0454132	0.0457948	0.0436642	0.0411425	0.0411144	0.0437356
X042_1965_127_m1_c.asd	42	1965	m1	c	0.312054	0.317447	0.299821	0.279458	0.260315	0.24355	0.230663	0.220775	0.213132	0.20452	0.191781	0.175095	0.161595	0.15354	0.150015	0.141623	0.135769	0.132149	0.121086	0.112842	0.109805	0.110902	0.108897	0.106722	0.109186	0.10637	0.0986589	0.0886478	0.0815216	0.0796991	0.0819236	0.0798097	0.0781791	0.0776919	0.073075	0.072115	0.0734848	0.0703438	0.0661963	0.0626579	0.0609068	0.0618102	0.0626541	0.0615641	0.0639469
X042_1965_127_m1_g.asd	42	1965	m1	g	0.242713	0.260936	0.251035	0.228522	0.207344	0.203595	0.183407	0.163837	0.167882	0.169757	0.158069	0.133816	0.126642	0.123383	0.117055	0.112719	0.110524	0.107612	0.0958686	0.0849596	0.0796154	0.082758	0.0867673	0.0889057	0.0878751	0.0851906	0.0798388	0.0714114	0.0640087	0.0597786	0.0597316	0.0653724	0.0656389	0.0595176	0.0590129	0.056868	0.0541202	0.0565974	0.0552136	0.0512686	0.0491937	0.0487628	0.0483391	0.047026	0.0496925
X042_1965_127_m1_m.asd	42	1965	m1	m	0.210176	0.240976	0.253008	0.224875	0.18851	0.198295	0.177824	0.148299	0.146677	0.158254	0.161816	0.146371	0.127376	0.113284	0.107577	0.102487	0.102748	0.105298	0.0978257	0.0859028	0.078649	0.0885494	0.0910917	0.0871172	0.0840734	0.0825536	0.076887	0.0643645	0.0598586	0.062033	0.0667578	0.0671003	0.0633179	0.0575292	0.0547667	0.0533056	0.0528032	0.0535216	0.0522522	0.0499048	0.0486288	0.0475709	0.0453754	0.0420342	0.0455313
X042_1965_133_m2_c.asd	42	1965	m2	c	0.302879	0.283478	0.291707	0.27185	0.243017	0.25195	0.241836	0.218238	0.199779	0.19278	0.184472	0.168477	0.165208	0.1593	0.146048	0.140935	0.134144	0.125526	0.125126	0.12009	0.110888	0.104668	0.103681	0.104045	0.100805	0.0993475	0.0976741	0.0930594	0.08288	0.0783085	0.083248	0.085923	0.0840856	0.0785095	0.0735565	0.0713445	0.0714694	0.071757	0.0701622	0.068476	0.0694981	0.0703935	0.0688987	0.0647387	0.0666803
X042_1965_133_m2_g.asd	42	1965	m2	g	0.266229	0.280758	0.274204	0.242395	0.208266	0.208043	0.202168	0.189726	0.179013	0.181417	0.176606	0.153443	0.134063	0.124624	0.12513	0.124295	0.119045	0.110795	0.106253	0.0984526	0.0909091	0.0925623	0.0965875	0.0976748	0.0917541	0.0881964	0.0827622	0.0721613	0.0668006	0.0678115	0.0723481	0.0705684	0.0671978	0.0644226	0.061366	0.0611144	0.0625614	0.0619551	0.0582327	0.0547633	0.0558506	0.0554362	0.0533295	0.0511919	0.055463
X042_1965_133_m2_m.asd	42	1965	m2	m	0.211658	0.2408	0.227209	0.199532	0.180498	0.193071	0.168034	0.135751	0.139598	0.139107	0.133282	0.125248	0.111925	0.104546	0.105486	0.0977237	0.0913161	0.0885814	0.0842123	0.080281	0.077239	0.0750366	0.0734438	0.0711729	0.0673077	0.0671704	0.0651473	0.0569813	0.0507011	0.0498292	0.0542472	0.0584962	0.0581257	0.0533429	0.050088	0.0486065	0.0485839	0.0491082	0.0458922	0.0411543	0.0392164	0.0414651	0.0419865	0.036964	0.0387983
X042_1965_143_m3_c.asd	42	1965	m3	c	0.294098	0.323147	0.306545	0.278241	0.255785	0.253952	0.220863	0.186312	0.189886	0.190896	0.180789	0.161695	0.151421	0.149282	0.15021	0.139285	0.131055	0.128306	0.122517	0.111139	0.101906	0.109117	0.112163	0.109034	0.102822	0.095301	0.0883198	0.0829347	0.0782988	0.0773763	0.0801565	0.0803504	0.0774073	0.0727	0.0702536	0.0700131	0.0707478	0.070166	0.0663665	0.0622772	0.0620914	0.0629416	0.0626676	0.0606367	0.0633274
X042_1965_143_m3_g.asd	42	1965	m3	g	0.269037	0.255909	0.256344	0.230665	0.202333	0.218104	0.206281	0.18117	0.172081	0.169702	0.166489	0.157856	0.14457	0.135109	0.131994	0.124682	0.113529	0.102891	0.102961	0.0999522	0.0953954	0.0984497	0.0935417	0.0861928	0.0867378	0.0880897	0.0846179	0.0742979	0.0690449	0.0690417	0.0718194	0.0715612	0.070404	0.068982	0.0660501	0.0628015	0.0599367	0.0580677	0.0570341	0.0562912	0.0552049	0.0542356	0.0530942	0.0519064	0.0540481
X042_1965_143_m3_m.asd	42	1965	m3	m	0.247052	0.25658	0.235289	0.21389	0.200794	0.198946	0.190579	0.1769	0.164638	0.162631	0.160083	0.149595	0.13793	0.13384	0.136284	0.122995	0.112435	0.109163	0.104886	0.0959128	0.0868264	0.0875081	0.0875423	0.0853299	0.0819476	0.0814225	0.0786501	0.0700464	0.064599	0.0620841	0.0620985	0.0671482	0.0699774	0.0680294	0.0634563	0.0610498	0.0597968	0.0547812	0.0524689	0.0526309	0.0529041	0.0521677	0.0499735	0.0470524	0.0494959
X042_1965_147_m4_c.asd	42	1965	m4	c	0.319454	0.309014	0.288057	0.256006	0.227021	0.222835	0.214476	0.199893	0.185639	0.194021	0.19325	0.165595	0.148572	0.145085	0.148913	0.136362	0.12269	0.114681	0.112352	0.109377	0.106938	0.110187	0.108376	0.102897	0.0985	0.0958243	0.09097	0.081937	0.0790035	0.078443	0.0770798	0.074958	0.0738806	0.0740076	0.073589	0.0720469	0.0695266	0.0667637	0.0639156	0.0618841	0.0615589	0.0611237	0.0595073	0.056967	0.0598092
X042_1965_147_m4_g.asd	42	1965	m4	g	0.24423	0.246318	0.253145	0.240916	0.216518	0.200412	0.189303	0.178693	0.166021	0.160831	0.157511	0.150731	0.139248	0.129843	0.124898	0.115419	0.10942	0.106815	0.0980841	0.0904853	0.0883693	0.0953671	0.0939642	0.0884738	0.0882612	0.0847716	0.0780494	0.0702557	0.0678993	0.0700404	0.0733502	0.069986	0.0660195	0.0634144	0.0587921	0.0578334	0.0588615	0.0555213	0.054896	0.0547476	0.0506359	0.0492427	0.0486479	0.0468506	0.0497397
X042_1965_147_m4_m.asd	42	1965	m4	m	0.197593	0.215779	0.204831	0.185653	0.169716	0.167477	0.141685	0.117558	0.12695	0.135608	0.134395	0.122239	0.106978	0.0979233	0.0960418	0.0825709	0.079539	0.0879295	0.0879319	0.0802843	0.0715363	0.0732127	0.0729021	0.0706222	0.0694043	0.0679685	0.0630831	0.0535072	0.0475798	0.0478246	0.0527576	0.054333	0.0518145	0.0466669	0.043299	0.0420684	0.0424904	0.0433389	0.0413852	0.0382217	0.0368703	0.0356237	0.033668	0.0312909	0.0342985
X042_1965_249_b1_c.asd	42	1965	b1	c	0.288416	0.293184	0.288656	0.267836	0.244131	0.240585	0.218411	0.194615	0.193627	0.192283	0.181844	0.162114	0.147955	0.145861	0.152351	0.144799	0.130575	0.116497	0.110491	0.105438	0.102739	0.107753	0.106281	0.101764	0.101569	0.0972215	0.090794	0.0848338	0.0768623	0.0740294	0.0778438	0.077159	0.0740015	0.0701014	0.0668279	0.067004	0.068918	0.067724	0.0656908	0.0637151	0.06222	0.0587425	0.055239	0.0542614	0.0590674
X042_1965_249_b1_g.asd	42	1965	b1	g	0.265141	0.25312	0.247322	0.222953	0.197306	0.204154	0.195961	0.176154	0.16057	0.1695	0.169928	0.143929	0.134138	0.131709	0.127889	0.113202	0.106404	0.108904	0.104453	0.0953677	0.0866212	0.0860702	0.0873751	0.0876554	0.0853355	0.0853698	0.0825726	0.0733415	0.0672422	0.0651753	0.0663231	0.0691719	0.06846	0.0638136	0.0606938	0.0600056	0.0605005	0.0591324	0.0570589	0.0553309	0.0549464	0.0553098	0.0541604	0.0508028	0.0539435
X042_1965_249_b1_m.asd	42	1965	b1	m	0.25247	0.258613	0.235311	0.209428	0.19501	0.202869	0.194126	0.172848	0.153853	0.150571	0.149838	0.140921	0.127097	0.119547	0.119591	0.10645	0.0978006	0.097126	0.0945583	0.0871953	0.0792358	0.0796625	0.0774814	0.0726308	0.0686405	0.0734611	0.0761152	0.0678576	0.0600872	0.0583956	0.0627763	0.0631575	0.0615387	0.0588026	0.0541239	0.0517857	0.050732	0.0464609	0.0439363	0.0438973	0.0454851	0.0446978	0.0422129	0.0399005	0.0414508
X042_1965_257_b2_c.asd	42	1965	b2	c	0.325535	0.316899	0.283053	0.262724	0.25598	0.250398	0.233243	0.214037	0.206172	0.201304	0.19386	0.181186	0.164195	0.152825	0.150847	0.148856	0.144339	0.13701	0.128357	0.118505	0.1116	0.114151	0.113421	0.109598	0.106418	0.103762	0.101152	0.0974464	0.0880292	0.0834063	0.0869189	0.0848376	0.0827733	0.0818746	0.0772475	0.075174	0.0751591	0.0726979	0.0722115	0.0726163	0.0714473	0.0717195	0.0712596	0.0686511	0.0706058
X042_1965_257_b2_g.asd	42	1965	b2	g	0.285552	0.301628	0.26994	0.244829	0.235723	0.23865	0.229636	0.212675	0.198475	0.190528	0.182686	0.170146	0.151852	0.141041	0.142171	0.142074	0.135522	0.125438	0.12511	0.118025	0.107705	0.107901	0.104007	0.0980064	0.0959908	0.0956523	0.0920698	0.0830217	0.0799603	0.0791301	0.0779013	0.0790553	0.0804628	0.0800783	0.0745903	0.0715682	0.0716964	0.0718368	0.0698811	0.0667986	0.0646399	0.0632785	0.0622446	0.061489	0.0643004
X042_1965_257_b2_m.asd	42	1965	b2	m	0.219814	0.239524	0.239004	0.231276	0.219602	0.206774	0.194233	0.178515	0.159218	0.160097	0.162056	0.149537	0.126847	0.11473	0.117652	0.104921	0.100571	0.105955	0.0991143	0.0899876	0.0841189	0.0864935	0.0898887	0.0883952	0.0782769	0.0778415	0.0767121	0.0657344	0.0598128	0.0618189	0.0687333	0.0668291	0.0623482	0.0587631	0.0570656	0.0553467	0.0535168	0.0525864	0.0505265	0.0481458	0.0469284	0.0443669	0.0412244	0.0392144	0.0430241
X042_1965_265_b3_c.asd	42	1965	b3	c	0.269642	0.268112	0.273117	0.248358	0.21642	0.222709	0.208491	0.183233	0.169585	0.166844	0.167227	0.162475	0.139957	0.126175	0.130468	0.127475	0.117183	0.105319	0.106477	0.101869	0.0929921	0.091407	0.0895381	0.0879875	0.0888677	0.086702	0.0814739	0.07429	0.0668197	0.0643873	0.0675373	0.0666883	0.0650493	0.0636882	0.060987	0.059153	0.0577446	0.0546723	0.0537877	0.0534334	0.0506151	0.0496887	0.0484973	0.0453627	0.0469105
X042_1965_265_b3_g.asd	42	1965	b3	g	0.232052	0.258701	0.240927	0.203196	0.175295	0.191839	0.183746	0.159478	0.143587	0.143704	0.141711	0.127115	0.11982	0.116831	0.114673	0.108943	0.102827	0.0969906	0.0886428	0.0830999	0.0809869	0.0805754	0.0816016	0.0815202	0.0777989	0.0747998	0.0713329	0.0660871	0.0609593	0.0596297	0.0623359	0.0622386	0.0608499	0.058458	0.0530663	0.0515466	0.0526112	0.0498706	0.0464841	0.0450646	0.0474984	0.0453903	0.041534	0.0399909	0.0419363
X042_1965_265_b3_m.asd	42	1965	b3	m	0.191964	0.196835	0.200652	0.1879	0.171661	0.176992	0.162738	0.137598	0.121294	0.124486	0.127452	0.117087	0.109217	0.100781	0.0918355	0.0875471	0.0867936	0.0865244	0.0802439	0.0719407	0.0662628	0.0690179	0.0702536	0.0695314	0.0688091	0.0673097	0.0630905	0.0551508	0.0465328	0.0440711	0.0491512	0.0528478	0.0520132	0.0472067	0.0436559	0.0410698	0.0402955	0.042933	0.0398277	0.0349785	0.0358777	0.0350625	0.0324738	0.0298871	0.0322548
X043_1968_667_b3_m.asd	43	1968	b3	m	0.204312	0.188838	0.147978	0.131913	0.130003	0.104922	0.109778	0.128497	0.13249	0.103888	0.0755037	0.0709998	0.0755825	0.0843102	0.0909771	0.0845138	0.0737139	0.064022	0.0608744	0.0574595	0.0550035	0.0586481	0.0615038	0.0622239	0.0607202	0.0539265	0.0466054	0.0434851	0.0449976	0.0473332	0.0474733	0.0434676	0.0430134	0.0459064	0.0408825	0.0394532	0.0423721	0.0445798	0.0393437	0.0326922	0.0343357	0.0354526	0.0371935	0.0406305	0.0380438
X043_1968_005_t1_c.asd	43	1968	t1	c	0.229539	0.224058	0.204408	0.201458	0.201875	0.175303	0.171289	0.170539	0.146776	0.141149	0.137427	0.123306	0.123344	0.117941	0.101347	0.0948749	0.0937876	0.0950528	0.0977571	0.0904805	0.0795783	0.0814182	0.0792805	0.077073	0.08248	0.0811444	0.075261	0.069572	0.0672101	0.0689152	0.0726655	0.0701156	0.068313	0.068404	0.0635466	0.0622373	0.0645972	0.066	0.062343	0.0579052	0.0594126	0.0611482	0.0625261	0.0637185	0.0641487
X043_1968_005_t1_g.asd	43	1968	t1	g	0.170589	0.175546	0.166621	0.162084	0.159457	0.148457	0.140604	0.137109	0.135202	0.12641	0.117195	0.110807	0.0933102	0.0825577	0.0844566	0.0801578	0.0787851	0.080157	0.0745634	0.0687057	0.0662243	0.070007	0.0701874	0.0664449	0.0618418	0.0657494	0.0663527	0.0554367	0.0535359	0.0557145	0.0571969	0.0570593	0.0585129	0.0605622	0.0553879	0.0551627	0.0585049	0.0557345	0.0529546	0.0527664	0.0562743	0.0559769	0.0544451	0.0551758	0.0580298
X043_1968_005_t1_m.asd	43	1968	t1	m	0.143319	0.132793	0.135027	0.131269	0.116862	0.0921901	0.0907083	0.104935	0.117306	0.105723	0.0952139	0.0996143	0.0782967	0.0611718	0.0623049	0.062945	0.062734	0.0610898	0.0569912	0.0533456	0.0507877	0.048862	0.0517894	0.0552032	0.0530089	0.049392	0.0473908	0.0483038	0.0473124	0.0457792	0.0445841	0.0418052	0.0426625	0.0458235	0.0398402	0.0400413	0.0451955	0.0442505	0.0386959	0.0342806	0.0376534	0.0385241	0.0386693	0.0408199	0.0424806
X043_1968_011_t2_c.asd	43	1968	t2	c	0.227088	0.232429	0.208976	0.200911	0.198125	0.169958	0.160624	0.161458	0.153981	0.141694	0.133702	0.132754	0.119576	0.114107	0.120306	0.108205	0.0971846	0.0936906	0.0957879	0.0951007	0.0902449	0.0835066	0.0813669	0.0822596	0.0823428	0.0810168	0.0762417	0.0680545	0.0648288	0.0662042	0.0694925	0.0676764	0.0665357	0.0671935	0.0650042	0.0624008	0.0618127	0.0664577	0.0646616	0.0593328	0.0580066	0.0590113	0.0602973	0.0604539	0.0621079
X043_1968_011_t2_g.asd	43	1968	t2	g	0.164045	0.152136	0.129764	0.123481	0.126135	0.116484	0.117425	0.117066	0.100976	0.0902181	0.0835817	0.0774989	0.0721177	0.0673449	0.0650429	0.0729413	0.0717416	0.0608755	0.058638	0.0578751	0.0561203	0.0521267	0.0507519	0.0522331	0.0551719	0.0556506	0.0530078	0.0479489	0.0431505	0.0407932	0.041665	0.0440956	0.0467883	0.0474898	0.0407545	0.0384857	0.0403495	0.0385847	0.0359787	0.0344562	0.0356859	0.0370173	0.037664	0.0374472	0.0372569
X043_1968_011_t2_m.asd	43	1968	t2	m	0.170415	0.14991	0.137968	0.134731	0.136985	0.139196	0.137038	0.130113	0.118915	0.102802	0.0906381	0.0866388	0.0804755	0.0811285	0.0875732	0.077081	0.065509	0.0602514	0.0656949	0.0660864	0.0604588	0.0552611	0.0540011	0.0551101	0.0556086	0.0571226	0.0560207	0.0504693	0.0490947	0.0478645	0.0446259	0.0422704	0.0464527	0.0533569	0.0438903	0.0419819	0.0471168	0.0445173	0.0387058	0.0352813	0.0397044	0.0407148	0.0398969	0.0402116	0.0400582
X043_1968_015_t3_c.asd	43	1968	t3	c	0.210635	0.201214	0.200857	0.19036	0.171617	0.154708	0.168931	0.184459	0.167127	0.134931	0.108296	0.0987932	0.101054	0.102427	0.0982401	0.0985024	0.0945894	0.0866091	0.0845746	0.0777445	0.0701176	0.0731766	0.0751086	0.0750704	0.0747942	0.0722287	0.0660478	0.0574315	0.0575705	0.0613065	0.0634642	0.0605601	0.0571647	0.0559991	0.0589808	0.0597656	0.0579949	0.0569777	0.0523673	0.0476478	0.0483058	0.0483438	0.048983	0.0516444	0.0530175
X043_1968_015_t3_g.asd	43	1968	t3	g	0.158122	0.158987	0.167078	0.161173	0.146469	0.138275	0.126816	0.113605	0.101459	0.0981065	0.0964592	0.0901796	0.0792514	0.0728022	0.0738723	0.074548	0.0709667	0.0646534	0.0640076	0.0620657	0.0585286	0.0560661	0.0589415	0.0624772	0.060154	0.0578115	0.052902	0.0441518	0.0400951	0.0421878	0.0482142	0.048888	0.04872	0.0487864	0.0455322	0.0442413	0.0449816	0.0447724	0.042825	0.0402698	0.0389848	0.0381861	0.0384864	0.0401063	0.0406274
X043_1968_015_t3_m.asd	43	1968	t3	m	0.132783	0.12994	0.127394	0.120279	0.110007	0.100657	0.112056	0.124676	0.115917	0.0930498	0.0770833	0.0787584	0.0804116	0.0758109	0.0667762	0.0709558	0.0641629	0.0491184	0.060005	0.0612526	0.0515817	0.0456844	0.045895	0.0464929	0.040619	0.0421033	0.04226	0.034641	0.0378119	0.0418326	0.0401412	0.0369192	0.0357211	0.0365049	0.03406	0.0354168	0.0386193	0.0361507	0.0301838	0.0254798	0.02732	0.0286452	0.0307251	0.0344536	0.031482
X043_1968_323_m1_c.asd	43	1968	m1	c	0.244143	0.243587	0.245101	0.22496	0.193251	0.172162	0.169071	0.175093	0.176705	0.156807	0.140276	0.141661	0.130717	0.124503	0.127128	0.113486	0.100735	0.0960731	0.102359	0.10428	0.0999419	0.0942154	0.0881801	0.0833784	0.0813771	0.0825663	0.0828854	0.0791623	0.0734614	0.0706066	0.0718984	0.0700942	0.0706359	0.0728117	0.0667664	0.0644384	0.0665709	0.0676698	0.0635929	0.0586902	0.0598081	0.0608876	0.0609102	0.0602802	0.0620956
X043_1968_323_m1_g.asd	43	1968	m1	g	0.164335	0.180811	0.167952	0.158134	0.14908	0.126001	0.132048	0.144232	0.132099	0.112345	0.100296	0.100601	0.0890969	0.078707	0.0771739	0.0819883	0.0796968	0.0709914	0.0725889	0.0678471	0.0600102	0.0620954	0.0590428	0.0563979	0.063145	0.0604726	0.0545846	0.0530081	0.0518187	0.0491038	0.0454128	0.0465563	0.0501086	0.0518257	0.0418896	0.0393847	0.0443034	0.0453391	0.0414284	0.036623	0.0367005	0.0364637	0.0373585	0.0404231	0.039135
X043_1968_323_m1_m.asd	43	1968	m1	m	0.180839	0.17125	0.141215	0.136089	0.141379	0.119425	0.121671	0.12947	0.115908	0.102792	0.100132	0.107583	0.100567	0.0871524	0.075736	0.0740422	0.0702506	0.0639624	0.0671117	0.0720853	0.074007	0.0684323	0.0618802	0.0582348	0.059953	0.0593703	0.0568932	0.0538443	0.0482456	0.0460083	0.0487434	0.0472356	0.0465655	0.0464279	0.0379433	0.0366546	0.0415563	0.0416685	0.0382299	0.0352587	0.0374356	0.0369777	0.0358824	0.0365503	0.0347031
X043_1968_331_m2_c.asd	43	1968	m2	c	0.222089	0.241703	0.219755	0.201279	0.188717	0.168002	0.160775	0.161939	0.159892	0.143374	0.129222	0.128209	0.126777	0.12173	0.112859	0.10297	0.0964498	0.0933884	0.0909234	0.0838792	0.0769621	0.0806491	0.0797658	0.0763874	0.0765299	0.074618	0.0704211	0.0648652	0.0587572	0.0583427	0.0643747	0.0646881	0.0652255	0.065711	0.0560915	0.0530097	0.0569446	0.0589344	0.0573795	0.0536933	0.0508601	0.050605	0.0520094	0.053588	0.0539278
X043_1968_331_m2_g.asd	43	1968	m2	g	0.176565	0.202003	0.176241	0.150577	0.137455	0.133456	0.131339	0.121936	0.100597	0.100445	0.104597	0.0978577	0.0876015	0.0788323	0.0743911	0.0738278	0.0731609	0.0709024	0.067107	0.0673701	0.0690955	0.0651985	0.0643149	0.0637867	0.0589126	0.0577365	0.0556498	0.0491414	0.0481127	0.0463957	0.0419694	0.0447684	0.0488568	0.0498495	0.0423242	0.0419917	0.0466461	0.0428413	0.0371863	0.0344824	0.0385192	0.039504	0.0387632	0.0388546	0.0381917
X043_1968_331_m2_m.asd	43	1968	m2	m	0.147679	0.154525	0.154362	0.141516	0.123398	0.112843	0.113781	0.116181	0.108858	0.0943828	0.0857131	0.0875168	0.0768938	0.0685115	0.0705122	0.0786367	0.0810907	0.0748953	0.0629318	0.0594375	0.0622288	0.0601343	0.0619242	0.0627399	0.0557244	0.0537824	0.0521425	0.0466246	0.0484766	0.0498706	0.0469672	0.0478152	0.0472748	0.0433664	0.0360763	0.0367274	0.0428762	0.0431729	0.0393079	0.0345629	0.0330995	0.0333585	0.0352714	0.0381471	0.0371462
X043_1968_339_m3_c.asd	43	1968	m3	c	0.276029	0.280649	0.269599	0.259217	0.248039	0.228143	0.210715	0.201268	0.199472	0.187832	0.172857	0.161842	0.158793	0.151946	0.138583	0.133479	0.125124	0.114454	0.117249	0.118364	0.115639	0.112712	0.108173	0.102808	0.0983111	0.0986615	0.0973135	0.0900009	0.0886496	0.090635	0.0922273	0.0881582	0.0885066	0.0923315	0.0825406	0.0796894	0.0841497	0.0846704	0.0840703	0.0827088	0.0808222	0.0811159	0.0830704	0.0854374	0.0865323
X043_1968_339_m3_g.asd	43	1968	m3	g	0.206989	0.200428	0.197696	0.196097	0.185385	0.153089	0.153671	0.162105	0.144089	0.128942	0.126774	0.134785	0.117746	0.105789	0.109886	0.100991	0.0895934	0.0823606	0.0871304	0.0902739	0.0887297	0.0842511	0.0841996	0.0858461	0.0838051	0.0781965	0.0718269	0.067466	0.0661906	0.0650091	0.0632131	0.0662416	0.0691863	0.0685613	0.0599493	0.057893	0.0620869	0.0632193	0.0596972	0.0554617	0.0562221	0.0570599	0.0574752	0.0578511	0.0594203
X043_1968_339_m3_m.asd	43	1968	m3	m	0.181657	0.165665	0.149895	0.146844	0.146915	0.131345	0.138253	0.145817	0.127036	0.106854	0.0952297	0.0944073	0.0957691	0.0940788	0.0884233	0.0852337	0.0790987	0.071525	0.0727501	0.0739328	0.0722202	0.0671131	0.0643744	0.0642583	0.0654377	0.0681573	0.0653993	0.0543397	0.0535962	0.0553356	0.0539848	0.0522239	0.0536702	0.0566217	0.0511945	0.0479226	0.0489149	0.0520196	0.0493809	0.045177	0.0470684	0.0484737	0.0484826	0.0475184	0.0473054
X043_1968_347_m4_c.asd	43	1968	m4	c	0.276118	0.276921	0.25676	0.241708	0.230169	0.208283	0.196255	0.193784	0.193241	0.176037	0.158599	0.152895	0.148339	0.141156	0.132044	0.12919	0.125837	0.120142	0.114959	0.108682	0.103666	0.104416	0.103266	0.100028	0.0966225	0.0932498	0.0899485	0.0870011	0.0860862	0.0870827	0.0885219	0.0850193	0.0860558	0.0904949	0.0817592	0.0781693	0.0810253	0.0821279	0.0812756	0.078592	0.0751784	0.077181	0.0808681	0.0820087	0.0825958
X043_1968_347_m4_g.asd	43	1968	m4	g	0.216324	0.217862	0.184563	0.164173	0.158856	0.150965	0.152045	0.155627	0.151884	0.12795	0.110496	0.114817	0.114205	0.107344	0.0974272	0.0938416	0.0896188	0.0843225	0.0848735	0.0850187	0.0830696	0.0792607	0.0755765	0.0728866	0.0717722	0.0722205	0.0728597	0.0719305	0.0653131	0.0623366	0.0661345	0.0638718	0.0627445	0.0634038	0.0569639	0.0573168	0.062989	0.0632154	0.059877	0.0564199	0.0569836	0.0596387	0.0611098	0.0594334	0.0597974
X043_1968_347_m4_m.asd	43	1968	m4	m	0.197869	0.197214	0.183682	0.16986	0.164886	0.175393	0.164159	0.145993	0.140744	0.125963	0.111855	0.106958	0.108788	0.102579	0.0868815	0.0854982	0.0840862	0.0798002	0.0805523	0.083845	0.0851391	0.0780988	0.0724042	0.0710144	0.0742011	0.0720969	0.0660191	0.0597971	0.0597416	0.0605314	0.0585223	0.0541185	0.0550126	0.06029	0.0569427	0.0572979	0.0604796	0.0579546	0.054876	0.0525887	0.051478	0.0510113	0.0517179	0.0536263	0.0533671
X043_1968_655_b1_c.asd	43	1968	b1	c	0.190912	0.175864	0.181807	0.171324	0.151214	0.144342	0.144156	0.144776	0.140393	0.125461	0.114818	0.114921	0.0992686	0.0904853	0.0966466	0.0962876	0.0925427	0.0869171	0.0801041	0.073275	0.0688154	0.069855	0.073912	0.0745474	0.0660693	0.0666884	0.065248	0.0531998	0.0527679	0.0569796	0.0591057	0.0564729	0.0552106	0.0554406	0.0483163	0.0474839	0.0521209	0.0527849	0.0491967	0.0458295	0.0483456	0.0482436	0.047448	0.0485052	0.0480549
X043_1968_655_b1_g.asd	43	1968	b1	g	0.169041	0.127854	0.111723	0.100053	0.0957588	0.107411	0.109264	0.103366	0.0967297	0.0805719	0.068598	0.0689902	0.0697365	0.0728083	0.076328	0.0690692	0.0588042	0.0515672	0.0558103	0.0598675	0.0604086	0.0577377	0.0491484	0.0429809	0.0487286	0.048953	0.046921	0.0466883	0.039056	0.0368039	0.0442276	0.0435639	0.0437645	0.0454802	0.0372658	0.0361127	0.0412446	0.0413146	0.0380328	0.0343502	0.0339508	0.0357276	0.037846	0.0387575	0.0388368
X043_1968_655_b1_m.asd	43	1968	b1	m	0.142726	0.116028	0.115345	0.114253	0.109614	0.106483	0.108888	0.111122	0.105763	0.0850193	0.065416	0.0585558	0.0575795	0.0627542	0.0688495	0.0570246	0.0467815	0.0445328	0.0478762	0.0485463	0.0458672	0.0432157	0.040013	0.0404021	0.0482151	0.0497507	0.0456247	0.0396548	0.0382266	0.0373279	0.0351417	0.0363645	0.0395629	0.0417283	0.0358609	0.0332008	0.0338481	0.0313276	0.0277295	0.0265278	0.0310197	0.0316057	0.0313301	0.0333951	0.0303187
X043_1968_661_b2_c.asd	43	1968	b2	c	0.219907	0.206305	0.202174	0.190595	0.180199	0.187761	0.173311	0.152222	0.145065	0.129704	0.121648	0.127574	0.114063	0.104818	0.108918	0.105049	0.0968577	0.0873137	0.0804023	0.076554	0.0767068	0.0818634	0.0798851	0.0752101	0.0758866	0.0726239	0.0672251	0.0626972	0.0590957	0.0588551	0.0621875	0.0644527	0.0660792	0.0654785	0.0561819	0.054227	0.059022	0.0599023	0.0563486	0.0515754	0.050354	0.0512116	0.0531553	0.0550923	0.0552781
X043_1968_661_b2_g.asd	43	1968	b2	g	0.173483	0.154188	0.145123	0.139056	0.130495	0.113392	0.119593	0.129873	0.119154	0.0942119	0.0846544	0.101028	0.0924138	0.0801779	0.0768312	0.0734531	0.0738424	0.0744302	0.0609322	0.0565233	0.0610382	0.0628707	0.0624447	0.0598548	0.055768	0.0526908	0.0502499	0.0479787	0.0470977	0.0496509	0.0538166	0.0473984	0.045065	0.048388	0.0414341	0.0401173	0.0444336	0.0453827	0.0419195	0.038008	0.0391471	0.0399252	0.0411206	0.0436392	0.0440675
X043_1968_661_b2_m.asd	43	1968	b2	m	0.133796	0.134008	0.128745	0.137074	0.142389	0.115774	0.0999275	0.0979862	0.10092	0.0893808	0.080073	0.0832417	0.0763947	0.072662	0.0756243	0.0677937	0.0596441	0.0554206	0.0563152	0.0547959	0.0512121	0.0499873	0.0506569	0.051238	0.0495839	0.0493919	0.0454968	0.0357723	0.0369518	0.0393523	0.0372019	0.0368423	0.0391628	0.0408215	0.0296914	0.0290987	0.0371772	0.0367276	0.0331962	0.0301462	0.0307869	0.0309162	0.0304779	0.030233	0.0315016
X043_1968_667_b3_c.asd	43	1968	b3	c	0.193437	0.188145	0.161946	0.148015	0.150811	0.162016	0.159125	0.1467	0.134734	0.127408	0.118903	0.104952	0.0887483	0.0818282	0.0856947	0.0823133	0.0789183	0.0769044	0.0724124	0.070274	0.0684593	0.061398	0.0613192	0.0648166	0.0646047	0.0615326	0.0591551	0.0589563	0.0499542	0.0449167	0.0492217	0.0483029	0.048811	0.0512847	0.0481954	0.0453517	0.0442872	0.0445487	0.0423765	0.0399729	0.0411154	0.040574	0.0400938	0.0415803	0.0419831
X043_1968_667_b3_g.asd	43	1968	b3	g	0.177926	0.152927	0.135369	0.144195	0.158999	0.144466	0.14622	0.145144	0.116858	0.100214	0.0982068	0.104311	0.101622	0.0947077	0.0875969	0.0808456	0.0775395	0.0774043	0.0774073	0.0768666	0.0730862	0.0623639	0.057516	0.0593415	0.0644388	0.0623069	0.0556725	0.0496382	0.0492335	0.0506999	0.0514186	0.0527395	0.0541683	0.0536057	0.0443359	0.0436489	0.0501487	0.0509511	0.0485853	0.0454648	0.0442619	0.0417423	0.0405245	0.0425815	0.0421695
X044_1965_III_t1_m.asd	44	1965	t1	m	0.176489	0.176296	0.117045	0.101319	0.119141	0.113609	0.0965063	0.0893493	0.106472	0.0964181	0.0796983	0.0768784	0.0809924	0.0820462	0.076242	0.069551	0.0578185	0.0458912	0.0524188	0.0538044	0.0503712	0.0535072	0.0520573	0.0469192	0.0421314	0.0362989	0.0349088	0.0405098	0.0406207	0.0352364	0.0275006	0.0258552	0.0286543	0.0332312	0.0355482	0.0333377	0.0288135	0.0276715	0.0257401	0.0235383	0.0228376	0.0227768	0.0234679	0.0247083	0.0242848
X044_1965_001_t2_c.asd	44	1965	t2	c	0.180831	0.225351	0.201901	0.171917	0.151582	0.141324	0.148473	0.157278	0.149927	0.121808	0.098007	0.0957578	0.0954173	0.0940233	0.0899299	0.080423	0.0725501	0.0690682	0.0708552	0.0658757	0.0593266	0.065461	0.0650862	0.060159	0.0578619	0.0529692	0.0516338	0.0570616	0.0534875	0.0460057	0.0402945	0.0408629	0.0453526	0.049398	0.044073	0.0401631	0.0393919	0.038917	0.0373305	0.0349806	0.0329659	0.031703	0.0316979	0.0326566	0.0303739
X044_1965_001_t2_g.asd	44	1965	t2	g	0.135858	0.176389	0.140642	0.12432	0.127567	0.114175	0.0981732	0.0935632	0.10669	0.0931875	0.0749893	0.0723735	0.0742054	0.0733331	0.0683412	0.067723	0.0625861	0.0538162	0.0542936	0.0504823	0.0458215	0.051957	0.0498313	0.041664	0.0356398	0.0332099	0.0351865	0.0402027	0.0401233	0.0376869	0.0350529	0.0307898	0.0302678	0.0331999	0.031962	0.0301175	0.0286313	0.0275342	0.0265272	0.0260158	0.0264536	0.0259393	0.0244658	0.0225633	0.0214581
X044_1965_001_t2_m.asd	44	1965	t2	m	0.135412	0.149196	0.121084	0.100455	0.0992272	0.113415	0.104564	0.0892513	0.0896336	0.0746535	0.0596874	0.0589133	0.0658213	0.0717451	0.0706887	0.0571252	0.044206	0.0386024	0.0445907	0.0475458	0.0454472	0.042141	0.0413299	0.0407801	0.0366514	0.0272966	0.025199	0.0369177	0.0365455	0.0309315	0.0264036	0.0234861	0.0225289	0.0235096	0.0264178	0.0280377	0.0280566	0.0279224	0.0241307	0.0202054	0.0213188	0.0218263	0.0208837	0.0187836	0.0167064
X044_1965_009_t3_c.asd	44	1965	t3	c	0.204452	0.208895	0.1762	0.157433	0.159411	0.170079	0.15589	0.134731	0.129645	0.114175	0.0993292	0.0951189	0.0933435	0.0910977	0.0880392	0.0896173	0.0801513	0.0631199	0.0655627	0.0666073	0.0647037	0.0665042	0.0654488	0.059991	0.0510605	0.0496577	0.0508131	0.0493132	0.0516602	0.0501214	0.0424029	0.0402565	0.041	0.0422488	0.041481	0.0398602	0.0381592	0.0372812	0.0361028	0.0352538	0.0357275	0.0360319	0.0342998	0.0298841	0.0276077
X044_1965_009_t3_g.asd	44	1965	t3	g	0.153551	0.189033	0.149648	0.118628	0.108009	0.102325	0.0987883	0.0987664	0.102512	0.0920742	0.0824825	0.0839379	0.07553	0.0753524	0.0856776	0.0783345	0.0629136	0.0480038	0.0455491	0.0505518	0.0554237	0.0500786	0.0483644	0.0490629	0.0468467	0.0373949	0.0332508	0.041973	0.0393255	0.033777	0.0317085	0.0301204	0.0307116	0.0328784	0.0329099	0.0324594	0.0324306	0.0337588	0.0309937	0.0269343	0.0265902	0.02471	0.0228677	0.022991	0.0236978
X044_1965_009_t3_m.asd	44	1965	t3	m	0.119022	0.14954	0.150344	0.129727	0.107803	0.110811	0.100451	0.0882624	0.0908609	0.0850992	0.0776646	0.0754083	0.0739419	0.0701754	0.0643014	0.0634486	0.0562103	0.0451994	0.05056	0.0546215	0.0529576	0.0463042	0.0437059	0.0441844	0.0436336	0.038407	0.0336534	0.0336402	0.0323099	0.0296888	0.0277159	0.0332905	0.0352932	0.0308871	0.0262087	0.025572	0.0285265	0.0314749	0.0291354	0.0250514	0.0252883	0.0243554	0.0224727	0.0207253	0.0193116
X044_1965_091_m1_c.asd	44	1965	m1	c	0.188384	0.202309	0.197038	0.188752	0.180303	0.170431	0.14805	0.13556	0.150554	0.132562	0.109445	0.105944	0.10009	0.0963331	0.0958972	0.0940134	0.0812059	0.063044	0.0652134	0.0686502	0.067894	0.0625087	0.0606331	0.0597663	0.0550508	0.0509548	0.0504445	0.0539281	0.0529991	0.0488185	0.043619	0.0402297	0.0409925	0.0439539	0.0407943	0.0380365	0.0374827	0.0390133	0.0380067	0.0355495	0.0344683	0.0326339	0.0315243	0.0320566	0.0294626
X044_1965_091_m1_g.asd	44	1965	m1	g	0.165983	0.164205	0.138253	0.118322	0.1127	0.119198	0.116965	0.108967	0.102014	0.0844281	0.0720492	0.0754111	0.0786027	0.0768779	0.0699723	0.0641092	0.0545425	0.0445273	0.0490777	0.0484481	0.0448342	0.0508984	0.0486857	0.0421722	0.0404204	0.0341051	0.0339074	0.0457383	0.0441364	0.0370977	0.0321426	0.0317096	0.0323074	0.0326466	0.0346394	0.0324301	0.027621	0.0266994	0.0246893	0.0229444	0.0242662	0.0245736	0.0235436	0.0217311	0.0204108
X044_1965_091_m1_m.asd	44	1965	m1	m	0.137221	0.144347	0.139953	0.118379	0.0965449	0.100263	0.0946589	0.0900459	0.0990221	0.0781792	0.0569552	0.0590285	0.0611958	0.063552	0.0650237	0.0597841	0.0475826	0.0345695	0.0372188	0.044936	0.0510972	0.049775	0.0426455	0.0354468	0.0343054	0.0303276	0.0301061	0.0376788	0.0374223	0.0313825	0.0240873	0.0238059	0.0254943	0.0266068	0.0273554	0.0268694	0.0253945	0.0239132	0.0232446	0.0225858	0.0208411	0.0214235	0.0217607	0.0193326	0.0161068
X044_1965_097_m2_c.asd	44	1965	m2	c	0.172703	0.165038	0.155285	0.13472	0.120056	0.136162	0.133755	0.121024	0.115456	0.104167	0.0915486	0.0845051	0.0942944	0.0952128	0.0803115	0.0775347	0.0659149	0.0488938	0.0601758	0.0645956	0.0605648	0.0614271	0.0593944	0.0536437	0.0459171	0.0450049	0.0480006	0.0499915	0.0468917	0.0407031	0.0347153	0.034895	0.0362538	0.0366766	0.037552	0.0358602	0.0333441	0.0350954	0.0331624	0.0292949	0.0281031	0.0280572	0.0281519	0.0276693	0.0270337
X044_1965_097_m2_g.asd	44	1965	m2	g	0.173076	0.206919	0.150063	0.12598	0.136605	0.135478	0.117215	0.104394	0.116105	0.102043	0.0784122	0.0659476	0.0746862	0.0821555	0.0787875	0.0777376	0.0701247	0.05831	0.0583501	0.0602701	0.0603598	0.0569366	0.0547187	0.0528398	0.0491428	0.0441146	0.0435611	0.04953	0.0452385	0.038421	0.0350316	0.033679	0.034729	0.037179	0.0384479	0.036651	0.0330029	0.0310784	0.0277664	0.0251767	0.0265509	0.0277899	0.0278117	0.0263104	0.0233155
X044_1965_097_m2_m.asd	44	1965	m2	m	0.157404	0.183529	0.160278	0.132293	0.115923	0.11682	0.107119	0.0966778	0.099103	0.0969973	0.0846963	0.0659831	0.0709499	0.0745665	0.0661412	0.0614524	0.0571713	0.0523829	0.0478598	0.0497266	0.0540838	0.0517616	0.050286	0.0496045	0.0476351	0.0410993	0.0374665	0.0414737	0.039532	0.0343411	0.0297842	0.0307057	0.0325591	0.0326522	0.0294954	0.0279006	0.0276909	0.0257065	0.0258283	0.0262613	0.0239629	0.0247946	0.0253796	0.0223416	0.0194171
X044_1965_103_m3_c.asd	44	1965	m3	c	0.193707	0.209216	0.181948	0.160143	0.152991	0.15385	0.145731	0.138598	0.143245	0.133588	0.115693	0.0991807	0.0893716	0.0877878	0.0919222	0.0945192	0.0836783	0.0646109	0.0643944	0.0652998	0.0657419	0.0708209	0.0668441	0.0591713	0.0576061	0.0539692	0.0522078	0.054855	0.0501884	0.045901	0.0458779	0.0419396	0.0407949	0.0431542	0.0421097	0.0417564	0.0410887	0.036103	0.0333561	0.0328287	0.0324717	0.033042	0.0330367	0.0312033	0.0285704
X044_1965_103_m3_g.asd	44	1965	m3	g	0.153381	0.180412	0.16372	0.135844	0.117074	0.123223	0.114247	0.103392	0.10905	0.102707	0.089994	0.0800315	0.0789893	0.0810526	0.0810172	0.0743646	0.0618884	0.0474262	0.0398048	0.0398371	0.0456784	0.0537995	0.0547661	0.0501734	0.0451629	0.0411232	0.0404477	0.0431272	0.0391359	0.0343049	0.032905	0.0340824	0.0342607	0.0331325	0.0348804	0.0350348	0.0333283	0.0318101	0.0294926	0.0275148	0.0274874	0.0285609	0.0284193	0.0255917	0.0231867
X044_1965_103_m3_m.asd	44	1965	m3	m	0.14541	0.170459	0.132564	0.0975702	0.0897315	0.115402	0.113876	0.0990435	0.0962965	0.0826473	0.0711365	0.0714627	0.0687495	0.0648633	0.0618825	0.0626634	0.0574576	0.0465253	0.0408481	0.0404524	0.0443177	0.0504707	0.0458348	0.0393682	0.0441357	0.0392501	0.0330535	0.0345691	0.0364309	0.0330336	0.0247601	0.0263223	0.0262135	0.0226199	0.0264478	0.0282128	0.0271532	0.0271551	0.0248947	0.0214158	0.0192151	0.0210546	0.0220568	0.0185148	0.0187332
X044_1965_113_m4_c.asd	44	1965	m4	c	0.178133	0.192905	0.160656	0.144277	0.14428	0.136461	0.12902	0.126275	0.128702	0.114769	0.095379	0.0828443	0.0793738	0.0819881	0.0854944	0.0793504	0.070304	0.0622938	0.0580812	0.0587328	0.0624905	0.0660759	0.0597393	0.0499919	0.047059	0.0404213	0.037973	0.0452427	0.0476588	0.0434541	0.0354019	0.0352354	0.0368935	0.037518	0.0377115	0.037625	0.0366349	0.0334763	0.0320084	0.0314958	0.0298409	0.0278938	0.0266978	0.026766	0.0261145
X044_1965_113_m4_g.asd	44	1965	m4	g	0.141896	0.168491	0.139111	0.123187	0.126446	0.130471	0.119679	0.108025	0.109643	0.0876624	0.0736117	0.0870106	0.0809384	0.0758716	0.0793315	0.0721297	0.0601306	0.0493686	0.0501549	0.0496419	0.0474612	0.0489665	0.047688	0.0450311	0.0441677	0.0412308	0.0397017	0.0420286	0.0419644	0.0397508	0.0365501	0.0344017	0.0342528	0.0357743	0.0377353	0.0344099	0.0288287	0.0302335	0.0283557	0.0250118	0.025206	0.0232874	0.0215034	0.0221679	0.0215473
X044_1965_113_m4_m.asd	44	1965	m4	m	0.135969	0.155869	0.137047	0.125187	0.123472	0.118812	0.0943598	0.07714	0.0911348	0.0747956	0.0609617	0.073163	0.0664575	0.0597246	0.0610571	0.0561215	0.0507798	0.0485476	0.0530869	0.0548624	0.0522696	0.0472934	0.0412183	0.0384057	0.0424002	0.0375463	0.0325584	0.035522	0.0350498	0.0309922	0.0260874	0.0289656	0.0319325	0.0318071	0.0301856	0.0281461	0.0268904	0.0280088	0.0258774	0.0227221	0.0229215	0.0225067	0.021484	0.0203813	0.0185267
X044_1965_193_b1_c.asd	44	1965	b1	c	0.177603	0.199115	0.181992	0.162675	0.154753	0.16278	0.142554	0.121882	0.131798	0.114602	0.0939893	0.0912648	0.0865247	0.0852922	0.0881463	0.0850285	0.0785889	0.0723912	0.073901	0.0700193	0.0639099	0.0667915	0.0597604	0.051177	0.0547555	0.0511423	0.0481279	0.0525943	0.0491073	0.043175	0.0393386	0.037127	0.0358171	0.0361858	0.04257	0.0424006	0.0373934	0.0382099	0.0355048	0.0311131	0.0300092	0.0312618	0.0316737	0.0290613	0.0279308
X044_1965_193_b1_g.asd	44	1965	b1	g	0.138007	0.160557	0.131619	0.10485	0.101914	0.130766	0.118502	0.0934627	0.0964977	0.09168	0.0850882	0.0827342	0.071948	0.0668066	0.0695362	0.0593979	0.0485529	0.0443804	0.0548386	0.0564339	0.0504976	0.0503914	0.0475373	0.0436297	0.0423903	0.038238	0.0363635	0.0404735	0.0420712	0.0391159	0.0325087	0.0281485	0.0290743	0.0328938	0.0291376	0.0266451	0.026664	0.0267049	0.0264931	0.0258974	0.0250231	0.0251897	0.0242131	0.0208529	0.0214243
X044_1965_193_b1_m.asd	44	1965	b1	m	0.147694	0.179134	0.149975	0.12127	0.109148	0.112571	0.104743	0.0958989	0.0992267	0.0879757	0.0735978	0.0679736	0.0703873	0.0666163	0.0556567	0.0626732	0.064803	0.0573477	0.0525476	0.05137	0.0524667	0.0527259	0.0473774	0.0418907	0.0434508	0.0394485	0.0373676	0.0428561	0.040643	0.0352965	0.031013	0.0282919	0.0278547	0.0288619	0.028052	0.0289373	0.0306493	0.0296959	0.0260234	0.022557	0.0229182	0.023617	0.0239251	0.0234859	0.0207865
X044_1965_201_b2_c.asd	44	1965	b2	c	0.214205	0.242835	0.19249	0.164143	0.166512	0.171064	0.164532	0.150437	0.136449	0.123878	0.112343	0.103051	0.102328	0.105088	0.105821	0.0964676	0.086743	0.0793186	0.0695622	0.072807	0.0802961	0.070865	0.0633869	0.0613317	0.0633467	0.0591394	0.0556915	0.0586961	0.0563469	0.049807	0.0428643	0.0443878	0.0463208	0.0457994	0.0460081	0.045504	0.0437987	0.0407572	0.0380981	0.0358636	0.0336942	0.0336471	0.0336904	0.0319416	0.03045
X044_1965_201_b2_g.asd	44	1965	b2	g	0.16155	0.179001	0.149392	0.110822	0.0922525	0.116602	0.107418	0.0908175	0.103442	0.0896763	0.0718068	0.0685329	0.0518915	0.0508568	0.0694968	0.0644964	0.0546752	0.0476515	0.0424289	0.0428568	0.0475295	0.0524888	0.0487951	0.0412543	0.0382813	0.0357116	0.0361392	0.0408055	0.0429691	0.0388045	0.0299709	0.0310597	0.0327649	0.0315752	0.0304774	0.0293817	0.0281957	0.0267298	0.0249052	0.0234308	0.0232425	0.0244736	0.0256764	0.0254168	0.0232223
X044_1965_201_b2_m.asd	44	1965	b2	m	0.138113	0.163734	0.13163	0.111847	0.109528	0.104088	0.08269	0.0695109	0.0857126	0.0775269	0.0684694	0.0759465	0.0651604	0.0548626	0.0541766	0.0550468	0.0518014	0.044552	0.0391904	0.0415806	0.0469588	0.044645	0.0435678	0.042274	0.0371515	0.0302738	0.0286276	0.0348883	0.0307041	0.0261095	0.0267798	0.0240462	0.0238494	0.0264101	0.0243668	0.0227709	0.0231638	0.0257658	0.0251141	0.0222985	0.0204654	0.0176257	0.0165677	0.0189762	0.0179384
X044_1965_205_b3_c.asd	44	1965	b3	c	0.206838	0.255739	0.209147	0.171152	0.159838	0.159327	0.143999	0.130822	0.137626	0.118518	0.098156	0.0969345	0.0917705	0.0928849	0.100364	0.0927461	0.0829486	0.0751394	0.0657752	0.0622964	0.0644901	0.0686726	0.0645552	0.0575787	0.0566666	0.049957	0.046019	0.0515728	0.0533016	0.0499728	0.0434776	0.0411005	0.040175	0.0391941	0.0374334	0.0384513	0.0407752	0.0396462	0.0372122	0.0340372	0.0305718	0.0292967	0.0306075	0.0333616	0.0311743
X044_1965_205_b3_g.asd	44	1965	b3	g	0.174789	0.191212	0.177609	0.164457	0.153748	0.137327	0.119423	0.113733	0.127281	0.113896	0.0897809	0.0760381	0.0860168	0.0928402	0.0851254	0.0775743	0.069072	0.0615327	0.0614718	0.0636393	0.0643715	0.0602051	0.0568952	0.0545987	0.0518407	0.0455764	0.0424787	0.0466192	0.0446756	0.0419734	0.0415515	0.038016	0.0363237	0.0373467	0.0369543	0.0368022	0.0371376	0.0377221	0.0343926	0.029907	0.0290641	0.0301487	0.030636	0.0286965	0.0258846
X044_1965_205_b3_m.asd	44	1965	b3	m	0.108685	0.133725	0.101514	0.0786278	0.0786603	0.0942303	0.0872098	0.0710764	0.0671604	0.0653407	0.062026	0.0565551	0.0558258	0.0507429	0.0407172	0.0431897	0.0398263	0.0305017	0.0358386	0.0371889	0.03453	0.0361078	0.0354131	0.0319575	0.0272565	0.0254687	0.0273219	0.031282	0.0303799	0.0243953	0.0165969	0.0178234	0.0226484	0.0264243	0.0240004	0.020206	0.0184597	0.0224964	0.0224805	0.0197649	0.0191278	0.0190488	0.0183602	0.0164853	0.0154725
X044_1965_III_t1_c.asd	44	1965	t1	c	0.187393	0.211045	0.183896	0.164621	0.156804	0.142773	0.130424	0.123417	0.122217	0.113867	0.102755	0.0945359	0.0902941	0.0893496	0.09031	0.0917766	0.0856952	0.0738627	0.0702626	0.065087	0.0606402	0.0648409	0.0638011	0.0602543	0.0605483	0.054642	0.0497417	0.0514652	0.0461298	0.042562	0.0447408	0.0420444	0.0397735	0.0393936	0.0374933	0.0377292	0.0397601	0.0410096	0.0385034	0.0342225	0.0318352	0.0315344	0.0301177	0.0258305	0.0270299
X044_1965_III_t1_g.asd	44	1965	t1	g	0.143627	0.177246	0.14748	0.132612	0.134217	0.124322	0.105823	0.0971436	0.111266	0.103652	0.0912959	0.0888529	0.0753275	0.0705757	0.0786372	0.0741494	0.0651048	0.0563185	0.0516619	0.0510423	0.0528354	0.054437	0.0498253	0.0440911	0.0445029	0.0407674	0.0380381	0.0404433	0.0371708	0.0323437	0.0300165	0.0330483	0.0347491	0.0329937	0.0306678	0.0287386	0.0280696	0.0296053	0.0294752	0.0276462	0.0255309	0.025315	0.0252623	0.0235166	0.0206854
X045_1975_005_t1_c.asd	45	1975	t1	c	0.326946	0.290068	0.295233	0.27407	0.240385	0.240516	0.224348	0.202747	0.195864	0.182147	0.17284	0.174043	0.159616	0.146964	0.144366	0.142318	0.137749	0.130159	0.120148	0.118681	0.12104	0.113758	0.110727	0.106165	0.0915147	0.0928168	0.0979037	0.093467	0.0870025	0.0855295	0.0902497	0.0905374	0.0876879	0.0837874	0.0825083	0.0820675	0.0812568	0.0787579	0.0783962	0.0802921	0.0829805	0.0813083	0.0784722	0.0782787	0.0800097
X045_1975_005_t1_g.asd	45	1975	t1	g	0.275551	0.267641	0.25018	0.242077	0.241126	0.235792	0.218867	0.200919	0.193886	0.176201	0.159741	0.154952	0.154088	0.14681	0.132553	0.126556	0.128102	0.130661	0.117682	0.111092	0.108619	0.0959552	0.0949197	0.0968466	0.0874045	0.0874784	0.0918551	0.0925769	0.0880795	0.0813106	0.0754237	0.0743652	0.0755564	0.076683	0.0747175	0.0746972	0.076244	0.0758251	0.0733222	0.0708162	0.0708263	0.0686651	0.0661728	0.0656147	0.0656799
X045_1975_005_t1_m.asd	45	1975	t1	m	0.285151	0.276756	0.285603	0.268655	0.239241	0.235004	0.215044	0.195405	0.198038	0.184445	0.173372	0.176482	0.155912	0.137686	0.134894	0.136556	0.132188	0.12069	0.108746	0.107356	0.109848	0.0991553	0.0991541	0.101155	0.0904765	0.0893467	0.0913041	0.0887024	0.090301	0.0892399	0.0827431	0.0783053	0.0775184	0.0793717	0.0793288	0.0792138	0.0786139	0.0758825	0.0751776	0.0761949	0.0769874	0.074164	0.0713264	0.0719521	0.0728349
X045_1975_009_t2_c.asd	45	1975	t2	c	0.350281	0.341941	0.320643	0.287002	0.258553	0.2599	0.2378	0.213823	0.218204	0.207875	0.193115	0.186534	0.186273	0.179842	0.164938	0.157157	0.147352	0.135572	0.130504	0.129483	0.130257	0.130093	0.125581	0.117012	0.106386	0.106368	0.110006	0.109029	0.103577	0.0980425	0.0958966	0.100553	0.100059	0.0934661	0.0939427	0.095004	0.09553	0.096864	0.0959598	0.0939843	0.093277	0.0915179	0.0904427	0.0917531	0.0939871
X045_1975_009_t2_g.asd	45	1975	t2	g	0.302008	0.304256	0.312022	0.294747	0.265559	0.25736	0.229991	0.200388	0.19291	0.175888	0.166408	0.17443	0.16813	0.151989	0.134686	0.13152	0.125814	0.115604	0.112968	0.114226	0.115129	0.110049	0.107347	0.102886	0.0909301	0.091665	0.0953977	0.0921342	0.0928343	0.0893258	0.0804368	0.0850934	0.0863632	0.0803167	0.0785309	0.0789877	0.0799288	0.0788816	0.0774302	0.0761493	0.0753126	0.0740509	0.0724034	0.0709487	0.0720533
X045_1975_009_t2_m.asd	45	1975	t2	m	0.302098	0.277369	0.292296	0.277976	0.246472	0.243574	0.237343	0.221381	0.197044	0.173598	0.160752	0.162066	0.163436	0.15372	0.134907	0.131421	0.133664	0.134171	0.123318	0.120601	0.121856	0.11069	0.106136	0.10334	0.0928467	0.0930618	0.0962801	0.0942447	0.0956023	0.0935659	0.0865414	0.0873899	0.0862505	0.0815359	0.0821774	0.0834888	0.0835343	0.0812719	0.0790975	0.0773452	0.0757506	0.074561	0.0738777	0.0740641	0.077641
X045_1975_015_t3_c.asd	45	1975	t3	c	0.305152	0.310107	0.30529	0.284365	0.257286	0.243305	0.22672	0.212167	0.207134	0.196907	0.186355	0.179103	0.16276	0.148166	0.142379	0.147674	0.142387	0.125783	0.117727	0.11614	0.115273	0.105604	0.106131	0.108567	0.0994832	0.0960497	0.0948013	0.091053	0.0909458	0.0898096	0.0857291	0.0846101	0.0821374	0.078209	0.0783032	0.0793723	0.0803221	0.0808315	0.0796835	0.0786294	0.0799185	0.0777731	0.0748327	0.0746768	0.0790099
X045_1975_015_t3_g.asd	45	1975	t3	g	0.288217	0.26679	0.263643	0.23338	0.200682	0.218275	0.21379	0.194124	0.180807	0.166964	0.156152	0.151021	0.146517	0.141256	0.135458	0.131812	0.125175	0.116064	0.110447	0.107734	0.104525	0.0951347	0.0953168	0.0953179	0.0813398	0.0789268	0.0808695	0.0778146	0.0750312	0.0745071	0.0757612	0.0729765	0.0707906	0.0699047	0.0653465	0.0652017	0.0679061	0.0660314	0.0616322	0.0588964	0.0620115	0.0607785	0.0572556	0.0553236	0.0568039
X045_1975_015_t3_m.asd	45	1975	t3	m	0.27727	0.268984	0.25226	0.22397	0.20287	0.21624	0.204963	0.184066	0.17924	0.160516	0.149465	0.158196	0.147227	0.135341	0.132372	0.130398	0.120981	0.106123	0.097702	0.101879	0.108203	0.0957895	0.0923897	0.0901799	0.0752808	0.0842619	0.092583	0.0791682	0.0783851	0.0767447	0.0681313	0.0711232	0.0713386	0.066034	0.0670311	0.0687991	0.0681649	0.0621353	0.0598886	0.060613	0.0602542	0.0573534	0.0542563	0.0532997	0.0527411
X045_1975_089_m1_c.asd	45	1975	m1	c	0.268942	0.253831	0.267958	0.250036	0.219931	0.231243	0.207308	0.177794	0.183844	0.162162	0.147065	0.161896	0.157631	0.141325	0.124803	0.127767	0.125119	0.112955	0.107199	0.106941	0.106367	0.0955618	0.093478	0.0930542	0.082556	0.085035	0.089027	0.0834553	0.0828097	0.0805637	0.0743235	0.074502	0.0741707	0.0719086	0.0739428	0.0710516	0.0652436	0.065535	0.0642033	0.0632152	0.0666259	0.0659597	0.0626887	0.0601306	0.0615584
X045_1975_089_m1_g.asd	45	1975	m1	g	0.287633	0.273946	0.291426	0.267451	0.228459	0.241638	0.217934	0.183917	0.182382	0.175229	0.164321	0.155483	0.149273	0.140893	0.13156	0.135961	0.130097	0.11302	0.106368	0.106526	0.107969	0.102331	0.101298	0.0982704	0.084096	0.0813908	0.083103	0.0806477	0.0822425	0.0807022	0.0739992	0.0739309	0.0737902	0.0712707	0.0691215	0.0667529	0.0648661	0.065028	0.0639136	0.0624304	0.0625213	0.0601186	0.0578636	0.0585207	0.0601731
X045_1975_089_m1_m.asd	45	1975	m1	m	0.304124	0.290485	0.287512	0.274217	0.255457	0.247258	0.229384	0.208316	0.195168	0.177465	0.166619	0.169196	0.167631	0.157107	0.14092	0.135989	0.131493	0.123597	0.11208	0.113925	0.120581	0.109381	0.100746	0.0959605	0.0914769	0.0944654	0.0956555	0.0884951	0.0886365	0.0883392	0.0832881	0.0796298	0.0767922	0.0752524	0.0783275	0.0742657	0.0668134	0.0698713	0.069649	0.0667522	0.0657666	0.0629296	0.0601343	0.0597105	0.0620445
X045_1975_095_m2_c.asd	45	1975	m2	c	0.381308	0.370622	0.354034	0.335694	0.31702	0.299403	0.275589	0.253163	0.242634	0.23673	0.228484	0.214742	0.199075	0.189554	0.187753	0.183398	0.178252	0.170988	0.153948	0.15209	0.157817	0.146154	0.139765	0.135199	0.123701	0.122288	0.124581	0.122653	0.118234	0.116455	0.118856	0.119335	0.117709	0.114997	0.113686	0.115819	0.118261	0.11393	0.112013	0.11313	0.115087	0.11578	0.114161	0.111159	0.116262
X045_1975_095_m2_g.asd	45	1975	m2	g	0.325403	0.316345	0.304013	0.28206	0.2639	0.270892	0.253853	0.222769	0.199361	0.175515	0.170416	0.187796	0.170157	0.154062	0.155623	0.149813	0.143395	0.137121	0.123647	0.123743	0.130026	0.12006	0.114799	0.111336	0.10218	0.106768	0.112174	0.106186	0.100439	0.0943819	0.0887803	0.0909489	0.0927692	0.0917839	0.0922114	0.0927752	0.0924852	0.0901133	0.0882796	0.0892374	0.0941508	0.0916533	0.0862327	0.084002	0.084512
X045_1975_095_m2_m.asd	45	1975	m2	m	0.340747	0.322555	0.306131	0.287186	0.265542	0.242675	0.219016	0.203285	0.203065	0.188606	0.175003	0.174722	0.17301	0.167357	0.157342	0.142483	0.134127	0.132209	0.123617	0.118663	0.11692	0.112993	0.109824	0.106309	0.100706	0.0986575	0.0986327	0.098138	0.0968092	0.0932004	0.0879203	0.0867208	0.0857567	0.0846107	0.0881121	0.0876874	0.0837801	0.0821925	0.0814806	0.0807756	0.07932	0.0781946	0.077256	0.0763926	0.0768224
X045_1975_101_m3_c.asd	45	1975	m3	c	0.324614	0.290578	0.311253	0.30154	0.265309	0.243885	0.233351	0.225894	0.215023	0.208019	0.201041	0.190487	0.173248	0.159915	0.155413	0.15423	0.156448	0.15654	0.139438	0.129703	0.126093	0.114456	0.109797	0.110076	0.109053	0.109714	0.107694	0.100758	0.0999281	0.100545	0.0994981	0.0996117	0.0980536	0.0946462	0.0923489	0.0917161	0.092936	0.0959372	0.0966678	0.0955843	0.09461	0.0927938	0.0919584	0.0936422	0.096488
X045_1975_101_m3_g.asd	45	1975	m3	g	0.322751	0.276	0.275647	0.26393	0.242637	0.235026	0.213888	0.194596	0.19582	0.177278	0.163087	0.168735	0.152683	0.142592	0.147951	0.142373	0.130462	0.117413	0.10969	0.110892	0.11362	0.103513	0.099979	0.099474	0.0934485	0.0928429	0.0933108	0.0902241	0.0885413	0.0865421	0.0832642	0.0801386	0.078383	0.0788246	0.0827514	0.0847383	0.0831157	0.0780751	0.075473	0.0754618	0.076019	0.073526	0.0707141	0.0705889	0.071818
X045_1975_101_m3_m.asd	45	1975	m3	m	0.309827	0.296801	0.297947	0.284341	0.262548	0.254446	0.230641	0.20693	0.204253	0.193953	0.18354	0.179259	0.165385	0.152741	0.14628	0.137671	0.135695	0.137708	0.12745	0.118239	0.113703	0.113578	0.115344	0.112479	0.0995299	0.0960103	0.0949279	0.0886011	0.0868966	0.0870553	0.0865729	0.0851931	0.0828867	0.0806661	0.0814908	0.0818521	0.0809892	0.0795394	0.0780891	0.0776048	0.0786978	0.0756241	0.0720013	0.0718377	0.0729478
X045_1975_107_m4_c.asd	45	1975	m4	c	0.289862	0.297403	0.27155	0.246122	0.230413	0.225374	0.221434	0.209648	0.185426	0.163476	0.152385	0.154303	0.155682	0.144568	0.12422	0.126317	0.125778	0.116316	0.107737	0.104297	0.104389	0.102636	0.0984619	0.0916285	0.0827367	0.0832061	0.0854858	0.0824223	0.0827157	0.0819283	0.0780995	0.0766983	0.0743634	0.0713386	0.0730612	0.0743531	0.0737323	0.0714188	0.0700599	0.0696955	0.0693354	0.0663377	0.0637729	0.0645736	0.0664335
X045_1975_107_m4_g.asd	45	1975	m4	g	0.29432	0.27201	0.270058	0.249924	0.2267	0.236343	0.225727	0.201093	0.180885	0.16597	0.154517	0.145654	0.141767	0.135643	0.127218	0.131153	0.129695	0.118853	0.105754	0.101787	0.102355	0.0935021	0.0963295	0.0985249	0.0826713	0.0800181	0.0826134	0.0797533	0.0780237	0.075844	0.0731423	0.0757297	0.0738311	0.0672786	0.0686485	0.0705127	0.0703841	0.0677173	0.0642804	0.0624965	0.0643447	0.062221	0.0587457	0.0576942	0.059412
X045_1975_107_m4_m.asd	45	1975	m4	m	0.264267	0.255291	0.259885	0.236949	0.205332	0.208806	0.194458	0.173804	0.168439	0.161032	0.150754	0.140941	0.141947	0.133413	0.113092	0.113209	0.113571	0.108448	0.104291	0.104591	0.104826	0.0954923	0.0913607	0.088582	0.0794708	0.0769145	0.0771982	0.0755625	0.0761833	0.0735863	0.0667658	0.0661758	0.0666599	0.0662777	0.0670031	0.0664434	0.0650285	0.0649629	0.0633124	0.0611767	0.0605442	0.0564133	0.052906	0.053976	0.055317
X045_1975_177_b1_c.asd	45	1975	b1	c	0.366617	0.33292	0.322088	0.301681	0.276502	0.265578	0.248919	0.23123	0.222115	0.216921	0.208386	0.192786	0.172328	0.160602	0.161638	0.163956	0.158154	0.144152	0.129288	0.128809	0.134953	0.126682	0.122714	0.119168	0.108084	0.108628	0.111989	0.108827	0.107655	0.104844	0.0993169	0.0975095	0.0973736	0.0976811	0.097862	0.0995481	0.100871	0.0975031	0.0943493	0.0937743	0.096767	0.0958928	0.094178	0.0952361	0.0960061
X045_1975_177_b1_g.asd	45	1975	b1	g	0.334354	0.307994	0.307987	0.284129	0.250789	0.247969	0.229997	0.211685	0.214102	0.194017	0.175127	0.175827	0.169585	0.159674	0.15007	0.143982	0.135676	0.125533	0.119482	0.118851	0.1187	0.109894	0.109993	0.109425	0.0945498	0.0959441	0.0998299	0.0923094	0.0899689	0.0890629	0.0868476	0.0860288	0.0844924	0.0819734	0.0805572	0.0792753	0.0783213	0.0786178	0.0766312	0.0741382	0.0742685	0.0728492	0.0711871	0.0709718	0.0708767
X045_1975_177_b1_m.asd	45	1975	b1	m	0.269632	0.270872	0.273039	0.250984	0.225656	0.237961	0.215454	0.185558	0.187129	0.163427	0.145087	0.154204	0.151617	0.141178	0.129346	0.124944	0.117943	0.107234	0.0988158	0.101753	0.107581	0.0975097	0.0934596	0.0909241	0.0801749	0.079765	0.0821318	0.0789049	0.0766369	0.0757521	0.0755333	0.073422	0.0723063	0.0723035	0.0695948	0.0690314	0.0692973	0.0652701	0.0611751	0.0599009	0.0630845	0.0590265	0.0542733	0.0557419	0.0560635
X045_1975_183_b2_c.asd	45	1975	b2	c	0.354636	0.341638	0.332823	0.310638	0.286971	0.285802	0.265317	0.242309	0.24073	0.227785	0.214766	0.210773	0.198079	0.179988	0.163932	0.165048	0.166964	0.162391	0.149282	0.143987	0.143996	0.136775	0.133609	0.130055	0.11943	0.122652	0.126379	0.118736	0.117669	0.115971	0.110532	0.111972	0.110972	0.106465	0.10818	0.109588	0.109073	0.107197	0.107164	0.108304	0.108599	0.106632	0.10566	0.108532	0.112821
X045_1975_183_b2_g.asd	45	1975	b2	g	0.290702	0.309895	0.298061	0.289754	0.282638	0.262865	0.242557	0.222995	0.204822	0.183479	0.175369	0.18557	0.172964	0.162112	0.161726	0.146198	0.1356	0.133042	0.123243	0.12504	0.131296	0.121484	0.113278	0.106715	0.0980092	0.101085	0.105441	0.101238	0.0972392	0.0943948	0.0923345	0.0889921	0.0870255	0.086694	0.084766	0.0869109	0.089676	0.0834646	0.0812018	0.0823428	0.0823206	0.0822743	0.0803387	0.076102	0.0780426
X045_1975_183_b2_m.asd	45	1975	b2	m	0.313382	0.328554	0.302984	0.281418	0.268457	0.254985	0.230734	0.213021	0.218984	0.202517	0.182945	0.176611	0.157892	0.149747	0.156471	0.144082	0.134123	0.130808	0.120368	0.118503	0.120496	0.111173	0.108177	0.107619	0.101124	0.100338	0.0999014	0.0947978	0.0939427	0.0916777	0.0855943	0.0822634	0.0809988	0.0814535	0.084168	0.0859143	0.0845803	0.0782909	0.0733751	0.0721158	0.0748483	0.0748663	0.0725424	0.070047	0.0714492
X045_1975_191_b3_c.asd	45	1975	b3	c	0.346312	0.334853	0.296603	0.26249	0.248445	0.262377	0.243049	0.216452	0.218664	0.199309	0.176264	0.168219	0.168402	0.164325	0.153389	0.150402	0.144588	0.133857	0.122235	0.122814	0.128323	0.119897	0.116316	0.112853	0.100687	0.101645	0.106464	0.104562	0.101614	0.097749	0.0935275	0.0919482	0.0896144	0.0867517	0.0887772	0.0911309	0.0903653	0.0826648	0.0806311	0.0831933	0.0849538	0.0869815	0.0875994	0.0859615	0.0867191
X045_1975_191_b3_g.asd	45	1975	b3	g	0.357772	0.325746	0.328826	0.302852	0.267125	0.274017	0.258841	0.231936	0.217573	0.210213	0.203154	0.193178	0.186839	0.180803	0.17304	0.162459	0.155861	0.151904	0.1381	0.135447	0.138566	0.128431	0.123713	0.119306	0.105942	0.106345	0.110009	0.106046	0.105815	0.105305	0.102154	0.0997051	0.0963766	0.0932339	0.0958599	0.0963548	0.0937329	0.090775	0.0882939	0.0880206	0.0912713	0.0919698	0.0896554	0.0858516	0.0859031
X045_1975_191_b3_m.asd	45	1975	b3	m	0.324961	0.31603	0.299957	0.277591	0.254666	0.239659	0.227707	0.21499	0.200512	0.192825	0.185852	0.175663	0.169318	0.159744	0.146109	0.137806	0.137714	0.14	0.125723	0.119928	0.120185	0.11049	0.106992	0.106299	0.100966	0.101849	0.101995	0.0957207	0.0950395	0.0933627	0.0883499	0.0908964	0.0908739	0.0864646	0.086284	0.0859695	0.0845886	0.0827077	0.0812394	0.0812125	0.0831099	0.0799116	0.0756978	0.0752163	0.076877
X046_1962_005_t1_c.asd	46	1962	t1	c	0.217328	0.22009	0.222291	0.224782	0.214774	0.175654	0.158398	0.160023	0.162929	0.160528	0.149473	0.131112	0.119869	0.106808	0.0912994	0.0938692	0.101089	0.103037	0.0880672	0.0809884	0.0824034	0.0811245	0.0777708	0.0736202	0.0705026	0.0703665	0.0664874	0.0558335	0.0572689	0.0600442	0.0575839	0.0564776	0.0549719	0.0518276	0.0451728	0.0438888	0.0468457	0.0466537	0.046556	0.0455137	0.041771	0.0392138	0.0378664	0.0370217	0.0360705
X046_1962_005_t1_g.asd	46	1962	t1	g	0.140948	0.139558	0.126313	0.138719	0.152361	0.12414	0.115177	0.121738	0.124523	0.113585	0.0976873	0.084346	0.0710489	0.0633552	0.062638	0.0651636	0.0636859	0.0588995	0.0599567	0.0594008	0.056492	0.0534499	0.0516737	0.0496125	0.0454245	0.0448119	0.0424464	0.0355594	0.0412915	0.0433018	0.035274	0.0384663	0.0399167	0.0356733	0.0314504	0.0315877	0.0340653	0.0322577	0.0327293	0.0321671	0.0254028	0.0244013	0.0252657	0.023138	0.0224435
X046_1962_005_t1_m.asd	46	1962	t1	m	0.154433	0.133936	0.108911	0.118141	0.13784	0.124905	0.113544	0.107602	0.103127	0.0959049	0.0831952	0.0678967	0.0755099	0.0771259	0.0618634	0.052295	0.0526157	0.0571067	0.0468691	0.0474605	0.0559596	0.0551461	0.0497171	0.0429768	0.0383946	0.0400445	0.0413352	0.0377382	0.0420528	0.042071	0.0334755	0.033208	0.0324811	0.0292721	0.0303006	0.0292612	0.0270542	0.0289667	0.0281894	0.0255944	0.0242564	0.0230994	0.022413	0.0222449	0.0201335
X046_1962_011_t2_c.asd	46	1962	t2	c	0.265771	0.24287	0.225726	0.231867	0.238029	0.208029	0.192711	0.192826	0.194547	0.177854	0.156413	0.142548	0.137446	0.126853	0.107923	0.100469	0.105403	0.112914	0.0973882	0.094255	0.100045	0.091983	0.082987	0.0759224	0.0716642	0.0770544	0.0801423	0.0721668	0.0702191	0.0654625	0.0557912	0.0600157	0.0608851	0.0542623	0.0514449	0.0502966	0.0505972	0.0527887	0.0531045	0.0503918	0.0448749	0.0420465	0.0410918	0.040261	0.039459
X046_1962_011_t2_g.asd	46	1962	t2	g	0.188552	0.162065	0.16973	0.183099	0.18155	0.147529	0.129428	0.129765	0.1362	0.129297	0.113532	0.0971788	0.0941696	0.0873377	0.0733686	0.0807556	0.0791577	0.0676117	0.0755889	0.074084	0.0652507	0.0663994	0.0640117	0.0589382	0.0556947	0.0566356	0.0558481	0.0497336	0.0509447	0.0499006	0.0426358	0.0409485	0.0392988	0.0362602	0.0355114	0.0354269	0.0354961	0.0356958	0.0343172	0.0323228	0.0313924	0.0298218	0.0283318	0.0275868	0.0255341
X046_1962_011_t2_m.asd	46	1962	t2	m	0.126615	0.0844503	0.12161	0.1492	0.151138	0.135221	0.118034	0.11116	0.117753	0.104846	0.0852409	0.0730354	0.0755329	0.0692149	0.0510841	0.0618824	0.0679699	0.0617891	0.058612	0.0545986	0.0524902	0.0581334	0.0570169	0.0508929	0.0460682	0.0445954	0.0421618	0.0361964	0.0365965	0.0376489	0.0361426	0.0370713	0.034983	0.0299897	0.0297025	0.029636	0.0293703	0.0306012	0.0296301	0.0277313	0.0274997	0.0265459	0.0248146	0.0227736	0.0208442
X046_1962_021_t3_c.asd	46	1962	t3	c	0.221208	0.204102	0.187134	0.182681	0.185975	0.186341	0.169359	0.155671	0.164676	0.149012	0.129482	0.123223	0.114453	0.103736	0.0931947	0.0896227	0.0845584	0.0781186	0.0796983	0.0809898	0.0792593	0.0738361	0.071156	0.0682672	0.0610465	0.0640244	0.0657931	0.0573598	0.0578949	0.0563722	0.0481148	0.0473011	0.0463551	0.0433783	0.0435985	0.0434337	0.042828	0.0437659	0.0403922	0.0365656	0.0384975	0.0396852	0.0377921	0.0328162	0.0315992
X046_1962_021_t3_g.asd	46	1962	t3	g	0.170239	0.142357	0.14579	0.15481	0.154375	0.133078	0.124054	0.124488	0.122393	0.112573	0.0999896	0.0895755	0.0853099	0.0796423	0.0704256	0.0674284	0.0648594	0.0612922	0.0592158	0.0584042	0.0584119	0.0585129	0.0577623	0.0529487	0.0423344	0.0458898	0.0505251	0.0446968	0.0469125	0.0455395	0.0367013	0.0392567	0.0391101	0.0335093	0.0338441	0.0340544	0.0332761	0.0331717	0.0325501	0.0308516	0.0280314	0.0286923	0.02904	0.0256691	0.024128
X046_1962_021_t3_m.asd	46	1962	t3	m	0.130424	0.123	0.138666	0.139115	0.127644	0.121149	0.122754	0.124685	0.117307	0.0977205	0.0852375	0.0892557	0.0857927	0.076297	0.0648785	0.0606746	0.0595502	0.059013	0.0575886	0.0574731	0.058039	0.0572366	0.0538014	0.0483956	0.0428857	0.0451018	0.045884	0.0394976	0.0488291	0.0505942	0.0365319	0.0389285	0.0389876	0.0326179	0.0342378	0.0338584	0.0312142	0.0313424	0.0309992	0.0295706	0.0273711	0.0272119	0.0274161	0.0260845	0.0237621
X046_1962_129_m1_c.asd	46	1962	m1	c	0.210798	0.203564	0.204961	0.208975	0.208159	0.195573	0.177293	0.168166	0.176401	0.156767	0.135148	0.131076	0.122205	0.1132	0.105754	0.0939611	0.0916921	0.0964809	0.0887323	0.0843494	0.0823549	0.0740512	0.0708895	0.06989	0.0654149	0.0694842	0.0698753	0.0582566	0.0588568	0.0600399	0.0555128	0.0562543	0.0570153	0.0552908	0.0509298	0.0473637	0.0463084	0.0488816	0.0476845	0.0444261	0.0433948	0.0407001	0.0375636	0.0358334	0.0363204
X046_1962_129_m1_g.asd	46	1962	m1	g	0.195882	0.180014	0.160847	0.160898	0.167706	0.157521	0.14927	0.14897	0.155654	0.144293	0.122749	0.102915	0.102731	0.0986862	0.0847327	0.0928115	0.0941138	0.0831104	0.0738891	0.0709065	0.0732067	0.0761036	0.0718081	0.0636086	0.0581414	0.059226	0.0575404	0.0480984	0.0554851	0.0581395	0.0471959	0.0492009	0.0469044	0.0382304	0.0410094	0.0429857	0.0422251	0.041965	0.0411804	0.0388277	0.0343077	0.0341853	0.0350063	0.0330321	0.0320317
X046_1962_129_m1_m.asd	46	1962	m1	m	0.202154	0.196904	0.183939	0.182253	0.181674	0.162718	0.150634	0.14427	0.135539	0.11869	0.107808	0.109409	0.102661	0.0920728	0.0824597	0.0800359	0.0805913	0.0812876	0.0806114	0.0741932	0.0676988	0.0731778	0.0686497	0.0596195	0.0579624	0.0566442	0.0547375	0.0527103	0.053941	0.0527096	0.0476957	0.0498954	0.0468781	0.0381364	0.0392597	0.0385891	0.0362439	0.0389337	0.039867	0.0382821	0.0353275	0.0321977	0.0302504	0.0299959	0.027836
X046_1962_135_m2_c.asd	46	1962	m2	c	0.216991	0.191361	0.178237	0.172767	0.166902	0.150175	0.145536	0.146292	0.139786	0.127478	0.112538	0.0988679	0.0966561	0.0919077	0.0812779	0.0847614	0.0862836	0.080337	0.0685123	0.0614131	0.0627687	0.0732265	0.069215	0.0582636	0.0556452	0.0561418	0.0530159	0.044103	0.049927	0.0520311	0.0427456	0.0442445	0.0438156	0.0389068	0.0398433	0.0393102	0.0383082	0.0427943	0.04196	0.0369028	0.0326084	0.0328338	0.0335526	0.0308001	0.0275458
X046_1962_135_m2_g.asd	46	1962	m2	g	0.216191	0.189372	0.16051	0.165155	0.180929	0.166829	0.151369	0.140042	0.131513	0.118312	0.108518	0.105913	0.0978309	0.0852846	0.0725629	0.0725478	0.077048	0.0797987	0.0741699	0.0681604	0.0661444	0.0717733	0.0675855	0.0585661	0.0553421	0.0555782	0.0541742	0.0489309	0.0537579	0.0540621	0.0448628	0.0471524	0.0486588	0.0454094	0.042723	0.0406461	0.0398075	0.0411603	0.0396542	0.0365298	0.0349529	0.0343968	0.0338809	0.032591	0.0306939
X046_1962_135_m2_m.asd	46	1962	m2	m	0.129278	0.12179	0.132114	0.143717	0.140996	0.110125	0.104452	0.113309	0.111867	0.0954999	0.0833747	0.086548	0.0877145	0.0786715	0.0608873	0.0537945	0.0539358	0.0575108	0.0605111	0.0584151	0.0552041	0.0602933	0.054927	0.044658	0.0410353	0.0429194	0.0434377	0.0384657	0.0405854	0.0397351	0.0323136	0.032753	0.0326312	0.0300175	0.0312881	0.030868	0.0289841	0.0292158	0.0291333	0.0277458	0.024787	0.0247087	0.0247385	0.0221139	0.0199229
X046_1962_145_m3_c.asd	46	1962	m3	c	0.208577	0.180378	0.19556	0.222143	0.231833	0.198768	0.167382	0.158145	0.173983	0.155634	0.131227	0.124599	0.118571	0.106655	0.0898243	0.0832419	0.0881438	0.096808	0.0901792	0.0828751	0.079669	0.0821894	0.0767645	0.0693992	0.0701226	0.0683364	0.0630399	0.0564668	0.0591802	0.0600691	0.0548308	0.0587661	0.0560918	0.0458988	0.0469644	0.0470527	0.0454142	0.0474114	0.0463911	0.0428576	0.0395765	0.0380148	0.0371942	0.0359606	0.0347303
X046_1962_145_m3_g.asd	46	1962	m3	g	0.173149	0.181193	0.164141	0.179603	0.200646	0.175361	0.152828	0.142195	0.139553	0.127224	0.113473	0.105875	0.103832	0.0987409	0.0877914	0.0787853	0.0752735	0.0760685	0.0756076	0.0746517	0.0726673	0.0687927	0.0657564	0.0627266	0.0584697	0.0594916	0.0588844	0.0519795	0.05316	0.0526644	0.0465859	0.0483368	0.0476399	0.0424312	0.0407056	0.0393444	0.0386831	0.0409265	0.0415271	0.0397677	0.0365271	0.0370031	0.0373892	0.0339384	0.0305042
X046_1962_145_m3_m.asd	46	1962	m3	m	0.156744	0.159554	0.146661	0.151446	0.155451	0.124337	0.119945	0.127438	0.118063	0.103054	0.0928458	0.0906852	0.0799375	0.0684687	0.0618876	0.0638586	0.0667852	0.0656436	0.0548432	0.0503261	0.0523609	0.0534048	0.0516327	0.0495845	0.0504857	0.0479769	0.0423845	0.0365118	0.0405796	0.0414888	0.0345632	0.0383239	0.0367897	0.0283358	0.0299568	0.0315147	0.0316264	0.0332733	0.0326599	0.0293166	0.0242027	0.0221543	0.0227428	0.0241903	0.0235387
X046_1962_153_m4_c.asd	46	1962	m4	c	0.17381	0.159759	0.173503	0.181966	0.177027	0.159285	0.15119	0.149598	0.144914	0.136564	0.12474	0.110969	0.102347	0.0949689	0.087092	0.0827466	0.0837391	0.0857536	0.0765093	0.0678393	0.0650815	0.0717934	0.0695593	0.0632442	0.0632066	0.0625788	0.0587079	0.0519781	0.0540305	0.0540265	0.0476734	0.0493933	0.0467311	0.038799	0.0401323	0.0406972	0.0390692	0.0381406	0.0394587	0.0394245	0.0336672	0.0327139	0.032632	0.029276	0.0305007
X046_1962_153_m4_g.asd	46	1962	m4	g	0.214812	0.171661	0.156723	0.153689	0.150887	0.137716	0.138172	0.145733	0.146673	0.129292	0.110745	0.103768	0.103111	0.097702	0.0853817	0.0810893	0.0804689	0.0803216	0.0777989	0.0745887	0.0730487	0.0765228	0.0708169	0.0617207	0.0596537	0.0601306	0.0582083	0.0518934	0.0527891	0.0522602	0.0467131	0.0472206	0.0458487	0.0412481	0.0403915	0.0399247	0.0390426	0.0380363	0.0378228	0.0381765	0.0384773	0.0385029	0.0373307	0.0344821	0.0312423
X046_1962_153_m4_m.asd	46	1962	m4	m	0.147054	0.130186	0.136595	0.134962	0.126661	0.123124	0.120469	0.118024	0.114766	0.105391	0.0915839	0.0776398	0.0780884	0.0757448	0.0646302	0.0610073	0.0618022	0.0621525	0.0526184	0.0496595	0.0529172	0.0537338	0.0520132	0.0484408	0.0446107	0.0463679	0.0447883	0.0346293	0.0372388	0.0376139	0.0297614	0.0342718	0.0349199	0.0285669	0.027885	0.0293288	0.0315522	0.0337578	0.0326314	0.0293492	0.0266286	0.025671	0.0247506	0.0225321	0.0224139
X046_1962_261_b1_c.asd	46	1962	b1	c	0.204413	0.204487	0.197752	0.213611	0.228581	0.203927	0.175848	0.16165	0.165984	0.148499	0.135797	0.143658	0.131197	0.113124	0.100058	0.0967277	0.0931651	0.0885441	0.0924783	0.0903038	0.0829837	0.0794536	0.0781982	0.0757195	0.0690302	0.0700131	0.0704946	0.0639104	0.0649193	0.0626515	0.0536355	0.0557751	0.0550686	0.0485446	0.0466644	0.0457102	0.0452108	0.0461611	0.0463669	0.0438317	0.037469	0.0370653	0.0386605	0.037423	0.0368049
X046_1962_261_b1_g.asd	46	1962	b1	g	0.216905	0.191495	0.189919	0.200213	0.202981	0.176846	0.159275	0.15579	0.159998	0.150226	0.133473	0.118894	0.115275	0.106752	0.0917776	0.10252	0.101146	0.0847889	0.0841332	0.0831087	0.0796028	0.0768553	0.077249	0.0760768	0.0679399	0.0623942	0.0592558	0.0578593	0.0651226	0.0639876	0.0503127	0.0528528	0.053323	0.0473425	0.0478631	0.0451635	0.0416355	0.0471532	0.0463245	0.0410474	0.0384641	0.0396302	0.0410578	0.0394029	0.035824
X046_1962_261_b1_m.asd	46	1962	b1	m	0.162301	0.163866	0.161638	0.166188	0.169569	0.158441	0.145551	0.13436	0.124917	0.116696	0.1039	0.0854634	0.0793255	0.0756027	0.0698834	0.0710755	0.0704091	0.0668671	0.0669279	0.0668333	0.065266	0.0616943	0.0597436	0.0574934	0.0522092	0.0507216	0.0469253	0.0376426	0.0423484	0.0442301	0.036201	0.0383717	0.0386131	0.0341541	0.0334831	0.0338594	0.034781	0.0366986	0.0354822	0.0323812	0.030293	0.0285355	0.026916	0.025442	0.0248835
X046_1962_271_b2_c.asd	46	1962	b2	c	0.185367	0.159439	0.17821	0.19198	0.187177	0.162565	0.144047	0.13669	0.136848	0.13346	0.123932	0.10974	0.101515	0.0969147	0.0921892	0.0804584	0.0782078	0.0839663	0.0782806	0.0722063	0.068738	0.0683425	0.0655294	0.0613094	0.058646	0.060729	0.0593588	0.0498076	0.0500812	0.0497202	0.0438554	0.0446733	0.0447119	0.0416559	0.0390083	0.0366191	0.0361754	0.0407538	0.0417188	0.0389452	0.0352307	0.0337428	0.032033	0.0282392	0.0287708
X046_1962_271_b2_g.asd	46	1962	b2	g	0.135178	0.147112	0.124447	0.130021	0.143915	0.121239	0.11231	0.116065	0.118139	0.101765	0.0850427	0.0808343	0.0775614	0.0706167	0.0605333	0.0581675	0.0579362	0.0571975	0.0555545	0.0535839	0.0528905	0.0559594	0.0518807	0.0457476	0.0459776	0.0450174	0.0415733	0.0369888	0.0406825	0.043219	0.0392958	0.0344786	0.0290308	0.0248409	0.0274156	0.0299851	0.0306775	0.0300826	0.0280844	0.025417	0.0231144	0.0218719	0.0216563	0.0221246	0.0225881
X046_1962_271_b2_m.asd	46	1962	b2	m	0.104394	0.102287	0.10902	0.115376	0.112903	0.093832	0.0886935	0.0945736	0.0982918	0.0760585	0.0607487	0.0712763	0.0674141	0.0583117	0.050906	0.0462935	0.0447363	0.0450739	0.0452803	0.0409905	0.0360252	0.0392648	0.043802	0.0439473	0.0358663	0.0317404	0.0300216	0.0284989	0.0338114	0.0345269	0.0271596	0.0292669	0.0262585	0.0166758	0.0157324	0.0178108	0.0209723	0.0245126	0.0243771	0.0217617	0.0196448	0.0191369	0.018848	0.0175216	0.0170085
X046_1962_279_b3_c.asd	46	1962	b3	c	0.190749	0.175924	0.188325	0.19659	0.195129	0.186864	0.15867	0.137039	0.146112	0.140041	0.130262	0.126673	0.112516	0.0939413	0.0778996	0.0761591	0.083708	0.0914772	0.0828695	0.0767831	0.0744087	0.0690134	0.0634904	0.0603103	0.0614777	0.0656965	0.0638417	0.0518134	0.0516843	0.0516723	0.0458629	0.0467438	0.0476858	0.0458266	0.041997	0.0382123	0.0367085	0.0403311	0.0417809	0.0402515	0.0371932	0.0348227	0.0327788	0.0306029	0.0299914
X046_1962_279_b3_g.asd	46	1962	b3	g	0.142546	0.121133	0.117511	0.127043	0.135584	0.125751	0.105999	0.0971163	0.112901	0.105995	0.088332	0.0751373	0.0734649	0.0642869	0.0462959	0.0584534	0.0606484	0.047629	0.0458811	0.0503009	0.0557192	0.0546486	0.0484143	0.0418551	0.040273	0.0403587	0.0397412	0.0378864	0.042961	0.0429201	0.0341934	0.0355641	0.0341602	0.0280823	0.0295675	0.0311425	0.0311269	0.0305569	0.0286003	0.0254072	0.0218282	0.023774	0.0256648	0.0223855	0.020726
X046_1962_279_b3_m.asd	46	1962	b3	m	0.0904074	0.0856414	0.10641	0.133419	0.14442	0.119693	0.115393	0.124493	0.125255	0.109074	0.0882715	0.0749236	0.081227	0.076067	0.0527348	0.0534347	0.0567863	0.0548003	0.0495824	0.0476909	0.047753	0.0440571	0.0406536	0.0391796	0.0404494	0.0440404	0.0447479	0.0398103	0.0398138	0.0383284	0.0334892	0.0379085	0.0366175	0.02773	0.0255361	0.0259169	0.0280578	0.0324496	0.0310119	0.026815	0.0260594	0.0237634	0.0218944	0.0223747	0.0210788
X047_1971_383_b3_m.asd	47	1971	b3	m	0.273734	0.271704	0.26508	0.248032	0.225983	0.209724	0.205783	0.203124	0.190291	0.182818	0.182628	0.184611	0.1633	0.139363	0.12661	0.120806	0.118094	0.116186	0.11396	0.110204	0.105755	0.102738	0.100134	0.0972773	0.0936043	0.0893964	0.0826105	0.0731486	0.0711177	0.0717394	0.0709237	0.0677152	0.0654695	0.0646478	0.0621766	0.0595423	0.0579499	0.0590033	0.0544903	0.0496248	0.0527998	0.0500066	0.047063	0.0498863	0.0485348
X047_1971_005_t1_c.asd	47	1971	t1	c	0.402404	0.378651	0.380817	0.370756	0.343949	0.308694	0.295402	0.289102	0.268867	0.248672	0.237146	0.234429	0.211176	0.195436	0.197264	0.18728	0.171498	0.15751	0.158664	0.154976	0.146744	0.144057	0.146083	0.143527	0.127288	0.118957	0.115899	0.113026	0.113811	0.111517	0.104125	0.101426	0.0975999	0.0929107	0.0967212	0.0981012	0.0958985	0.0943218	0.0900954	0.0862407	0.0871385	0.0866236	0.086582	0.0888613	0.0884195
X047_1971_005_t1_g.asd	47	1971	t1	g	0.32488	0.308478	0.328267	0.322885	0.294818	0.271378	0.252657	0.236552	0.220922	0.201994	0.203173	0.225694	0.18365	0.152296	0.163381	0.154653	0.143386	0.138226	0.145356	0.138313	0.121882	0.117341	0.115105	0.112231	0.107545	0.104831	0.0999652	0.0905009	0.0866355	0.0839253	0.0805878	0.0846268	0.0843549	0.0780018	0.0759866	0.075248	0.0738085	0.0694394	0.0667612	0.066784	0.0688021	0.0657233	0.0609203	0.0588653	0.060535
X047_1971_005_t1_m.asd	47	1971	t1	m	0.32314	0.298531	0.317969	0.316622	0.286509	0.242174	0.234947	0.23342	0.198998	0.18872	0.192618	0.19315	0.167577	0.147137	0.145608	0.138554	0.130835	0.127304	0.138371	0.127698	0.105585	0.107316	0.103285	0.0986107	0.104795	0.100304	0.0899507	0.0820733	0.0830745	0.0829825	0.0769047	0.0729483	0.0700658	0.0679049	0.0671493	0.0674734	0.0673544	0.0642349	0.0619672	0.0609749	0.0604847	0.0586856	0.056563	0.0553965	0.0554763
X047_1971_011_t2_c.asd	47	1971	t2	c	0.415038	0.405669	0.396948	0.370927	0.337794	0.318152	0.304105	0.285682	0.257285	0.239349	0.235395	0.239646	0.220269	0.201809	0.196442	0.187613	0.176192	0.165548	0.163981	0.156997	0.145063	0.136008	0.136202	0.138598	0.133413	0.129331	0.122132	0.109716	0.108821	0.106369	0.097333	0.100452	0.0990294	0.0909799	0.0931198	0.0947443	0.0935834	0.0913661	0.0848692	0.0787933	0.0795185	0.0768939	0.0761528	0.0815144	0.079652
X047_1971_011_t2_g.asd	47	1971	t2	g	0.325033	0.291447	0.283402	0.288726	0.284677	0.244925	0.224189	0.208992	0.179061	0.174975	0.186617	0.195289	0.166538	0.144409	0.148287	0.145908	0.138863	0.130583	0.128565	0.122354	0.113664	0.11029	0.109299	0.107912	0.103721	0.100824	0.0942821	0.081748	0.0779757	0.0779215	0.0778837	0.0817615	0.0786524	0.0687325	0.0665782	0.0669879	0.0665788	0.0616772	0.059371	0.0587677	0.0567373	0.0565179	0.0562066	0.0541221	0.0535456
X047_1971_011_t2_m.asd	47	1971	t2	m	0.32365	0.260469	0.275267	0.273827	0.24901	0.224136	0.211426	0.202182	0.185924	0.174538	0.177055	0.190174	0.170296	0.147981	0.139558	0.126625	0.120134	0.120663	0.119506	0.113538	0.10595	0.104134	0.102278	0.0987528	0.0934628	0.0914421	0.0880394	0.0800338	0.0776575	0.0736393	0.0662408	0.0703757	0.0709626	0.0646301	0.0616579	0.0619772	0.0635401	0.0622978	0.0586793	0.0546286	0.052609	0.0509449	0.0504648	0.0515454	0.0506408
X047_1971_019_t3_c.asd	47	1971	t3	c	0.350932	0.346354	0.338167	0.313705	0.284584	0.271526	0.258796	0.243534	0.227578	0.219017	0.215997	0.212564	0.187162	0.17213	0.177493	0.164389	0.157766	0.158852	0.144666	0.132722	0.127212	0.127114	0.124947	0.123121	0.125476	0.117119	0.107585	0.106576	0.109839	0.108527	0.100309	0.0973116	0.0957644	0.0941554	0.0931755	0.096284	0.100524	0.0985188	0.0936154	0.0893979	0.0894083	0.0902663	0.0916165	0.0934726	0.0952279
X047_1971_019_t3_g.asd	47	1971	t3	g	0.247016	0.248823	0.252294	0.243333	0.221947	0.195347	0.182194	0.178176	0.173565	0.16074	0.152385	0.154071	0.139131	0.125338	0.121612	0.11572	0.109634	0.105367	0.106953	0.101875	0.0932716	0.0926024	0.0900167	0.0861855	0.0842972	0.0844933	0.0805171	0.0696934	0.0693269	0.0705025	0.0675047	0.0656068	0.0612548	0.055724	0.0576164	0.0596324	0.0597012	0.0581987	0.0543089	0.049454	0.0459796	0.0464994	0.0487862	0.0500551	0.0489758
X047_1971_019_t3_m.asd	47	1971	t3	m	0.231283	0.203795	0.218617	0.208285	0.178994	0.163896	0.16342	0.15937	0.135923	0.126122	0.135998	0.156034	0.134923	0.115789	0.117606	0.106232	0.0942352	0.0881062	0.0919989	0.0918589	0.0871343	0.0840309	0.079383	0.0745251	0.0717701	0.0720575	0.0701148	0.0625845	0.058003	0.0546529	0.0521691	0.0566906	0.0563073	0.0502669	0.0527836	0.0520447	0.0478103	0.0461559	0.0442685	0.0424562	0.0417192	0.0401542	0.0397671	0.0417495	0.0401907
X047_1971_187_m1_c.asd	47	1971	m1	c	0.308085	0.278303	0.258619	0.262551	0.26966	0.245981	0.223385	0.2094	0.204345	0.187999	0.179252	0.185859	0.162112	0.14233	0.142151	0.134772	0.127942	0.125564	0.130573	0.131142	0.124842	0.11376	0.107414	0.105157	0.102907	0.095212	0.0863153	0.0814859	0.0852473	0.0864743	0.080992	0.0826217	0.0809669	0.0751275	0.0767053	0.0782708	0.0773246	0.0732666	0.0714807	0.0720848	0.0731366	0.0700906	0.0682913	0.0719441	0.0717937
X047_1971_187_m1_g.asd	47	1971	m1	g	0.276232	0.270482	0.260388	0.263427	0.25964	0.217472	0.209778	0.208239	0.174475	0.170901	0.177663	0.172987	0.153812	0.13789	0.133312	0.126182	0.125102	0.128471	0.124694	0.113011	0.1017	0.105402	0.102563	0.0968697	0.0976858	0.096873	0.0926087	0.0855754	0.0831564	0.0807446	0.075793	0.0716017	0.0703953	0.0714694	0.0699974	0.0703058	0.0709962	0.0671298	0.0652676	0.0649779	0.0638239	0.063745	0.0633759	0.0615858	0.0605351
X047_1971_187_m1_m.asd	47	1971	m1	m	0.268581	0.264934	0.254214	0.248229	0.237549	0.20632	0.193717	0.187454	0.168505	0.153809	0.149319	0.152927	0.138398	0.127056	0.128963	0.130525	0.124352	0.112288	0.105906	0.100999	0.0978593	0.0984377	0.0987905	0.0957711	0.0876184	0.0837939	0.0812657	0.0764362	0.0721282	0.0697584	0.0691688	0.067158	0.0640896	0.0612427	0.0617924	0.0629065	0.0633474	0.0625201	0.06008	0.0557536	0.0499272	0.0492268	0.0517416	0.0540996	0.054018
X047_1971_197_m2_c.asd	47	1971	m2	c	0.325221	0.323548	0.32064	0.314128	0.294261	0.2508	0.240374	0.241437	0.221855	0.21225	0.206117	0.195773	0.178838	0.16573	0.161471	0.159373	0.15183	0.141675	0.144682	0.141238	0.132534	0.129899	0.123183	0.116692	0.11698	0.110787	0.103792	0.101978	0.100132	0.0980223	0.0960463	0.0958355	0.0928139	0.0877679	0.0890132	0.0914367	0.0927356	0.0915135	0.0887558	0.0858782	0.084415	0.0833589	0.0842469	0.0876642	0.08814
X047_1971_197_m2_g.asd	47	1971	m2	g	0.305416	0.29022	0.273599	0.272712	0.266853	0.222204	0.201597	0.19525	0.18161	0.177002	0.182748	0.190758	0.162369	0.136683	0.135177	0.142884	0.14034	0.126694	0.119538	0.111727	0.106525	0.111987	0.108814	0.101131	0.0984479	0.0910933	0.0847942	0.0847926	0.0855522	0.0835772	0.0789745	0.0804373	0.0772453	0.0695275	0.0724817	0.0732269	0.0705236	0.0692923	0.0667911	0.0638978	0.0624752	0.0620772	0.0624205	0.0630685	0.0628949
X047_1971_197_m2_m.asd	47	1971	m2	m	0.280287	0.285946	0.244619	0.239209	0.245772	0.202457	0.180138	0.17353	0.163736	0.157339	0.162004	0.174222	0.150501	0.125014	0.117761	0.116982	0.110936	0.101422	0.106605	0.100816	0.0904308	0.0982837	0.0957812	0.0873986	0.0853512	0.0822883	0.0776857	0.072698	0.0722906	0.0708085	0.065617	0.0619094	0.0589705	0.0571793	0.0590572	0.0603835	0.060022	0.0584329	0.0552807	0.0520004	0.0504804	0.0495164	0.0494339	0.0502934	0.0501682
X047_1971_205_m3_c.asd	47	1971	m3	c	0.350682	0.312974	0.311311	0.294647	0.267049	0.251709	0.243845	0.2324	0.209899	0.200909	0.206082	0.214795	0.183888	0.157146	0.155327	0.147908	0.144432	0.145265	0.142663	0.134857	0.124423	0.116955	0.115348	0.116095	0.113762	0.105249	0.097031	0.0946665	0.0941853	0.0925729	0.0891786	0.0884192	0.0877018	0.0863208	0.0858531	0.0859445	0.0857555	0.0840109	0.0787558	0.07459	0.077257	0.0748229	0.0714158	0.0723215	0.0752716
X047_1971_205_m3_g.asd	47	1971	m3	g	0.287779	0.290129	0.289673	0.282013	0.263851	0.233986	0.213887	0.203927	0.199208	0.192046	0.190824	0.19598	0.17238	0.150426	0.144126	0.128513	0.119948	0.121398	0.12557	0.118383	0.105705	0.104953	0.103548	0.100459	0.0974152	0.093444	0.0881544	0.0825125	0.084423	0.0837673	0.0766714	0.0756142	0.075056	0.07275	0.0698158	0.0684509	0.068412	0.0680203	0.0637243	0.0594669	0.0610414	0.0611218	0.060841	0.061958	0.0621577
X047_1971_205_m3_m.asd	47	1971	m3	m	0.217007	0.239477	0.257842	0.256558	0.238293	0.215535	0.198988	0.186257	0.172667	0.155696	0.152445	0.165256	0.138628	0.115284	0.116948	0.120307	0.114561	0.101857	0.0987031	0.0935998	0.0882746	0.0905639	0.0911237	0.08963	0.0879129	0.0830214	0.0754134	0.0674022	0.0681982	0.0687714	0.0647457	0.0648633	0.0636714	0.0600266	0.0578645	0.0576051	0.0580351	0.0566369	0.0522414	0.0470461	0.0444405	0.0446405	0.0461	0.0470632	0.0464105
X047_1971_209_m4_c.asd	47	1971	m4	c	0.388975	0.354478	0.348737	0.335268	0.311292	0.285617	0.277761	0.270945	0.24606	0.225541	0.219696	0.226055	0.203204	0.182879	0.179283	0.165309	0.156256	0.155259	0.155882	0.148125	0.13767	0.139426	0.136448	0.131157	0.130044	0.124385	0.114393	0.103447	0.103681	0.103914	0.0987455	0.0989456	0.0998613	0.0995917	0.0993322	0.0982462	0.0959489	0.0921526	0.0906194	0.091462	0.0931115	0.0890119	0.0863468	0.0910717	0.0924285
X047_1971_209_m4_g.asd	47	1971	m4	g	0.351194	0.326275	0.31363	0.310914	0.299078	0.253861	0.245481	0.245415	0.214161	0.202507	0.204519	0.206034	0.182078	0.165861	0.169192	0.158166	0.14245	0.130579	0.135336	0.12907	0.117713	0.124644	0.122883	0.115347	0.112051	0.107172	0.100129	0.0923258	0.0910349	0.0922209	0.0923082	0.090013	0.0871394	0.0844513	0.0816594	0.0794757	0.0775281	0.0747242	0.0742724	0.0743876	0.0720159	0.0701753	0.0704197	0.0728423	0.072074
X047_1971_209_m4_m.asd	47	1971	m4	m	0.285204	0.27357	0.288696	0.269613	0.23396	0.228844	0.222259	0.21051	0.197294	0.190672	0.187393	0.182239	0.164465	0.146663	0.137905	0.139283	0.132975	0.120031	0.122141	0.118472	0.110094	0.108427	0.105298	0.100377	0.0953783	0.0911342	0.0878932	0.085647	0.0845238	0.0825185	0.078601	0.0734389	0.0702167	0.069833	0.071116	0.0717204	0.0698407	0.0636364	0.0612415	0.060875	0.0579505	0.057447	0.0571649	0.0552518	0.0578064
X047_1971_371_b1_c.asd	47	1971	b1	c	0.417456	0.393339	0.39633	0.376268	0.341536	0.321912	0.30145	0.281152	0.265511	0.248582	0.240289	0.242083	0.218966	0.197076	0.190638	0.185716	0.180576	0.173933	0.163853	0.157717	0.154128	0.147065	0.14209	0.13968	0.138794	0.13809	0.132803	0.121117	0.115108	0.112521	0.110847	0.109982	0.106809	0.102074	0.10214	0.102122	0.101878	0.103963	0.101284	0.0978022	0.100131	0.096933	0.095336	0.101483	0.102115
X047_1971_371_b1_g.asd	47	1971	b1	g	0.338978	0.33321	0.319181	0.297596	0.274083	0.256424	0.249612	0.241345	0.220013	0.203048	0.197921	0.201571	0.176806	0.160048	0.165102	0.156507	0.147131	0.140969	0.134773	0.128148	0.121847	0.117431	0.11719	0.116706	0.110532	0.104326	0.0968385	0.088221	0.0910895	0.0936133	0.0885051	0.0800308	0.0744752	0.0741371	0.0782913	0.0787599	0.0748701	0.0704239	0.0670217	0.0652448	0.0649257	0.0628889	0.0616141	0.0629257	0.0604587
X047_1971_371_b1_m.asd	47	1971	b1	m	0.31754	0.308488	0.3042	0.294294	0.274325	0.24295	0.230592	0.226198	0.212549	0.199148	0.193815	0.195816	0.17475	0.152118	0.142627	0.145391	0.137958	0.122189	0.126611	0.125701	0.117679	0.111345	0.108774	0.108844	0.108745	0.101969	0.0917891	0.0833101	0.0837047	0.0835562	0.0787282	0.0799531	0.0772345	0.0694975	0.066723	0.0674196	0.0687337	0.0660185	0.062545	0.0588522	0.0550043	0.0536722	0.0545041	0.0561306	0.0552783
X047_1971_379_b2_c.asd	47	1971	b2	c	0.354347	0.33357	0.349734	0.345109	0.317857	0.288072	0.278793	0.272405	0.247865	0.229412	0.225329	0.230169	0.193234	0.170856	0.183124	0.172835	0.159677	0.152553	0.1547	0.14918	0.137057	0.128696	0.124348	0.119981	0.111632	0.115	0.116836	0.10638	0.102636	0.100999	0.0978266	0.0956114	0.0910265	0.0850671	0.0852492	0.0848569	0.0841014	0.0872811	0.0850213	0.0799002	0.0781991	0.0787686	0.0804982	0.0820068	0.0806148
X047_1971_379_b2_g.asd	47	1971	b2	g	0.333067	0.315187	0.313316	0.310588	0.293856	0.252635	0.253221	0.260377	0.227792	0.20636	0.202424	0.207749	0.179814	0.15844	0.160764	0.154916	0.141335	0.128673	0.140418	0.136656	0.119993	0.114182	0.113189	0.112719	0.108741	0.102393	0.0978256	0.0968212	0.0880598	0.0822592	0.084051	0.0820362	0.0792233	0.0774621	0.0780533	0.0783852	0.0767051	0.0712981	0.0696657	0.0692359	0.0648685	0.0646396	0.0656465	0.064399	0.0637423
X047_1971_379_b2_m.asd	47	1971	b2	m	0.301014	0.296076	0.294225	0.28462	0.26622	0.243274	0.237012	0.231035	0.206463	0.187129	0.182139	0.187936	0.161683	0.144474	0.151871	0.144344	0.134422	0.127965	0.127903	0.11875	0.105881	0.105944	0.107711	0.106511	0.100049	0.0943717	0.0886124	0.0821723	0.0815776	0.0811381	0.0777699	0.0763125	0.0703629	0.0625191	0.069626	0.0729416	0.0687984	0.0610403	0.0581377	0.0579933	0.0552012	0.0532853	0.0530426	0.0543017	0.0548171
X047_1971_383_b3_c.asd	47	1971	b3	c	0.403679	0.392469	0.365308	0.348393	0.335894	0.310708	0.297823	0.290475	0.276475	0.251879	0.234006	0.231133	0.212921	0.197587	0.192941	0.181183	0.168493	0.1593	0.158676	0.156446	0.150747	0.143569	0.137673	0.132938	0.128188	0.121056	0.113855	0.109579	0.112656	0.113221	0.107255	0.105601	0.101728	0.0953843	0.0946717	0.0956835	0.0964226	0.0953688	0.0926758	0.0890848	0.0859271	0.0875081	0.0905676	0.0914213	0.0907384
X047_1971_383_b3_g.asd	47	1971	b3	g	0.360501	0.342507	0.299377	0.285592	0.287609	0.267049	0.253478	0.239025	0.213841	0.204956	0.202779	0.196775	0.18357	0.172161	0.165622	0.152546	0.138326	0.129372	0.137826	0.13572	0.125257	0.123974	0.122138	0.116856	0.107872	0.106287	0.104877	0.0969603	0.0904205	0.0864298	0.0849095	0.0850659	0.0835188	0.0796389	0.0757818	0.0745666	0.0750998	0.0741945	0.0701011	0.0653751	0.0638582	0.0624298	0.0627072	0.0655281	0.0644623
X048_1980_193_b3_m.asd	48	1980	b3	m	0.0807095	0.0753053	0.0786427	0.0765525	0.0729904	0.0786931	0.0627705	0.038287	0.0269916	0.0347411	0.0459354	0.047246	0.0371944	0.0325979	0.0385393	0.0390054	0.0357146	0.0317476	0.0341956	0.0312395	0.0267221	0.0327727	0.0317404	0.0247691	0.0187111	0.0223211	0.0278568	0.0271672	0.0199687	0.0144758	0.0149778	0.0177237	0.0192057	0.0176786	0.0119896	0.0107627	0.013181	0.0124353	0.0120918	0.0126154	0.0135283	0.0122778	0.0110034	0.0117291	0.0119752
X048_1980_005_t1_c.asd	48	1980	t1	c	0.0798904	0.0859455	0.0961576	0.0940611	0.0847052	0.0830908	0.0795009	0.0745231	0.0706447	0.0659434	0.0641736	0.0659202	0.0579478	0.0549982	0.061027	0.0595735	0.051539	0.0420127	0.0446965	0.040604	0.034677	0.0442514	0.0425286	0.0329964	0.0275085	0.0324103	0.0338137	0.0225108	0.0236588	0.0267971	0.0247635	0.0222066	0.021737	0.0226702	0.0193683	0.0186228	0.0203973	0.020646	0.0234279	0.0253353	0.0214272	0.0178933	0.0162158	0.0163947	0.0164301
X048_1980_005_t1_g.asd	48	1980	t1	g	0.021973	0.0336896	0.0490135	0.0563078	0.0570617	0.0575122	0.0443377	0.0334789	0.0418166	0.0419121	0.0385335	0.035809	0.0186402	0.0104656	0.0192439	0.0248033	0.0232863	0.0180696	0.0224211	0.02456	0.0233593	0.0222019	0.0208437	0.0188437	0.016121	0.0186053	0.0191383	0.0125257	0.0107379	0.00844195	0.00480311	0.0145317	0.0180275	0.0114026	0.00902141	0.00992737	0.0119404	0.0109808	0.0108697	0.0105179	0.00787206	0.00851228	0.00994036	0.00923683	0.00840856
X048_1980_005_t1_m.asd	48	1980	t1	m	0.045403	0.0635609	0.0674604	0.0584446	0.0468911	0.049283	0.0435651	0.0366552	0.038641	0.0320131	0.029726	0.0374189	0.0233046	0.015223	0.0239662	0.0276572	0.0258246	0.0211614	0.0220952	0.0153527	0.00887918	0.0223377	0.0241304	0.0167673	0.0122906	0.0184747	0.0225121	0.0145337	0.00999204	0.0110934	0.0155136	0.0127543	0.0101818	0.00971815	0.00598844	0.00773092	0.0133033	0.0147246	0.0133703	0.0106401	0.00819318	0.0063174	0.00613905	0.00778255	0.00635039
X048_1980_011_t2_c.asd	48	1980	t2	c	0.103703	0.0955804	0.079114	0.0692088	0.07055	0.0851872	0.0830255	0.0694627	0.0577517	0.0553917	0.0586547	0.0611356	0.0509933	0.0429345	0.0420912	0.0331471	0.0308703	0.0355475	0.0325093	0.0313976	0.0333929	0.0362924	0.0380189	0.0358538	0.028532	0.0321138	0.0353813	0.0280758	0.0209998	0.0193961	0.023514	0.0246832	0.0232681	0.0203015	0.0175729	0.016776	0.0168896	0.0148616	0.0143598	0.0157179	0.0179859	0.0170026	0.0148323	0.0140592	0.0141811
X048_1980_011_t2_g.asd	48	1980	t2	g	0.0552427	0.0441835	0.0704668	0.0753745	0.0676055	0.0799549	0.066768	0.0474728	0.049686	0.0527775	0.0516748	0.0454117	0.0368986	0.0353044	0.0413074	0.0402595	0.0355744	0.0312963	0.0357973	0.0314287	0.0226168	0.0254532	0.0266814	0.0258561	0.0256947	0.0267369	0.0242531	0.0163206	0.017374	0.0194338	0.0176915	0.0175608	0.0175269	0.0165178	0.0130335	0.0130632	0.0156924	0.0156146	0.0172724	0.0176161	0.0122521	0.0100762	0.0102645	0.0106549	0.0122745
X048_1980_011_t2_m.asd	48	1980	t2	m	0.0607364	0.071767	0.0811896	0.0794906	0.0683486	0.0559522	0.0469115	0.0413259	0.0391461	0.0448405	0.0486827	0.0442091	0.0382521	0.0338911	0.0330548	0.03743	0.0376819	0.0326091	0.028709	0.0267136	0.0252815	0.0216625	0.0217422	0.0237851	0.0242786	0.0262424	0.0233688	0.0128061	0.0127918	0.0160233	0.0167752	0.0164069	0.0160305	0.0148002	0.0075677	0.00804337	0.0144867	0.0156011	0.0142183	0.0124753	0.0123121	0.00971132	0.00761522	0.00874131	0.00936798
X048_1980_019_t3_c.asd	48	1980	t3	c	0.142011	0.13576	0.129928	0.124261	0.11932	0.117411	0.115934	0.107324	0.0879119	0.088592	0.0885998	0.0736787	0.0676295	0.0693329	0.0737447	0.0691371	0.0667877	0.0669501	0.058084	0.0522697	0.0513583	0.0531246	0.0532234	0.0500844	0.044119	0.046835	0.0480352	0.0392935	0.0339207	0.0308738	0.0290582	0.0306674	0.0328427	0.0326385	0.0244733	0.0228511	0.0274548	0.0290274	0.0281115	0.0256221	0.0230015	0.0217712	0.021008	0.0198215	0.0202134
X048_1980_019_t3_g.asd	48	1980	t3	g	0.0419734	0.045268	0.0646294	0.0743073	0.0765254	0.0828621	0.0742802	0.0573978	0.0446885	0.0470573	0.0499628	0.0422585	0.0291933	0.0257563	0.0354722	0.0432079	0.0411824	0.0324266	0.0332582	0.0322924	0.0295758	0.030202	0.0329621	0.0327981	0.0252029	0.0270254	0.0268509	0.0157005	0.0144589	0.0170239	0.0179014	0.0169045	0.0147219	0.0122645	0.0107457	0.0115603	0.0138187	0.0150171	0.0161323	0.0164377	0.0149179	0.0125773	0.0113076	0.0120334	0.0106305
X048_1980_019_t3_m.asd	48	1980	t3	m	0.0688449	0.0880572	0.0842638	0.0808501	0.0824356	0.0883968	0.080083	0.0681634	0.0661239	0.0522981	0.0456326	0.0555694	0.0451493	0.0389109	0.0456251	0.0411321	0.0387956	0.0406152	0.0373208	0.0395613	0.043262	0.0367038	0.0328832	0.0311531	0.0279934	0.0299199	0.0314848	0.027898	0.0241729	0.0224233	0.0222791	0.0176632	0.0171556	0.0212454	0.020103	0.01889	0.0187941	0.0192766	0.0184585	0.0167985	0.0154963	0.0146873	0.0138671	0.0125575	0.010807
X048_1980_089_m1_c.asd	48	1980	m1	c	0.100391	0.090707	0.115193	0.132569	0.132059	0.112974	0.0973972	0.0893432	0.0881738	0.0839852	0.0798385	0.0776462	0.0687994	0.0602957	0.0562489	0.0547481	0.0534431	0.0520364	0.0532713	0.0486252	0.0419834	0.0442029	0.0462833	0.0462839	0.0442808	0.0429903	0.0392016	0.0311001	0.0271041	0.02652	0.0278543	0.0304684	0.0299194	0.025836	0.0223598	0.0215415	0.0231786	0.0254454	0.0252132	0.023	0.0206329	0.0189466	0.0181181	0.0181362	0.0197331
X048_1980_089_m1_g.asd	48	1980	m1	g	0.0821685	0.0827128	0.087026	0.0794935	0.0684668	0.073106	0.0709448	0.0619695	0.0511731	0.0396568	0.0366494	0.0442886	0.0391419	0.0387976	0.0481505	0.0470779	0.040895	0.0340973	0.032952	0.033684	0.0340297	0.0318632	0.0334851	0.0330254	0.0235816	0.0276986	0.0303148	0.019058	0.0184573	0.0210238	0.0200616	0.013646	0.0131655	0.0188	0.0159649	0.0148938	0.0163841	0.0162613	0.016928	0.0167572	0.0134966	0.0127227	0.0141552	0.0160268	0.0149941
X048_1980_089_m1_m.asd	48	1980	m1	m	0.0771101	0.0755633	0.0744122	0.0723417	0.0712161	0.0747206	0.0587489	0.0448126	0.0563238	0.046978	0.041552	0.0551586	0.0431997	0.0352637	0.0427824	0.0394268	0.0398464	0.044229	0.037398	0.031843	0.0302135	0.0315307	0.0315194	0.0282585	0.0217389	0.0239066	0.0263304	0.0208829	0.0128227	0.0106344	0.01633	0.0184661	0.0189463	0.0186599	0.017124	0.0158177	0.0156851	0.017533	0.0166954	0.0146743	0.0146376	0.0135434	0.0128249	0.0138867	0.0148373
X048_1980_099_m2_c.asd	48	1980	m2	c	0.130086	0.124743	0.11365	0.108547	0.108294	0.107718	0.0993976	0.0883381	0.0816084	0.0744081	0.0673101	0.0615511	0.0574957	0.0586054	0.0627531	0.0557468	0.0520318	0.0537509	0.0517659	0.0476971	0.0448654	0.0485668	0.0487373	0.0458296	0.0433259	0.0445692	0.041509	0.0296908	0.0284158	0.0298364	0.0286642	0.0295237	0.0314401	0.0321351	0.0257388	0.0241291	0.0266392	0.0249715	0.0233552	0.0223367	0.0214676	0.01973	0.0180917	0.0176508	0.0189588
X048_1980_099_m2_g.asd	48	1980	m2	g	0.0769341	0.0694983	0.0660692	0.0652717	0.0676639	0.073919	0.0595442	0.0410043	0.0400583	0.0433093	0.0452917	0.0428307	0.0339377	0.0301892	0.0351287	0.0380886	0.0385108	0.0364639	0.0321933	0.0316074	0.0324679	0.0281221	0.0288902	0.0292584	0.0213657	0.0225179	0.0249194	0.0203949	0.015129	0.0131196	0.0149733	0.0146356	0.014902	0.0162495	0.0161306	0.0169798	0.0181846	0.0173251	0.0150083	0.013013	0.0131138	0.0101533	0.00830652	0.0112354	0.0130229
X048_1980_099_m2_m.asd	48	1980	m2	m	0.0754957	0.0669357	0.0774794	0.0862673	0.0863472	0.0750252	0.0573162	0.0451153	0.0488035	0.0502782	0.0485973	0.0454729	0.0432722	0.0392321	0.0344119	0.0382365	0.0390213	0.0351402	0.0351355	0.0315591	0.0266015	0.0274381	0.029654	0.0297567	0.0254748	0.0278712	0.0290055	0.0219949	0.0161559	0.0150607	0.0187495	0.0219395	0.0209467	0.016745	0.0164331	0.017308	0.0181551	0.0181333	0.0169344	0.0153377	0.0143697	0.0126517	0.0115311	0.0120271	0.0116404
X048_1980_105_m3_c.asd	48	1980	m3	c	0.122559	0.126793	0.137984	0.139185	0.129966	0.117765	0.110913	0.106182	0.0985698	0.0847001	0.0746754	0.073958	0.0677709	0.0648097	0.0680688	0.0698108	0.0643857	0.0540138	0.050663	0.0484847	0.0474033	0.0498079	0.0519128	0.0497611	0.0411509	0.0443727	0.0464186	0.0363223	0.0330294	0.0315424	0.0288659	0.0314869	0.0314393	0.0273442	0.0253577	0.026991	0.0296953	0.0276563	0.0269311	0.026587	0.0239053	0.0211903	0.0206429	0.0230195	0.0233188
X048_1980_105_m3_g.asd	48	1980	m3	g	0.067028	0.0733724	0.0828893	0.0826641	0.0787253	0.0847507	0.0747638	0.0638997	0.0696478	0.0537514	0.0400802	0.0457566	0.0445065	0.0402301	0.0370873	0.0379632	0.0376275	0.0351876	0.0339189	0.0326528	0.0326374	0.0364409	0.0333328	0.0266518	0.0237532	0.0289315	0.0305061	0.0206533	0.0183038	0.0183399	0.0171368	0.0188042	0.0195945	0.018362	0.0164144	0.0174794	0.0198848	0.0182989	0.015817	0.0139674	0.0138098	0.0151711	0.0158449	0.0143461	0.0141766
X048_1980_105_m3_m.asd	48	1980	m3	m	0.066754	0.0715548	0.10319	0.0879284	0.0534046	0.0684678	0.0684816	0.0614705	0.0654613	0.0560365	0.0510966	0.0597128	0.0456443	0.0322204	0.0323456	0.038662	0.0406121	0.0374492	0.0387225	0.0369729	0.0336358	0.0344907	0.0345382	0.032997	0.0305199	0.0318575	0.0293081	0.0182028	0.0152425	0.0163101	0.0174261	0.0189472	0.0170879	0.0124848	0.0113036	0.0133501	0.0163032	0.0158287	0.0159373	0.0159087	0.0139189	0.0124566	0.0131405	0.0159146	0.0136291
X048_1980_111_m4_c.asd	48	1980	m4	c	0.108675	0.119395	0.133334	0.135969	0.12574	0.108479	0.098945	0.0893933	0.071844	0.0671306	0.075766	0.088492	0.0692493	0.0555868	0.0631351	0.0655611	0.0638737	0.0589053	0.0515083	0.0472784	0.0467974	0.0483405	0.0495763	0.0484023	0.0438464	0.0460709	0.0457374	0.0357592	0.031776	0.0299124	0.0276232	0.0295671	0.029733	0.0267193	0.0242024	0.0235584	0.0249615	0.0277427	0.027017	0.0245967	0.0241446	0.0222003	0.0199995	0.0190407	0.0184466
X048_1980_111_m4_g.asd	48	1980	m4	g	0.0664186	0.0864657	0.10492	0.09326	0.0739646	0.0916555	0.0780591	0.0552497	0.0576026	0.0575036	0.0603372	0.0662773	0.0394112	0.0285829	0.0487467	0.0501978	0.0479726	0.0456665	0.0361129	0.0313374	0.0330337	0.0383974	0.037133	0.0319421	0.0291298	0.028151	0.026343	0.0222983	0.0221357	0.0239642	0.0250545	0.0211102	0.0176901	0.0169873	0.017884	0.0186291	0.0185931	0.0177945	0.0181594	0.0186816	0.0176077	0.0168337	0.0159806	0.0147036	0.0150957
X048_1980_111_m4_m.asd	48	1980	m4	m	0.0632651	0.0860465	0.0985	0.0843722	0.0632655	0.0725604	0.0717764	0.0653093	0.0640863	0.052825	0.046386	0.0518347	0.03764	0.0331152	0.0470629	0.0490003	0.0426171	0.0339105	0.0350698	0.0354078	0.0346381	0.0370869	0.0384831	0.0371796	0.0327458	0.0308835	0.0260448	0.0153724	0.0167612	0.0209901	0.0211324	0.0179956	0.0181236	0.0206917	0.0137746	0.0133272	0.018452	0.0182584	0.0182114	0.0176991	0.0147956	0.0116854	0.0111107	0.0141834	0.0148261
X048_1980_177_b1_c.asd	48	1980	b1	c	0.120069	0.15051	0.164117	0.149339	0.125442	0.12732	0.106466	0.0816125	0.0807144	0.0813569	0.0829444	0.0838598	0.0662489	0.0552243	0.0602648	0.0615667	0.0581991	0.0532468	0.056868	0.0548008	0.0479214	0.0445837	0.0465336	0.0493901	0.0474483	0.0452824	0.0400281	0.0307449	0.0311996	0.0318795	0.0276505	0.0259433	0.0281249	0.0311468	0.0240843	0.0216632	0.0251893	0.0284999	0.0275303	0.0233507	0.0191225	0.0182939	0.0197438	0.0213229	0.0210056
X048_1980_177_b1_g.asd	48	1980	b1	g	0.12373	0.112616	0.100796	0.0789405	0.0667613	0.0968405	0.0884981	0.0651939	0.0659732	0.0695195	0.0686113	0.0609963	0.0516283	0.0513092	0.0584795	0.0467518	0.0389623	0.0398923	0.0383362	0.0387518	0.040973	0.0429978	0.042657	0.0392235	0.033382	0.0358712	0.0347153	0.0216409	0.0197388	0.0223617	0.0236648	0.0241849	0.0240605	0.023401	0.0221998	0.0211655	0.0199939	0.017582	0.0191839	0.0209917	0.017253	0.0178454	0.0189721	0.0165451	0.0172505
X048_1980_177_b1_m.asd	48	1980	b1	m	0.0557274	0.0741531	0.0815529	0.0766573	0.0685217	0.0717203	0.0574787	0.0482328	0.0677836	0.0620661	0.0495283	0.0470096	0.035527	0.0296803	0.0351735	0.0410914	0.0427162	0.040042	0.0377725	0.035934	0.0349571	0.0354075	0.0318688	0.0275223	0.0274901	0.0289081	0.0269991	0.0197089	0.017774	0.0182345	0.0181162	0.0162742	0.0156014	0.0161594	0.014082	0.013125	0.0148179	0.0198551	0.0207045	0.0179371	0.0148859	0.0137652	0.0141036	0.0146086	0.01309
X048_1980_185_b2_c.asd	48	1980	b2	c	0.10529	0.114375	0.119679	0.0987748	0.0776172	0.103836	0.0955154	0.0770657	0.0863866	0.0850488	0.0754882	0.0645426	0.0546967	0.05095	0.0535372	0.0550288	0.0492232	0.0395386	0.0419864	0.0442487	0.0437705	0.0417526	0.043893	0.0436232	0.0331491	0.0323437	0.0350583	0.0333758	0.0295672	0.0252857	0.0218396	0.0201454	0.0211465	0.023975	0.0256169	0.024508	0.0222205	0.0227604	0.0203303	0.0180087	0.0207944	0.0208195	0.0194122	0.0187785	0.0170458
X048_1980_185_b2_g.asd	48	1980	b2	g	0.0836313	0.0600061	0.0758568	0.0791809	0.0719239	0.0750548	0.0606605	0.044244	0.0460653	0.0453364	0.0454583	0.0487585	0.0426716	0.0432096	0.0526454	0.0460194	0.0372632	0.0332485	0.03908	0.0345536	0.0256863	0.0326518	0.0318372	0.0271723	0.028818	0.0292761	0.0260011	0.0192818	0.0188701	0.0198448	0.0186408	0.0163751	0.0158249	0.0172078	0.017572	0.0184203	0.0189934	0.017165	0.0163814	0.0161705	0.0149274	0.0130483	0.0117595	0.0117772	0.0106276
X048_1980_185_b2_m.asd	48	1980	b2	m	0.0572046	0.0808791	0.0834042	0.0758151	0.0681625	0.07297	0.0741968	0.0670253	0.0514202	0.0425392	0.0357199	0.0276533	0.027466	0.0308246	0.0336745	0.0320899	0.0341309	0.0375937	0.0274131	0.0205917	0.0211927	0.0282665	0.0304059	0.0256454	0.0165582	0.0227243	0.0278438	0.0182524	0.0150151	0.0161584	0.0180029	0.0165951	0.0152897	0.0149419	0.0131639	0.0130066	0.0143178	0.0150645	0.0152747	0.0146717	0.0131845	0.0140731	0.0137906	0.0097568	0.00981872
X048_1980_193_b3_c.asd	48	1980	b3	c	0.136883	0.126413	0.11923	0.120374	0.123348	0.117252	0.0944819	0.0735751	0.074669	0.0751871	0.0754394	0.0756268	0.0639109	0.0523799	0.0486515	0.0521218	0.0555039	0.0555072	0.0508261	0.0489159	0.0490841	0.046594	0.0451846	0.0436788	0.040462	0.0450596	0.0434443	0.0268826	0.0252375	0.026466	0.0231327	0.0251427	0.0260711	0.0239366	0.0212069	0.0222696	0.0250575	0.0229922	0.0229889	0.0243965	0.0243684	0.0223153	0.0195463	0.0176049	0.0174333
X048_1980_193_b3_g.asd	48	1980	b3	g	0.126459	0.109861	0.101546	0.10018	0.10156	0.100628	0.0914375	0.076341	0.0610643	0.0530619	0.0566444	0.0682999	0.0611569	0.051361	0.0488204	0.0505252	0.0519906	0.051552	0.0499516	0.0461254	0.0410263	0.0369904	0.0360484	0.0367419	0.0370662	0.0435307	0.0430209	0.0276746	0.0246652	0.0228999	0.017369	0.0248118	0.0292085	0.0259171	0.0230028	0.0203586	0.0190474	0.0205684	0.0210109	0.0207591	0.0212867	0.0190574	0.016285	0.0153309	0.0144312
X049_1898_003_t1_c.asd	49	1898	t1	c	0.308959	0.316951	0.27166	0.220708	0.188274	0.191069	0.20349	0.206984	0.189019	0.16228	0.145386	0.146852	0.145947	0.145098	0.143108	0.127259	0.115717	0.112213	0.106108	0.103588	0.103772	0.10263	0.099533	0.0956707	0.0928679	0.093172	0.089498	0.078528	0.0794168	0.0796594	0.0723921	0.066671	0.0643915	0.0648855	0.0642681	0.0633627	0.0610356	0.0548691	0.0539498	0.0566109	0.0576711	0.0555927	0.0529671	0.0521721	0.0508298
X049_1898_003_t1_g.asd	49	1898	t1	g	0.180878	0.201877	0.183926	0.155147	0.131228	0.126052	0.12717	0.123902	0.10994	0.106173	0.100325	0.0862806	0.0896332	0.0933609	0.0878454	0.0756201	0.0689372	0.0695628	0.0694483	0.0652038	0.0590244	0.0566071	0.0579718	0.0583684	0.0529991	0.0542639	0.0557442	0.0517529	0.0536857	0.0521695	0.0434441	0.0386311	0.0356045	0.0344965	0.0397325	0.0410603	0.0374365	0.0329658	0.0318085	0.033075	0.0339433	0.0328866	0.0306368	0.0282739	0.0261206
X049_1898_003_t1_m.asd	49	1898	t1	m	0.1391	0.162434	0.168466	0.14896	0.120487	0.113852	0.119394	0.112198	0.0747736	0.0675604	0.0726092	0.0711783	0.0736007	0.0695328	0.0576618	0.0533647	0.0545424	0.0588607	0.0638896	0.0632934	0.0580171	0.0530004	0.0508357	0.0483729	0.0418987	0.0439378	0.0446637	0.0367334	0.0393302	0.0404059	0.0345124	0.0359315	0.0347468	0.0297263	0.0312946	0.0306919	0.0273254	0.0249238	0.0255242	0.0273808	0.0274806	0.026494	0.0241065	0.0206354	0.0200316
X049_1898_007_t2_c.asd	49	1898	t2	c	0.218593	0.219418	0.194947	0.17975	0.177143	0.178441	0.162315	0.14143	0.133629	0.125952	0.121138	0.121063	0.12102	0.111685	0.0953048	0.0972124	0.0966145	0.0894364	0.0873763	0.0858909	0.0824502	0.0746057	0.0733087	0.0750545	0.0729156	0.0723564	0.0689238	0.0602612	0.0593246	0.0572512	0.050534	0.0514496	0.0512472	0.047594	0.0458105	0.0449339	0.0437686	0.0404202	0.0420447	0.0451001	0.0431537	0.0412497	0.0386221	0.0346416	0.0341574
X049_1898_007_t2_g.asd	49	1898	t2	g	0.196835	0.199842	0.175718	0.165918	0.166172	0.155043	0.15364	0.143909	0.108921	0.0954161	0.0973699	0.103579	0.111828	0.10687	0.0883072	0.0827449	0.0812532	0.0798565	0.0784291	0.0748861	0.0694431	0.0635016	0.0645127	0.0653851	0.0570094	0.0580299	0.0580366	0.0480917	0.0445727	0.0446318	0.044926	0.0438012	0.0412267	0.0384698	0.039038	0.0410123	0.0414242	0.0357951	0.0355721	0.0386802	0.0389006	0.0371878	0.0342607	0.0312657	0.0315156
X049_1898_007_t2_m.asd	49	1898	t2	m	0.146778	0.156823	0.161014	0.148265	0.127126	0.117431	0.114458	0.111135	0.102249	0.100644	0.0991961	0.0935952	0.0972733	0.0921136	0.074878	0.0701682	0.0722707	0.075142	0.0697146	0.0657565	0.0634302	0.0584856	0.0572762	0.0565313	0.0513342	0.0502422	0.0483209	0.0418401	0.0417016	0.0397612	0.0335368	0.0373648	0.0369077	0.0305918	0.0339193	0.0344688	0.0305546	0.0258094	0.0279744	0.0325097	0.0313029	0.0298115	0.0267719	0.0214419	0.0209252
X049_1898_017_t3_c.asd	49	1898	t3	c	0.225489	0.236197	0.21167	0.17642	0.14757	0.142475	0.15408	0.15974	0.139763	0.119291	0.10752	0.107028	0.110555	0.107528	0.096626	0.0927862	0.088862	0.0835156	0.0809023	0.0770329	0.0733267	0.0739173	0.073375	0.0693349	0.0614412	0.0609028	0.0616311	0.057809	0.0576939	0.0546737	0.0474147	0.0499231	0.0481349	0.0408753	0.0442965	0.0465628	0.0441785	0.037139	0.0361514	0.0395575	0.0415244	0.0403814	0.0376967	0.0352983	0.0323727
X049_1898_017_t3_g.asd	49	1898	t3	g	0.165147	0.197098	0.192908	0.16303	0.135065	0.147933	0.146678	0.132368	0.117592	0.0980301	0.086794	0.0904329	0.0938606	0.0868637	0.0720344	0.0760109	0.0811993	0.080647	0.0754421	0.0718043	0.0697209	0.0659225	0.0646534	0.0623839	0.0548305	0.0543088	0.0539405	0.0480473	0.0498149	0.0512209	0.0479336	0.0468961	0.0432364	0.0377344	0.0397016	0.0389966	0.0355473	0.0349704	0.0355205	0.0364868	0.0371206	0.0342053	0.031783	0.0331601	0.0323838
X049_1898_017_t3_m.asd	49	1898	t3	m	0.150907	0.188535	0.164915	0.137502	0.119599	0.111514	0.107007	0.0994443	0.0853638	0.0780692	0.0798204	0.0875332	0.087665	0.0831725	0.0759404	0.062844	0.0561915	0.0581754	0.0622462	0.0605973	0.0554919	0.0550148	0.0506703	0.0448114	0.0423795	0.0436098	0.0450877	0.0437491	0.0403263	0.0364437	0.0334695	0.0323178	0.0329364	0.034119	0.0328019	0.030703	0.0277975	0.0230219	0.0249878	0.0294585	0.0285272	0.0266559	0.0238411	0.0201418	0.0193046
X049_1898_073_m1_c.asd	49	1898	m1	c	0.235368	0.235128	0.215609	0.202319	0.195379	0.18596	0.18391	0.178362	0.157812	0.131613	0.117715	0.125119	0.140839	0.141039	0.120508	0.1048	0.0938541	0.0877646	0.086239	0.0881558	0.089764	0.0856547	0.0788456	0.0701653	0.0608833	0.0629504	0.0674669	0.0655429	0.0632035	0.0586737	0.0523077	0.0507359	0.0500884	0.0493769	0.0517136	0.0521841	0.0488698	0.0409407	0.0434507	0.0491453	0.0447057	0.0418783	0.0399566	0.0369698	0.035064
X049_1898_073_m1_g.asd	49	1898	m1	g	0.186672	0.195728	0.185488	0.163252	0.145229	0.153338	0.155815	0.147397	0.130152	0.108191	0.097262	0.1036	0.104583	0.0984118	0.0876184	0.0806731	0.0746459	0.0703343	0.0732291	0.0730895	0.0709571	0.0735671	0.0690832	0.0607985	0.0559439	0.0560106	0.0545146	0.0480411	0.0533657	0.0553355	0.047101	0.0442526	0.0414858	0.0388442	0.0448934	0.0456258	0.0408924	0.0385291	0.0380341	0.0386159	0.0389981	0.0377746	0.0349953	0.0315613	0.0310372
X049_1898_073_m1_m.asd	49	1898	m1	m	0.154143	0.167673	0.15575	0.144129	0.135883	0.127202	0.122006	0.110274	0.0848588	0.0742952	0.0788847	0.0911308	0.09389	0.0850336	0.0706455	0.0727869	0.0746282	0.0716717	0.0715588	0.0629206	0.0517139	0.0530204	0.0521839	0.0490163	0.0471904	0.0493688	0.0483276	0.0399618	0.0407256	0.038782	0.0302943	0.0348953	0.0365217	0.0313951	0.0304106	0.0320832	0.0327923	0.0262507	0.0257938	0.0296855	0.0314259	0.0300153	0.0273727	0.0253715	0.0221736
X049_1898_077_m2_c.asd	49	1898	m2	c	0.270065	0.270108	0.24825	0.239567	0.232254	0.198249	0.187191	0.182888	0.161846	0.150622	0.148636	0.150444	0.147184	0.13565	0.11855	0.107848	0.105645	0.108335	0.104835	0.102964	0.10134	0.0943332	0.0908552	0.086871	0.0764443	0.0746834	0.0752579	0.0709066	0.0641983	0.0603826	0.0614264	0.0627117	0.0603161	0.055853	0.0600025	0.0578058	0.0502968	0.0479083	0.0479441	0.0491698	0.0503215	0.0497602	0.0458923	0.0391803	0.0396569
X049_1898_077_m2_g.asd	49	1898	m2	g	0.179881	0.171219	0.167016	0.15852	0.144943	0.12992	0.12537	0.119543	0.100518	0.0901205	0.0907072	0.0987082	0.103121	0.0984227	0.0854605	0.074281	0.0716441	0.0745571	0.0677891	0.0667693	0.0691935	0.0642675	0.0602736	0.0571208	0.0531469	0.055788	0.0549783	0.0446792	0.0487103	0.0502845	0.04138	0.0389078	0.0366762	0.0337283	0.0361924	0.039054	0.0398507	0.0369021	0.0346358	0.0340844	0.0348006	0.0315376	0.0284648	0.0295085	0.0297837
X049_1898_077_m2_m.asd	49	1898	m2	m	0.130964	0.143048	0.156	0.14154	0.112687	0.103532	0.10611	0.106202	0.0918786	0.0784582	0.0765399	0.0881959	0.0966724	0.0925248	0.0763317	0.0639129	0.0614962	0.0655422	0.0599956	0.0619259	0.0646141	0.0492219	0.048069	0.0519038	0.042817	0.0439286	0.0460598	0.0404785	0.0431598	0.042291	0.0336865	0.0346628	0.034991	0.0320708	0.0327491	0.0333236	0.032204	0.0284034	0.0274604	0.0290117	0.0305048	0.0279294	0.0255697	0.0269576	0.0248165
X049_1898_081_m3_c.asd	49	1898	m3	c	0.212377	0.218899	0.222505	0.204227	0.17243	0.150667	0.156697	0.160694	0.131991	0.113018	0.108727	0.115361	0.121684	0.117532	0.102459	0.0910887	0.088849	0.0915608	0.0825958	0.0771125	0.0761741	0.0746504	0.0738685	0.0700999	0.0603211	0.0633561	0.0678395	0.0628201	0.060072	0.0575157	0.0536385	0.0503876	0.0453036	0.0404821	0.0459194	0.0487073	0.0460209	0.0400138	0.0405746	0.0434975	0.0405652	0.0384023	0.0363169	0.0335114	0.0352526
X049_1898_081_m3_g.asd	49	1898	m3	g	0.176953	0.180878	0.149348	0.132338	0.132956	0.135906	0.140971	0.135162	0.108917	0.0882068	0.0843676	0.0974478	0.105303	0.0988278	0.0812962	0.077776	0.0761744	0.0728065	0.0709783	0.0719218	0.0720093	0.0645528	0.0622514	0.0607939	0.0527928	0.0527815	0.0545389	0.0514968	0.0502028	0.0469746	0.0408839	0.0387033	0.0371948	0.0362936	0.0411752	0.0420898	0.038309	0.0341429	0.0333303	0.0348567	0.0359002	0.035592	0.0331349	0.028845	0.0277519
X049_1898_081_m3_m.asd	49	1898	m3	m	0.142853	0.152545	0.152756	0.127247	0.0972308	0.101716	0.102531	0.0965318	0.0883848	0.079707	0.0735329	0.0722811	0.0807284	0.0742355	0.0513409	0.0551058	0.0628921	0.0649608	0.060973	0.0584849	0.0571659	0.0526859	0.0478589	0.0429271	0.0381651	0.0436654	0.0444887	0.0313563	0.0371704	0.0405232	0.0310981	0.0308675	0.0308884	0.0281161	0.026097	0.0265624	0.0270068	0.0215772	0.0223563	0.0269611	0.0283957	0.0241595	0.0197853	0.0198638	0.0171463
X049_1898_089_m4_c.asd	49	1898	m4	c	0.255359	0.266546	0.251931	0.222949	0.199013	0.205174	0.191548	0.166336	0.149571	0.138563	0.137086	0.143522	0.13899	0.128228	0.115576	0.101709	0.0959578	0.0973381	0.0935373	0.0910016	0.0904683	0.0905808	0.0844228	0.0753063	0.069419	0.0693916	0.0699822	0.0669658	0.0668008	0.0634267	0.0554329	0.0536935	0.0534839	0.0530981	0.054791	0.0547344	0.0520694	0.0474416	0.0455479	0.0457531	0.0456013	0.0445443	0.0424358	0.0396089	0.0378885
X049_1898_089_m4_g.asd	49	1898	m4	g	0.17454	0.1815	0.165546	0.156304	0.151844	0.139597	0.143171	0.139984	0.108019	0.102767	0.105274	0.0986217	0.10192	0.0970893	0.081076	0.0806913	0.0799876	0.076187	0.0802682	0.0766237	0.0685055	0.0686236	0.0693028	0.065359	0.0541691	0.0556209	0.0582765	0.051696	0.0523288	0.0510789	0.0446071	0.0472209	0.0463384	0.0403214	0.0418409	0.0428541	0.0407697	0.0350925	0.0350376	0.038052	0.0379527	0.0363194	0.0341074	0.0321398	0.0306177
X049_1898_089_m4_m.asd	49	1898	m4	m	0.159059	0.15304	0.146163	0.141331	0.136179	0.126365	0.115275	0.103135	0.0909793	0.0851465	0.081505	0.0781281	0.0870333	0.0848964	0.0674549	0.0673104	0.0652637	0.0586237	0.0612025	0.061585	0.0583776	0.0544598	0.0509113	0.0477894	0.0449494	0.0460884	0.044697	0.0372247	0.0400265	0.0422501	0.0379234	0.0348987	0.0339979	0.0348257	0.035923	0.0337561	0.029078	0.0253999	0.0270298	0.0290906	0.0247291	0.026862	0.0283869	0.0227743	0.0229676
X049_1898_153_b1_c.asd	49	1898	b1	c	0.25615	0.279726	0.258689	0.235901	0.220766	0.21209	0.193131	0.172019	0.16114	0.151719	0.142764	0.135858	0.139949	0.135041	0.116283	0.105974	0.0997458	0.0974975	0.104705	0.106165	0.0991816	0.0868735	0.0827128	0.0827992	0.0789461	0.0790555	0.0783055	0.0724746	0.0674452	0.0626674	0.0584121	0.0587103	0.0573256	0.0541187	0.057951	0.0574412	0.0522977	0.0484392	0.0484265	0.0497737	0.0484961	0.0484691	0.0474654	0.0437089	0.0420925
X049_1898_153_b1_g.asd	49	1898	b1	g	0.218207	0.239576	0.201441	0.181134	0.181248	0.176359	0.165206	0.145265	0.118713	0.110068	0.110521	0.110007	0.107988	0.102261	0.0937821	0.0893775	0.0846792	0.080053	0.0809338	0.0833859	0.0822078	0.0706212	0.0692149	0.0718026	0.0664294	0.0688448	0.0679274	0.0557021	0.0551261	0.0565186	0.0535109	0.0517752	0.0474312	0.042179	0.0471714	0.045726	0.0387298	0.0373901	0.0387245	0.0409348	0.0421176	0.0402956	0.0370202	0.03438	0.0340631
X049_1898_153_b1_m.asd	49	1898	b1	m	0.168435	0.170702	0.162666	0.150845	0.132903	0.106236	0.112862	0.123942	0.104208	0.091263	0.0870236	0.0880981	0.0904186	0.0902744	0.0856878	0.0762666	0.0655381	0.0569659	0.0544987	0.0570982	0.059907	0.0553429	0.0537504	0.0530274	0.0486026	0.0483953	0.0498788	0.0491898	0.043012	0.0383318	0.0387088	0.0402206	0.0358818	0.0276845	0.0307799	0.0330476	0.0315915	0.0277745	0.0270063	0.0285126	0.0293475	0.028154	0.0257519	0.0234964	0.0233912
X049_1898_161_b2_c.asd	49	1898	b2	c	0.274007	0.2662	0.215672	0.198456	0.201872	0.177383	0.179954	0.185305	0.160555	0.131804	0.119188	0.128195	0.125963	0.117734	0.109107	0.104068	0.0991228	0.0944483	0.094304	0.0933001	0.0903337	0.0861804	0.0785958	0.0709453	0.067816	0.0703995	0.0726514	0.0697689	0.0669992	0.0633116	0.0582286	0.0527964	0.0506996	0.0526353	0.0568402	0.0556615	0.0494588	0.0435336	0.0434673	0.0461797	0.0457924	0.0439741	0.0423782	0.0419266	0.0396461
X049_1898_161_b2_g.asd	49	1898	b2	g	0.173555	0.173971	0.14699	0.123026	0.113339	0.121289	0.113689	0.0972974	0.0867452	0.0766498	0.0725329	0.0759591	0.0735779	0.0699173	0.0661777	0.0539172	0.0498655	0.0549138	0.0536977	0.0538076	0.0547006	0.0524508	0.0525257	0.0506039	0.041683	0.0447284	0.0470317	0.0383883	0.0421584	0.0441299	0.0371171	0.0345486	0.0314793	0.0277962	0.0306773	0.0307372	0.0271154	0.023591	0.0236507	0.0257213	0.0264989	0.0265349	0.0254131	0.0230293	0.0209022
X049_1898_161_b2_m.asd	49	1898	b2	m	0.16463	0.193278	0.173163	0.154697	0.143425	0.130552	0.124384	0.115713	0.0961904	0.0848624	0.084848	0.0930105	0.0968766	0.0883444	0.0708998	0.0694161	0.0721227	0.0720153	0.0634945	0.0593707	0.0592033	0.0560355	0.0527225	0.0506662	0.0506863	0.0510303	0.0489914	0.0436765	0.0418423	0.0413812	0.0400909	0.0359644	0.0345378	0.0364892	0.0368587	0.0343169	0.0300523	0.0272004	0.028987	0.0311961	0.0278344	0.0263395	0.0256426	0.0239642	0.0232707
X049_1898_165_b3_c.asd	49	1898	b3	c	0.213032	0.244335	0.20883	0.172075	0.153792	0.158529	0.158538	0.143442	0.113751	0.110477	0.116144	0.115138	0.123436	0.117028	0.092918	0.0884235	0.0871365	0.0839053	0.0834935	0.0818465	0.0778083	0.0713411	0.0695519	0.0694143	0.0657801	0.065703	0.0652009	0.0607176	0.0575527	0.054316	0.0503959	0.048096	0.0455116	0.0429205	0.0440881	0.0440531	0.0422215	0.0403676	0.0397892	0.0405498	0.041871	0.0387248	0.035244	0.0353052	0.0338846
X049_1898_165_b3_g.asd	49	1898	b3	g	0.18892	0.194912	0.187329	0.154295	0.121397	0.131449	0.13652	0.124737	0.0973058	0.0849673	0.0842867	0.0885499	0.0992785	0.0994808	0.0855676	0.0777814	0.0715277	0.0656397	0.0610516	0.0623582	0.0657693	0.0627748	0.0583981	0.0536467	0.0489931	0.0502455	0.0514221	0.0474627	0.0449573	0.0436457	0.0425682	0.0403664	0.0358352	0.031321	0.0356709	0.0370623	0.0342135	0.0315682	0.0304928	0.0307888	0.0315378	0.0329214	0.0322767	0.0279532	0.0245262
X049_1898_165_b3_m.asd	49	1898	b3	m	0.157214	0.167504	0.162495	0.138142	0.108201	0.0975065	0.11336	0.124266	0.0996237	0.0827132	0.0731714	0.0684841	0.0821175	0.0845272	0.0674721	0.0613331	0.0596261	0.0588155	0.0570476	0.0534465	0.0509616	0.0549901	0.0565031	0.0531413	0.0455788	0.0445152	0.0450708	0.0424835	0.0448122	0.0441364	0.037321	0.0334749	0.031793	0.0317777	0.0341235	0.032345	0.0274895	0.0253502	0.0259067	0.0279156	0.0294408	0.0293992	0.0275357	0.0244248	0.0234996
X050_1880_005_t2_c.asd	50	1880	t2	c	0.22814	0.165293	0.15617	0.182078	0.200662	0.166614	0.1501	0.149309	0.145868	0.120652	0.104037	0.113271	0.107283	0.0951191	0.0851361	0.0858095	0.0849142	0.0792665	0.0736063	0.070225	0.0687385	0.0674267	0.0615956	0.0573105	0.0622759	0.0654751	0.0639897	0.0582147	0.0564341	0.0552827	0.0516062	0.0427158	0.0396702	0.0432283	0.0403886	0.0405848	0.0417352	0.0348267	0.0335015	0.0356743	0.034766	0.0345506	0.0336159	0.0305545	0.0268088
X050_1880_005_t2_g.asd	50	1880	t2	g	0.166963	0.114253	0.107312	0.129426	0.147576	0.127597	0.11747	0.113026	0.101021	0.0859542	0.0773507	0.0783908	0.0691732	0.0640746	0.0664149	0.0569956	0.0515064	0.0545989	0.064036	0.061595	0.0512228	0.0494129	0.0438774	0.0379841	0.0387703	0.0469584	0.0521867	0.0469689	0.0412665	0.0367224	0.0334181	0.0294664	0.0293039	0.0321439	0.0299567	0.0285789	0.0281187	0.0255011	0.0263475	0.0282456	0.0267297	0.026483	0.0255428	0.0221577	0.0202958
X050_1880_005_t2_m.asd	50	1880	t2	m	0.140328	0.110237	0.110182	0.1185	0.122806	0.114638	0.10279	0.0932605	0.0905429	0.0876087	0.0805654	0.0687772	0.0575675	0.0551404	0.0610537	0.0604668	0.0526796	0.0441866	0.0539841	0.0505841	0.0394806	0.0454403	0.0422458	0.034815	0.0351674	0.0364732	0.0370778	0.0365164	0.0362685	0.0343522	0.03011	0.0253639	0.0252174	0.0289574	0.0281766	0.0268233	0.0254671	0.0230885	0.0233304	0.0239471	0.0213238	0.0208495	0.0212117	0.0203716	0.0178675
X050_1880_009_t3_c.asd	50	1880	t3	c	0.231175	0.176969	0.145674	0.168283	0.201503	0.181666	0.166113	0.158794	0.152435	0.136795	0.122355	0.117035	0.113806	0.108222	0.0988569	0.088783	0.0858911	0.0888434	0.0875706	0.08164	0.0743157	0.0724206	0.0643897	0.0579372	0.0640516	0.0667943	0.0662315	0.0646135	0.061871	0.0576038	0.0522965	0.0486347	0.0469554	0.046579	0.0451138	0.0446917	0.0442905	0.04081	0.0409864	0.0414968	0.0367348	0.0360806	0.0374429	0.0370359	0.0317167
X050_1880_009_t3_g.asd	50	1880	t3	g	0.189558	0.143677	0.151441	0.170421	0.172461	0.137876	0.116683	0.112772	0.117274	0.111574	0.0968378	0.0800828	0.0781104	0.0813833	0.082501	0.0772582	0.0701903	0.0640458	0.0615514	0.057247	0.052829	0.0541877	0.0505482	0.0452851	0.0450555	0.0460257	0.0460538	0.0442374	0.0438592	0.0431598	0.0407125	0.0359427	0.0314377	0.0291055	0.0303911	0.0332059	0.0341983	0.0284784	0.0278471	0.0296058	0.0270231	0.0253874	0.0251278	0.0254808	0.0238614
X050_1880_009_t3_m.asd	50	1880	t3	m	0.155889	0.128655	0.132946	0.146292	0.147417	0.118241	0.107054	0.109164	0.10824	0.100656	0.0884976	0.0757803	0.0694729	0.064424	0.0595075	0.0649029	0.0627101	0.0526842	0.0532009	0.0505908	0.0458412	0.0469605	0.0460381	0.0433977	0.0416078	0.0424739	0.0423455	0.0390321	0.0410351	0.0411316	0.0354383	0.0277199	0.0254467	0.028939	0.0295612	0.0285861	0.027185	0.0271834	0.0270109	0.0255592	0.0223344	0.023834	0.0262432	0.025216	0.0219253
X050_1880_155_m1_c.asd	50	1880	m1	c	0.210216	0.165206	0.14339	0.158535	0.178761	0.15961	0.14031	0.126767	0.118431	0.113192	0.104872	0.0917734	0.0859775	0.0843056	0.0832289	0.0788702	0.0775684	0.0774427	0.067255	0.056303	0.0503471	0.0555525	0.0539436	0.0516011	0.0592347	0.059872	0.0573046	0.0562582	0.0503056	0.0466511	0.0474836	0.0415977	0.03941	0.0418111	0.0368226	0.0340597	0.0336448	0.0303279	0.031852	0.0344132	0.0313469	0.0291771	0.0276641	0.0258553	0.0250779
X050_1880_155_m1_g.asd	50	1880	m1	g	0.205267	0.176743	0.164172	0.167331	0.168952	0.146319	0.125903	0.119715	0.130979	0.119548	0.104555	0.101349	0.089159	0.0819642	0.0837275	0.0800597	0.0755011	0.0721472	0.0714099	0.0666565	0.060218	0.0597839	0.0565357	0.0535432	0.0559978	0.0543376	0.0520702	0.0527284	0.0513982	0.0490577	0.0454725	0.0342624	0.0331734	0.0424857	0.0396471	0.0366554	0.0355763	0.0339159	0.0319227	0.029991	0.0286513	0.0286484	0.0293626	0.0297727	0.0279251
X050_1880_155_m1_m.asd	50	1880	m1	m	0.16338	0.109542	0.123423	0.14032	0.140999	0.124735	0.114631	0.108898	0.100749	0.0893711	0.0772682	0.0679191	0.0669215	0.0673993	0.0658635	0.0648059	0.0643164	0.0639194	0.0635918	0.0533011	0.0400114	0.0413675	0.0431214	0.0449503	0.0494542	0.0522607	0.0493477	0.0401375	0.0377058	0.0380584	0.0374565	0.0347183	0.0345255	0.0362728	0.031804	0.0282817	0.0278663	0.030463	0.0307399	0.0283615	0.0250465	0.0260851	0.0261743	0.0211455	0.0210056
X050_1880_161_m2_c.asd	50	1880	m2	c	0.193294	0.154559	0.139839	0.154671	0.175775	0.172555	0.152951	0.130041	0.117599	0.103466	0.0919567	0.0871598	0.0869839	0.0862021	0.0832503	0.0842482	0.0778894	0.0667561	0.0700689	0.0677858	0.0610152	0.0612482	0.0585089	0.0557025	0.0583595	0.0623197	0.0605476	0.0505315	0.0509655	0.0506294	0.0434203	0.0376362	0.0363016	0.0384588	0.037817	0.036573	0.0345179	0.03016	0.0307293	0.032004	0.0271812	0.0284343	0.030796	0.0284117	0.0244919
X050_1880_161_m2_g.asd	50	1880	m2	g	0.19005	0.175567	0.151708	0.156151	0.169054	0.152216	0.142729	0.135344	0.118245	0.0922499	0.0805589	0.0929972	0.090845	0.0847248	0.0822552	0.0860696	0.0819187	0.0696326	0.0628144	0.0616404	0.0632528	0.0622307	0.0559339	0.0491638	0.0485461	0.0526864	0.0548151	0.0504755	0.04757	0.0460286	0.0442423	0.0375662	0.033241	0.0332356	0.0329908	0.0337518	0.0345203	0.032973	0.0327222	0.0321397	0.0285922	0.0293566	0.0312017	0.0300923	0.026365
X050_1880_161_m2_m.asd	50	1880	m2	m	0.155907	0.109446	0.114673	0.128545	0.133822	0.124757	0.109524	0.100053	0.104189	0.0855144	0.065838	0.0644374	0.0758332	0.0768645	0.0620808	0.0560709	0.0589495	0.0649864	0.0605613	0.0529176	0.0451283	0.0400206	0.0394897	0.0427404	0.0476713	0.048916	0.0465455	0.0419871	0.0375788	0.0348423	0.033513	0.0294157	0.0276657	0.0281946	0.0231737	0.0226434	0.026057	0.0266315	0.0265525	0.0260999	0.0251612	0.0232686	0.0214203	0.0204491	0.0190545
X050_1880_167_m3_c.asd	50	1880	m3	c	0.240617	0.203564	0.197077	0.197136	0.192197	0.174866	0.161901	0.154275	0.149357	0.142877	0.134799	0.12551	0.112868	0.102802	0.097414	0.094972	0.0895968	0.0825338	0.08452	0.0794031	0.0704987	0.0716328	0.0685631	0.0649866	0.0683564	0.0722789	0.072156	0.0658722	0.0590029	0.0545526	0.052712	0.0483006	0.0452381	0.0445959	0.0436151	0.0452081	0.0471381	0.0437424	0.0404172	0.0390975	0.0403258	0.0403552	0.0386939	0.0358335	0.0333646
X050_1880_167_m3_g.asd	50	1880	m3	g	0.208975	0.131997	0.131135	0.156962	0.17459	0.15816	0.137229	0.121554	0.115277	0.10354	0.0906101	0.0829319	0.089109	0.087277	0.0731406	0.0784229	0.0721083	0.0560651	0.0698253	0.0674911	0.0528159	0.0540963	0.056195	0.0552868	0.0510525	0.05316	0.0569426	0.0567648	0.0516433	0.0473013	0.0456028	0.0378016	0.0377544	0.04519	0.0408377	0.0385745	0.0382899	0.0320473	0.0326329	0.0348806	0.0293237	0.0296673	0.0320277	0.0307683	0.0253171
X050_1880_167_m3_m.asd	50	1880	m3	m	0.171828	0.115553	0.144084	0.149338	0.130997	0.124802	0.119172	0.114664	0.11215	0.0965435	0.0814673	0.0778937	0.0798484	0.0792832	0.0746891	0.0772345	0.0746367	0.0661916	0.0634554	0.0549797	0.0478008	0.0595313	0.0569341	0.046367	0.0440434	0.045822	0.0471442	0.0446387	0.040221	0.0358555	0.0324716	0.0291505	0.0263472	0.0253895	0.0298353	0.0312711	0.0286977	0.0253046	0.0257177	0.0268782	0.0237937	0.0237778	0.0248195	0.0238034	0.0190837
X050_1880_179_m4_c.asd	50	1880	m4	c	0.219834	0.187949	0.175228	0.182436	0.189959	0.17278	0.158468	0.150152	0.144768	0.128694	0.11193	0.103034	0.0969674	0.0931415	0.0915589	0.0949257	0.0940431	0.0879769	0.084714	0.0736563	0.0610196	0.0631375	0.0617646	0.0593168	0.0627196	0.0649319	0.0626409	0.0555362	0.0533078	0.0513769	0.0466964	0.0403877	0.0414461	0.0474942	0.0396374	0.0356145	0.037832	0.0406735	0.0409775	0.0386184	0.0350708	0.0353909	0.0351509	0.0306662	0.029842
X050_1880_179_m4_g.asd	50	1880	m4	g	0.197899	0.175328	0.163752	0.170274	0.176816	0.158499	0.144329	0.136777	0.132042	0.120745	0.106489	0.0950012	0.094848	0.0914308	0.0818288	0.0889703	0.0846427	0.0686305	0.0705689	0.065421	0.0585163	0.0705132	0.0640703	0.0504941	0.0521852	0.0554428	0.0568699	0.055415	0.053115	0.0490422	0.0434659	0.0397482	0.0387054	0.039513	0.0389549	0.0387402	0.0382422	0.0353864	0.0362399	0.037075	0.0321247	0.033413	0.0359257	0.0335562	0.0280687
X050_1880_179_m4_m.asd	50	1880	m4	m	0.184528	0.160775	0.156636	0.162547	0.166991	0.157957	0.129173	0.104446	0.107951	0.0955225	0.084159	0.0870597	0.082421	0.0758772	0.0712606	0.0689179	0.0695426	0.0707018	0.0658666	0.0603514	0.0558105	0.0531224	0.0480106	0.0445422	0.0482838	0.0537968	0.0552021	0.0492801	0.0419283	0.0385437	0.0392761	0.0323466	0.0292911	0.0325472	0.0339253	0.0309311	0.0266264	0.0284861	0.0311897	0.0317741	0.0284518	0.027593	0.0267104	0.0233329	0.0226297
X050_1880_317_b1_c.asd	50	1880	b1	c	0.227873	0.177984	0.193677	0.20249	0.195894	0.187766	0.174466	0.159999	0.149687	0.139944	0.125935	0.108161	0.104022	0.102093	0.0967333	0.0945747	0.0907718	0.0857871	0.0871877	0.0807411	0.0709396	0.072848	0.0674908	0.0611468	0.0652047	0.0669447	0.0661459	0.0643481	0.0616507	0.058934	0.0554218	0.0448851	0.0399271	0.0426323	0.0418346	0.0410715	0.0406199	0.0393711	0.0399832	0.040352	0.0372931	0.0346222	0.0331466	0.0326196	0.0303204
X050_1880_317_b1_g.asd	50	1880	b1	g	0.195856	0.154838	0.144849	0.159037	0.175713	0.170637	0.14689	0.127435	0.133111	0.11602	0.0971338	0.0941623	0.0884498	0.0881158	0.0923784	0.0797172	0.0715125	0.0726626	0.0749358	0.0705882	0.0620196	0.0581665	0.0537507	0.0517135	0.0561036	0.0589437	0.0585383	0.0549472	0.0498182	0.0471038	0.0466625	0.0374299	0.0358004	0.0428271	0.0393648	0.0378962	0.038518	0.0346282	0.0334674	0.033828	0.0322739	0.0326589	0.0324802	0.0294364	0.0265467
X050_1880_317_b1_m.asd	50	1880	b1	m	0.165696	0.143258	0.11455	0.126159	0.147268	0.12393	0.109652	0.107137	0.106971	0.0915964	0.0766989	0.0738196	0.0677159	0.071078	0.0829293	0.0719494	0.0649225	0.0658286	0.0567333	0.0494563	0.0468795	0.0491325	0.0474159	0.0461749	0.0519273	0.0490883	0.0453553	0.0474615	0.0418736	0.0370081	0.0367003	0.0314126	0.0288952	0.0302932	0.0278458	0.0286281	0.0309485	0.0277372	0.0274796	0.0282122	0.0252824	0.0234106	0.0226625	0.0221311	0.0199101
X050_1880_325_b2_c.asd	50	1880	b2	c	0.199639	0.181232	0.142563	0.145216	0.166622	0.156391	0.137036	0.122279	0.121334	0.106084	0.0942593	0.0976951	0.0923532	0.0884487	0.0891177	0.0831583	0.0742597	0.0665841	0.0678756	0.0647329	0.0602121	0.0662227	0.0571666	0.0446041	0.0480113	0.0517589	0.0525019	0.0500061	0.0485318	0.0466272	0.0433284	0.0388492	0.0389282	0.0424722	0.038688	0.0371014	0.0375271	0.034265	0.0322889	0.0317832	0.0314863	0.0310587	0.0298335	0.0274998	0.0248806
X050_1880_325_b2_g.asd	50	1880	b2	g	0.208647	0.178853	0.156934	0.162557	0.171539	0.146188	0.119201	0.107807	0.119618	0.10887	0.0949452	0.0939502	0.085807	0.0806943	0.0815444	0.0771155	0.0738933	0.07237	0.0676838	0.059034	0.05293	0.0614851	0.0583899	0.0515498	0.0560451	0.0539306	0.0509925	0.0527789	0.0475087	0.0441142	0.0454351	0.0368783	0.0318424	0.0335768	0.0322628	0.0355844	0.0399333	0.0345442	0.0326734	0.0321765	0.0271804	0.0293033	0.0324884	0.0300808	0.0263062
X050_1880_325_b2_m.asd	50	1880	b2	m	0.164697	0.14681	0.153992	0.149624	0.139535	0.142122	0.128515	0.111071	0.107688	0.0937931	0.0819623	0.0810793	0.0743064	0.0684666	0.0676725	0.0734853	0.0704149	0.0595617	0.0607114	0.0528855	0.0426525	0.0513629	0.0484316	0.0395791	0.0392206	0.0412524	0.0430985	0.0431399	0.0414778	0.0393512	0.036555	0.0275928	0.0267916	0.0341125	0.0303849	0.0277727	0.0280322	0.0278173	0.0273914	0.0262869	0.0242145	0.0252618	0.0255039	0.0216967	0.0198762
X050_1880_331_b3_c.asd	50	1880	b3	c	0.231225	0.180286	0.184061	0.202311	0.211935	0.198845	0.178623	0.160171	0.149584	0.12919	0.114518	0.115165	0.109849	0.105903	0.104442	0.0925072	0.0821996	0.0782591	0.0816649	0.0808659	0.0760148	0.0735423	0.064495	0.0571607	0.0628001	0.0695343	0.0722999	0.0689203	0.0626468	0.0568035	0.0527677	0.0481672	0.0461083	0.0465064	0.0449883	0.043315	0.04204	0.0412525	0.0430021	0.0433148	0.0373605	0.0366567	0.0374514	0.0348969	0.0313301
X050_1880_331_b3_g.asd	50	1880	b3	g	0.202841	0.166407	0.144961	0.14334	0.150048	0.147218	0.140519	0.133891	0.129895	0.11436	0.100064	0.0955738	0.0852044	0.0804992	0.0836068	0.0782379	0.0746539	0.0752129	0.07676	0.0685579	0.0565472	0.0570677	0.0557687	0.0537803	0.0556567	0.0574959	0.0560875	0.0504968	0.0486149	0.0477866	0.0454245	0.0396173	0.037353	0.0391465	0.0369689	0.0354253	0.0346654	0.032501	0.0315932	0.0312747	0.0300576	0.0303746	0.03059	0.0290466	0.0267891
X050_1880_331_b3_m.asd	50	1880	b3	m	0.15155	0.127389	0.113034	0.135627	0.154114	0.11039	0.100495	0.109751	0.102828	0.0915112	0.0817577	0.0773733	0.0787772	0.0752726	0.0645058	0.0599554	0.0573499	0.0549283	0.0533345	0.0520225	0.0496444	0.0444807	0.0384019	0.0362428	0.042401	0.0460967	0.0470786	0.0461564	0.0389887	0.035344	0.0376984	0.0297062	0.0260834	0.0296518	0.0284077	0.0262422	0.0252271	0.0274062	0.0254912	0.0229222	0.0256955	0.0248431	0.0224667	0.0216529	0.0206139
X050_1880_V_t1_c.asd	50	1880	t1	c	0.184184	0.162874	0.156956	0.158154	0.158802	0.151984	0.141387	0.134486	0.135778	0.11372	0.0925288	0.0913567	0.0968377	0.0937892	0.0802026	0.077721	0.0781465	0.0772675	0.0740689	0.0654675	0.0568253	0.0594766	0.0546888	0.0495514	0.0559508	0.0550456	0.0515877	0.0514753	0.0495968	0.0468781	0.0441467	0.0413513	0.038036	0.0351718	0.0359214	0.0361324	0.0356444	0.0366498	0.0354526	0.0327151	0.0305083	0.0300052	0.0301403	0.0296958	0.0286889
X050_1880_V_t1_g.asd	50	1880	t1	g	0.176984	0.128299	0.142014	0.148057	0.136796	0.119619	0.117832	0.121568	0.114998	0.100043	0.0858527	0.0778404	0.0647102	0.0621225	0.0721382	0.0713006	0.0674528	0.0634047	0.0580167	0.0509588	0.04589	0.0496266	0.0487681	0.045862	0.0473513	0.0516184	0.0517243	0.0441175	0.0429672	0.0415748	0.0364281	0.0342479	0.0321727	0.0292955	0.0260373	0.0288038	0.0339495	0.0308945	0.030562	0.0305306	0.0252014	0.0226198	0.0240196	0.0278089	0.0249492
X050_1880_V_t1_m.asd	50	1880	t1	m	0.126094	0.0873923	0.0991432	0.105553	0.100676	0.0958769	0.0911394	0.092018	0.100586	0.0864903	0.0655668	0.0538327	0.0513557	0.0540746	0.0566208	0.0475053	0.0458129	0.051318	0.0439452	0.0348599	0.0309184	0.039385	0.0407547	0.0367504	0.0349482	0.037929	0.0408124	0.0393111	0.0364012	0.033773	0.0309233	0.0205621	0.0198471	0.0283264	0.0213209	0.0196338	0.0234181	0.0213591	0.0197949	0.0194192	0.01944	0.0203229	0.0206588	0.0193637	0.0178
X051_1869_325_b3_m.asd	51	1869	b3	m	0.077059	0.0578612	0.0637754	0.0672672	0.0587742	0.0339988	0.0299967	0.0363278	0.0350142	0.0453849	0.0458175	0.0270311	0.0370901	0.0443216	0.0359503	0.0380698	0.0343361	0.023705	0.0204533	0.014572	0.0094693	0.0148971	0.025073	0.02961	0.0198097	0.0157284	0.0178339	0.0218179	0.0180911	0.0168542	0.0216372	0.0176993	0.013101	0.0104749	0.00506034	0.00801982	0.0153028	0.0133109	0.0108103	0.0105314	0.0130438	0.0116713	0.00957506	0.0103236	0.010729
X051_1869_003_t1_c.asd	51	1869	t1	c	0.124359	0.0927466	0.119572	0.138142	0.131692	0.0958176	0.0848625	0.0856061	0.074272	0.0798475	0.0791495	0.0596002	0.0643089	0.0640631	0.0489887	0.049653	0.0524217	0.0511713	0.0439638	0.0398012	0.0395311	0.0396721	0.0392551	0.0379465	0.0356206	0.0301448	0.0277487	0.032293	0.0334979	0.032332	0.0296745	0.0234161	0.0196127	0.0195191	0.0180162	0.0227246	0.0290832	0.0247233	0.0243211	0.0262297	0.0242329	0.0224166	0.0210663	0.0200957	0.0209177
X051_1869_003_t1_g.asd	51	1869	t1	g	0.0864355	0.0734427	0.122204	0.140107	0.120196	0.0799727	0.0707298	0.0718833	0.054139	0.0640172	0.0725688	0.059664	0.0581057	0.0558888	0.0475123	0.0426816	0.0421764	0.0425275	0.0332226	0.0337506	0.0385001	0.028397	0.032178	0.0418914	0.0409519	0.0289805	0.0196398	0.022797	0.0235392	0.0223381	0.0211474	0.0236722	0.0232776	0.0189414	0.0157876	0.0179543	0.0221051	0.0195136	0.0214379	0.0249742	0.0233707	0.0210473	0.0188127	0.0172166	0.0186208
X051_1869_003_t1_m.asd	51	1869	t1	m	0.0601126	0.0304177	0.0617503	0.0728053	0.0660062	0.0691167	0.0582855	0.0416724	0.0326145	0.0299048	0.0262564	0.0207441	0.0427342	0.0484207	0.026623	0.0276477	0.0271675	0.0204668	0.0212089	0.0203677	0.0177725	0.0171684	0.0193425	0.0231425	0.0265641	0.0240604	0.0207575	0.0208679	0.0163649	0.0124584	0.0121175	0.0114486	0.0118668	0.0127397	0.00952528	0.0128318	0.0192327	0.0165206	0.0151852	0.0155555	0.0151329	0.0160663	0.0157765	0.0123563	0.0103847
X051_1869_007_t2_c.asd	51	1869	t2	c	0.134161	0.130472	0.137355	0.150875	0.15102	0.110439	0.101005	0.101498	0.0792527	0.0873588	0.0910616	0.0687648	0.0752048	0.0746276	0.0553609	0.0564258	0.0575904	0.0544416	0.0581456	0.0534904	0.0446458	0.0457871	0.0484449	0.0477521	0.0408333	0.037093	0.0379291	0.0411534	0.0355627	0.0313278	0.033368	0.0318318	0.0303327	0.0292082	0.0233525	0.0250601	0.0313964	0.0300308	0.0281252	0.0269901	0.0263205	0.0250276	0.0239892	0.0241011	0.0249435
X051_1869_007_t2_g.asd	51	1869	t2	g	0.0882835	0.0768833	0.103868	0.129954	0.132421	0.0885949	0.0580746	0.0486204	0.0530445	0.0671422	0.0717915	0.0600228	0.0700177	0.0655199	0.0389915	0.0414415	0.0471643	0.0472257	0.0463407	0.0408558	0.0341486	0.0332717	0.0345383	0.0368928	0.0395638	0.0381102	0.0320947	0.0241809	0.027304	0.027868	0.0200894	0.0187991	0.020867	0.0234995	0.0234427	0.0234898	0.0232258	0.0202173	0.0238983	0.0282677	0.0234274	0.0192676	0.0166755	0.0154916	0.0191041
X051_1869_007_t2_m.asd	51	1869	t2	m	0.0432366	0.0612053	0.081061	0.0907706	0.0835077	0.0533648	0.0363346	0.0386016	0.0544873	0.0621558	0.0596383	0.0500511	0.0439333	0.0423188	0.0432726	0.0420935	0.0346677	0.0247566	0.0269879	0.0249874	0.0197471	0.0206405	0.0242765	0.0263826	0.0235489	0.0259319	0.027336	0.0222742	0.0189641	0.0159218	0.0129718	0.0149536	0.0163191	0.0146872	0.0097164	0.0122263	0.0186012	0.0159586	0.0133306	0.0128796	0.0145117	0.0142769	0.0133445	0.0131907	0.0116211
X051_1869_011_t3_c.asd	51	1869	t3	c	0.139864	0.114158	0.130712	0.138448	0.125846	0.092768	0.0752134	0.0755979	0.0850733	0.08936	0.078726	0.0555867	0.067959	0.0667252	0.039589	0.0492225	0.0604202	0.0602096	0.0506778	0.0461885	0.0458239	0.0401061	0.0409869	0.0465634	0.0506826	0.0407613	0.0330754	0.0396639	0.0343998	0.0287553	0.0293701	0.0263851	0.0248578	0.0249145	0.0189881	0.0210437	0.0279699	0.0262167	0.0254466	0.0251392	0.0222988	0.0214048	0.0213076	0.0205979	0.0218654
X051_1869_011_t3_g.asd	51	1869	t3	g	0.123091	0.0963207	0.100871	0.0956127	0.0806882	0.0711636	0.0672542	0.0670764	0.0677427	0.0683659	0.0632361	0.051729	0.0545188	0.0561201	0.0490527	0.0409949	0.036081	0.0345331	0.0337593	0.0302655	0.0260889	0.026413	0.0286181	0.0317163	0.0350307	0.0366923	0.0341042	0.0271913	0.0258333	0.0242342	0.0199369	0.0203551	0.0215624	0.0213286	0.0177051	0.0221172	0.0292205	0.0227287	0.0201172	0.0214395	0.0214755	0.0198607	0.0182115	0.0182324	0.0203021
X051_1869_011_t3_m.asd	51	1869	t3	m	0.0630256	0.0308594	0.0751453	0.0891987	0.0757055	0.0704791	0.0574718	0.0441518	0.0413114	0.0555888	0.059875	0.04129	0.0449263	0.0464337	0.0350691	0.0278341	0.0283436	0.0322788	0.0248105	0.0221614	0.0241782	0.0226925	0.021435	0.0217695	0.0239725	0.0213078	0.0208502	0.0266876	0.0201358	0.0134752	0.014061	0.0144605	0.014286	0.0136813	0.0131511	0.015235	0.0185108	0.0190205	0.0180383	0.0170031	0.0173481	0.017729	0.0154679	0.0100412	0.012451
X051_1869_149_m1_c.asd	51	1869	m1	c	0.107071	0.112627	0.0908419	0.101636	0.121435	0.0981464	0.0821406	0.0751407	0.0693979	0.076108	0.0810597	0.0754405	0.0760926	0.0683887	0.0501402	0.0451021	0.0458926	0.0471255	0.0436407	0.0386425	0.0349568	0.0356172	0.0370261	0.0394274	0.0433261	0.0389805	0.032161	0.0291953	0.0272114	0.0264365	0.0264327	0.0241357	0.0243913	0.0262224	0.0194786	0.0190819	0.023715	0.0224161	0.0235927	0.0253899	0.0233985	0.0215905	0.0201395	0.0186536	0.0166852
X051_1869_149_m1_g.asd	51	1869	m1	g	0.116532	0.101831	0.112728	0.123927	0.122736	0.0985485	0.0870064	0.0793407	0.0619946	0.0687567	0.0766665	0.0689703	0.0667705	0.061477	0.0519752	0.0562794	0.0558583	0.0465919	0.0355348	0.0332784	0.0380121	0.0405444	0.0406388	0.0378966	0.0325127	0.0269346	0.0259377	0.0305219	0.0247606	0.0205978	0.0238089	0.0223272	0.0209206	0.0208831	0.0186722	0.0215988	0.0265357	0.0237244	0.022739	0.0235857	0.0234191	0.0222817	0.0192785	0.0146164	0.0136318
X051_1869_149_m1_m.asd	51	1869	m1	m	0.0912389	0.0635926	0.0713872	0.0759345	0.0713881	0.0616028	0.0560793	0.0510217	0.0423767	0.0518249	0.0551485	0.0389541	0.0409263	0.0461956	0.0456758	0.0443997	0.0346502	0.0198929	0.0165097	0.0165965	0.0179283	0.0200403	0.0211799	0.0223917	0.0250075	0.0230073	0.0178397	0.013017	0.0149157	0.0204117	0.0242356	0.0151351	0.0108199	0.0143609	0.00983992	0.0126651	0.0189426	0.0131963	0.0109467	0.0124472	0.01333	0.0132065	0.0127315	0.0126905	0.0134436
X051_1869_153_m2_c.asd	51	1869	m2	c	0.141625	0.117909	0.139781	0.148031	0.139174	0.127175	0.116191	0.103334	0.0865711	0.0855592	0.0883651	0.085335	0.0852186	0.0813581	0.0722383	0.0667655	0.0658562	0.0653185	0.0527452	0.0483403	0.049987	0.0438645	0.0443859	0.047263	0.0444152	0.0426408	0.041511	0.0397482	0.0371265	0.0351541	0.0338319	0.0286048	0.0255491	0.0258138	0.0240109	0.0272724	0.032234	0.0289283	0.0283359	0.0302471	0.0308877	0.0272952	0.0226983	0.0208534	0.0227917
X051_1869_153_m2_g.asd	51	1869	m2	g	0.0896725	0.102074	0.110272	0.11021	0.100928	0.0829844	0.0702216	0.0630594	0.0594637	0.072903	0.0758633	0.0549375	0.058583	0.0528107	0.0280067	0.0248483	0.0345733	0.0457195	0.0383589	0.0331268	0.0325156	0.030613	0.0288385	0.0282951	0.0295784	0.0278247	0.0251832	0.023712	0.018716	0.0176598	0.0227617	0.0231006	0.0207318	0.0177813	0.0167579	0.0189572	0.02205	0.0210236	0.0215263	0.0240103	0.0268804	0.0237797	0.0180505	0.0144655	0.0156919
X051_1869_153_m2_m.asd	51	1869	m2	m	0.0577153	0.0539713	0.0735327	0.0746126	0.0590706	0.0441225	0.0391358	0.0453141	0.05816	0.0586337	0.0456832	0.0269032	0.0400207	0.0453936	0.029102	0.0262858	0.0278787	0.0285703	0.0241617	0.0224883	0.0235392	0.023276	0.028216	0.0325377	0.028717	0.0263194	0.0255933	0.0245909	0.0176943	0.014412	0.0175935	0.0120661	0.00842109	0.00987483	0.011156	0.0144933	0.017175	0.0133686	0.0110612	0.0114214	0.0132754	0.0152392	0.0150332	0.0117931	0.0115121
X051_1869_157_m3_c.asd	51	1869	m3	c	0.149439	0.139405	0.146629	0.152022	0.139476	0.0928068	0.0746989	0.0802792	0.0883254	0.0956452	0.0895621	0.0679707	0.0689721	0.0674044	0.0542456	0.0555345	0.0568316	0.0530866	0.0458426	0.0421761	0.0414593	0.0385883	0.041422	0.0441734	0.0390723	0.0376937	0.0386984	0.0384186	0.031633	0.0273051	0.0291074	0.0267195	0.0247134	0.0242227	0.0218917	0.0221515	0.0238621	0.022426	0.0234325	0.0251534	0.0239251	0.0226743	0.0207954	0.0181251	0.0201198
X051_1869_157_m3_g.asd	51	1869	m3	g	0.060798	0.0534338	0.0780315	0.100093	0.101822	0.0663794	0.0533199	0.0518406	0.0404544	0.0552527	0.0602304	0.0357422	0.041199	0.0449974	0.0345667	0.0385384	0.0413604	0.0379734	0.0306755	0.0267766	0.0260664	0.023951	0.0247938	0.0275879	0.0299759	0.0305608	0.0280202	0.0226802	0.0205828	0.0186919	0.0158571	0.0163309	0.019879	0.0230235	0.0152529	0.0151689	0.0210438	0.0190067	0.0177758	0.0183056	0.019388	0.0213799	0.0206473	0.0155339	0.017009
X051_1869_157_m3_m.asd	51	1869	m3	m	0.0929425	0.0546021	0.0620582	0.084611	0.099642	0.0816141	0.0602448	0.048998	0.0532818	0.058342	0.0576703	0.0499267	0.0463438	0.042326	0.0360631	0.0335612	0.0293971	0.0234249	0.0207159	0.0220616	0.0260134	0.0295516	0.0267997	0.0238172	0.0284693	0.0301077	0.0270725	0.0211687	0.0218517	0.0220515	0.0181183	0.0158046	0.0159259	0.017399	0.0162341	0.015598	0.0157303	0.0153171	0.0149003	0.0150529	0.0161684	0.0161162	0.0135882	0.00901087	0.0100264
X051_1869_227_m4_c.asd	51	1869	m4	c	0.126553	0.10985	0.119807	0.12223	0.114687	0.105702	0.0914221	0.0813839	0.084335	0.0895738	0.0838277	0.0642361	0.0649079	0.0671184	0.0623395	0.0652484	0.0634021	0.0547407	0.0452678	0.0449436	0.0497134	0.0471804	0.0451555	0.0421193	0.0352697	0.0353658	0.0386391	0.0396322	0.0363098	0.032529	0.0309962	0.0315554	0.0313092	0.0289447	0.0236863	0.0247802	0.029035	0.0251501	0.0243798	0.0267391	0.0285425	0.0248843	0.0198098	0.0179574	0.0183588
X051_1869_227_m4_g.asd	51	1869	m4	g	0.10802	0.110486	0.119563	0.121775	0.107804	0.0700766	0.0633432	0.0752366	0.0794848	0.0787956	0.0685043	0.0504045	0.0552539	0.0586588	0.0495159	0.0416692	0.0418423	0.0465071	0.0405078	0.0312921	0.0264202	0.034767	0.040812	0.0416722	0.0388076	0.038136	0.0363144	0.0307913	0.0287039	0.0285976	0.0285888	0.0270282	0.0235373	0.0191195	0.0159216	0.0209498	0.0285942	0.0246802	0.022988	0.0231956	0.021139	0.0210521	0.0207011	0.018223	0.0192012
X051_1869_227_m4_m.asd	51	1869	m4	m	0.0828268	0.0777067	0.0795243	0.08913	0.0961397	0.0848871	0.0635218	0.0469481	0.0473216	0.0514817	0.0562506	0.0595904	0.0571102	0.0455329	0.0299511	0.0356862	0.036742	0.0279977	0.0226308	0.0214623	0.0219666	0.0186882	0.0241921	0.0315526	0.0301013	0.0266894	0.0227772	0.0191016	0.0162333	0.0160358	0.0182263	0.0174557	0.0153431	0.0130737	0.011105	0.0131984	0.0172934	0.0175066	0.0187286	0.0194241	0.0166201	0.0146042	0.0126478	0.0102769	0.0131749
X051_1869_315_b1_c.asd	51	1869	b1	c	0.160297	0.144875	0.140629	0.144863	0.141025	0.107445	0.0947184	0.101033	0.110624	0.109344	0.102975	0.0967878	0.0871311	0.07786	0.072361	0.0783928	0.0743009	0.0596534	0.0550563	0.0531743	0.0524729	0.0530164	0.0518078	0.052512	0.0588168	0.0524467	0.0429815	0.0409016	0.0405243	0.0411188	0.041847	0.041289	0.03551	0.0270825	0.0279919	0.0317001	0.0341108	0.0313705	0.0330975	0.035186	0.0301909	0.0285592	0.0289993	0.0287294	0.0281984
X051_1869_315_b1_g.asd	51	1869	b1	g	0.100968	0.0786543	0.105315	0.126858	0.125885	0.0925929	0.0669447	0.0591295	0.067477	0.074811	0.074143	0.0640845	0.0542727	0.0494889	0.0495487	0.048316	0.0446472	0.039368	0.0356924	0.0329276	0.0321658	0.0352217	0.0353523	0.032734	0.0297724	0.0305036	0.0334087	0.0351042	0.0273781	0.0226622	0.0262255	0.0247754	0.0211146	0.0177026	0.0167089	0.0220469	0.0284438	0.0241659	0.0232586	0.0247599	0.0233834	0.0212287	0.020479	0.022313	0.0232623
X051_1869_315_b1_m.asd	51	1869	b1	m	0.0798844	0.0781534	0.0829037	0.081292	0.0738629	0.0670069	0.0630025	0.056762	0.0450802	0.0545786	0.0536652	0.0277464	0.0438485	0.0537354	0.0393945	0.0441146	0.0426778	0.0307265	0.0217183	0.0200916	0.0239395	0.0268382	0.0307371	0.0342178	0.0352367	0.0301252	0.0244772	0.0225138	0.0144284	0.0129656	0.0211778	0.0160918	0.0124361	0.0141321	0.0117485	0.0135692	0.0174278	0.0149281	0.0140278	0.0154059	0.0172579	0.0154533	0.0125329	0.0115692	0.0120095
X051_1869_321_b2_c.asd	51	1869	b2	c	0.142318	0.145689	0.15758	0.167619	0.160342	0.117198	0.0993662	0.0995605	0.0966022	0.102371	0.101042	0.0846624	0.0804257	0.0763315	0.0671149	0.0637111	0.0638071	0.0635108	0.0550634	0.0504538	0.0488293	0.0425516	0.0469104	0.053246	0.0485877	0.0462022	0.0447893	0.0417301	0.0386164	0.0362303	0.0346064	0.0316821	0.0307357	0.0312588	0.0267357	0.0278211	0.0323582	0.0304028	0.0294132	0.0292932	0.0279622	0.0274931	0.0266963	0.0247375	0.0253315
X051_1869_321_b2_g.asd	51	1869	b2	g	0.0816463	0.0693388	0.0808363	0.0923446	0.0928309	0.0729479	0.0624782	0.0585695	0.0524568	0.0555526	0.0574926	0.0516002	0.0505595	0.0449229	0.0346822	0.0419643	0.0470375	0.0421317	0.0256561	0.0180201	0.0212058	0.0272479	0.0280292	0.027157	0.0306246	0.0274138	0.021567	0.0180713	0.0143939	0.0136206	0.0164461	0.0179206	0.0164067	0.0128533	0.011016	0.0158135	0.0222181	0.0182334	0.0166591	0.0174544	0.016785	0.0150932	0.0137189	0.0137982	0.0148552
X051_1869_321_b2_m.asd	51	1869	b2	m	0.0699069	0.0779985	0.0678432	0.0715213	0.0744291	0.0465916	0.0480175	0.0562964	0.0399991	0.0464653	0.0503953	0.0357901	0.0464175	0.043926	0.0201058	0.0300475	0.0338732	0.0227935	0.0140864	0.0126994	0.0167535	0.0194772	0.0186591	0.0168706	0.0176473	0.0165689	0.0165317	0.0188891	0.0128128	0.00758076	0.00810441	0.00694952	0.00530304	0.00405455	0.00366774	0.00628458	0.0103965	0.01216	0.0134635	0.0138142	0.0123214	0.0109839	0.00958459	0.00793945	0.00832327
X051_1869_325_b3_c.asd	51	1869	b3	c	0.11827	0.0898668	0.141658	0.165561	0.149286	0.106494	0.0819907	0.0765488	0.0786386	0.0870461	0.0880319	0.0759808	0.0745624	0.0729628	0.0648637	0.0532048	0.0479537	0.0484899	0.0439255	0.0387912	0.0372575	0.0441737	0.0422889	0.0365197	0.036653	0.0345517	0.0332605	0.0354805	0.0357934	0.0345331	0.0319601	0.0266612	0.0216015	0.0185556	0.0178909	0.0237238	0.0306866	0.0269168	0.026109	0.0265116	0.0224412	0.0229492	0.0232713	0.0191174	0.0204941
X051_1869_325_b3_g.asd	51	1869	b3	g	0.0940046	0.0547533	0.081284	0.0932419	0.0827097	0.062594	0.0464274	0.0461971	0.0661136	0.0771693	0.067058	0.0393677	0.0497805	0.0521417	0.0312556	0.0357273	0.0374066	0.0300613	0.0268086	0.024084	0.0206023	0.0152101	0.0252891	0.0370534	0.0314942	0.0277976	0.0262106	0.0247543	0.0260316	0.0263124	0.0237163	0.0209704	0.0178657	0.0150298	0.014044	0.0172841	0.0219336	0.0216635	0.0203063	0.0190231	0.0182531	0.017846	0.0164345	0.0137629	0.0164381
X052_1870_005_t3_c.asd	52	1870	t3	c	0.158007	0.153925	0.131381	0.117336	0.119898	0.139817	0.139009	0.116323	0.082618	0.0831485	0.0927221	0.0881049	0.0789033	0.0741744	0.0757195	0.073492	0.0635547	0.0516548	0.058978	0.0539205	0.0415744	0.0454796	0.0461852	0.0425246	0.0384154	0.038926	0.0418874	0.044376	0.0470208	0.0440587	0.0352833	0.0339089	0.0328274	0.0303264	0.0317664	0.0318334	0.029918	0.0279095	0.0266549	0.025283	0.0226127	0.0223906	0.0243448	0.0266874	0.023737
X052_1870_005_t3_g.asd	52	1870	t3	g	0.117033	0.109145	0.109862	0.0950133	0.081831	0.10529	0.0965274	0.0716771	0.0601299	0.0585949	0.0622859	0.0659849	0.0646795	0.0644125	0.0643832	0.0470627	0.0379523	0.0419761	0.0468887	0.0379622	0.0247359	0.0312989	0.0368152	0.0363461	0.0301664	0.0289387	0.0308836	0.0324293	0.0321982	0.0304059	0.0280906	0.0287461	0.02509	0.0183162	0.0219693	0.0247146	0.0228222	0.0156541	0.0161642	0.0197047	0.0167434	0.0159805	0.017277	0.0187709	0.0179728
X052_1870_005_t3_m.asd	52	1870	t3	m	0.0855961	0.0950418	0.0918112	0.071262	0.0586392	0.0934159	0.102197	0.0870717	0.0655402	0.0586721	0.0567444	0.0513821	0.0541197	0.0557168	0.051025	0.041141	0.0355737	0.0350612	0.0323253	0.0243177	0.0170972	0.0228896	0.0287312	0.0287669	0.0206698	0.0188023	0.0219657	0.0263816	0.0310068	0.0287212	0.0192872	0.0186334	0.0189341	0.0175086	0.0175635	0.0191234	0.0202339	0.0172266	0.0152491	0.0141388	0.0122093	0.0103174	0.0121747	0.0187435	0.015904
X052_1870_337_m1_c.asd	52	1870	m1	c	0.20844	0.193227	0.169089	0.155105	0.155634	0.169398	0.164655	0.145792	0.125862	0.126511	0.12788	0.115768	0.107802	0.108009	0.112382	0.101551	0.086804	0.077072	0.0860273	0.0796737	0.0655923	0.0730672	0.0710774	0.0635404	0.0626651	0.0625946	0.0642077	0.0676442	0.0666571	0.0602665	0.0514253	0.0521987	0.0523959	0.0494754	0.0505686	0.0502524	0.0475947	0.0437841	0.0438901	0.0456846	0.0447478	0.0425959	0.0427913	0.0468442	0.0448327
X052_1870_337_m1_g.asd	52	1870	m1	g	0.0890512	0.100546	0.0920755	0.0930596	0.103812	0.113492	0.108087	0.0901661	0.067789	0.0648576	0.0671893	0.0627674	0.06156	0.066736	0.0738577	0.0622238	0.0501399	0.0462998	0.056124	0.0493585	0.0354207	0.0450488	0.0502289	0.0468742	0.038336	0.037534	0.0405916	0.0416457	0.0387432	0.0367758	0.0376631	0.0356396	0.0344268	0.0343638	0.0313622	0.0279832	0.0256287	0.0253905	0.0275635	0.0297528	0.0288754	0.0247942	0.0232395	0.0276493	0.0260441
X052_1870_337_m1_m.asd	52	1870	m1	m	0.127522	0.130882	0.116224	0.0988668	0.0916429	0.108345	0.107243	0.0925705	0.0782338	0.0803188	0.0834129	0.0761969	0.0713277	0.070082	0.0701499	0.0624954	0.053153	0.0472918	0.0538695	0.0484197	0.0371308	0.0423261	0.0464548	0.0448107	0.0372422	0.0367049	0.0386029	0.0376016	0.0389084	0.0363827	0.0294538	0.032696	0.033429	0.0286175	0.0265516	0.0275375	0.0290294	0.0258115	0.0261437	0.0273968	0.024172	0.0222559	0.0225606	0.0242911	0.0227795
X052_1870_345_m2_c.asd	52	1870	m2	c	0.24207	0.222769	0.192302	0.182692	0.19159	0.201813	0.19735	0.178127	0.149675	0.129635	0.1253	0.133379	0.126295	0.118393	0.115274	0.102541	0.0937109	0.0927143	0.0977299	0.088173	0.0746529	0.085546	0.0848134	0.0754661	0.0704421	0.0670463	0.0677752	0.0734138	0.0774275	0.0730357	0.0614024	0.0619811	0.0623599	0.0593202	0.0614611	0.0603931	0.0557995	0.051683	0.0521516	0.0544014	0.0535557	0.0521823	0.0527489	0.0560484	0.0550267
X052_1870_345_m2_g.asd	52	1870	m2	g	0.113612	0.116343	0.133757	0.128528	0.11238	0.119365	0.108798	0.0926263	0.0892255	0.0828761	0.0749457	0.0692378	0.0726283	0.0733365	0.0672866	0.0655387	0.0587645	0.0490744	0.0531332	0.0502923	0.0453209	0.0558177	0.0574708	0.0497261	0.0393925	0.0372293	0.0401958	0.0429557	0.0418819	0.0384598	0.0348164	0.0342351	0.0325884	0.0298607	0.0317319	0.034371	0.0347827	0.0296096	0.0263818	0.0254612	0.0249967	0.0270137	0.0303009	0.0326702	0.0297052
X052_1870_345_m2_m.asd	52	1870	m2	m	0.108656	0.107474	0.118003	0.109684	0.0925383	0.0956867	0.0891844	0.0804648	0.0812579	0.0760835	0.0704332	0.0697736	0.0738096	0.0718079	0.0624621	0.0633637	0.0586471	0.0486162	0.0529155	0.0446626	0.0322777	0.042578	0.0466526	0.0439433	0.0413124	0.0383061	0.0386221	0.0435844	0.0438484	0.0385823	0.0311294	0.0342617	0.0357372	0.0326371	0.0335227	0.0342525	0.0330416	0.0287103	0.0275767	0.0277866	0.0252596	0.0244622	0.025948	0.0286001	0.0265138
X052_1870_355_m3_c.asd	52	1870	m3	c	0.214335	0.194553	0.186016	0.174293	0.166338	0.178746	0.172798	0.151736	0.12858	0.124223	0.125925	0.12169	0.115579	0.110808	0.107592	0.100823	0.0892002	0.0792237	0.091853	0.089536	0.0756384	0.0737694	0.0741804	0.0731891	0.0689715	0.0674328	0.0691938	0.0724879	0.0695629	0.0644851	0.0608992	0.060783	0.0587703	0.0546518	0.0554595	0.0547335	0.0515272	0.0476068	0.0487887	0.0513429	0.0490472	0.0485427	0.0497805	0.0508802	0.0461114
X052_1870_355_m3_g.asd	52	1870	m3	g	0.115016	0.120582	0.109283	0.104323	0.110998	0.127011	0.116565	0.092354	0.075879	0.0802763	0.081964	0.0675973	0.0690502	0.0749993	0.0769668	0.0739598	0.0612091	0.0442735	0.0435042	0.0388439	0.0340226	0.0445821	0.0445176	0.0387027	0.0392233	0.0363145	0.0342059	0.0369861	0.0407215	0.0405466	0.0357233	0.0349187	0.0319	0.026309	0.0256127	0.025875	0.0255856	0.0240939	0.0231399	0.0225952	0.0218071	0.0215712	0.0223724	0.0237975	0.0213
X052_1870_355_m3_m.asd	52	1870	m3	m	0.108708	0.10429	0.110712	0.10914	0.106974	0.12132	0.109898	0.0858689	0.0712195	0.0679071	0.0693807	0.0696306	0.069372	0.0659259	0.0603416	0.062057	0.0591076	0.0521266	0.0576508	0.0481011	0.0327004	0.0401508	0.0404492	0.0339652	0.0295758	0.0364879	0.0428998	0.0389385	0.0369789	0.0334609	0.0277961	0.0293491	0.0296448	0.0269198	0.0283144	0.0261007	0.0213012	0.0200172	0.021971	0.0234073	0.0200292	0.0192814	0.0208835	0.0227725	0.0211839
X052_1870_361_m4_c.asd	52	1870	m4	c	0.236057	0.253264	0.228236	0.192459	0.169731	0.187795	0.185727	0.166432	0.146585	0.146053	0.147448	0.137498	0.128458	0.128102	0.133798	0.122566	0.109003	0.100362	0.101523	0.0929815	0.0835894	0.0979259	0.0979728	0.0885218	0.0850864	0.0822782	0.0806933	0.0807543	0.0796529	0.0769132	0.0732281	0.0720215	0.0682553	0.0626627	0.0642086	0.0669323	0.0674343	0.0627757	0.0607917	0.0606515	0.0589454	0.0575673	0.0584556	0.0619128	0.0605767
X052_1870_361_m4_g.asd	52	1870	m4	g	0.108463	0.108865	0.119393	0.106714	0.0872354	0.100033	0.0948337	0.0772033	0.0633652	0.0645083	0.0687045	0.0658764	0.0601174	0.0540184	0.0503979	0.0550079	0.0537483	0.0467495	0.0512081	0.0421923	0.028818	0.038192	0.0392521	0.0349679	0.036366	0.0364364	0.0351518	0.0338181	0.035968	0.0335692	0.0255643	0.0294037	0.0296969	0.0237021	0.0247882	0.025055	0.0234823	0.0223703	0.0234044	0.0235727	0.0191321	0.0191043	0.0215983	0.0230038	0.0210801
X052_1870_361_m4_m.asd	52	1870	m4	m	0.122893	0.105898	0.101673	0.0896836	0.0801725	0.0958295	0.0949816	0.0800262	0.0632779	0.0656904	0.0685861	0.0590704	0.0580372	0.0546616	0.0460986	0.0466695	0.0464179	0.0438784	0.0469942	0.0432002	0.0363444	0.0388892	0.0397357	0.035762	0.0273926	0.0308483	0.0356273	0.0323493	0.0358528	0.0364048	0.0294854	0.0243361	0.0228541	0.0247229	0.0275064	0.0261493	0.0224059	0.0226583	0.0217917	0.0202281	0.0199129	0.0205088	0.0222446	0.0242437	0.0194891
X052_1870_673_b1_c.asd	52	1870	b1	c	0.167735	0.155782	0.140388	0.134952	0.140011	0.149775	0.142524	0.121343	0.0970191	0.0985164	0.110277	0.114841	0.105088	0.0983714	0.0987038	0.0820418	0.0736903	0.0771045	0.0751129	0.0708773	0.0665447	0.0651599	0.0636154	0.0604318	0.0552444	0.0549656	0.056982	0.0574245	0.0537214	0.0487431	0.0452465	0.0461637	0.0445759	0.0400262	0.0412055	0.0381998	0.0330006	0.0347858	0.0372102	0.037597	0.0346956	0.0324061	0.0320256	0.0333433	0.0315751
X052_1870_673_b1_g.asd	52	1870	b1	g	0.0970158	0.107014	0.100639	0.0937887	0.091131	0.0949128	0.0837267	0.0655238	0.0543162	0.0632192	0.0722355	0.0666814	0.0585597	0.0481431	0.0384822	0.0406195	0.0425281	0.0421897	0.0495135	0.0405125	0.0248623	0.0304532	0.032004	0.0306478	0.0332984	0.0296457	0.0281839	0.0346686	0.0309981	0.0255494	0.0246248	0.0281784	0.0259711	0.0182172	0.019357	0.0199319	0.0188625	0.0193328	0.0180518	0.0159798	0.015234	0.0143748	0.0154675	0.0192529	0.0177401
X052_1870_673_b1_m.asd	52	1870	b1	m	0.0803419	0.104119	0.0810744	0.0633941	0.0667023	0.0946621	0.0870854	0.0653912	0.0617045	0.0593203	0.0594917	0.0623284	0.0580095	0.0524441	0.0490233	0.0461035	0.0433936	0.0397329	0.0329907	0.022614	0.0164822	0.0284158	0.0310703	0.0259323	0.0224544	0.022409	0.0250125	0.0283643	0.0289673	0.0277876	0.0264617	0.0286327	0.0258832	0.0181373	0.0159388	0.0178739	0.0206702	0.0188515	0.0170374	0.0157049	0.0141819	0.0126364	0.0133587	0.0170551	0.0153611
X052_1870_681_b2_c.asd	52	1870	b2	c	0.175493	0.154955	0.147291	0.137179	0.130211	0.141432	0.144343	0.130643	0.100393	0.0886999	0.0895245	0.0932565	0.102619	0.0996217	0.0823452	0.079604	0.0772335	0.0713159	0.067433	0.062223	0.0590961	0.0654285	0.0623144	0.0542896	0.0518785	0.0532446	0.0568727	0.0599452	0.0536414	0.046826	0.0450061	0.0453516	0.0420052	0.0352073	0.033124	0.0342616	0.0357978	0.0332097	0.0311318	0.0302216	0.0298238	0.0279783	0.028469	0.0333495	0.0320442
X052_1870_681_b2_g.asd	52	1870	b2	g	0.137448	0.132386	0.129377	0.107515	0.0865566	0.104945	0.0980497	0.0799404	0.0763961	0.0782427	0.0802958	0.0788924	0.0724711	0.065369	0.0613865	0.0659897	0.0617174	0.0495206	0.0518591	0.0459203	0.0366227	0.0427483	0.0458143	0.0412596	0.0299431	0.0295804	0.0336228	0.0342365	0.0369167	0.0360192	0.0304935	0.0316729	0.0300958	0.0248899	0.0268554	0.0269921	0.0241292	0.0210921	0.0191197	0.0187628	0.0199852	0.020652	0.0216146	0.0234436	0.0228688
X052_1870_681_b2_m.asd	52	1870	b2	m	0.0828948	0.0980007	0.0942402	0.0815097	0.0724963	0.083515	0.0800232	0.0639476	0.0469403	0.0600798	0.0731661	0.0632452	0.0469419	0.0440172	0.056186	0.0527722	0.043379	0.0359406	0.0421738	0.0395207	0.0309735	0.0323959	0.0297464	0.0265126	0.0295932	0.0298007	0.0288653	0.0290727	0.0271973	0.0252527	0.0247157	0.0259107	0.024944	0.0216558	0.0208471	0.0199478	0.0181335	0.0151869	0.0146238	0.0152339	0.0144515	0.0142171	0.0147207	0.0155728	0.015153
X052_1870_687_b3_c.asd	52	1870	b3	c	0.156122	0.14396	0.161469	0.158166	0.140868	0.141173	0.144802	0.1318	0.0909119	0.0910798	0.0994363	0.0878838	0.0821985	0.0837584	0.0879182	0.0788676	0.0693158	0.0631641	0.0570179	0.052834	0.0519999	0.0562116	0.0607468	0.0589355	0.0460546	0.0432363	0.0468201	0.0497378	0.0497633	0.0457145	0.0394567	0.0404458	0.0390343	0.0334951	0.0319212	0.0320546	0.0321856	0.0301984	0.0308971	0.032267	0.0304332	0.0270735	0.0254739	0.0274816	0.0269963
X052_1870_687_b3_g.asd	52	1870	b3	g	0.104462	0.0974954	0.0721249	0.0691762	0.082694	0.0866646	0.080285	0.0648323	0.0448581	0.0438705	0.048292	0.0464231	0.0475482	0.0518804	0.0557777	0.0479041	0.0341359	0.022851	0.0311554	0.0301609	0.0243542	0.0349444	0.0317532	0.0225345	0.0235781	0.0221326	0.0239971	0.0329462	0.0338115	0.0267718	0.0170535	0.0205419	0.0230333	0.0206499	0.022191	0.0220662	0.0190832	0.0139575	0.0128779	0.0139578	0.0128836	0.0122266	0.0135569	0.0167287	0.013975
X052_1870_687_b3_m.asd	52	1870	b3	m	0.0795572	0.0785664	0.0744745	0.0644434	0.0626198	0.089677	0.0856337	0.0653538	0.0549594	0.0499626	0.0470716	0.0445088	0.0471365	0.0491741	0.0475486	0.0444411	0.0362805	0.0264954	0.0285174	0.0275192	0.0253859	0.0321329	0.0320312	0.0277422	0.0265434	0.0264001	0.028278	0.0317078	0.0287429	0.0228764	0.0183185	0.0212073	0.0189009	0.0112004	0.0147163	0.0189598	0.0201632	0.0171724	0.0143158	0.0129604	0.0131882	0.0117347	0.0117492	0.0152863	0.0136979
X052_1870_VII_t1_c.asd	52	1870	t1	c	0.187806	0.188325	0.17149	0.148872	0.131205	0.133348	0.132505	0.126299	0.117293	0.110911	0.103975	0.0958287	0.0998663	0.0989314	0.0881981	0.0873122	0.0836548	0.0758977	0.0755142	0.0664248	0.0549076	0.0592898	0.0619409	0.0600088	0.0550461	0.051729	0.0508451	0.0517039	0.0514951	0.0487496	0.0443838	0.045179	0.0435335	0.038507	0.0380236	0.0358487	0.0329442	0.0345089	0.0346008	0.0326103	0.0297474	0.0278234	0.0281919	0.0306584	0.0285257
X052_1870_VII_t1_g.asd	52	1870	t1	g	0.0833132	0.0775321	0.0802468	0.0716996	0.0635278	0.0804928	0.0810233	0.0678629	0.053159	0.0535097	0.0588488	0.0588911	0.0518515	0.0510961	0.0586283	0.0552535	0.0445349	0.0345737	0.045047	0.0385294	0.023067	0.0300723	0.0330363	0.0297034	0.0247449	0.0269171	0.0302696	0.0294098	0.0333265	0.0310296	0.0200556	0.0200888	0.0200544	0.0168762	0.017409	0.0166026	0.0147838	0.0153508	0.0142092	0.0130627	0.0149253	0.0148093	0.0151628	0.0179329	0.016281
X052_1870_VII_t1_m.asd	52	1870	t1	m	0.0875648	0.0957003	0.0901869	0.0879393	0.0865627	0.0778586	0.0768905	0.0778114	0.0721722	0.062141	0.0512312	0.0448069	0.0593463	0.0639214	0.0482464	0.0397144	0.0352781	0.0344617	0.0414763	0.034541	0.0231303	0.0338997	0.0393037	0.0371512	0.0323154	0.0289788	0.0276415	0.0274734	0.0259838	0.0229323	0.0197702	0.0224555	0.0227423	0.0193636	0.0201694	0.0192454	0.0165594	0.0152272	0.0152573	0.0157038	0.0151868	0.0121399	0.0118705	0.0174422	0.0156159
X052_1870_XV_t2_c.asd	52	1870	t2	c	0.14653	0.144631	0.125415	0.111223	0.108989	0.121021	0.117957	0.106207	0.097907	0.0901979	0.0844437	0.0813972	0.0800498	0.0787468	0.0764449	0.0732532	0.0653479	0.0565178	0.0630144	0.0539882	0.0382172	0.0452704	0.0542319	0.0549167	0.0423137	0.0398531	0.0426371	0.0431709	0.0447067	0.0434766	0.038493	0.035523	0.0329978	0.0307243	0.0305384	0.0305183	0.0295856	0.0268856	0.0253442	0.0244729	0.0226994	0.0193492	0.0188838	0.0237863	0.0233919
X052_1870_XV_t2_g.asd	52	1870	t2	g	0.089631	0.0892716	0.0847179	0.061044	0.0451457	0.0827302	0.0730172	0.0446815	0.0440087	0.0499161	0.0510037	0.0428765	0.0361005	0.0366303	0.0431308	0.0412134	0.0354582	0.0299184	0.0309834	0.0264477	0.020626	0.0266344	0.030913	0.0298248	0.0234027	0.0210686	0.0225747	0.025581	0.0278584	0.0248282	0.0171465	0.0180609	0.01778	0.0144931	0.0169611	0.0166637	0.0145988	0.0174623	0.0157897	0.0113716	0.00940915	0.0103749	0.0124668	0.0136465	0.0131464
X052_1870_XV_t2_m.asd	52	1870	t2	m	0.121743	0.0941034	0.0866807	0.0917069	0.10042	0.100715	0.100275	0.0879741	0.056577	0.0592297	0.0720988	0.071305	0.0618101	0.0536344	0.0496864	0.0375588	0.0386608	0.0525311	0.0567328	0.049664	0.0406948	0.04742	0.0458731	0.0384063	0.0343255	0.0357854	0.0383151	0.0375365	0.0339971	0.0304902	0.0291734	0.0319189	0.0311946	0.0262122	0.0247132	0.0245795	0.0233515	0.0173756	0.0167738	0.0198646	0.0212153	0.0202111	0.019846	0.0221809	0.0214219
X053_1905_001_t1_c.asd	53	1905	t1	c	0.230826	0.205531	0.192491	0.179729	0.165855	0.153277	0.149862	0.151405	0.15066	0.135727	0.120692	0.114729	0.104569	0.0952131	0.090402	0.0924206	0.0944757	0.0919876	0.0803274	0.0666092	0.0584301	0.0650784	0.0687958	0.0687332	0.0682466	0.0620834	0.0554016	0.053093	0.0518259	0.0513988	0.0512917	0.0499956	0.044845	0.038736	0.0443551	0.0456624	0.0416573	0.0397536	0.0361947	0.0328606	0.0330296	0.0363061	0.038953	0.0378834	0.0347347
X053_1905_001_t1_g.asd	53	1905	t1	g	0.195047	0.20194	0.177837	0.150486	0.131314	0.12569	0.122802	0.117687	0.107842	0.0922647	0.082423	0.083515	0.0810383	0.0749767	0.0679468	0.0680212	0.0644758	0.0576115	0.0609284	0.0555286	0.0474062	0.0554666	0.0582524	0.0565992	0.0563854	0.0496094	0.0445085	0.0471651	0.0436883	0.0384678	0.0357812	0.0386003	0.037444	0.0321238	0.0351386	0.0359578	0.0337996	0.0331563	0.0292263	0.0248216	0.024763	0.0268205	0.0291322	0.0299306	0.0268155
X053_1905_001_t1_m.asd	53	1905	t1	m	0.18861	0.166602	0.164402	0.143037	0.116216	0.11588	0.116845	0.113139	0.103585	0.0905482	0.081536	0.0801511	0.0817382	0.0702932	0.0493165	0.0648451	0.0710352	0.0579736	0.0470682	0.0417093	0.0417921	0.0444249	0.0475677	0.0500291	0.0509092	0.0476453	0.0442258	0.0437647	0.0407614	0.0381517	0.0375058	0.0365742	0.0333761	0.0294646	0.0326773	0.0317513	0.0269324	0.025174	0.0227039	0.0210315	0.0227202	0.0234886	0.023475	0.0234168	0.0227357
X053_1905_007_t2_c.asd	53	1905	t2	c	0.288617	0.269002	0.250879	0.227965	0.206584	0.196813	0.192209	0.188835	0.182543	0.155525	0.134467	0.135886	0.137642	0.130872	0.116554	0.114384	0.10601	0.0911912	0.0891821	0.0897837	0.0893912	0.0864268	0.0859245	0.0845476	0.0777007	0.0723582	0.0699669	0.0701519	0.0692838	0.0657241	0.0609107	0.0646295	0.0633486	0.055903	0.0577427	0.0552622	0.0491773	0.0483464	0.0474862	0.045108	0.0412268	0.0425904	0.0452816	0.04494	0.0442194
X053_1905_007_t2_g.asd	53	1905	t2	g	0.181911	0.17619	0.160569	0.150245	0.142645	0.128753	0.106215	0.0875713	0.0874449	0.083642	0.0806678	0.0832548	0.0898866	0.0849223	0.067003	0.0615455	0.0627509	0.0653722	0.0629047	0.0586396	0.0548158	0.0539134	0.0541182	0.0541743	0.0530044	0.050126	0.0468988	0.0445711	0.0425364	0.0391433	0.0354307	0.0406783	0.0400892	0.0329107	0.0372962	0.0377186	0.0341309	0.0350927	0.0336529	0.0300988	0.0270679	0.0288196	0.0301368	0.026647	0.0255524
X053_1905_007_t2_m.asd	53	1905	t2	m	0.196934	0.17585	0.160857	0.151188	0.14033	0.119603	0.118969	0.120103	0.10039	0.0894983	0.0829285	0.076035	0.0794684	0.0825894	0.0809168	0.0828654	0.0769765	0.0633149	0.053007	0.0511585	0.0537915	0.0512783	0.0500018	0.0518599	0.0566102	0.0525073	0.0453056	0.0419528	0.0420281	0.0406939	0.0366689	0.0385849	0.0344064	0.0251888	0.0307356	0.0331645	0.0308833	0.0310439	0.0290456	0.0257571	0.0236204	0.0234199	0.0244125	0.0253531	0.0239035
X053_1905_013_t3_c.asd	53	1905	t3	c	0.237211	0.219709	0.19517	0.179652	0.174742	0.175339	0.171451	0.159807	0.141273	0.124553	0.114563	0.112697	0.117275	0.114186	0.100249	0.0919823	0.0869041	0.0825582	0.0760229	0.070057	0.0664406	0.0670207	0.0679576	0.0669695	0.0626553	0.0568612	0.0528979	0.0532432	0.0576189	0.0567528	0.0486564	0.0494312	0.0498191	0.0471596	0.0467903	0.0452981	0.0427028	0.0408733	0.0401603	0.0387933	0.0348718	0.0359129	0.0374632	0.035036	0.0338026
X053_1905_013_t3_g.asd	53	1905	t3	g	0.164313	0.14337	0.16569	0.161149	0.133254	0.113879	0.106252	0.1065	0.108409	0.101656	0.0904496	0.0799972	0.0740067	0.0660647	0.0570376	0.0650564	0.0679178	0.0618986	0.0617857	0.0510744	0.0386248	0.0468266	0.0519159	0.0541454	0.0585884	0.0503753	0.0395804	0.0369131	0.0393315	0.038969	0.0344935	0.0423277	0.0407097	0.0283109	0.0304484	0.0314977	0.0298659	0.0310651	0.0299118	0.0268936	0.0242502	0.0224392	0.0233169	0.0271261	0.0259545
X053_1905_013_t3_m.asd	53	1905	t3	m	0.18018	0.16157	0.159122	0.15239	0.138962	0.123131	0.109896	0.104996	0.112076	0.107346	0.096121	0.0863422	0.0845303	0.0791216	0.0676195	0.0660208	0.0645161	0.060721	0.0600763	0.0528548	0.044125	0.0470868	0.0477463	0.0471619	0.0494894	0.0475048	0.0426885	0.0383734	0.0401295	0.0400058	0.0355947	0.0407725	0.0385004	0.027531	0.0268762	0.0275662	0.0277378	0.0286963	0.0266456	0.023869	0.0243345	0.0261735	0.0264403	0.0235053	0.0221661
X053_1905_163_m1_c.asd	53	1905	m1	c	0.232476	0.206492	0.188076	0.183195	0.181341	0.165617	0.153729	0.142777	0.128983	0.123504	0.11842	0.108963	0.108537	0.103314	0.0895526	0.0831445	0.0823064	0.0832746	0.0793907	0.0718394	0.064308	0.0628201	0.0612686	0.0610218	0.0642404	0.0588972	0.0527114	0.053384	0.0554755	0.0538842	0.0484944	0.0516757	0.0506284	0.0435362	0.042461	0.0410296	0.0395431	0.0420048	0.0393336	0.0343864	0.0334365	0.032821	0.033716	0.0365015	0.0338066
X053_1905_163_m1_g.asd	53	1905	m1	g	0.147177	0.11687	0.115331	0.104105	0.0852173	0.0745422	0.0752987	0.0768843	0.0689748	0.0725055	0.0762822	0.0712271	0.0643101	0.0559211	0.0480535	0.047784	0.0505114	0.0512556	0.0414771	0.0364171	0.0373887	0.0392944	0.0383753	0.0369079	0.0380474	0.0315976	0.0264057	0.0301265	0.0336029	0.0319392	0.0259595	0.0304208	0.0291044	0.0204008	0.0214297	0.0233455	0.0234658	0.0215895	0.0185343	0.0155749	0.0141934	0.0159213	0.0186619	0.0201549	0.0203992
X053_1905_163_m1_m.asd	53	1905	m1	m	0.128738	0.114865	0.126005	0.129856	0.120526	0.102987	0.100906	0.10134	0.0874797	0.0791907	0.0744021	0.0688822	0.0601832	0.0506896	0.0446125	0.0528827	0.0570964	0.05316	0.0500527	0.042302	0.0352687	0.0402251	0.0403843	0.0400622	0.0471486	0.0428681	0.0354401	0.0340854	0.033369	0.0321167	0.0305148	0.0319189	0.0303966	0.0259924	0.0270079	0.0265391	0.024553	0.0248246	0.0247737	0.0232723	0.0199225	0.0184591	0.0195905	0.0222932	0.0201778
X053_1905_175_m2_c.asd	53	1905	m2	c	0.232193	0.208525	0.182184	0.165219	0.158557	0.15759	0.158454	0.150474	0.125759	0.10189	0.0903846	0.0934964	0.0938017	0.0927622	0.0917594	0.0915508	0.083268	0.0703639	0.071847	0.0703162	0.0652037	0.0636029	0.0635146	0.0622971	0.0575982	0.0530722	0.0521492	0.0557706	0.0554439	0.0511324	0.0454159	0.0469238	0.0448647	0.0383581	0.0395922	0.0410387	0.0407162	0.0391739	0.0342889	0.0295833	0.029977	0.0324398	0.0342873	0.0336387	0.031163
X053_1905_175_m2_g.asd	53	1905	m2	g	0.153249	0.144918	0.13379	0.133153	0.12921	0.0996675	0.0876935	0.092424	0.101747	0.08544	0.0718074	0.0792956	0.0799323	0.0712228	0.0583197	0.0607786	0.0659949	0.0655047	0.0498311	0.0396554	0.0387402	0.0433574	0.0429341	0.0423672	0.0488667	0.0415102	0.0337452	0.0377947	0.0374584	0.0330457	0.0279819	0.0319449	0.0327644	0.0283012	0.0289126	0.0286771	0.0266411	0.0241954	0.0223816	0.0210203	0.0197026	0.0218047	0.0234873	0.0215534	0.0212985
X053_1905_175_m2_m.asd	53	1905	m2	m	0.145303	0.102644	0.110334	0.106713	0.0920987	0.0879297	0.0747323	0.0615795	0.0616175	0.0550408	0.0504101	0.0536581	0.0538417	0.0511289	0.0483863	0.055329	0.0539747	0.0442462	0.045533	0.0391228	0.0308206	0.0388251	0.0410698	0.0381262	0.0360277	0.0295536	0.0259945	0.0300901	0.0275686	0.0249379	0.0261482	0.0270658	0.0251085	0.0213909	0.0225019	0.0233977	0.023306	0.0236419	0.0224408	0.019943	0.0172858	0.017227	0.0189384	0.0205909	0.0186005
X053_1905_181_m3_c.asd	53	1905	m3	c	0.277876	0.24758	0.228228	0.224771	0.223804	0.204411	0.175482	0.160361	0.178582	0.16388	0.13965	0.128878	0.121922	0.120002	0.121265	0.116759	0.110434	0.104076	0.0990855	0.0895656	0.0793977	0.0781345	0.0781718	0.0787199	0.0800826	0.0745341	0.0686118	0.067962	0.0636798	0.0607612	0.0616963	0.0624844	0.0572224	0.0483366	0.0508939	0.0518426	0.0496012	0.048617	0.0462638	0.0428272	0.0397305	0.042215	0.0439647	0.0397613	0.0388789
X053_1905_181_m3_g.asd	53	1905	m3	g	0.156818	0.143353	0.11661	0.105761	0.101161	0.07824	0.0724226	0.0783465	0.0822009	0.0729521	0.0606683	0.0544948	0.0554788	0.0569279	0.0556675	0.0557557	0.0476002	0.0345374	0.035655	0.0359581	0.0352272	0.0397741	0.0434562	0.0446466	0.0427408	0.0334087	0.0269465	0.0310189	0.0335179	0.0320368	0.0275168	0.0277446	0.0234164	0.0157113	0.0210316	0.0249728	0.0250298	0.0247918	0.0212839	0.016468	0.0139174	0.0166196	0.020996	0.0228923	0.0205454
X053_1905_181_m3_m.asd	53	1905	m3	m	0.129807	0.124393	0.115006	0.10906	0.104048	0.0937625	0.0779621	0.0693917	0.0796996	0.0726083	0.0606376	0.0563718	0.0580728	0.048641	0.0299311	0.0445096	0.0526483	0.0454459	0.0412698	0.0368388	0.0324512	0.0294596	0.0324292	0.0380205	0.0405711	0.0352686	0.0304419	0.0322747	0.0278277	0.0234963	0.0237399	0.0275326	0.0266074	0.0211021	0.0225034	0.02221	0.0197383	0.0188688	0.0196992	0.0200357	0.0173455	0.0174945	0.0182015	0.0168361	0.0157452
X053_1905_187_m4_c.asd	53	1905	m4	c	0.258697	0.222065	0.238389	0.232664	0.205097	0.183676	0.174343	0.168654	0.157523	0.149739	0.138684	0.122939	0.126554	0.119214	0.0955998	0.101875	0.109512	0.107022	0.0945795	0.082126	0.0757969	0.0808403	0.0809715	0.0775317	0.0762012	0.0720349	0.0672575	0.0644154	0.0628361	0.0595229	0.0551622	0.0613455	0.0608573	0.0519709	0.0529492	0.0518055	0.0488526	0.0511974	0.0492481	0.0447408	0.0427212	0.0416355	0.0414766	0.042013	0.0412623
X053_1905_187_m4_g.asd	53	1905	m4	g	0.141376	0.146212	0.123233	0.103232	0.0949856	0.0981698	0.0966289	0.0875641	0.0737689	0.0700545	0.0699594	0.0671543	0.0638956	0.059312	0.0547727	0.0578251	0.0577968	0.0525333	0.0477972	0.0418011	0.0364507	0.0356264	0.0377918	0.0411052	0.0432905	0.0396188	0.0337432	0.030325	0.0328269	0.0333626	0.0293362	0.0327219	0.0315269	0.0251843	0.0287831	0.0281023	0.0239051	0.0255891	0.023968	0.0200814	0.018053	0.0194476	0.021385	0.0210839	0.0198735
X053_1905_187_m4_m.asd	53	1905	m4	m	0.131941	0.0968296	0.0994963	0.0862194	0.0691485	0.0822055	0.0777837	0.0657714	0.0655233	0.0608963	0.0527168	0.0458434	0.0561824	0.055516	0.037624	0.0400467	0.0405751	0.0346035	0.03414	0.0315344	0.0285787	0.0315966	0.0333364	0.0344019	0.0366642	0.0313894	0.0260099	0.027286	0.0286686	0.0270054	0.022686	0.0246259	0.0223968	0.016243	0.0215315	0.0235286	0.0206666	0.0183433	0.0172066	0.0163879	0.0146707	0.0166871	0.0185842	0.0167114	0.0147032
X053_1905_351_b1_c.asd	53	1905	b1	c	0.235986	0.205888	0.182912	0.177994	0.176271	0.153348	0.145452	0.14326	0.131498	0.120999	0.110637	0.100137	0.0986206	0.0951938	0.0873324	0.0911563	0.0862331	0.0723658	0.0711061	0.0666989	0.0611999	0.0650579	0.0659586	0.0639022	0.0618764	0.0563463	0.0538792	0.0584643	0.0571423	0.0519055	0.0465858	0.0488179	0.0455145	0.0368475	0.0415188	0.0432826	0.0402271	0.0379646	0.0345443	0.0313166	0.0304064	0.0315454	0.0331628	0.0334792	0.0298293
X053_1905_351_b1_g.asd	53	1905	b1	g	0.130026	0.117865	0.0972982	0.0912008	0.0947974	0.0928461	0.0947836	0.0964922	0.0914967	0.0766308	0.0663344	0.068642	0.0718891	0.0640507	0.0460521	0.0430295	0.0464689	0.0498261	0.045626	0.0425668	0.0398614	0.0323005	0.034275	0.040694	0.0415637	0.0354966	0.032132	0.0376239	0.0355256	0.0307872	0.0278581	0.0276966	0.0268371	0.0247399	0.0247484	0.024061	0.0231835	0.0246829	0.0223617	0.0188254	0.0191064	0.019945	0.0207308	0.020924	0.0172164
X053_1905_351_b1_m.asd	53	1905	b1	m	0.130091	0.100824	0.111913	0.0995106	0.0716077	0.0621828	0.0616832	0.0625853	0.0587089	0.0564053	0.0500198	0.0394878	0.0501566	0.0514528	0.0360277	0.044326	0.0453365	0.0350566	0.0365624	0.0302693	0.0219066	0.0297967	0.0376259	0.0397557	0.034316	0.0294294	0.0252949	0.0218104	0.0247699	0.023721	0.0163182	0.0226715	0.02362	0.0163269	0.0186493	0.0188453	0.0171697	0.0205047	0.0188461	0.014011	0.0115384	0.0135589	0.016691	0.0174266	0.0164069
X053_1905_359_b2_c.asd	53	1905	b2	c	0.257611	0.252145	0.245607	0.222064	0.19706	0.19682	0.179032	0.158148	0.157877	0.152378	0.142524	0.13164	0.118972	0.109874	0.107565	0.115091	0.11228	0.0984782	0.0933667	0.085447	0.0777768	0.0804109	0.0828509	0.0822593	0.0778583	0.0662104	0.0595555	0.0658595	0.0654173	0.0608849	0.0564564	0.0574571	0.0564388	0.0526068	0.0540234	0.0544742	0.052997	0.0513447	0.0472621	0.0421354	0.038713	0.0414393	0.0446549	0.0429217	0.0394213
X053_1905_359_b2_g.asd	53	1905	b2	g	0.162429	0.138353	0.130582	0.118791	0.109987	0.119484	0.112964	0.0971634	0.0874194	0.0795578	0.076377	0.077872	0.0751753	0.0663006	0.0542571	0.0515859	0.0560118	0.061274	0.053929	0.0462528	0.0416325	0.0401944	0.0450354	0.0491454	0.044338	0.04195	0.0404548	0.0372261	0.0330659	0.0314218	0.0332692	0.0343673	0.0317374	0.0272972	0.0308894	0.0312664	0.0279181	0.026295	0.0251122	0.0236208	0.0214263	0.0235661	0.0257116	0.023849	0.0229113
X053_1905_359_b2_m.asd	53	1905	b2	m	0.160512	0.119183	0.117275	0.118736	0.11285	0.0973771	0.0812459	0.0722274	0.0766643	0.0790095	0.0698188	0.0508544	0.0566584	0.0581247	0.0458632	0.051261	0.0533191	0.0467797	0.0396624	0.0351059	0.0329757	0.0311412	0.0354525	0.0408012	0.0395894	0.0309365	0.0242642	0.0268242	0.0310531	0.0292788	0.0215412	0.0266554	0.0290836	0.0246523	0.0220538	0.021003	0.0215166	0.0235107	0.0210748	0.0168667	0.0161387	0.0175592	0.0187683	0.0179531	0.0164323
X053_1905_365_b3_c.asd	53	1905	b3	c	0.254513	0.232441	0.223112	0.210609	0.192183	0.170622	0.16328	0.155678	0.132812	0.124219	0.123958	0.123777	0.123733	0.116436	0.103685	0.107657	0.105858	0.0948739	0.09003	0.0828689	0.0757606	0.0763491	0.0753935	0.0747292	0.0778977	0.0724135	0.066592	0.0677819	0.0645623	0.0596264	0.0565004	0.0609928	0.0570351	0.045011	0.0478019	0.0483774	0.0457216	0.0473909	0.0457576	0.0422266	0.0408518	0.0418543	0.0425932	0.0409551	0.0394576
X053_1905_365_b3_g.asd	53	1905	b3	g	0.14568	0.143141	0.114691	0.104823	0.105493	0.0893492	0.0939111	0.100763	0.0848906	0.0714737	0.0647449	0.0648778	0.0743319	0.0704714	0.051906	0.0612869	0.0604904	0.0446973	0.0414374	0.0388925	0.0375355	0.0428643	0.0436542	0.0399486	0.0351568	0.0315826	0.0319998	0.0369821	0.039554	0.0358376	0.0279344	0.0333622	0.0313974	0.0210415	0.028011	0.0309032	0.0276027	0.0261429	0.0234604	0.0208686	0.0205864	0.0202115	0.0206033	0.0221293	0.01973
X053_1905_365_b3_m.asd	53	1905	b3	m	0.137382	0.128396	0.127094	0.12136	0.111284	0.102171	0.103651	0.101629	0.0817442	0.0698197	0.0675488	0.0703807	0.0653156	0.0610821	0.0610297	0.0571078	0.0566826	0.0584589	0.0517079	0.0427659	0.0372734	0.0419266	0.0456397	0.0457984	0.0422332	0.0327656	0.0286911	0.0364224	0.0330259	0.0272928	0.0261148	0.0289236	0.0289681	0.025609	0.0261103	0.0255519	0.0235546	0.0220814	0.0209013	0.0199048	0.0191135	0.0212053	0.0222929	0.019369	0.0184757
X054_1951_003_t2_c.asd	54	1951	t2	c	0.124363	0.117544	0.110088	0.11281	0.114447	0.0957643	0.0863244	0.0804625	0.0679343	0.071444	0.0725535	0.0595257	0.0555715	0.0534666	0.049971	0.0524463	0.0536811	0.0521754	0.0521306	0.0484795	0.0416571	0.0345272	0.0399176	0.0470783	0.0403664	0.0328693	0.0264334	0.0219472	0.0263265	0.0292447	0.0264983	0.0304235	0.0312301	0.0269731	0.0252052	0.0230014	0.0210914	0.0221861	0.0207814	0.0180633	0.0172543	0.0185737	0.0185179	0.0148379	0.014164
X054_1951_003_t2_g.asd	54	1951	t2	g	0.0716799	0.0653881	0.0604632	0.0817509	0.100363	0.0692331	0.0559426	0.0557976	0.0512781	0.0610152	0.0638832	0.048328	0.0437021	0.0407102	0.0346907	0.03233	0.0332863	0.0364052	0.040203	0.0399884	0.0342698	0.0230295	0.0238319	0.0288316	0.0243922	0.0234456	0.0218657	0.0163452	0.0193449	0.0208539	0.0164083	0.0167058	0.0196571	0.0221246	0.0180928	0.0155916	0.015186	0.013072	0.0143389	0.0166811	0.0158226	0.0144056	0.0131767	0.0125249	0.0128358
X054_1951_003_t2_m.asd	54	1951	t2	m	0.0618585	0.0730342	0.0702755	0.068636	0.0683537	0.0643192	0.0580205	0.0511608	0.0457357	0.0523038	0.0557014	0.0465359	0.0390752	0.0372162	0.0398422	0.0385346	0.03773	0.0383022	0.0379001	0.0382155	0.035951	0.0248826	0.0256041	0.0311074	0.0278463	0.0256969	0.0226148	0.0166074	0.0131498	0.013478	0.0167963	0.0189739	0.0195156	0.0182464	0.0148001	0.0129169	0.0128252	0.0125379	0.0133775	0.0142581	0.013539	0.0120705	0.011081	0.0113996	0.0121572
X054_1951_011_t3_c.asd	54	1951	t3	c	0.0927191	0.116221	0.101827	0.11677	0.135346	0.101039	0.0845826	0.0784581	0.0630948	0.0716088	0.0793172	0.0688085	0.0621797	0.0550961	0.0471356	0.0498523	0.0496204	0.0454822	0.0499053	0.0502176	0.0458438	0.0417068	0.0395601	0.0367871	0.030331	0.0300207	0.0305306	0.0267428	0.0245668	0.0236457	0.0239606	0.0283614	0.0304379	0.0278707	0.0218736	0.0197918	0.021042	0.0198403	0.021152	0.0221359	0.0184423	0.0190947	0.0196853	0.0160374	0.0167353
X054_1951_011_t3_g.asd	54	1951	t3	g	0.0644211	0.0742949	0.0616952	0.0605482	0.0655444	0.0572068	0.0522523	0.0486993	0.0424468	0.0479067	0.0532845	0.0495717	0.0425068	0.0362706	0.0327171	0.030869	0.0352356	0.041147	0.0317239	0.0276196	0.0283799	0.0233475	0.0275041	0.0339493	0.0309825	0.0260896	0.0194151	0.0117158	0.0121735	0.0148201	0.015753	0.0183167	0.0172403	0.0127399	0.0119507	0.0132734	0.0147103	0.0133094	0.0124677	0.0121594	0.0113995	0.0111656	0.0116669	0.0126722	0.0125484
X054_1951_011_t3_m.asd	54	1951	t3	m	0.0293362	0.0364316	0.0332285	0.0383592	0.0489077	0.0544283	0.0429378	0.0310992	0.0360437	0.0412116	0.0390779	0.028975	0.0271823	0.0272352	0.0250749	0.0213971	0.0235265	0.0291344	0.024775	0.0225124	0.0217416	0.0158918	0.014666	0.0155562	0.0132274	0.0119921	0.0114313	0.0110433	0.0139946	0.0148425	0.0118489	0.0128529	0.0132246	0.011461	0.00928151	0.0092787	0.00998209	0.00696128	0.00723798	0.0100447	0.0120478	0.0115056	0.00911311	0.00637353	0.00598534
X054_1951_135_m1_c.asd	54	1951	m1	c	0.148977	0.149824	0.137647	0.142565	0.150574	0.132066	0.108171	0.0924789	0.0920037	0.0974203	0.0963111	0.0844047	0.0830652	0.0779136	0.0654181	0.0652784	0.0642415	0.0607334	0.0653757	0.0672069	0.0619301	0.0476311	0.0398528	0.0393343	0.0418107	0.0433553	0.041275	0.0354002	0.0340944	0.0335935	0.0316909	0.0313253	0.0332526	0.0355751	0.0319982	0.0289022	0.026864	0.0230681	0.0235703	0.0254002	0.0233467	0.0249424	0.025082	0.019434	0.0173165
X054_1951_135_m1_g.asd	54	1951	m1	g	0.0716236	0.0822773	0.0583833	0.0692275	0.0916801	0.0703493	0.0581736	0.0511467	0.0377928	0.0552711	0.0646329	0.0435255	0.0445822	0.0467777	0.0391564	0.0318487	0.0286267	0.0292972	0.0295135	0.0324858	0.0343544	0.0274645	0.029715	0.0339572	0.0277324	0.0246111	0.0217247	0.0161938	0.0168426	0.0197671	0.0212358	0.0188539	0.0171252	0.0171249	0.015822	0.0138834	0.0130561	0.0162399	0.0171506	0.0161185	0.0155837	0.0151664	0.0144627	0.0134228	0.014245
X054_1951_135_m1_m.asd	54	1951	m1	m	0.0627648	0.0580932	0.0826212	0.0868376	0.0742332	0.0671316	0.0529878	0.0420233	0.044588	0.0528068	0.0520583	0.0371925	0.0320266	0.0314161	0.0314141	0.0330571	0.0355018	0.0368502	0.0330087	0.030686	0.0286356	0.0214367	0.0226694	0.0262534	0.0217475	0.0171559	0.0141464	0.0132241	0.0157149	0.0162706	0.0132577	0.0142817	0.0150725	0.0139153	0.0113176	0.0118173	0.0143166	0.0140718	0.0129295	0.011987	0.0119881	0.00972635	0.00808955	0.00963689	0.0106623
X054_1951_141_m2_c.asd	54	1951	m2	c	0.137559	0.144809	0.125417	0.114379	0.110669	0.100048	0.0926112	0.0844814	0.071637	0.0786651	0.0820092	0.0672947	0.0651552	0.062151	0.0526725	0.0473245	0.0494141	0.0555975	0.0547677	0.0533652	0.0501585	0.0403451	0.039511	0.0424263	0.0389111	0.0364908	0.0341345	0.0305522	0.0291529	0.0284487	0.0275332	0.0272715	0.0298849	0.0327625	0.0247662	0.0226919	0.0260833	0.0242735	0.0220322	0.0210032	0.0216972	0.0191509	0.0165469	0.0171656	0.018084
X054_1951_141_m2_g.asd	54	1951	m2	g	0.0639078	0.0618422	0.0417283	0.0438547	0.0583366	0.0568496	0.0487666	0.0431599	0.0461285	0.0460661	0.0417597	0.0353922	0.0377754	0.0375024	0.0309824	0.0294744	0.0293654	0.0293099	0.0297842	0.0313277	0.0312777	0.0250238	0.0229737	0.0235683	0.0222409	0.0227868	0.0221455	0.0180004	0.0150327	0.013227	0.0125158	0.0140228	0.0155309	0.0158017	0.0142289	0.0133169	0.0129125	0.0111442	0.0106792	0.0112359	0.0115919	0.0118171	0.010939	0.00872873	0.00920536
X054_1951_141_m2_m.asd	54	1951	m2	m	0.0298152	0.0504147	0.0469472	0.0597328	0.0751914	0.0624767	0.0480161	0.0379626	0.0331024	0.0401318	0.0440774	0.0368353	0.0381519	0.034884	0.0234884	0.0188772	0.0219288	0.0290289	0.0314431	0.0302416	0.0247794	0.0138672	0.0111861	0.0140254	0.01508	0.0161811	0.0150576	0.010854	0.0104907	0.0116176	0.0124284	0.0140342	0.0143757	0.0127907	0.00976034	0.00825817	0.00851936	0.0090241	0.0109042	0.0122984	0.0108351	0.00991453	0.00892466	0.00732019	0.00887925
X054_1951_147_m3_c.asd	54	1951	m3	c	0.162979	0.159245	0.135396	0.133161	0.139467	0.120734	0.111304	0.102899	0.0832497	0.087135	0.0922729	0.0819756	0.0753807	0.072459	0.0713605	0.0690975	0.0688187	0.0689022	0.0608135	0.062733	0.0672694	0.0534415	0.0494896	0.0509735	0.0455755	0.0416632	0.0394324	0.0376506	0.0340402	0.033295	0.0363097	0.0338971	0.0342142	0.037046	0.0301044	0.0275235	0.0295669	0.0285314	0.0276407	0.0269778	0.025856	0.0240223	0.0226616	0.0226332	0.0221841
X054_1951_147_m3_g.asd	54	1951	m3	g	0.117588	0.111984	0.0957102	0.0899223	0.0927338	0.092935	0.0870041	0.0758411	0.0620259	0.0550641	0.0550341	0.0591757	0.0630265	0.0597233	0.0496671	0.0459433	0.0434912	0.0417567	0.0452505	0.0469459	0.0442922	0.0365466	0.0341943	0.032928	0.0253984	0.0224301	0.0228355	0.0238708	0.0252732	0.0258335	0.0250859	0.0239701	0.0229749	0.0222333	0.0214773	0.0208896	0.0197017	0.016332	0.0150191	0.0162296	0.0188784	0.0204343	0.0190669	0.0145619	0.0127776
X054_1951_147_m3_m.asd	54	1951	m3	m	0.0882534	0.0752603	0.069061	0.0762426	0.0866774	0.083713	0.0783736	0.0694705	0.0561186	0.0667194	0.068541	0.0436442	0.0406309	0.0440186	0.0428291	0.0364517	0.0355056	0.0393875	0.0349788	0.0375014	0.0415135	0.0310586	0.025905	0.0263798	0.0270635	0.0228605	0.0187038	0.0192857	0.0220759	0.0242283	0.0246995	0.0266945	0.026352	0.0225304	0.0162367	0.0144238	0.0162187	0.0156583	0.0145925	0.0138958	0.0142552	0.0155909	0.0161011	0.014674	0.0150181
X054_1951_153_m4_c.asd	54	1951	m4	c	0.119121	0.142447	0.136204	0.129735	0.124389	0.112565	0.104086	0.0944674	0.0793307	0.0875607	0.0958403	0.0865771	0.0742645	0.0613867	0.0511865	0.0532492	0.058495	0.0624868	0.0645655	0.0635209	0.058351	0.0480366	0.0434455	0.0427983	0.0407891	0.0400424	0.0360217	0.0269254	0.027016	0.0298234	0.0308941	0.0337558	0.0338508	0.0308925	0.030074	0.0284788	0.0260664	0.0241525	0.0243045	0.0254289	0.0255094	0.0238993	0.0224402	0.0227468	0.0235776
X054_1951_153_m4_g.asd	54	1951	m4	g	0.081086	0.0820983	0.0795119	0.0890278	0.0978574	0.0835311	0.0756876	0.0705772	0.0596515	0.0600499	0.0620796	0.0583884	0.0602094	0.0529968	0.0366495	0.0410802	0.0435484	0.0394771	0.0413594	0.0424535	0.0398855	0.0317929	0.0292114	0.0290533	0.025076	0.0267177	0.0268662	0.0202567	0.0200648	0.0219919	0.0229015	0.0253082	0.0254791	0.022545	0.0184144	0.0169619	0.0175901	0.0166351	0.0173548	0.0183462	0.0170318	0.0147851	0.0132524	0.0135859	0.0150253
X054_1951_153_m4_m.asd	54	1951	m4	m	0.066906	0.0505209	0.0745964	0.0886135	0.0823913	0.0605116	0.0491018	0.051356	0.0622497	0.0691506	0.0633459	0.0455175	0.0441975	0.0387394	0.0244985	0.0310535	0.0384945	0.0403635	0.0414477	0.043399	0.0419971	0.0292869	0.0253132	0.027615	0.0272992	0.0224552	0.0172686	0.0157175	0.0171545	0.019064	0.0202135	0.022909	0.0226627	0.018883	0.0153566	0.0136334	0.0131942	0.0118456	0.0115721	0.0120891	0.0124594	0.0132085	0.012918	0.0107124	0.00939845
X054_1951_247_b1_c.asd	54	1951	b1	c	0.111258	0.107033	0.0932407	0.107787	0.131499	0.125432	0.103009	0.0840143	0.0838158	0.0921756	0.0949885	0.0853638	0.0764646	0.0643355	0.0510426	0.0552322	0.0570388	0.0535484	0.0589189	0.0616218	0.0571066	0.0431585	0.0394269	0.0411025	0.0372354	0.0363275	0.0356153	0.032408	0.0316071	0.0308466	0.0294774	0.0326076	0.0339878	0.0316596	0.0281712	0.0256556	0.0250392	0.026502	0.0262394	0.0248512	0.0243126	0.0238848	0.0217385	0.01733	0.0172347
X054_1951_247_b1_g.asd	54	1951	b1	g	0.0571998	0.0555703	0.0462085	0.0573755	0.0745107	0.0680246	0.0621395	0.0504368	0.0266238	0.0420402	0.0572182	0.0443883	0.0394212	0.0345848	0.0277736	0.032972	0.0359451	0.0328666	0.0284159	0.0271726	0.0264362	0.0191157	0.0148094	0.0162401	0.0230758	0.0260668	0.0226194	0.0143221	0.0147231	0.0163727	0.0148395	0.0154332	0.0170667	0.0178751	0.013814	0.0116888	0.0117109	0.0101384	0.010316	0.0123552	0.0149966	0.0126421	0.00935263	0.00944134	0.0103596
X054_1951_247_b1_m.asd	54	1951	b1	m	0.0682056	0.0532375	0.0577689	0.0688844	0.0719988	0.0518731	0.0486226	0.0540739	0.0515494	0.0428907	0.0366879	0.0371778	0.035392	0.0341613	0.0340009	0.0301509	0.0257282	0.0237382	0.0288867	0.0331137	0.032768	0.0258942	0.0234869	0.023854	0.0221513	0.0245523	0.0239416	0.015725	0.0140311	0.0144139	0.0138373	0.0154585	0.017318	0.0183545	0.0186947	0.0158996	0.0113155	0.00864962	0.00856382	0.0105375	0.0132319	0.0137373	0.0120722	0.00945911	0.0102094
X054_1951_255_b2_c.asd	54	1951	b2	c	0.129713	0.146405	0.122462	0.110004	0.108207	0.0970765	0.0909131	0.0907912	0.094225	0.099467	0.0902492	0.0638276	0.0685481	0.0701118	0.0547936	0.0480295	0.0520596	0.0602256	0.0537576	0.0496722	0.0483688	0.0426355	0.0425624	0.0430288	0.0362211	0.0351384	0.0354191	0.0322778	0.0313228	0.029812	0.026942	0.0277066	0.0294302	0.0301362	0.0280296	0.0252161	0.0231261	0.023051	0.0217923	0.0205339	0.0214625	0.0205548	0.0185192	0.0168505	0.0167504
X054_1951_255_b2_g.asd	54	1951	b2	g	0.0774156	0.0838764	0.0774291	0.0766369	0.0781368	0.0708606	0.0676994	0.0649221	0.0575396	0.0616614	0.0646545	0.0578158	0.0538109	0.048485	0.040578	0.0356909	0.0336123	0.0339665	0.0363979	0.0401785	0.0411315	0.0329753	0.0270305	0.0249541	0.0251453	0.024056	0.0203285	0.0149134	0.0171033	0.0204819	0.0209906	0.0221112	0.0206085	0.017359	0.0192582	0.0196717	0.0179875	0.0168013	0.0171863	0.0178442	0.0167224	0.0142379	0.0121076	0.0117832	0.0128296
X054_1951_255_b2_m.asd	54	1951	b2	m	0.0774508	0.0836645	0.0701974	0.0740373	0.0833908	0.0694	0.0672589	0.0626698	0.0389917	0.0459938	0.0516306	0.0352121	0.0423273	0.047538	0.0389874	0.0302977	0.025807	0.0261717	0.0286859	0.0342057	0.0359845	0.0228744	0.0171844	0.0178678	0.0175707	0.0200563	0.0210053	0.0173383	0.0150695	0.0144362	0.0154044	0.0193601	0.0208258	0.0183714	0.0149175	0.012044	0.0110386	0.0130628	0.0119599	0.0101016	0.01209	0.012609	0.0107454	0.00742718	0.00871298
X054_1951_263_b3_c.asd	54	1951	b3	c	0.137277	0.144619	0.121152	0.121049	0.12849	0.10299	0.0940745	0.0931883	0.0831287	0.0830688	0.0839807	0.078634	0.0764801	0.0673465	0.0514685	0.050442	0.0551548	0.0594061	0.0574811	0.057834	0.0569064	0.0448211	0.0451767	0.0501891	0.0447467	0.0396208	0.0361613	0.0339172	0.031545	0.0295416	0.028723	0.0311574	0.0320399	0.0302523	0.029288	0.0258974	0.022114	0.0233093	0.0236953	0.0233813	0.0240765	0.0236401	0.0221046	0.0201606	0.0198288
X054_1951_263_b3_g.asd	54	1951	b3	g	0.0677365	0.0642118	0.0655105	0.0802898	0.0938001	0.0836534	0.072758	0.0621051	0.0491443	0.0505233	0.0525726	0.046735	0.0539546	0.052375	0.0363483	0.02981	0.0314008	0.0364197	0.0346568	0.0369562	0.0395788	0.0315041	0.0275991	0.0280086	0.028599	0.0275526	0.0237794	0.0180588	0.0181425	0.02082	0.022777	0.0214194	0.0210858	0.0215721	0.0158058	0.0137619	0.0152138	0.0138436	0.014258	0.0158899	0.0166502	0.0156675	0.0136308	0.0115808	0.0105854
X054_1951_263_b3_m.asd	54	1951	b3	m	0.0577556	0.0644688	0.0565749	0.0562307	0.0609852	0.0597104	0.0499965	0.0459493	0.0581939	0.0504117	0.0373099	0.0322918	0.0298652	0.0265834	0.0229957	0.0283504	0.0322748	0.0321392	0.0321779	0.032423	0.0299324	0.0195834	0.0199387	0.0254679	0.0245866	0.0229403	0.019409	0.013737	0.013748	0.0150748	0.0147539	0.0144862	0.0146594	0.0148149	0.0128888	0.012969	0.0137829	0.0105572	0.00932374	0.0104002	0.0120946	0.0118267	0.0109129	0.0107796	0.00966032
X054_1951_V_t1_c.asd	54	1951	t1	c	0.106423	0.108438	0.101362	0.112522	0.12619	0.1116	0.0913202	0.0739413	0.0630241	0.0637235	0.0664206	0.0636718	0.0591055	0.0508069	0.0407769	0.0401552	0.0433933	0.0465838	0.0460496	0.0469351	0.0458382	0.0347625	0.0311021	0.033349	0.0346844	0.0356673	0.0342519	0.0294518	0.024867	0.0223316	0.0224348	0.0240188	0.0258547	0.0265956	0.0243052	0.0198092	0.0158374	0.0167252	0.0171595	0.0172587	0.0185812	0.0185653	0.017585	0.0164514	0.0153597
X054_1951_V_t1_g.asd	54	1951	t1	g	0.02676	0.0395959	0.0471774	0.0601322	0.0682622	0.0550975	0.0403354	0.0323454	0.0340131	0.0403945	0.0426872	0.0367855	0.0310032	0.0267012	0.0243797	0.0253718	0.025578	0.0240879	0.022022	0.0282184	0.0332303	0.0171323	0.014552	0.0203907	0.0194303	0.0190779	0.0158249	0.00815929	0.00996356	0.0134835	0.0133741	0.0120232	0.0116469	0.0125508	0.0129264	0.0115571	0.00955338	0.00971507	0.00931497	0.00912403	0.0105923	0.00941699	0.00760282	0.00763789	0.0094271
X054_1951_V_t1_m.asd	54	1951	t1	m	0.0377702	0.0388068	0.036849	0.0331663	0.0336117	0.0450228	0.0474627	0.0423256	0.0366341	0.0435134	0.0473351	0.0374491	0.0245883	0.0198715	0.0250724	0.0287732	0.0280282	0.0238258	0.0210945	0.0213067	0.0209756	0.0132771	0.0159473	0.0197635	0.0104858	0.00997675	0.0100091	0.00311039	0.00612239	0.0108942	0.0118211	0.0118262	0.0127337	0.0135493	0.00836665	0.00704995	0.00977941	0.0111292	0.00999981	0.00858744	0.00988588	0.00877298	0.00684608	0.00626853	0.00621164
X055_1884_497_b3_m.asd	55	1884	b3	m	0.0333327	0.036282	0.0309119	0.0258696	0.0215314	0.015572	0.0160794	0.0208697	0.0258209	0.0321099	0.031361	0.0215045	0.0216049	0.0260312	0.0273824	0.0123864	0.0103075	0.0213127	0.0139321	0.0106044	0.0121607	0.0101088	0.00756366	0.00777613	0.013227	0.0166795	0.0147054	0.00726728	0.00499857	0.00660758	0.00922991	0.00827211	0.00769418	0.00851381	0.00819917	0.00759674	0.00722159	0.00761351	0.00760099	0.00729391	0.00726214	0.00883316	0.00904676	0.00588343	0.00523334
X055_1884_001_t1_c.asd	55	1884	t1	c	0.11657	0.0881896	0.0921372	0.0885244	0.0803891	0.085597	0.0850699	0.0773822	0.0666934	0.0701253	0.0701358	0.0579316	0.0649224	0.0706519	0.0638595	0.0482077	0.0403313	0.0428551	0.0445196	0.0426023	0.0395549	0.0415366	0.0379987	0.0327928	0.0331258	0.0385356	0.0392351	0.0292215	0.0233622	0.024495	0.0299299	0.0263619	0.0240315	0.0257816	0.0259255	0.0235682	0.0206925	0.0217435	0.0217898	0.0214015	0.022445	0.0204076	0.018115	0.018551	0.0197856
X055_1884_001_t1_g.asd	55	1884	t1	g	0.0303123	0.0514514	0.0275468	0.0223606	0.0271745	0.00834562	0.011178	0.0254656	0.0321084	0.0414965	0.0411985	0.027255	0.0274446	0.0298991	0.0267328	0.0174617	0.015316	0.01973	0.0150139	0.009196	0.00653436	0.010789	0.0137882	0.0140377	0.0126212	0.0178125	0.0193063	0.00999594	0.00906798	0.0101835	0.00931869	0.012353	0.0124027	0.00875097	0.00855952	0.00835829	0.00791618	0.00861668	0.00800771	0.00750467	0.00934794	0.00919077	0.00864079	0.00956709	0.0103527
X055_1884_001_t1_m.asd	55	1884	t1	m	0.0456974	0.0344872	0.0207181	0.030176	0.0452334	0.0325009	0.0274295	0.022853	0.00895572	0.0278804	0.0435366	0.0332259	0.0287648	0.0236283	0.0153059	0.012005	0.0104391	0.0098847	0.0123242	0.0123156	0.011704	0.0162794	0.0154316	0.0116598	0.0107783	0.0137612	0.012353	0.00222927	0.00228686	0.00640627	0.00883047	0.00798521	0.00654395	0.00593974	0.0065514	0.00655468	0.00618679	0.00704242	0.00525128	0.00333861	0.00533519	0.00604511	0.00607859	0.00661178	0.00655703
X055_1884_013_t2_c.asd	55	1884	t2	c	0.126094	0.122107	0.119646	0.104093	0.0872405	0.0906072	0.10125	0.102788	0.0847669	0.0895303	0.0915081	0.0742045	0.0706467	0.0710754	0.0668943	0.0510673	0.0470888	0.0552162	0.050812	0.0459301	0.0448292	0.0497393	0.0433104	0.0355549	0.0416622	0.0444083	0.042668	0.0380269	0.0308831	0.0284649	0.0318453	0.0272514	0.02574	0.0296809	0.0313857	0.0290428	0.0246909	0.0235405	0.0222176	0.0220164	0.0248906	0.0230608	0.0192728	0.0175266	0.0189515
X055_1884_013_t2_g.asd	55	1884	t2	g	0.065478	0.051429	0.0428911	0.036437	0.0298927	0.0209569	0.0198554	0.0242051	0.0292828	0.0359531	0.0393623	0.0368283	0.0279419	0.0266481	0.0336501	0.0245974	0.0192869	0.020967	0.0155272	0.0158559	0.0209716	0.0233106	0.0201355	0.0156947	0.0157863	0.0178534	0.0175836	0.0123516	0.0065879	0.00614341	0.0113751	0.0111087	0.00832451	0.00619949	0.00975179	0.0107007	0.00892116	0.00909421	0.00725223	0.00622621	0.010091	0.0105656	0.00866749	0.00682969	0.00562997
X055_1884_013_t2_m.asd	55	1884	t2	m	0.0542149	0.0561867	0.0375606	0.0269156	0.0230549	0.0134756	0.0164906	0.0248968	0.0278349	0.030237	0.0321466	0.0331094	0.0309178	0.0284267	0.0254711	0.0140368	0.00941624	0.0127539	0.00984881	0.0109147	0.0146918	0.0145833	0.0135353	0.0121848	0.010817	0.0114578	0.0117656	0.00997228	0.00966294	0.0106428	0.0116265	0.00878104	0.0075674	0.00899549	0.00888313	0.0057243	0.0026288	0.00643969	0.00689309	0.00524648	0.00605206	0.00688404	0.00757963	0.00812149	0.00764536
X055_1884_023_t3_c.asd	55	1884	t3	c	0.11395	0.119402	0.114182	0.106126	0.0976865	0.0901041	0.0881145	0.0842544	0.0728639	0.0846968	0.0904867	0.0735651	0.0709824	0.0672105	0.0551004	0.0447519	0.0403045	0.0409496	0.0400663	0.0382515	0.0373479	0.0405223	0.0385096	0.0338098	0.0319675	0.0338709	0.0336658	0.0276024	0.0251582	0.0265513	0.0293796	0.0264037	0.0242101	0.0245277	0.0231189	0.0221674	0.0215665	0.0199642	0.0193493	0.0200764	0.0217186	0.0209334	0.0184656	0.0160534	0.0165938
X055_1884_023_t3_g.asd	55	1884	t3	g	0.06073	0.0460981	0.0425433	0.0420165	0.0410264	0.0381187	0.0442982	0.0462461	0.0322554	0.0458421	0.0581258	0.0496321	0.044615	0.0407332	0.03511	0.0243457	0.0226369	0.0288481	0.0251217	0.0194252	0.0165889	0.0214956	0.0225893	0.0211443	0.0217853	0.0248661	0.0239563	0.0154953	0.0122366	0.0131019	0.015511	0.0160871	0.0162007	0.0158922	0.0132654	0.0104776	0.00898214	0.0101368	0.011927	0.0125522	0.0107164	0.0115346	0.012272	0.010197	0.00927431
X055_1884_023_t3_m.asd	55	1884	t3	m	0.0283329	0.0220285	0.0252346	0.0330056	0.0340523	0.0158542	0.0122362	0.0182667	0.0223161	0.031934	0.037529	0.0339499	0.0287685	0.0250939	0.0219175	0.0087842	0.00862053	0.0194475	0.0112165	0.00789433	0.0119555	0.0167455	0.0132121	0.00725819	0.00839133	0.0143971	0.0162009	0.00852628	0.00615738	0.00739282	0.00932048	0.00899505	0.00858611	0.0090839	0.0106569	0.00946154	0.0074067	0.0103938	0.00973403	0.00695382	0.00651671	0.00648031	0.00701524	0.00813813	0.00777714
X055_1884_225_m1_c.asd	55	1884	m1	c	0.133542	0.119439	0.110902	0.111868	0.114705	0.106854	0.09685	0.0861477	0.0761635	0.0782055	0.0789636	0.0708564	0.0726424	0.0686623	0.0546871	0.0473592	0.0476983	0.052477	0.0532231	0.0493871	0.0446533	0.0460093	0.0393142	0.0325153	0.0375433	0.040674	0.0390893	0.0330809	0.0267973	0.0268934	0.0330776	0.0294133	0.025326	0.0248384	0.0267296	0.0248636	0.021377	0.0240701	0.0232808	0.0208888	0.0218364	0.0213144	0.0207447	0.021542	0.0199144
X055_1884_225_m1_g.asd	55	1884	m1	g	0.0216632	0.0229951	0.0407187	0.0499427	0.0418774	0.0162389	0.0169836	0.0273516	0.0231358	0.0352922	0.0409863	0.0282073	0.0323435	0.0324225	0.0202259	0.0113172	0.0117091	0.0183096	0.0171619	0.0146981	0.0142175	0.0187016	0.0127384	0.00560387	0.011313	0.0163495	0.0158262	0.00895447	0.00512865	0.00579407	0.00933955	0.00887112	0.00874853	0.010011	0.00977312	0.00829578	0.00643219	0.00568316	0.0055773	0.00627465	0.00784592	0.00732854	0.00641918	0.0067274	0.00486219
X055_1884_225_m1_m.asd	55	1884	m1	m	0.0401292	0.0354805	0.0322229	0.0383481	0.0422152	0.025771	0.0264718	0.0299901	0.0173147	0.0231838	0.0306462	0.0281713	0.0364629	0.0357805	0.0201759	0.0060438	0.00651181	0.0179591	0.0176106	0.0165801	0.016526	0.0157973	0.0104165	0.00626916	0.0107364	0.016871	0.017026	0.00802851	0.0043982	0.00745281	0.013611	0.0097261	0.00828626	0.0116076	0.00915383	0.00676097	0.00576455	0.00546183	0.00641926	0.00774604	0.00814019	0.0075874	0.00660336	0.00580007	0.0057145
X055_1884_237_m2_c.asd	55	1884	m2	c	0.145271	0.129843	0.116489	0.101815	0.0904315	0.0885902	0.0855728	0.0845065	0.0893916	0.0881358	0.0772489	0.0600396	0.0652349	0.0701075	0.0632572	0.0540467	0.0469879	0.042832	0.0371864	0.036695	0.0404825	0.043895	0.0430243	0.0395515	0.036999	0.0387638	0.0375041	0.0287189	0.0273861	0.0303839	0.0330261	0.0290517	0.0258999	0.0257059	0.024059	0.0238437	0.0245096	0.0235401	0.0211218	0.0197849	0.0222063	0.0205827	0.0182887	0.0189873	0.0180306
X055_1884_237_m2_g.asd	55	1884	m2	g	0.0532995	0.0379556	0.0448336	0.0411686	0.0265994	0.0124627	0.0199084	0.0276262	0.0140634	0.0346762	0.051251	0.0389934	0.0322839	0.0252203	0.0158403	0.0133224	0.0149103	0.017846	0.0184271	0.0194381	0.0197803	0.016475	0.0119086	0.00951815	0.0122928	0.0159542	0.0161564	0.010891	0.00672849	0.00558438	0.0071779	0.00781331	0.0077641	0.00735443	0.00697407	0.00707327	0.00754207	0.00791488	0.0064486	0.00547187	0.00806566	0.00795888	0.00711001	0.00786407	0.00712609
X055_1884_237_m2_m.asd	55	1884	m2	m	0.060989	0.0519597	0.0382066	0.0349296	0.0379483	0.0353346	0.0272417	0.023461	0.0331795	0.0450462	0.0466302	0.0348933	0.0310813	0.0282663	0.0214794	0.00851429	0.00863459	0.0200883	0.0183095	0.0146591	0.0145288	0.0223513	0.01854	0.0117264	0.0163465	0.0186528	0.0160162	0.00971916	0.0102541	0.0131626	0.0141386	0.0103734	0.00852501	0.0103303	0.0120364	0.0114351	0.00941983	0.00916179	0.00964486	0.0100248	0.00950488	0.00889059	0.00858962	0.00872225	0.00861924
X055_1884_247_m3_c.asd	55	1884	m3	c	0.146542	0.126989	0.109694	0.0928231	0.0834586	0.0905649	0.0970497	0.0955905	0.0845033	0.0862032	0.0891165	0.0836209	0.0746067	0.0692035	0.0675285	0.0564492	0.0511593	0.051909	0.0420188	0.0361113	0.0372697	0.0439551	0.0412989	0.0339744	0.0319232	0.0369372	0.0383255	0.0293906	0.0289291	0.0327254	0.0350622	0.0288897	0.0249944	0.026465	0.027539	0.0275663	0.0258722	0.0218692	0.02188	0.0232907	0.0210696	0.0200985	0.0197015	0.0188448	0.0197726
X055_1884_247_m3_g.asd	55	1884	m3	g	0.0755009	0.0712235	0.0544543	0.0423311	0.0419283	0.055552	0.0576219	0.0500333	0.041692	0.0442043	0.0453246	0.0384309	0.0433154	0.0442198	0.0354429	0.0303437	0.0240014	0.0170618	0.0151845	0.0180224	0.0222153	0.0220904	0.0184417	0.0155902	0.0181097	0.0209259	0.0206282	0.0160326	0.0133391	0.0138362	0.0158939	0.0112892	0.00986581	0.0134997	0.0145224	0.0133308	0.0115464	0.012304	0.0110859	0.00898953	0.00882977	0.0119892	0.0137303	0.0106233	0.0108246
X055_1884_247_m3_m.asd	55	1884	m3	m	0.0422265	0.0269406	0.0360773	0.0368488	0.0313599	0.0340742	0.0332027	0.0273603	0.0196075	0.0306825	0.0403813	0.0362196	0.0364881	0.0330843	0.0225783	0.0083496	0.00670919	0.0167503	0.0194231	0.0183877	0.0173754	0.0217678	0.0198362	0.0155647	0.0166194	0.0218976	0.0216475	0.010348	0.00511984	0.00651042	0.011248	0.0102264	0.0105063	0.0132047	0.0120761	0.00899902	0.00629823	0.00729555	0.00911506	0.0101123	0.00915719	0.00787636	0.007025	0.00686111	0.00624271
X055_1884_253_m4_c.asd	55	1884	m4	c	0.141167	0.116258	0.121955	0.12115	0.10683	0.0827931	0.0705912	0.0694547	0.0735415	0.0817619	0.083235	0.0737666	0.0684873	0.0640609	0.0585838	0.0545883	0.0523866	0.0503203	0.0429037	0.0410455	0.0427959	0.0396229	0.0367738	0.0366771	0.0402851	0.0405201	0.0354113	0.0263435	0.0250514	0.0276375	0.0301768	0.0316825	0.0292991	0.0243777	0.0244484	0.022981	0.020321	0.0207102	0.0224061	0.0235834	0.0224717	0.0204453	0.0186541	0.0179117	0.017959
X055_1884_253_m4_g.asd	55	1884	m4	g	0.0539743	0.0557573	0.0497318	0.0389055	0.0302959	0.0323223	0.0375013	0.0355957	0.02111	0.0280429	0.0412789	0.0467383	0.0416457	0.033335	0.0262162	0.0180704	0.0193985	0.0274236	0.0242661	0.0208057	0.0196858	0.0206885	0.0193183	0.0158596	0.0125637	0.0180568	0.0200231	0.00987481	0.00899607	0.0113434	0.0120711	0.0133459	0.0140436	0.0137377	0.0129967	0.0100038	0.00639726	0.00617229	0.00819443	0.00977293	0.00808396	0.00807593	0.00876985	0.00863411	0.00877822
X055_1884_253_m4_m.asd	55	1884	m4	m	0.0624741	0.0588585	0.0510715	0.0455114	0.0409518	0.0334334	0.0380581	0.0418032	0.0307083	0.0314746	0.0360941	0.0362625	0.0312959	0.0294108	0.030751	0.0184128	0.0132352	0.0179083	0.0166301	0.0157018	0.0171034	0.0217278	0.0171685	0.0111987	0.0154789	0.0183826	0.0175232	0.0130134	0.00796049	0.00704423	0.0107506	0.0107344	0.0100171	0.0100009	0.0107419	0.00881094	0.00604988	0.0078877	0.0100746	0.010905	0.00969335	0.0105684	0.0101702	0.00599925	0.00620868
X055_1884_483_b1_c.asd	55	1884	b1	c	0.133635	0.111783	0.0918141	0.0851021	0.0884878	0.0920206	0.0869998	0.0762073	0.0663994	0.0703326	0.0763865	0.0758929	0.0731085	0.0701675	0.0656276	0.0489152	0.0393333	0.041029	0.0435376	0.0444211	0.0442851	0.0460293	0.0403432	0.033252	0.0338987	0.0365418	0.0373162	0.03379	0.0269416	0.0231673	0.0247817	0.0253185	0.0259682	0.0267148	0.0259422	0.0247081	0.0230909	0.0206035	0.0202394	0.0216451	0.0231634	0.021761	0.0197797	0.0195163	0.018232
X055_1884_483_b1_g.asd	55	1884	b1	g	0.0581057	0.0688159	0.0485718	0.0413328	0.0402738	0.0213623	0.0297183	0.0404823	0.0245086	0.0423221	0.0535696	0.0338621	0.0329379	0.0346657	0.0284118	0.0148405	0.0110048	0.0178811	0.0197985	0.0209615	0.0205774	0.0160673	0.0158063	0.0169791	0.0146472	0.0186083	0.0198138	0.0115443	0.00889532	0.0108439	0.0139746	0.0117796	0.00958961	0.00958348	0.0108158	0.0100727	0.00840552	0.00979311	0.00933013	0.00851638	0.0102899	0.00842451	0.00670096	0.00872916	0.00885843
X055_1884_483_b1_m.asd	55	1884	b1	m	0.0447083	0.0411125	0.0184382	0.0224943	0.0348493	0.0140205	0.0142764	0.0221518	0.0158902	0.0268028	0.0326249	0.0210139	0.0227154	0.0299077	0.0331103	0.0185673	0.0102005	0.0137143	0.0183992	0.0152713	0.00853402	0.0104216	0.0108563	0.00953409	0.00892584	0.0144062	0.016274	0.00771492	0.00309803	0.00451731	0.00977985	0.00922437	0.00968836	0.0123425	0.0112781	0.00919378	0.00736015	0.00668746	0.00592702	0.00582036	0.00739288	0.00674712	0.00599706	0.00714973	0.00640849
X055_1884_491_b2_c.asd	55	1884	b2	c	0.141002	0.12854	0.111716	0.0993145	0.0924204	0.0886037	0.0885554	0.0832612	0.0676405	0.0835768	0.0919693	0.0705146	0.0683527	0.0674584	0.0587132	0.0533086	0.0493976	0.0467734	0.0467121	0.0455723	0.0439409	0.044672	0.0413698	0.0379243	0.0398856	0.0384108	0.0338599	0.0285154	0.0262645	0.0277034	0.030956	0.0290958	0.0258536	0.0238898	0.0259388	0.0242153	0.0199978	0.020312	0.0191134	0.0180279	0.0204145	0.020717	0.0195822	0.018501	0.01747
X055_1884_491_b2_g.asd	55	1884	b2	g	0.0741647	0.0798224	0.0649509	0.0606032	0.0596147	0.0416817	0.0363008	0.0394497	0.0421002	0.0571569	0.0623384	0.0472105	0.0413333	0.0420763	0.0422425	0.0261776	0.0177549	0.0209834	0.0197719	0.0199975	0.0215364	0.0220161	0.0223476	0.021554	0.0189238	0.0225898	0.024197	0.0174594	0.0158082	0.0170475	0.0179346	0.0144864	0.0136274	0.0163839	0.0164377	0.0159725	0.0152295	0.0135918	0.013533	0.013978	0.0129622	0.0134671	0.0135047	0.0114419	0.0115972
X055_1884_491_b2_m.asd	55	1884	b2	m	0.0318759	0.038161	0.0523862	0.0343078	0.00508749	0.00888978	0.0171555	0.0247292	0.0311928	0.0390757	0.0392046	0.0283674	0.0227765	0.0202225	0.0178222	0.0124336	0.0127538	0.0173385	0.0130635	0.0104829	0.0120533	0.0171147	0.0130772	0.00761304	0.0122365	0.0137909	0.0102045	0.00306619	0.00113398	0.00577728	0.0133654	0.00921826	0.00720395	0.0102759	0.00782819	0.00480645	0.00323127	0.00421093	0.00536132	0.00639574	0.00753796	0.00665112	0.00535116	0.00530163	0.00522852
X055_1884_497_b3_c.asd	55	1884	b3	c	0.155489	0.133897	0.11623	0.117746	0.125022	0.112998	0.0991853	0.0900032	0.0888631	0.0938143	0.091177	0.0764429	0.0779824	0.0766522	0.0644063	0.0534047	0.051888	0.0566212	0.0504321	0.0445659	0.0423102	0.0443216	0.0406354	0.0368623	0.0414865	0.0441618	0.0412267	0.0328121	0.0296577	0.0313486	0.0350049	0.0343129	0.0315925	0.0292722	0.0311959	0.0304297	0.0270863	0.025429	0.0254295	0.0259106	0.0252793	0.0244499	0.0227172	0.0200521	0.021337
X055_1884_497_b3_g.asd	55	1884	b3	g	0.0441086	0.0243373	0.0310604	0.0315634	0.0250587	0.0218828	0.0203343	0.0218258	0.0276962	0.0376427	0.0387659	0.0272794	0.0291093	0.0305815	0.0249013	0.0183302	0.0175073	0.0211491	0.019042	0.0151778	0.0131208	0.0173103	0.0152403	0.0109145	0.0122936	0.0185167	0.0181385	0.00538885	0.00563399	0.0107591	0.0133002	0.011644	0.0101304	0.0102095	0.00978409	0.0111608	0.0125465	0.00937253	0.00645064	0.00609643	0.00936123	0.010694	0.00944103	0.00677236	0.00798337
X056_1941_363_b3_m.asd	56	1941	b3	m	0.336226	0.344603	0.321062	0.298352	0.277647	0.252924	0.233108	0.220163	0.212509	0.201438	0.183093	0.159598	0.155816	0.149125	0.133278	0.136073	0.136487	0.128857	0.121215	0.111713	0.104603	0.107361	0.104708	0.0990372	0.097054	0.092972	0.0876991	0.0837024	0.0867214	0.0882817	0.0839573	0.0787367	0.0775507	0.0792078	0.0733713	0.0704424	0.0716746	0.0735369	0.0699336	0.064101	0.0622058	0.0619519	0.0622723	0.0622567	0.0609422
X056_1941_003_t1_c.asd	56	1941	t1	c	0.377509	0.36665	0.348181	0.317058	0.286888	0.282069	0.271162	0.257665	0.250568	0.242604	0.224093	0.193909	0.183419	0.176042	0.164269	0.161524	0.156723	0.147835	0.142169	0.134804	0.127877	0.127028	0.123168	0.117267	0.113032	0.109432	0.107069	0.106101	0.103797	0.100981	0.0977034	0.090656	0.0866381	0.0870731	0.0873593	0.083227	0.0780222	0.0807592	0.0791564	0.0754131	0.0757199	0.0749939	0.0742945	0.0747704	0.0727406
X056_1941_003_t1_g.asd	56	1941	t1	g	0.304042	0.305876	0.300624	0.280982	0.257437	0.250123	0.236263	0.218619	0.204736	0.195641	0.181491	0.159522	0.157638	0.15687	0.148366	0.145111	0.134456	0.118403	0.116495	0.114501	0.110629	0.108238	0.107126	0.104568	0.0977807	0.0906452	0.085471	0.0836254	0.0843284	0.0832504	0.0788932	0.076074	0.0734088	0.0706951	0.0690075	0.068606	0.0688307	0.0683446	0.065605	0.0623785	0.0614182	0.0618534	0.0616205	0.059399	0.0582412
X056_1941_003_t1_m.asd	56	1941	t1	m	0.320421	0.337192	0.297028	0.258637	0.236095	0.233749	0.22564	0.210616	0.194861	0.190911	0.180353	0.153801	0.142682	0.13886	0.136738	0.141477	0.135633	0.119847	0.114743	0.109738	0.104772	0.104124	0.0974362	0.0916575	0.0962201	0.0893765	0.0822151	0.0854522	0.0867225	0.0846291	0.0794902	0.07233	0.0689882	0.0697603	0.0678622	0.0644613	0.0617857	0.0635671	0.0617712	0.0582371	0.0576749	0.0574541	0.0580094	0.0593158	0.0563286
X056_1941_013_t2_c.asd	56	1941	t2	c	0.382989	0.391189	0.351186	0.31859	0.293645	0.262942	0.25725	0.255451	0.232688	0.220232	0.205315	0.180582	0.175648	0.173002	0.163835	0.15841	0.147862	0.135131	0.138915	0.137991	0.13076	0.124396	0.118406	0.114575	0.114425	0.111976	0.107628	0.103408	0.104694	0.101681	0.0916725	0.0900564	0.0885417	0.0852054	0.0866587	0.0835526	0.0784669	0.0816147	0.0806971	0.0768201	0.0752065	0.0773784	0.07886	0.0758846	0.0725325
X056_1941_013_t2_g.asd	56	1941	t2	g	0.366136	0.343727	0.320851	0.300355	0.278557	0.251706	0.236494	0.22827	0.218651	0.214413	0.202888	0.17804	0.161149	0.155224	0.156612	0.153319	0.145015	0.134095	0.127394	0.124091	0.121596	0.115877	0.110343	0.107946	0.110337	0.105816	0.098212	0.0931929	0.0939198	0.0940296	0.0898029	0.0830684	0.0808994	0.0833768	0.0816035	0.0776909	0.0745566	0.0766572	0.0766325	0.0747963	0.073696	0.0706538	0.0693771	0.0722701	0.0707507
X056_1941_013_t2_m.asd	56	1941	t2	m	0.34217	0.331067	0.294026	0.271605	0.263037	0.255964	0.239364	0.221093	0.211175	0.202539	0.19126	0.176325	0.16612	0.159289	0.153294	0.144721	0.13197	0.120939	0.131351	0.13099	0.119095	0.109571	0.102727	0.0996281	0.100289	0.0973167	0.0922366	0.0881812	0.0893137	0.0882274	0.0820754	0.0790971	0.0790251	0.0799036	0.077113	0.0716071	0.0676486	0.0726592	0.072727	0.0688453	0.066642	0.0656933	0.0644549	0.0617294	0.0587906
X056_1941_023_t3_c.asd	56	1941	t3	c	0.345543	0.333833	0.298882	0.279306	0.272	0.261485	0.241806	0.222356	0.212735	0.19856	0.181069	0.165254	0.169367	0.167427	0.151419	0.147973	0.140197	0.12683	0.122887	0.123144	0.122153	0.113139	0.104923	0.0995183	0.096931	0.0954377	0.0937802	0.0913653	0.0899003	0.0869002	0.0818533	0.0788362	0.078866	0.0801404	0.0765835	0.0714938	0.0675174	0.0676979	0.0658952	0.0640209	0.0659023	0.0643337	0.0620342	0.0618978	0.0586671
X056_1941_023_t3_g.asd	56	1941	t3	g	0.368192	0.371612	0.316024	0.281374	0.268598	0.255007	0.242663	0.229879	0.215553	0.205321	0.187126	0.157123	0.147139	0.146994	0.147295	0.143904	0.135149	0.123941	0.120347	0.11604	0.110536	0.106754	0.104746	0.105522	0.108943	0.100544	0.0928152	0.0959463	0.0915043	0.0865941	0.0853038	0.081199	0.0774289	0.0755085	0.0755558	0.0733322	0.0706365	0.073451	0.0712865	0.067042	0.0672315	0.065102	0.0637277	0.0656917	0.063124
X056_1941_023_t3_m.asd	56	1941	t3	m	0.305152	0.31594	0.270397	0.246847	0.241834	0.227301	0.217882	0.206215	0.184936	0.17672	0.166269	0.145061	0.142316	0.143556	0.139242	0.130135	0.122107	0.117365	0.116484	0.112539	0.10581	0.100214	0.0955184	0.0919574	0.0896257	0.0863021	0.0837957	0.0836803	0.084092	0.0825693	0.0785237	0.0750774	0.0729237	0.0711159	0.0653098	0.0641128	0.0671887	0.0689601	0.0650048	0.0589589	0.0570576	0.0574749	0.0584118	0.0581764	0.0552081
X056_1941_163_m1_c.asd	56	1941	m1	c	0.413665	0.403214	0.363562	0.345047	0.336897	0.308717	0.283193	0.265359	0.254385	0.241871	0.223808	0.201153	0.191837	0.189426	0.187081	0.178778	0.168832	0.159183	0.150194	0.148583	0.148671	0.137978	0.135536	0.138605	0.138244	0.128464	0.117567	0.113612	0.113989	0.114353	0.111319	0.101155	0.0980228	0.10304	0.100583	0.0964156	0.094504	0.0994086	0.0969937	0.0911004	0.0907965	0.0907826	0.0907237	0.09069	0.0886115
X056_1941_163_m1_g.asd	56	1941	m1	g	0.392906	0.395069	0.348191	0.312161	0.293677	0.286077	0.273819	0.255398	0.234771	0.225333	0.21253	0.189242	0.184868	0.186288	0.183348	0.17309	0.159447	0.147725	0.149706	0.142929	0.129817	0.124926	0.12307	0.122581	0.122029	0.116545	0.108608	0.102688	0.107924	0.111274	0.105984	0.100698	0.0979986	0.0973702	0.0935206	0.0925383	0.0941967	0.0946866	0.0917557	0.0874914	0.0853711	0.0835116	0.0826469	0.0831816	0.0819412
X056_1941_163_m1_m.asd	56	1941	m1	m	0.378805	0.36256	0.328367	0.300447	0.282698	0.275	0.267628	0.257941	0.244934	0.221588	0.198945	0.185381	0.180985	0.176662	0.168775	0.165119	0.150857	0.130177	0.13076	0.133241	0.131881	0.125906	0.117736	0.111743	0.111766	0.107867	0.104924	0.107418	0.108471	0.106852	0.102345	0.0946863	0.0899448	0.0892934	0.0876817	0.0870931	0.0871611	0.0863461	0.0829264	0.0800424	0.0817851	0.08067	0.0796916	0.0815413	0.0781298
X056_1941_171_m2_c.asd	56	1941	m2	c	0.399956	0.398846	0.365302	0.343237	0.328161	0.301831	0.274071	0.249684	0.232154	0.229169	0.220624	0.196317	0.187785	0.181972	0.17317	0.174322	0.168419	0.155014	0.151613	0.148905	0.143979	0.135998	0.129678	0.125883	0.123939	0.118639	0.113621	0.112306	0.111127	0.109015	0.105423	0.0994341	0.0969425	0.098073	0.0951162	0.0932808	0.0931653	0.09311	0.0896571	0.0851789	0.0837431	0.0824294	0.0824826	0.0843957	0.0814884
X056_1941_171_m2_g.asd	56	1941	m2	g	0.38375	0.377075	0.330491	0.297395	0.282283	0.276556	0.263299	0.24977	0.24572	0.238442	0.221871	0.196997	0.189441	0.181389	0.166385	0.16202	0.156893	0.148763	0.144696	0.140276	0.135349	0.131619	0.126652	0.120897	0.115733	0.111174	0.108245	0.107527	0.107298	0.106531	0.104013	0.0966638	0.0908199	0.0890875	0.090293	0.0901998	0.0886983	0.0883549	0.0864057	0.0837045	0.0823186	0.0847616	0.0862675	0.0830748	0.082032
X056_1941_171_m2_m.asd	56	1941	m2	m	0.353847	0.350645	0.333283	0.316571	0.298919	0.275482	0.249982	0.233197	0.231613	0.219988	0.199684	0.176868	0.167282	0.162398	0.156994	0.155413	0.144587	0.128155	0.130914	0.130502	0.123666	0.115167	0.109694	0.106514	0.103304	0.100362	0.0978788	0.096198	0.0965848	0.0947596	0.0895882	0.087449	0.0864976	0.0852714	0.0823677	0.077846	0.0748664	0.0792972	0.0768369	0.0711262	0.0710386	0.0721736	0.0728667	0.0720557	0.0687675
X056_1941_179_m3_c.asd	56	1941	m3	c	0.392899	0.39836	0.352343	0.314531	0.291935	0.278476	0.268449	0.253611	0.230091	0.223418	0.214099	0.190186	0.181253	0.174552	0.165133	0.168186	0.159915	0.141385	0.141521	0.142097	0.137738	0.127523	0.122622	0.120145	0.114055	0.111015	0.108096	0.103015	0.102823	0.101432	0.0961244	0.0932577	0.0905512	0.0880123	0.0891429	0.0877205	0.0841819	0.0830429	0.0801473	0.0775506	0.0786971	0.0783347	0.0786298	0.0811573	0.0779566
X056_1941_179_m3_g.asd	56	1941	m3	g	0.351567	0.341695	0.310175	0.282271	0.26504	0.262615	0.243217	0.220708	0.214228	0.206879	0.18956	0.163688	0.167726	0.172829	0.164278	0.155424	0.141751	0.127562	0.130435	0.129526	0.122965	0.117386	0.110094	0.105147	0.106962	0.103277	0.0997677	0.101672	0.10043	0.0950328	0.0877321	0.0876309	0.0870781	0.0844553	0.0859967	0.0858853	0.0834066	0.0805749	0.0779337	0.0760986	0.0756086	0.0769745	0.0785901	0.0788235	0.0771278
X056_1941_179_m3_m.asd	56	1941	m3	m	0.341235	0.341881	0.328009	0.313506	0.294692	0.264141	0.238809	0.22271	0.215329	0.217707	0.210554	0.185002	0.172804	0.157728	0.137819	0.144502	0.144322	0.13243	0.133423	0.125463	0.113159	0.113714	0.107658	0.102035	0.108456	0.105349	0.0969122	0.0907501	0.0917799	0.0931536	0.0904657	0.0850647	0.0823039	0.0828121	0.0815727	0.0767641	0.0720835	0.0756825	0.0743597	0.0696452	0.0675839	0.0680631	0.0679918	0.0651918	0.0644856
X056_1941_195_m4_c.asd	56	1941	m4	c	0.390362	0.397591	0.353685	0.326352	0.314652	0.297867	0.272042	0.250735	0.246426	0.240633	0.224858	0.199775	0.195143	0.195257	0.188876	0.173946	0.158667	0.148068	0.147834	0.147762	0.143294	0.131973	0.126392	0.124769	0.121493	0.117521	0.113937	0.111483	0.10899	0.10528	0.100094	0.0942179	0.092955	0.0956002	0.0932026	0.0911877	0.0901934	0.0885054	0.0855615	0.0834228	0.0846529	0.0855086	0.0853662	0.0842122	0.081565
X056_1941_195_m4_g.asd	56	1941	m4	g	0.404782	0.40447	0.34833	0.309351	0.292751	0.284816	0.277485	0.264128	0.243044	0.237849	0.224538	0.191056	0.183679	0.180753	0.171734	0.172787	0.165628	0.14966	0.143433	0.1369	0.130258	0.128042	0.121218	0.11498	0.117022	0.115349	0.109478	0.102427	0.10478	0.107059	0.103528	0.0982865	0.0950343	0.0941552	0.0916468	0.0893818	0.0881147	0.0883407	0.0847458	0.08041	0.0806832	0.0810326	0.0815558	0.0822905	0.0783424
X056_1941_195_m4_m.asd	56	1941	m4	m	0.384669	0.391876	0.362291	0.327832	0.295774	0.270223	0.261765	0.253206	0.228391	0.223459	0.213401	0.183181	0.172368	0.167581	0.160602	0.157786	0.149912	0.137706	0.13319	0.13237	0.130986	0.12367	0.117264	0.114415	0.115748	0.11304	0.106763	0.100114	0.102678	0.102504	0.094122	0.0882211	0.0855798	0.085181	0.0834229	0.0807953	0.0787593	0.079907	0.0786441	0.07574	0.073942	0.0727458	0.0723091	0.072446	0.0711022
X056_1941_347_b1_c.asd	56	1941	b1	c	0.412219	0.419623	0.369749	0.340965	0.327578	0.298513	0.274186	0.257812	0.247957	0.244543	0.230915	0.2011	0.190182	0.187815	0.185143	0.180467	0.169426	0.155307	0.152013	0.150607	0.14624	0.134922	0.129491	0.128487	0.126421	0.121937	0.115303	0.108459	0.109324	0.110271	0.10697	0.103808	0.1021	0.101398	0.0986622	0.0957296	0.0940087	0.095086	0.0946489	0.0917987	0.0872431	0.0863928	0.0884275	0.0908608	0.0889195
X056_1941_347_b1_g.asd	56	1941	b1	g	0.393451	0.378124	0.369445	0.346935	0.317761	0.301577	0.283095	0.264754	0.251253	0.237784	0.223005	0.207147	0.196603	0.186846	0.177484	0.179935	0.169319	0.147627	0.147886	0.145484	0.138021	0.1324	0.126452	0.12227	0.122342	0.122147	0.117881	0.109261	0.110801	0.112045	0.106532	0.0980839	0.0955363	0.0994925	0.100762	0.0966067	0.0909537	0.0931788	0.0905264	0.086746	0.0897238	0.0892285	0.087411	0.0873647	0.0859447
X056_1941_347_b1_m.asd	56	1941	b1	m	0.364818	0.366749	0.324008	0.298159	0.285016	0.261353	0.245593	0.233546	0.218108	0.208205	0.197219	0.181696	0.175737	0.171694	0.165092	0.159015	0.148367	0.136527	0.139499	0.136019	0.126841	0.123088	0.117017	0.111255	0.110228	0.105869	0.101378	0.100128	0.0987244	0.0955929	0.0911988	0.0907534	0.0891069	0.085124	0.0825764	0.0787282	0.0759926	0.0803254	0.0789327	0.0748562	0.0756513	0.0765464	0.0752146	0.0711355	0.0700517
X056_1941_353_b2_c.asd	56	1941	b2	c	0.420069	0.426676	0.359951	0.328095	0.323393	0.301364	0.289984	0.277144	0.249037	0.236917	0.222704	0.195224	0.184364	0.184484	0.186818	0.180067	0.166684	0.153124	0.15555	0.149769	0.138562	0.137755	0.133504	0.127012	0.122934	0.115486	0.10961	0.109667	0.111295	0.110374	0.105851	0.102843	0.100398	0.0978287	0.0942856	0.0914573	0.0903588	0.0919251	0.0883806	0.0831271	0.0826747	0.0812253	0.0802379	0.0811569	0.0792412
X056_1941_353_b2_g.asd	56	1941	b2	g	0.382827	0.38073	0.349566	0.316245	0.290645	0.281497	0.264876	0.244994	0.230947	0.219111	0.204636	0.186983	0.183812	0.180115	0.170086	0.167543	0.157514	0.141904	0.142732	0.142428	0.137342	0.129398	0.119864	0.112149	0.109687	0.109105	0.106651	0.101417	0.105858	0.10692	0.0985878	0.092605	0.0898175	0.0897222	0.0901364	0.0899057	0.088886	0.0877434	0.0844068	0.0811016	0.0811297	0.0821552	0.0824229	0.0807546	0.0775667
X056_1941_353_b2_m.asd	56	1941	b2	m	0.317778	0.31693	0.286595	0.268309	0.262708	0.258807	0.246067	0.225867	0.203859	0.189539	0.174104	0.153603	0.150106	0.150422	0.145874	0.137463	0.125015	0.113423	0.116531	0.121251	0.120735	0.109882	0.102681	0.098122	0.0920112	0.0942199	0.097218	0.0937934	0.0888443	0.0840527	0.0802575	0.0773251	0.0740196	0.0711107	0.0729187	0.0707343	0.065815	0.0656715	0.0626891	0.0595098	0.0613153	0.062837	0.0628785	0.0613153	0.0589655
X056_1941_363_b3_c.asd	56	1941	b3	c	0.398696	0.382476	0.36166	0.331882	0.301251	0.286539	0.281369	0.268928	0.237962	0.22689	0.219277	0.201713	0.19046	0.181132	0.172148	0.170986	0.161519	0.145921	0.148963	0.144221	0.133079	0.129814	0.124208	0.119464	0.120924	0.116766	0.111135	0.108503	0.102779	0.0996201	0.100621	0.0962778	0.0936585	0.0939465	0.0909193	0.0860824	0.0828166	0.0867106	0.0843598	0.0792667	0.0797219	0.0795956	0.0794585	0.0801285	0.0778961
X056_1941_363_b3_g.asd	56	1941	b3	g	0.337292	0.366497	0.325401	0.300549	0.291563	0.272891	0.256054	0.242612	0.23201	0.226224	0.215358	0.195187	0.185448	0.176235	0.163748	0.15874	0.148413	0.13426	0.135398	0.132785	0.124875	0.117812	0.113315	0.113062	0.117037	0.110551	0.102517	0.101858	0.101676	0.099211	0.0940286	0.0895288	0.0870007	0.0861706	0.0847068	0.0823147	0.0801031	0.0804338	0.0783041	0.0756696	0.0762861	0.0756815	0.075798	0.0779501	0.0747395
X057_1864_005_t1_c.asd	57	1864	t1	c	0.215503	0.215218	0.210953	0.205874	0.195353	0.173424	0.143252	0.127149	0.14291	0.143223	0.137198	0.134945	0.125357	0.115206	0.108288	0.10144	0.0912273	0.0810393	0.0836417	0.0821286	0.0747974	0.0672247	0.0650536	0.0668452	0.0687109	0.0651623	0.0648912	0.0728766	0.0675594	0.0610316	0.0611611	0.0628318	0.0610479	0.0558811	0.0545996	0.0506958	0.0460296	0.0477239	0.051855	0.0546161	0.0525049	0.0472297	0.042488	0.0411619	0.0409404
X057_1864_005_t1_g.asd	57	1864	t1	g	0.168316	0.157813	0.177563	0.163897	0.131864	0.127807	0.129375	0.127694	0.118259	0.107195	0.101341	0.103176	0.103269	0.0943178	0.0785494	0.0751364	0.0741014	0.070378	0.0611198	0.0547523	0.0528891	0.0537247	0.0590467	0.0613321	0.052897	0.0520684	0.0553043	0.0565799	0.055075	0.052874	0.0519374	0.0550353	0.0512587	0.0414474	0.0430285	0.0430656	0.0413446	0.0445993	0.0455623	0.0449286	0.045295	0.039433	0.0334185	0.0332708	0.033894
X057_1864_005_t1_m.asd	57	1864	t1	m	0.128306	0.122464	0.133121	0.133458	0.115338	0.0784531	0.0757449	0.0894969	0.0891064	0.0834002	0.0764881	0.0715416	0.0690939	0.0693011	0.0694755	0.0588307	0.0556474	0.0599325	0.0522995	0.0430795	0.0367409	0.0361217	0.0376913	0.0399968	0.0418739	0.0394342	0.0366982	0.0374524	0.0390587	0.0386273	0.0357892	0.036392	0.0332556	0.0267119	0.0279344	0.0264698	0.0232951	0.0261154	0.0280433	0.0289297	0.0301802	0.0249193	0.0200771	0.0217313	0.0198082
X057_1864_011_t2_c.asd	57	1864	t2	c	0.234581	0.208801	0.200613	0.203443	0.205997	0.194508	0.176241	0.164191	0.16679	0.141557	0.125811	0.142381	0.141934	0.129061	0.112496	0.104262	0.0975201	0.0912557	0.0907757	0.0853482	0.0782002	0.080087	0.0753055	0.0693888	0.0721071	0.0719682	0.0728032	0.076813	0.0675342	0.0595577	0.060607	0.0590581	0.0579485	0.0579224	0.056898	0.0539362	0.0512274	0.0535465	0.0562212	0.0575607	0.0567861	0.0526649	0.0473641	0.0436189	0.0440434
X057_1864_011_t2_g.asd	57	1864	t2	g	0.209129	0.199305	0.197277	0.187044	0.165084	0.134162	0.126748	0.130058	0.124736	0.129677	0.128955	0.113498	0.105526	0.0969365	0.0870744	0.0921638	0.0943014	0.0875343	0.0749924	0.0653525	0.0604752	0.0584471	0.0614719	0.0652335	0.0641319	0.0579081	0.0551879	0.0612083	0.0606203	0.0568207	0.0540222	0.0570458	0.053848	0.0443781	0.0449286	0.0457585	0.0443917	0.0413454	0.0447196	0.0495589	0.0473821	0.0428267	0.039396	0.0393088	0.0399449
X057_1864_011_t2_m.asd	57	1864	t2	m	0.122315	0.138989	0.139072	0.132278	0.123586	0.118562	0.106729	0.098448	0.104395	0.101516	0.0932081	0.0846341	0.0731281	0.0648606	0.0632844	0.066737	0.0700126	0.0696561	0.0622514	0.0556924	0.0513724	0.0474943	0.0494432	0.0530791	0.0522105	0.0488263	0.04634	0.0468554	0.0453729	0.0423171	0.03956	0.0427318	0.0406905	0.0329394	0.033479	0.0322345	0.029378	0.0307527	0.0326322	0.0335562	0.0326905	0.0285784	0.0254498	0.0264937	0.0249755
X057_1864_017_t3_c.asd	57	1864	t3	c	0.227413	0.219908	0.222047	0.231122	0.229471	0.194217	0.173369	0.167821	0.166535	0.154666	0.14451	0.144019	0.136404	0.120841	0.103961	0.10513	0.110782	0.112949	0.106612	0.0958049	0.0845934	0.0778206	0.080003	0.083807	0.0798447	0.0763113	0.0746157	0.074128	0.0686993	0.0648564	0.0664167	0.0715681	0.0669967	0.0542878	0.0560727	0.0570122	0.055486	0.0568539	0.0558985	0.0543995	0.0555866	0.0515513	0.0469972	0.0469116	0.046968
X057_1864_017_t3_g.asd	57	1864	t3	g	0.200374	0.184304	0.199734	0.188972	0.155611	0.127502	0.116564	0.120229	0.12925	0.11991	0.109604	0.110466	0.1016	0.086438	0.0732862	0.0795579	0.0835396	0.0794335	0.0762658	0.0685276	0.059165	0.0554298	0.0592742	0.0649189	0.0645856	0.0557486	0.0508805	0.0582795	0.0577781	0.0534692	0.0501473	0.0515282	0.0498677	0.044142	0.0420936	0.039208	0.0370156	0.040859	0.0446423	0.044905	0.0397483	0.0358749	0.0342138	0.0341629	0.0337076
X057_1864_017_t3_m.asd	57	1864	t3	m	0.137755	0.125962	0.126543	0.117434	0.100872	0.0896135	0.0900327	0.0896232	0.0764932	0.0774155	0.0811714	0.0770213	0.067434	0.0616899	0.0621374	0.0571992	0.0535929	0.0517298	0.0452315	0.0388408	0.0364328	0.0420303	0.0457739	0.0458489	0.0429136	0.0366664	0.0358126	0.045172	0.0487851	0.0451672	0.0379448	0.0418053	0.0383032	0.0265873	0.0298493	0.0308174	0.0281518	0.0288074	0.0295434	0.0307946	0.0334364	0.0302997	0.0257076	0.0243781	0.0223485
X057_1864_205_m1_c.asd	57	1864	m1	c	0.212348	0.19388	0.196562	0.186832	0.163601	0.1389	0.133247	0.136642	0.133177	0.120533	0.112586	0.116133	0.109313	0.0987937	0.0906432	0.0876448	0.0862592	0.0840768	0.0782778	0.0766041	0.0758674	0.0669129	0.0637269	0.0659944	0.0688621	0.0623404	0.0564021	0.059598	0.0593714	0.0577199	0.0572001	0.0608574	0.058237	0.0504834	0.0560822	0.054211	0.0467193	0.0488246	0.0488869	0.0476121	0.0486934	0.0451153	0.0417442	0.0432168	0.0430066
X057_1864_205_m1_g.asd	57	1864	m1	g	0.1886	0.183981	0.188835	0.171154	0.14436	0.141287	0.134867	0.12672	0.122773	0.108011	0.100521	0.109955	0.109629	0.0985681	0.0833792	0.0832914	0.0852521	0.0834061	0.0760795	0.0749942	0.0754924	0.0638627	0.0602005	0.060025	0.0540025	0.0551169	0.0596702	0.0621976	0.0622362	0.0574772	0.0498868	0.0519863	0.0539888	0.0521268	0.0489082	0.0470482	0.0467713	0.0468652	0.0457407	0.045772	0.0497615	0.0474983	0.043351	0.0423779	0.0393987
X057_1864_205_m1_m.asd	57	1864	m1	m	0.157395	0.150885	0.15836	0.129922	0.0927015	0.106492	0.100457	0.0918073	0.10826	0.10227	0.0937973	0.0988982	0.0976217	0.0871324	0.0724773	0.0734118	0.0698708	0.0584976	0.0507791	0.0515882	0.054223	0.0444146	0.0443247	0.0496682	0.0495071	0.042511	0.0382734	0.0432015	0.0414585	0.0380401	0.0372654	0.039868	0.0396043	0.0360463	0.0368121	0.0346417	0.0307836	0.0316258	0.0329611	0.0339437	0.0344549	0.031056	0.026861	0.0253062	0.0261906
X057_1864_213_m2_c.asd	57	1864	m2	c	0.284711	0.28371	0.272244	0.249049	0.220416	0.199421	0.177894	0.167619	0.178537	0.174237	0.166273	0.164423	0.151719	0.138784	0.131516	0.124113	0.120287	0.118746	0.112123	0.106887	0.102946	0.0971152	0.0951409	0.0953815	0.0942331	0.0881881	0.0877618	0.0982724	0.0931884	0.0824742	0.0763192	0.0828953	0.0825416	0.072276	0.0700143	0.0701091	0.0707389	0.0711623	0.0756982	0.0787641	0.0728888	0.0686439	0.0678229	0.0694605	0.0673236
X057_1864_213_m2_g.asd	57	1864	m2	g	0.195456	0.169784	0.173696	0.168418	0.154364	0.146542	0.143383	0.140588	0.133584	0.117803	0.114787	0.131391	0.119331	0.0985223	0.0867404	0.0978643	0.0969476	0.0811761	0.0803844	0.0807701	0.0772834	0.067362	0.0645326	0.0676269	0.0706323	0.0621348	0.0565432	0.0649306	0.0662161	0.0604909	0.0524028	0.0548536	0.0538447	0.0475291	0.0502655	0.0507101	0.0475143	0.0443806	0.0435591	0.044762	0.0464562	0.0451198	0.042523	0.0409309	0.0398292
X057_1864_213_m2_m.asd	57	1864	m2	m	0.165686	0.151135	0.168102	0.166505	0.149409	0.139902	0.123548	0.112387	0.118398	0.108002	0.097683	0.100473	0.100386	0.0957994	0.0878702	0.0809859	0.0735602	0.0670728	0.0675522	0.0620195	0.0541242	0.0564195	0.0557514	0.0514738	0.0466315	0.0446236	0.0477455	0.054623	0.049282	0.0433006	0.0439802	0.0464067	0.0455635	0.0418838	0.0442977	0.039356	0.0312036	0.0352815	0.0392797	0.0415965	0.0433125	0.0373255	0.0308397	0.0308731	0.0318021
X057_1864_221_m3_c.asd	57	1864	m3	c	0.260151	0.250624	0.218451	0.200549	0.193112	0.178823	0.159854	0.145921	0.145986	0.144122	0.145446	0.150991	0.140401	0.119036	0.0978592	0.0978315	0.0964506	0.0902071	0.095262	0.0947368	0.0888746	0.0863392	0.0803127	0.0732878	0.0700492	0.0710448	0.0731564	0.0737859	0.0757828	0.0770364	0.0762373	0.0749484	0.0689927	0.0600277	0.0581523	0.0598342	0.0612233	0.0569072	0.0575521	0.0616164	0.0635977	0.0597408	0.0544116	0.0524238	0.0532735
X057_1864_221_m3_g.asd	57	1864	m3	g	0.17719	0.187056	0.194768	0.177656	0.149736	0.142421	0.123372	0.110664	0.12529	0.125583	0.116132	0.106604	0.103833	0.0963181	0.0840333	0.0907543	0.0939917	0.0873734	0.0773449	0.0760963	0.0776861	0.065522	0.061681	0.061953	0.056582	0.0549683	0.0572834	0.0609341	0.0571314	0.0544337	0.0571947	0.0591458	0.0557143	0.0480468	0.0452219	0.044301	0.0446692	0.0467021	0.0476297	0.0473366	0.046454	0.0419099	0.0380582	0.0387054	0.0391266
X057_1864_221_m3_m.asd	57	1864	m3	m	0.144971	0.127393	0.145418	0.14723	0.128614	0.103455	0.108815	0.117084	0.0951672	0.0865104	0.0901924	0.0975437	0.0939153	0.0803285	0.0637022	0.0607248	0.0617485	0.0615846	0.0572552	0.055313	0.0539716	0.0470693	0.0434343	0.0430926	0.0437375	0.0450878	0.0451954	0.0433714	0.0461841	0.0441803	0.0349656	0.0342908	0.0329555	0.029562	0.0335549	0.0337184	0.0298708	0.0280075	0.027075	0.0291062	0.0357828	0.0343377	0.0287685	0.0251109	0.0232302
X057_1864_229_m4_c.asd	57	1864	m4	c	0.200705	0.18134	0.19166	0.201977	0.193949	0.152988	0.134589	0.134214	0.134151	0.131937	0.128492	0.123347	0.104083	0.0950859	0.103424	0.102722	0.0952642	0.0851455	0.0797649	0.0757698	0.0723789	0.069542	0.0704233	0.0725003	0.0717756	0.0656382	0.0627505	0.0685284	0.0660663	0.0631203	0.0639077	0.0610569	0.0576748	0.0550185	0.0522281	0.0516044	0.0519342	0.0497142	0.0488254	0.0502411	0.0534973	0.0517578	0.0466735	0.0419522	0.0434893
X057_1864_229_m4_g.asd	57	1864	m4	g	0.170357	0.165999	0.174491	0.152545	0.120328	0.125886	0.139065	0.14716	0.14239	0.124231	0.1129	0.117706	0.105783	0.0932846	0.08875	0.0823409	0.079661	0.0798501	0.0743883	0.0725362	0.0739278	0.073533	0.0645018	0.055005	0.0557826	0.051466	0.0520639	0.0641282	0.0632956	0.0549273	0.0473351	0.0531886	0.0553779	0.0498248	0.0483003	0.0459225	0.0437523	0.0462959	0.0471882	0.0461828	0.0449584	0.0439184	0.0414687	0.0371209	0.0373595
X057_1864_229_m4_m.asd	57	1864	m4	m	0.137594	0.13074	0.178571	0.176566	0.134805	0.108105	0.109266	0.122182	0.12521	0.125254	0.114148	0.0919192	0.0859731	0.0878384	0.0891495	0.081945	0.0751442	0.0702926	0.0601641	0.0601944	0.0643146	0.05469	0.0515129	0.0533894	0.053515	0.0516038	0.0488025	0.0468256	0.0480424	0.0489421	0.0477656	0.0479835	0.0436622	0.0360435	0.0369417	0.0371065	0.0355952	0.0357866	0.0365219	0.0366606	0.035066	0.0314163	0.0283389	0.0280682	0.0289555
X057_1864_425_b1_c.asd	57	1864	b1	c	0.297814	0.295219	0.284522	0.267379	0.241858	0.208087	0.196564	0.197151	0.19216	0.182677	0.174364	0.170677	0.165082	0.157728	0.149825	0.142496	0.139306	0.137664	0.126168	0.121908	0.12081	0.107731	0.104997	0.108489	0.107705	0.104248	0.103855	0.10979	0.112634	0.108945	0.100372	0.0992956	0.0975625	0.0928648	0.0898876	0.0873197	0.0866511	0.0913733	0.0955866	0.0968876	0.0943567	0.0896543	0.0860929	0.0859827	0.0859777
X057_1864_425_b1_g.asd	57	1864	b1	g	0.203877	0.182364	0.161292	0.15782	0.16094	0.148324	0.148888	0.146649	0.122648	0.104464	0.106308	0.126584	0.122053	0.10783	0.0953944	0.0847573	0.0778648	0.0753083	0.0772929	0.0749967	0.069835	0.0688975	0.067523	0.0657651	0.0647866	0.0637652	0.0648559	0.0686674	0.0680179	0.0627128	0.0558793	0.0579139	0.058973	0.056226	0.0552947	0.0530021	0.050552	0.0519436	0.0519432	0.0519938	0.054789	0.0501629	0.0443429	0.0440972	0.0446225
X057_1864_425_b1_m.asd	57	1864	b1	m	0.174692	0.172067	0.16809	0.158024	0.1432	0.128678	0.119172	0.110234	0.0982856	0.0999862	0.109961	0.116477	0.0904574	0.0715857	0.0768466	0.0791021	0.0767915	0.0702318	0.0613362	0.0552391	0.0520929	0.0491573	0.0502471	0.0514623	0.0480218	0.0486574	0.0528143	0.0574742	0.0562029	0.0539422	0.0529624	0.0476561	0.0406467	0.0348598	0.0350289	0.037391	0.0398645	0.0407788	0.0392094	0.0378523	0.0397607	0.0344981	0.0295384	0.0320137	0.0322579
X057_1864_431_b2_c.asd	57	1864	b2	c	0.281186	0.246998	0.253992	0.24376	0.216124	0.193433	0.185295	0.183222	0.176067	0.168746	0.161719	0.155633	0.152631	0.147589	0.138174	0.124444	0.119015	0.120109	0.109016	0.102955	0.101397	0.0953141	0.0938924	0.0954232	0.0955637	0.0939242	0.0928692	0.0936948	0.0905926	0.0858124	0.0823685	0.0853288	0.0826058	0.0742064	0.0774518	0.0747187	0.0682456	0.0721418	0.0743516	0.0737911	0.0726159	0.0708446	0.0684974	0.0661032	0.0670742
X057_1864_431_b2_g.asd	57	1864	b2	g	0.212462	0.19698	0.208617	0.194547	0.163953	0.150732	0.141152	0.137397	0.141673	0.131796	0.125649	0.134031	0.131502	0.122513	0.111503	0.0974212	0.0991702	0.110603	0.0957219	0.0838121	0.0790457	0.0746217	0.0787025	0.0831665	0.0772359	0.0700884	0.0699676	0.0789603	0.0728665	0.0662042	0.0677902	0.0693858	0.0668731	0.0618491	0.065115	0.0631911	0.0575358	0.0585552	0.0582302	0.058744	0.0640302	0.0591051	0.0521499	0.0524207	0.0545808
X057_1864_431_b2_m.asd	57	1864	b2	m	0.177305	0.197091	0.204902	0.199198	0.178561	0.145006	0.124601	0.11808	0.119421	0.122601	0.127002	0.129872	0.116564	0.101322	0.0924279	0.0840978	0.0826352	0.0859145	0.0817281	0.0818657	0.0814421	0.0669879	0.0644979	0.0702798	0.0724578	0.0639666	0.0579116	0.0642359	0.0639276	0.0624115	0.0631528	0.0623215	0.056009	0.047257	0.0505609	0.0507974	0.0478811	0.0502054	0.0513769	0.051371	0.0517213	0.0485605	0.0438769	0.0406121	0.0411951
X057_1864_437_b3_c.asd	57	1864	b3	c	0.280754	0.257294	0.252707	0.239922	0.222188	0.215229	0.209819	0.195721	0.168629	0.161788	0.167844	0.174811	0.174422	0.158062	0.130924	0.123776	0.115924	0.104289	0.101875	0.109893	0.117387	0.105133	0.102786	0.104071	0.0949977	0.0862635	0.087477	0.10076	0.0972335	0.0896136	0.0874617	0.0887082	0.0849488	0.0768215	0.077697	0.0784138	0.0773616	0.0765105	0.0779566	0.0805437	0.0818808	0.0788934	0.0752342	0.0745999	0.075184
X057_1864_437_b3_g.asd	57	1864	b3	g	0.253746	0.217699	0.218877	0.210165	0.190391	0.175904	0.173349	0.176338	0.174788	0.154972	0.143087	0.152608	0.142237	0.127901	0.119448	0.110885	0.103294	0.0979908	0.0973015	0.0964089	0.0937319	0.0891729	0.0861423	0.0826866	0.0765658	0.0782772	0.0830051	0.0847608	0.0847557	0.0789522	0.0688073	0.069415	0.0691583	0.06628	0.0728978	0.0727802	0.0661892	0.0627353	0.0639285	0.0674236	0.0691782	0.0660369	0.0617699	0.0603387	0.0603837
X057_1864_437_b3_m.asd	57	1864	b3	m	0.177996	0.183757	0.169361	0.159338	0.15122	0.134772	0.124071	0.119141	0.116421	0.108472	0.102532	0.103248	0.102644	0.0930788	0.077111	0.0754768	0.0790762	0.082067	0.080281	0.0733688	0.0629175	0.052081	0.0552685	0.060759	0.0523171	0.0503721	0.0545243	0.0599588	0.0582915	0.0514348	0.0446658	0.0512711	0.0546625	0.0495707	0.0430026	0.0396854	0.0398792	0.0410608	0.0427631	0.0433292	0.0410694	0.0364263	0.0329892	0.0335854	0.0356121
X058_1851_001_t2_c.asd	58	1851	t2	c	0.184682	0.155306	0.148853	0.138808	0.128186	0.128818	0.122089	0.110947	0.102653	0.102887	0.104105	0.100468	0.0944033	0.0888455	0.0845138	0.0781282	0.0712929	0.0667892	0.071054	0.0705632	0.0648654	0.0599147	0.0541367	0.0505575	0.0522043	0.0516425	0.0498836	0.0487358	0.0471562	0.0460607	0.0453725	0.041896	0.0404556	0.0412572	0.0381636	0.0361761	0.0356569	0.0344022	0.0338997	0.0334512	0.0319057	0.0315141	0.0314886	0.0307047	0.0288063
X058_1851_001_t2_g.asd	58	1851	t2	g	0.108876	0.0927795	0.0864853	0.0791979	0.0692466	0.0571719	0.0574699	0.0600681	0.053183	0.0545492	0.0570689	0.0542183	0.0477918	0.0421194	0.0397299	0.0410748	0.0417804	0.0402397	0.0370614	0.0332802	0.0300055	0.0286239	0.0289981	0.0289851	0.026663	0.0301521	0.03122	0.023903	0.0220091	0.0239158	0.0265246	0.0256329	0.0253515	0.0253725	0.0183108	0.0164684	0.0193678	0.0188431	0.0195517	0.019986	0.0174361	0.0174304	0.0179905	0.016916	0.0177395
X058_1851_001_t2_m.asd	58	1851	t2	m	0.0954469	0.0675632	0.0729106	0.0568913	0.0348312	0.045001	0.0447562	0.0383583	0.0381162	0.0383197	0.0394997	0.0413073	0.0377799	0.0337123	0.0324877	0.0361793	0.0351286	0.0290208	0.0275276	0.021809	0.0163096	0.022584	0.0217516	0.0167244	0.0158356	0.0176051	0.0186558	0.0169743	0.0179731	0.0191194	0.0186403	0.017203	0.0171674	0.0174341	0.0110584	0.00862281	0.0104596	0.0108704	0.0132917	0.0148908	0.011809	0.0120971	0.0125946	0.0100605	0.0106844
X058_1851_011_t3_c.asd	58	1851	t3	c	0.211249	0.188889	0.162123	0.144331	0.135379	0.128685	0.126869	0.119638	0.0996747	0.100313	0.106916	0.105899	0.102623	0.0948855	0.0847676	0.0852573	0.0787201	0.0666441	0.0728995	0.0689482	0.0575069	0.0565911	0.0627962	0.0653373	0.0538668	0.0495443	0.0508238	0.0526324	0.0516796	0.050651	0.0507546	0.0487469	0.0464474	0.0445003	0.0416484	0.041883	0.0432771	0.0399057	0.0394313	0.0392409	0.0343724	0.0342902	0.0356652	0.0344434	0.0342522
X058_1851_011_t3_g.asd	58	1851	t3	g	0.092402	0.0773425	0.0808455	0.0738817	0.0640633	0.0708015	0.0635524	0.0491738	0.0412012	0.0430157	0.0465702	0.0464636	0.0494413	0.0479948	0.0406025	0.0379047	0.032517	0.0277929	0.0422931	0.0424719	0.0311872	0.0294424	0.0297668	0.0293783	0.0268664	0.02751	0.0294994	0.0300775	0.0267001	0.0238978	0.0238531	0.0222482	0.0236626	0.0265205	0.0194189	0.0185448	0.0221823	0.0177052	0.0174814	0.0188072	0.0152894	0.0162762	0.0187203	0.0187448	0.0191733
X058_1851_011_t3_m.asd	58	1851	t3	m	0.0929994	0.0926056	0.0642881	0.0482622	0.0479279	0.0515852	0.0603637	0.0618711	0.0470535	0.044179	0.0458808	0.0445646	0.0466711	0.0434262	0.0336678	0.0320346	0.0268131	0.0191248	0.0249204	0.0273688	0.0242923	0.0198818	0.0189681	0.0201335	0.0203211	0.0218047	0.0230841	0.0229354	0.0233916	0.0242456	0.0249177	0.0245189	0.0221235	0.0182537	0.0146716	0.0159427	0.0187237	0.0140558	0.0119692	0.0127633	0.0137918	0.0157831	0.0168195	0.0154858	0.0138363
X058_1851_321_m1_c.asd	58	1851	m1	c	0.166157	0.141593	0.152579	0.139825	0.116767	0.121424	0.111762	0.0973509	0.094796	0.0926045	0.0928554	0.095412	0.0872725	0.0800797	0.0785323	0.0739118	0.0663874	0.0604967	0.069609	0.0660532	0.0527782	0.0483161	0.0452654	0.0429237	0.0420162	0.0449955	0.046317	0.0420709	0.0394265	0.039831	0.0425323	0.0433114	0.042149	0.0393733	0.0351387	0.0344397	0.0352747	0.0307979	0.0302896	0.0316448	0.0297357	0.0301436	0.0300667	0.027012	0.0268191
X058_1851_321_m1_g.asd	58	1851	m1	g	0.0841232	0.0775478	0.0970823	0.0899906	0.0645987	0.051317	0.0476647	0.0478528	0.0460998	0.0506734	0.0533445	0.0484625	0.0403695	0.0331435	0.0304047	0.0383481	0.0396972	0.03373	0.0378009	0.0330411	0.0231592	0.0231884	0.0254022	0.0260319	0.0229913	0.0232253	0.0250319	0.025723	0.0241326	0.0232972	0.024364	0.0236377	0.023355	0.0233248	0.0193319	0.0194092	0.0218654	0.0188768	0.017474	0.0170516	0.0150094	0.0145875	0.0151878	0.0157156	0.0164194
X058_1851_321_m1_m.asd	58	1851	m1	m	0.103041	0.0954325	0.0900758	0.0721864	0.0602101	0.0834023	0.0797268	0.0583664	0.0432029	0.0447911	0.0519221	0.0549411	0.0566507	0.0513432	0.041179	0.0461106	0.0443112	0.0351691	0.0408462	0.0421993	0.0362398	0.0267151	0.0245652	0.0260619	0.0241123	0.0269235	0.029828	0.0282032	0.0253129	0.0216503	0.0184161	0.019067	0.0222396	0.0249834	0.0208914	0.0181686	0.0178233	0.0168052	0.0169849	0.0176012	0.0172781	0.0176155	0.0169412	0.0142927	0.0146639
X058_1851_331_m2_c.asd	58	1851	m2	c	0.165892	0.131904	0.153504	0.150198	0.129087	0.127859	0.112444	0.0922173	0.0830347	0.0878408	0.0913757	0.0849351	0.0843185	0.0793423	0.0685123	0.069302	0.0683548	0.0652722	0.0755125	0.0698073	0.0532031	0.0484418	0.0507848	0.0540005	0.0519087	0.0512773	0.0501717	0.0466134	0.0442269	0.0415077	0.0386867	0.0416454	0.0429063	0.0399147	0.0353392	0.0314678	0.0297767	0.0312123	0.0334219	0.0336161	0.0297288	0.0308798	0.033113	0.031738	0.0296348
X058_1851_331_m2_g.asd	58	1851	m2	g	0.101643	0.0790864	0.0707419	0.0674334	0.0663421	0.0654861	0.0555628	0.043597	0.0387585	0.0429724	0.0460957	0.0424229	0.0420511	0.041024	0.038604	0.043279	0.0359981	0.0218208	0.0346165	0.0405979	0.0354391	0.027423	0.0264279	0.0287875	0.0273132	0.0254325	0.0240589	0.0234755	0.0227157	0.0232539	0.0248523	0.0222304	0.0232403	0.0270988	0.0203688	0.0186894	0.0207576	0.0150377	0.0155023	0.0188087	0.0170426	0.0177451	0.0187074	0.0171814	0.0151174
X058_1851_331_m2_m.asd	58	1851	m2	m	0.0924915	0.0539007	0.0556822	0.0514885	0.0475025	0.0663638	0.0669579	0.0540845	0.0419738	0.0324367	0.0318166	0.0407978	0.0461378	0.0458558	0.0404716	0.0332534	0.0259591	0.0227548	0.0342161	0.0352212	0.0271463	0.024635	0.0226683	0.0193891	0.0142244	0.0157491	0.0205172	0.0239473	0.0253192	0.0238555	0.0200665	0.0164508	0.0157792	0.0175694	0.0166337	0.0182295	0.019742	0.0134436	0.0112051	0.0127773	0.0141111	0.0156363	0.0163208	0.0154354	0.0137145
X058_1851_345_m3_c.asd	58	1851	m3	c	0.227207	0.195381	0.177708	0.1585	0.144123	0.146166	0.137653	0.122775	0.111171	0.100373	0.0960679	0.0990709	0.0954456	0.0901607	0.0861449	0.0818669	0.0745591	0.0672201	0.0707561	0.0743489	0.0735626	0.0660243	0.0608486	0.0578689	0.0544528	0.0533008	0.0541409	0.0556185	0.0535668	0.0511783	0.049954	0.04593	0.0437492	0.0438569	0.0407978	0.0407328	0.0415688	0.0358889	0.0351257	0.0371067	0.0357646	0.0344098	0.0331372	0.0318364	0.0321487
X058_1851_345_m3_g.asd	58	1851	m3	g	0.143632	0.118528	0.108502	0.0811475	0.0592934	0.0827242	0.0825157	0.0696917	0.0686447	0.0664383	0.0616691	0.05578	0.0563378	0.0582425	0.0581084	0.0563543	0.0493603	0.0413128	0.0477187	0.0461391	0.0382602	0.0376463	0.03687	0.0344483	0.0307264	0.03035	0.0336888	0.0388842	0.0379735	0.0337405	0.0297978	0.0302899	0.0317931	0.0318898	0.0278697	0.0288726	0.0323818	0.0283603	0.0263306	0.0261222	0.0249332	0.0266397	0.027992	0.0260597	0.0247659
X058_1851_345_m3_m.asd	58	1851	m3	m	0.137033	0.0936632	0.0758786	0.0727831	0.0784867	0.0861776	0.0815411	0.0690654	0.0575525	0.0523945	0.0550608	0.0630475	0.0657004	0.0614969	0.0524509	0.0465942	0.0400115	0.0341552	0.0375577	0.0386117	0.0362956	0.0344622	0.0337606	0.0318399	0.0264861	0.0285413	0.0320573	0.0308834	0.0289522	0.028405	0.0295748	0.0293055	0.0280996	0.0260576	0.0217668	0.0234672	0.0275361	0.0224341	0.019687	0.0195424	0.0189867	0.0201707	0.0212355	0.0203379	0.0181236
X058_1851_355_m4_c.asd	58	1851	m4	c	0.179527	0.142319	0.13195	0.131056	0.131286	0.125347	0.112939	0.100392	0.093699	0.0894707	0.0870663	0.0870539	0.0972428	0.096344	0.080064	0.0778388	0.0699692	0.0566425	0.0597294	0.0597024	0.0555864	0.0547371	0.0536469	0.0519404	0.0499463	0.0476792	0.0462673	0.0463418	0.0463474	0.0450169	0.0426805	0.0431642	0.0450657	0.0457916	0.0395336	0.0366319	0.0370059	0.0342713	0.0332453	0.032876	0.030677	0.0296889	0.0301684	0.0314291	0.0309085
X058_1851_355_m4_g.asd	58	1851	m4	g	0.0946785	0.0727682	0.0826802	0.0761761	0.0603928	0.0617246	0.0618198	0.0566949	0.0484016	0.0634423	0.0760331	0.0681124	0.0550056	0.0427323	0.0369807	0.0494649	0.0501216	0.0367958	0.0349076	0.036813	0.0397129	0.0415813	0.0359321	0.0294213	0.031132	0.0343735	0.0365826	0.036385	0.0331982	0.0332681	0.0373732	0.0323171	0.0291549	0.0305325	0.0286213	0.027764	0.0275114	0.0246774	0.0243569	0.02496	0.0231635	0.0228734	0.0232288	0.0230847	0.0244243
X058_1851_355_m4_m.asd	58	1851	m4	m	0.0838605	0.0736092	0.0686298	0.0607149	0.0554379	0.0623475	0.062403	0.0530178	0.0382819	0.0412364	0.051158	0.0564753	0.0523274	0.0468696	0.0436495	0.0366183	0.0335711	0.035431	0.0369053	0.0376281	0.0364694	0.0320608	0.0283664	0.0251324	0.0215991	0.0274645	0.0327935	0.0292848	0.0276621	0.0279047	0.0283546	0.0243628	0.0246068	0.0288421	0.0243714	0.0228774	0.0241372	0.0210584	0.0213306	0.0230057	0.0216593	0.021898	0.023002	0.0233917	0.0214858
X058_1851_635_b1_c.asd	58	1851	b1	c	0.176025	0.158573	0.168619	0.151005	0.125004	0.135513	0.122981	0.101186	0.0953364	0.100033	0.106133	0.106284	0.0952632	0.0849009	0.0815903	0.0835137	0.0810265	0.0754419	0.0819307	0.0771384	0.0636167	0.056929	0.0581135	0.0602334	0.0551362	0.0526849	0.0523408	0.0520315	0.0503029	0.0494521	0.0503447	0.0502491	0.0497602	0.0484496	0.0433639	0.0441198	0.0474026	0.0413915	0.0385709	0.038947	0.038911	0.0413358	0.0426067	0.0399161	0.0387321
X058_1851_635_b1_g.asd	58	1851	b1	g	0.0747836	0.067016	0.0702748	0.0614709	0.0505472	0.0582407	0.0488553	0.0342072	0.0328429	0.0378491	0.0466819	0.0550713	0.0474841	0.0413814	0.0431679	0.0377714	0.0290086	0.0227586	0.0311525	0.0329096	0.0273692	0.0236754	0.0267606	0.0297954	0.0242646	0.0244269	0.0268079	0.0265985	0.024861	0.0263104	0.0308926	0.0264368	0.0241599	0.0256655	0.0193076	0.018307	0.0214597	0.018938	0.0190251	0.0204772	0.0195729	0.0195366	0.0192933	0.0177312	0.0167248
X058_1851_635_b1_m.asd	58	1851	b1	m	0.0931317	0.0558373	0.0586359	0.060007	0.0544745	0.0474643	0.0424423	0.0363586	0.0265559	0.026488	0.0340734	0.0426297	0.0332759	0.0281841	0.0350941	0.0339532	0.0287685	0.0241223	0.0275684	0.031258	0.0298078	0.0178652	0.0149819	0.0174436	0.0158072	0.0156718	0.0170671	0.0190393	0.0198326	0.0201848	0.0203108	0.0183713	0.0177182	0.0184084	0.0155999	0.0164791	0.0181585	0.0110929	0.0113643	0.0144594	0.0105321	0.0118518	0.0143494	0.0129209	0.0106374
X058_1851_641_b2_c.asd	58	1851	b2	c	0.1622	0.145725	0.12947	0.125564	0.125075	0.110096	0.101694	0.0936855	0.078235	0.0840153	0.0926366	0.090118	0.090021	0.0846033	0.0728595	0.0682341	0.0627598	0.0568821	0.060781	0.0637334	0.0620387	0.0545556	0.051028	0.0500887	0.0476472	0.0487451	0.0493193	0.0460014	0.0435937	0.0438708	0.0457415	0.0410252	0.0410521	0.045596	0.0379419	0.0362661	0.0389324	0.0324009	0.0326973	0.0357127	0.0321165	0.031263	0.0327603	0.0343606	0.0330707
X058_1851_641_b2_g.asd	58	1851	b2	g	0.116915	0.0948904	0.0792511	0.0808129	0.0868675	0.0752696	0.0686103	0.062689	0.0502671	0.0477601	0.0463779	0.0397851	0.0375489	0.0396098	0.0433255	0.0417252	0.0346242	0.0282382	0.0403594	0.0387827	0.0277423	0.0298827	0.0303924	0.0273412	0.0225769	0.023305	0.0265453	0.0285139	0.0298061	0.028516	0.0248261	0.0237473	0.023486	0.0222035	0.0164509	0.0154612	0.018071	0.0166339	0.0157194	0.0150776	0.0134456	0.0150408	0.0172451	0.0171736	0.0161533
X058_1851_641_b2_m.asd	58	1851	b2	m	0.0714168	0.055538	0.0603157	0.0593847	0.0509876	0.0417368	0.0464435	0.0499008	0.0368134	0.0413587	0.047004	0.0411455	0.0386723	0.0352366	0.0309052	0.0381887	0.0354552	0.0237642	0.0288266	0.0317009	0.027924	0.0184557	0.0158502	0.0181214	0.0193458	0.0219971	0.0218327	0.0165504	0.0148566	0.0183027	0.0241821	0.020493	0.018935	0.0211458	0.0151369	0.0128684	0.0145083	0.0134417	0.0150884	0.0167596	0.0140055	0.0129721	0.0129259	0.012349	0.0120529
X058_1851_651_b3_c.asd	58	1851	b3	c	0.181594	0.164467	0.1498	0.145068	0.144616	0.136822	0.121262	0.10943	0.110433	0.101474	0.0934587	0.0927347	0.0789099	0.0748642	0.0858003	0.0821141	0.0730615	0.0653021	0.0658728	0.0678268	0.066861	0.0590312	0.0546662	0.0528622	0.0498284	0.0482316	0.0475357	0.0466434	0.0433943	0.0434883	0.0478748	0.0453287	0.0441136	0.0453792	0.0403985	0.0397899	0.0420058	0.0380246	0.038079	0.0393728	0.0358297	0.0343943	0.0351569	0.0365673	0.035405
X058_1851_651_b3_g.asd	58	1851	b3	g	0.0935286	0.0779039	0.0665362	0.0658594	0.065973	0.0501663	0.0452092	0.043861	0.0348856	0.035323	0.0449011	0.0574549	0.053071	0.0438111	0.0369367	0.0289944	0.0261582	0.0293125	0.0355067	0.0373196	0.0337901	0.0273025	0.0242434	0.0237152	0.0229397	0.0265557	0.0271644	0.0203039	0.0216325	0.0240332	0.0229055	0.0223303	0.0225546	0.0229334	0.0212686	0.0205082	0.0197042	0.0152835	0.015397	0.0178968	0.0177051	0.0182963	0.0184921	0.0171496	0.0166882
X058_1851_651_b3_m.asd	58	1851	b3	m	0.0987455	0.0810213	0.0641922	0.0569675	0.055795	0.0510699	0.0517433	0.0487289	0.0340504	0.0352854	0.0397773	0.0366863	0.0333887	0.0293008	0.0257386	0.0302997	0.0282581	0.0211456	0.0291651	0.031444	0.0273573	0.025504	0.0225947	0.0192187	0.0166284	0.0134875	0.0153507	0.0243358	0.0238695	0.0205702	0.019215	0.0165531	0.0154929	0.0165815	0.0174814	0.0191572	0.0193055	0.0132497	0.0114716	0.0126946	0.012157	0.0135344	0.0145705	0.0131014	0.0115098
X058_1851_IX_t1_c.asd	58	1851	t1	c	0.160125	0.128965	0.133339	0.136123	0.131451	0.12363	0.108471	0.0962056	0.0963586	0.0993699	0.098289	0.090538	0.083434	0.0754669	0.0675159	0.0670463	0.0647034	0.0600665	0.0628275	0.0611679	0.0543645	0.0468727	0.0463385	0.0482675	0.045624	0.0465255	0.0469063	0.0433899	0.0435751	0.0444375	0.0433893	0.0393971	0.038468	0.0400485	0.0338453	0.0319129	0.0338389	0.0318394	0.0331603	0.0342505	0.0293062	0.028719	0.0304431	0.0306916	0.0279929
X058_1851_IX_t1_g.asd	58	1851	t1	g	0.0978402	0.0767343	0.0641849	0.0678238	0.0735602	0.0586441	0.0615711	0.0653565	0.0484454	0.0449062	0.0461326	0.0442629	0.051643	0.0542104	0.0469089	0.0418333	0.0353172	0.0303919	0.0399908	0.0421607	0.0357582	0.0294791	0.0274612	0.0289129	0.0311643	0.0323297	0.0325485	0.0321501	0.029968	0.0273	0.0256963	0.0272758	0.0307453	0.0331888	0.0280061	0.025151	0.0249382	0.0219204	0.0223303	0.0243591	0.0241015	0.0255616	0.0256537	0.0219835	0.0203627
X058_1851_IX_t1_m.asd	58	1851	t1	m	0.111665	0.0877228	0.0678042	0.0568134	0.0510603	0.0411475	0.031955	0.0282405	0.0327817	0.0399745	0.0386804	0.0267521	0.0293566	0.0335677	0.0323903	0.0318353	0.0263224	0.0204712	0.0337199	0.0338765	0.0230087	0.0200223	0.0243048	0.0277522	0.0216968	0.0213416	0.0223326	0.0195206	0.0172516	0.0186997	0.0234574	0.0235177	0.0223994	0.0206061	0.0134437	0.0131155	0.0176694	0.0162825	0.0150115	0.0142131	0.0128726	0.0128764	0.0137919	0.0147511	0.0150739
X059_1859_005_t1_c.asd	59	1859	t1	c	0.264687	0.234221	0.208929	0.191661	0.180034	0.167678	0.170536	0.170865	0.151141	0.142496	0.140403	0.137961	0.139505	0.135731	0.123718	0.110892	0.105003	0.104973	0.0998079	0.100097	0.101852	0.0938541	0.0903502	0.0917938	0.0942044	0.0889966	0.0837386	0.0850117	0.0845945	0.0820075	0.0779713	0.074444	0.0735734	0.075004	0.0753081	0.0751956	0.0741188	0.0707711	0.0709502	0.0726855	0.0717743	0.0708883	0.0694422	0.0671129	0.0676446
X059_1859_005_t1_g.asd	59	1859	t1	g	0.178356	0.17178	0.146142	0.125195	0.11462	0.111748	0.1244	0.129145	0.106081	0.0966301	0.0966435	0.0964099	0.0899933	0.0830595	0.0783112	0.0736137	0.0716772	0.0710436	0.0650158	0.0611068	0.0613484	0.0655597	0.0642221	0.0593034	0.0559775	0.052549	0.0504702	0.0507369	0.0513653	0.0507235	0.0483953	0.0465516	0.0439703	0.0414259	0.0429528	0.0438012	0.0427873	0.0404634	0.0390648	0.039046	0.0399681	0.0382172	0.0368332	0.0384122	0.0376518
X059_1859_005_t1_m.asd	59	1859	t1	m	0.152088	0.151292	0.131242	0.122414	0.116647	0.0914256	0.107172	0.122411	0.0924233	0.0899278	0.094499	0.0863911	0.0884399	0.083345	0.0683765	0.0717257	0.0724858	0.0662908	0.0641577	0.0637367	0.0619532	0.0544362	0.0547066	0.0559757	0.0478173	0.0481863	0.0519422	0.0522377	0.0506119	0.0484988	0.0464323	0.0422645	0.0423239	0.0462745	0.0450863	0.0433902	0.0423896	0.0419156	0.0415115	0.0411924	0.0410466	0.0398515	0.0386021	0.0383057	0.0381707
X059_1859_011_t2_c.asd	59	1859	t2	c	0.200312	0.209135	0.185633	0.16463	0.157455	0.165266	0.165761	0.155175	0.136024	0.128036	0.132321	0.141454	0.130957	0.115917	0.105192	0.097688	0.0929648	0.0891731	0.0817276	0.0812798	0.0831248	0.074497	0.0695848	0.0693313	0.0707079	0.0684808	0.0658238	0.0660213	0.0675608	0.0657085	0.0595758	0.0570538	0.0578758	0.0604675	0.0618986	0.058749	0.0534487	0.0526089	0.0548942	0.0568057	0.054441	0.0526117	0.0509938	0.0488671	0.0481365
X059_1859_011_t2_g.asd	59	1859	t2	g	0.15842	0.140462	0.138088	0.127186	0.10958	0.0963039	0.10573	0.114002	0.09778	0.0943725	0.0956951	0.0920497	0.087978	0.0826882	0.0767049	0.0746291	0.0730505	0.0699294	0.0632101	0.0611487	0.0614757	0.0564048	0.0540768	0.0537988	0.0528248	0.0539238	0.0536228	0.0499227	0.0510494	0.0521901	0.04978	0.043534	0.0394674	0.0394506	0.0411352	0.0416367	0.0409198	0.0408473	0.0399362	0.0388587	0.0387245	0.037003	0.0355345	0.0359501	0.0352218
X059_1859_011_t2_m.asd	59	1859	t2	m	0.175645	0.164046	0.140766	0.13141	0.132545	0.127972	0.128068	0.126532	0.115671	0.098775	0.0876789	0.0888806	0.0963496	0.0970386	0.0873279	0.0787716	0.0691838	0.0609139	0.0624848	0.0644884	0.0644378	0.0627151	0.0616518	0.0584132	0.0503026	0.0526894	0.0580275	0.0580263	0.0570538	0.0546403	0.0507291	0.0463394	0.045979	0.0495238	0.0512304	0.0519421	0.0512082	0.0480305	0.0433117	0.0408639	0.0445509	0.0455922	0.0439802	0.0415098	0.0403303
X059_1859_019_t3_c.asd	59	1859	t3	c	0.21736	0.215702	0.198824	0.193602	0.193361	0.178809	0.177231	0.173957	0.151466	0.133932	0.128757	0.134153	0.131984	0.127171	0.122599	0.116458	0.1099	0.104131	0.101024	0.0987771	0.0970101	0.0959598	0.0881277	0.0802919	0.082065	0.0837993	0.0845164	0.0844614	0.0829239	0.0796442	0.0752578	0.0725804	0.0716481	0.0717911	0.071468	0.0702631	0.0695592	0.0723218	0.0710427	0.0676414	0.0667897	0.0660362	0.065575	0.0657809	0.0662879
X059_1859_019_t3_g.asd	59	1859	t3	g	0.19636	0.156527	0.16503	0.159892	0.142452	0.13734	0.144236	0.141058	0.110342	0.100496	0.102673	0.103069	0.0989422	0.0940772	0.0908379	0.0907235	0.0865211	0.0781373	0.0722906	0.0706206	0.0712699	0.070029	0.0692519	0.0666394	0.0598299	0.0582299	0.0605639	0.063539	0.0633735	0.061992	0.0602728	0.0550872	0.0525102	0.0537406	0.0544857	0.0534311	0.0519604	0.0536957	0.0524031	0.0501874	0.0512628	0.0504065	0.0481809	0.0460733	0.0447325
X059_1859_019_t3_m.asd	59	1859	t3	m	0.1845	0.169159	0.144602	0.135427	0.138692	0.139138	0.135188	0.124174	0.106074	0.107003	0.111224	0.105625	0.102655	0.0980469	0.0898976	0.0808897	0.0788584	0.0812886	0.0728462	0.0734077	0.0777669	0.0682519	0.0611874	0.0563818	0.0503982	0.0534474	0.0600979	0.0636409	0.062383	0.0590661	0.0554616	0.0498631	0.0495636	0.0542395	0.054085	0.0509087	0.0474273	0.048024	0.0472916	0.045897	0.0461435	0.0459423	0.0450886	0.043888	0.0434915
X059_1859_151_m1_c.asd	59	1859	m1	c	0.231103	0.227721	0.188848	0.166132	0.162684	0.160507	0.160708	0.153706	0.132421	0.122605	0.116098	0.106618	0.11322	0.11569	0.106043	0.0973015	0.0930849	0.0921709	0.0875951	0.0857921	0.0852155	0.0804667	0.0775657	0.0741814	0.0669114	0.0658418	0.0685615	0.0709864	0.0714468	0.068435	0.0621199	0.0553985	0.0546669	0.0589893	0.0576355	0.0576293	0.0589408	0.0578635	0.0538057	0.0512865	0.0555331	0.0553514	0.0537811	0.0547115	0.0531758
X059_1859_151_m1_g.asd	59	1859	m1	g	0.185315	0.193099	0.19667	0.179969	0.150772	0.127628	0.133737	0.142601	0.126095	0.112654	0.109335	0.11434	0.111221	0.100965	0.0887931	0.0896186	0.0911115	0.0889218	0.0856437	0.0795072	0.0737922	0.0745267	0.0722379	0.0688984	0.0689978	0.065967	0.0655919	0.0713618	0.0694875	0.0644499	0.0602027	0.0573333	0.0563752	0.0568241	0.056715	0.0577525	0.059176	0.058703	0.0572992	0.056258	0.0567182	0.0545423	0.053203	0.0552173	0.0515126
X059_1859_151_m1_m.asd	59	1859	m1	m	0.189834	0.186098	0.152964	0.126552	0.113335	0.106756	0.127065	0.137048	0.103704	0.0944879	0.094416	0.0869003	0.0882072	0.0883109	0.0829847	0.0794326	0.0738687	0.0663261	0.0597008	0.0625796	0.0680722	0.0605689	0.0563571	0.0534624	0.0464169	0.0471911	0.0517609	0.054539	0.0544299	0.0528301	0.0504208	0.0448096	0.044374	0.049263	0.0495354	0.0466744	0.04269	0.0408251	0.0401536	0.0406041	0.0419851	0.0408003	0.0391549	0.0391319	0.0374647
X059_1859_157_m2_c.asd	59	1859	m2	c	0.216083	0.208109	0.179648	0.157683	0.15039	0.156592	0.168057	0.16496	0.134387	0.12434	0.117215	0.0999069	0.106033	0.111173	0.103704	0.0942573	0.0884304	0.0861799	0.0813906	0.0785909	0.0780228	0.0781209	0.0740395	0.0667423	0.059728	0.0611881	0.0656044	0.0667391	0.0647866	0.0621478	0.0599735	0.056006	0.0543699	0.0558567	0.0579967	0.0559155	0.0520126	0.0538652	0.0514755	0.0475962	0.0483874	0.0490017	0.0492536	0.0491152	0.0446848
X059_1859_157_m2_g.asd	59	1859	m2	g	0.232574	0.213869	0.190146	0.180712	0.183137	0.184466	0.179702	0.167946	0.150782	0.146763	0.146385	0.140884	0.137348	0.129202	0.116576	0.114539	0.113443	0.110827	0.111628	0.108219	0.101656	0.0972529	0.0936637	0.0908393	0.089023	0.088398	0.0915581	0.0982582	0.0946468	0.0888201	0.0863119	0.0844568	0.0850295	0.0872157	0.0868171	0.0848505	0.0823077	0.0805627	0.0805643	0.0814834	0.0818151	0.0805111	0.0792572	0.0794837	0.0788479
X059_1859_157_m2_m.asd	59	1859	m2	m	0.17559	0.176921	0.139858	0.12065	0.118575	0.109336	0.117775	0.126263	0.115391	0.104368	0.0974219	0.0944776	0.0913266	0.0872957	0.082123	0.0752271	0.0745739	0.0789307	0.0777046	0.0725816	0.0652033	0.0578326	0.0566231	0.0571991	0.0529281	0.0491401	0.051031	0.059372	0.0570073	0.0514459	0.0486864	0.049038	0.0492224	0.0483961	0.0488509	0.0481655	0.046806	0.0470268	0.0460156	0.0447157	0.0449842	0.0441214	0.0433743	0.0435711	0.0394277
X059_1859_169_m3_c.asd	59	1859	m3	c	0.256596	0.208339	0.208718	0.213606	0.208667	0.189677	0.176648	0.169507	0.162493	0.148511	0.135576	0.129603	0.127485	0.126241	0.123418	0.116892	0.106486	0.0963219	0.0973681	0.0966171	0.0928239	0.0900354	0.084358	0.0775712	0.0732288	0.0745651	0.0783647	0.0806251	0.0787116	0.0735749	0.0671607	0.0632375	0.0639166	0.0674809	0.067094	0.0644836	0.0627311	0.0668753	0.0652999	0.0616573	0.0637046	0.0640203	0.0637653	0.0645349	0.0627026
X059_1859_169_m3_g.asd	59	1859	m3	g	0.221566	0.200375	0.18891	0.17578	0.158158	0.136074	0.145407	0.155681	0.134571	0.128579	0.127274	0.119837	0.119889	0.117797	0.109535	0.101547	0.0950254	0.0911822	0.0924278	0.0921137	0.0895228	0.0867718	0.0854536	0.083995	0.0803184	0.0778673	0.0770312	0.0772988	0.076849	0.0757212	0.0736239	0.068104	0.0666232	0.0700451	0.0716187	0.0699889	0.0666337	0.0654155	0.0645376	0.0645247	0.0662499	0.0668673	0.0674799	0.0688249	0.065891
X059_1859_169_m3_m.asd	59	1859	m3	m	0.199218	0.196449	0.170614	0.144473	0.133864	0.149484	0.153855	0.145225	0.130204	0.117958	0.113104	0.114476	0.10932	0.0985197	0.0870561	0.0905228	0.0916248	0.0874184	0.0895046	0.0880096	0.0826596	0.0774309	0.072707	0.0688769	0.0661917	0.0640104	0.0643856	0.0676724	0.0651885	0.0623699	0.0618346	0.0572899	0.0558393	0.0587461	0.0607758	0.0591719	0.0558987	0.0564926	0.0564192	0.0560815	0.0569563	0.054501	0.0517043	0.0517355	0.0523431
X059_1859_175_m4_c.asd	59	1859	m4	c	0.212083	0.205582	0.187807	0.173304	0.164273	0.157121	0.161031	0.158433	0.13366	0.122696	0.119049	0.114459	0.118093	0.11522	0.102036	0.0943073	0.0928857	0.093678	0.0850546	0.0824248	0.0832264	0.0760994	0.0708477	0.0677621	0.0649071	0.0635407	0.064885	0.0686206	0.0683356	0.0658838	0.0623207	0.0541745	0.0529185	0.0590078	0.0593406	0.056614	0.0535253	0.0540171	0.0543999	0.0540714	0.0533228	0.0519051	0.0507142	0.0502807	0.0481052
X059_1859_175_m4_g.asd	59	1859	m4	g	0.205899	0.191915	0.190513	0.180321	0.168051	0.17062	0.168027	0.158033	0.142544	0.130936	0.125196	0.123632	0.120109	0.113687	0.105643	0.101507	0.102585	0.104086	0.0911224	0.0912534	0.0967608	0.0819022	0.0785096	0.0817193	0.077931	0.0754458	0.0753583	0.0769433	0.0768906	0.0737673	0.0681111	0.0640963	0.0650227	0.0697491	0.0718083	0.069776	0.0659864	0.0659107	0.0647858	0.0640908	0.0665278	0.0647017	0.0632493	0.0659868	0.0617815
X059_1859_175_m4_m.asd	59	1859	m4	m	0.184421	0.155441	0.137706	0.130506	0.133603	0.14434	0.140127	0.127659	0.117522	0.107557	0.103577	0.106798	0.104623	0.0993734	0.092476	0.0822392	0.0761893	0.0748792	0.0715199	0.0739467	0.0772838	0.0700767	0.0667125	0.0649234	0.0591211	0.059919	0.0630303	0.0633997	0.0630324	0.0605403	0.055559	0.0495106	0.0492251	0.0542204	0.0549124	0.0534162	0.0507868	0.0481139	0.0473892	0.0480954	0.0487175	0.0474765	0.0459679	0.0455737	0.0431488
X059_1859_275_b1_c.asd	59	1859	b1	c	0.198745	0.202537	0.17594	0.156677	0.148888	0.142297	0.143862	0.140037	0.118648	0.104901	0.102111	0.106347	0.104998	0.098985	0.0909988	0.0874475	0.0820691	0.0752306	0.0745941	0.0751065	0.0741158	0.0695415	0.064725	0.060648	0.0576885	0.0560261	0.0552332	0.0551024	0.0577091	0.0571566	0.0516643	0.0493472	0.0496727	0.0514625	0.0531645	0.0505816	0.0455128	0.0438678	0.0436584	0.0435392	0.0424317	0.04346	0.0443653	0.0428886	0.0412656
X059_1859_275_b1_g.asd	59	1859	b1	g	0.180866	0.161773	0.13252	0.113384	0.110011	0.11921	0.130321	0.127131	0.100057	0.0868282	0.0857099	0.088324	0.0872817	0.0811532	0.072076	0.0696861	0.0665315	0.0614453	0.0591737	0.0601996	0.0615479	0.0579591	0.0552203	0.0526559	0.0485083	0.0482046	0.0514883	0.0558201	0.0527148	0.0496068	0.0497316	0.0437999	0.042119	0.0461414	0.0466586	0.0454311	0.0431228	0.0402898	0.0398317	0.0411746	0.0424276	0.0416214	0.0402445	0.0398102	0.0386787
X059_1859_275_b1_m.asd	59	1859	b1	m	0.137406	0.102666	0.0904868	0.0938117	0.103132	0.105798	0.102567	0.0943884	0.0829661	0.080015	0.0748743	0.0629998	0.0717608	0.0771573	0.0689853	0.0611898	0.0546625	0.0519212	0.0594748	0.0623141	0.0589566	0.0544013	0.0466206	0.0392615	0.0370594	0.0376203	0.0412825	0.0467079	0.0433603	0.0389807	0.0377539	0.0327548	0.0332244	0.0393558	0.0400837	0.0380772	0.0353161	0.0343015	0.0344439	0.0350588	0.0354108	0.0368809	0.0366371	0.0326204	0.0292591
X059_1859_279_b2_c.asd	59	1859	b2	c	0.20119	0.178215	0.157368	0.162971	0.1739	0.151456	0.149086	0.14683	0.11897	0.109982	0.113775	0.117227	0.107532	0.0952655	0.086033	0.0764917	0.0768905	0.0837641	0.0780769	0.0733912	0.0700343	0.0625977	0.0582794	0.0577043	0.0593327	0.0595268	0.0587624	0.058179	0.0589529	0.0570489	0.0513821	0.0478302	0.0475782	0.0498206	0.051606	0.0507154	0.0476374	0.0447573	0.0431111	0.0439763	0.0478289	0.0455456	0.041387	0.0404068	0.0393968
X059_1859_279_b2_g.asd	59	1859	b2	g	0.127816	0.125808	0.11449	0.112904	0.11777	0.116752	0.109683	0.100627	0.0932331	0.0870893	0.0841965	0.0848253	0.0857168	0.0829008	0.0751341	0.0640381	0.0606641	0.0655253	0.0699456	0.0665316	0.0581649	0.0536792	0.0539967	0.0535079	0.046127	0.0462222	0.0497149	0.0506835	0.0478212	0.0448523	0.0434233	0.0393371	0.0390255	0.042641	0.042537	0.0404677	0.0383133	0.038867	0.036977	0.0357547	0.0400867	0.0419824	0.0405996	0.0370876	0.0351766
X059_1859_279_b2_m.asd	59	1859	b2	m	0.141748	0.125995	0.0881922	0.0838018	0.095956	0.0781451	0.092774	0.105673	0.0783467	0.0726448	0.0711112	0.058528	0.062	0.0650903	0.0606964	0.0598219	0.0579453	0.0531991	0.0442161	0.0454727	0.0503529	0.0408439	0.0404005	0.0444088	0.0416416	0.0387533	0.0386872	0.0419688	0.0417746	0.03972	0.0369402	0.0309503	0.0316679	0.0385287	0.0372164	0.0354557	0.0352413	0.0362939	0.0336797	0.0305905	0.032153	0.0304021	0.0283423	0.0292908	0.0288579
X059_1859_283_b3_c.asd	59	1859	b3	c	0.206241	0.197582	0.178678	0.160778	0.149749	0.148135	0.15225	0.150638	0.133895	0.112383	0.102798	0.110157	0.10722	0.101519	0.0975544	0.0933527	0.0867043	0.0795418	0.0796263	0.0765686	0.0715234	0.0712392	0.0653987	0.0576489	0.0552209	0.0572082	0.0608696	0.0632755	0.0621832	0.0586869	0.054504	0.0529087	0.0515378	0.0499315	0.0504237	0.0488442	0.0467798	0.049646	0.0492415	0.0471959	0.047751	0.0458692	0.0435849	0.0431206	0.0415474
X059_1859_283_b3_g.asd	59	1859	b3	g	0.135608	0.125936	0.112433	0.105838	0.107949	0.116099	0.113106	0.100901	0.0860449	0.0846527	0.0897947	0.0925018	0.0874241	0.0800895	0.0738052	0.0686803	0.0658871	0.0652575	0.0656624	0.0653515	0.0629942	0.0574311	0.0496972	0.0447803	0.0477446	0.0507933	0.0525077	0.0523355	0.0477485	0.042754	0.0398755	0.03795	0.0385399	0.0411345	0.0430019	0.0410699	0.0380922	0.041148	0.0413257	0.0402019	0.0419717	0.0398473	0.0367489	0.0361225	0.0355416
X059_1859_283_b3_m.asd	59	1859	b3	m	0.12444	0.120423	0.0925482	0.086813	0.0943842	0.0844328	0.0942209	0.10141	0.0811847	0.0692638	0.0673192	0.0698427	0.065688	0.0638836	0.0659076	0.0570799	0.0526586	0.0536437	0.0454029	0.0468138	0.0518228	0.0418055	0.0380808	0.0387284	0.036307	0.036366	0.0380971	0.03934	0.0354545	0.0329292	0.0343122	0.0311371	0.0324272	0.0383169	0.0374895	0.0349713	0.0330715	0.0334934	0.0334062	0.0328572	0.032556	0.0289763	0.0262688	0.0277999	0.0267968
X060_1863_005_t1_c.asd	60	1863	t1	c	0.227533	0.234822	0.198663	0.176427	0.167988	0.150286	0.148615	0.146373	0.125235	0.119278	0.117073	0.108733	0.10971	0.10725	0.0986144	0.102996	0.0974107	0.081578	0.078735	0.0772694	0.076813	0.0815666	0.0783096	0.071168	0.0683437	0.0658366	0.0641249	0.063316	0.0592655	0.0567701	0.0577186	0.0567622	0.0547067	0.0528957	0.0539063	0.0545901	0.0540274	0.0524453	0.0484349	0.0452192	0.0469447	0.0483599	0.0482596	0.0469422	0.0486316
X060_1863_005_t1_g.asd	60	1863	t1	g	0.187545	0.151507	0.143509	0.133988	0.122167	0.115197	0.114793	0.106812	0.0811098	0.086313	0.0919016	0.076646	0.0782187	0.0795138	0.0730478	0.071276	0.0705743	0.0678585	0.0578882	0.0564255	0.0623652	0.0660676	0.0659176	0.0593008	0.045408	0.0431149	0.0437079	0.0383864	0.0389637	0.0414741	0.0426562	0.0432922	0.0408265	0.0364044	0.036151	0.0378426	0.0391691	0.0370999	0.0356444	0.0355294	0.0362598	0.0352028	0.0342744	0.0351828	0.0345859
X060_1863_005_t1_m.asd	60	1863	t1	m	0.179177	0.159912	0.145506	0.12542	0.109707	0.113772	0.113452	0.10215	0.0806097	0.0770511	0.0727072	0.0561179	0.0600922	0.0636843	0.0583545	0.0600726	0.0616354	0.06002	0.0543565	0.0525439	0.054999	0.0584013	0.0572836	0.0513603	0.0426678	0.0402412	0.0390768	0.0348365	0.0379455	0.0409936	0.0394474	0.0366625	0.0340689	0.0327541	0.0338896	0.0341297	0.0329659	0.0314879	0.0297442	0.029107	0.0309189	0.0310172	0.0299967	0.029183	0.0290486
X060_1863_011_t2_c.asd	60	1863	t2	c	0.219177	0.184467	0.175646	0.173534	0.168851	0.154147	0.146927	0.142268	0.13258	0.132276	0.124425	0.10135	0.0971153	0.0924455	0.0804712	0.0806983	0.0820053	0.0807604	0.0798306	0.0767093	0.0739409	0.076898	0.0758592	0.0713068	0.066433	0.0620635	0.0566402	0.0497731	0.0491521	0.0529841	0.0577194	0.0571566	0.0550728	0.0529948	0.0494517	0.0480299	0.0473762	0.0427554	0.0416609	0.0429673	0.0429924	0.0440812	0.0436465	0.0401846	0.0413152
X060_1863_011_t2_g.asd	60	1863	t2	g	0.127871	0.125461	0.120366	0.101081	0.0837411	0.0945818	0.0982291	0.0901877	0.07477	0.0704262	0.0706987	0.0689873	0.0708984	0.0678195	0.0589955	0.0590255	0.0603036	0.0584835	0.0493566	0.0485192	0.0540201	0.0548982	0.0512022	0.0455238	0.0413948	0.0408195	0.03925	0.033985	0.0353059	0.0399923	0.0438971	0.042623	0.0374731	0.0318949	0.0332338	0.0352029	0.0353138	0.0326283	0.0311225	0.0311904	0.0318973	0.031883	0.0306912	0.0287115	0.0293914
X060_1863_011_t2_m.asd	60	1863	t2	m	0.140398	0.144505	0.119548	0.108694	0.109649	0.102017	0.100628	0.0917354	0.0633684	0.063153	0.0672186	0.0568253	0.0579799	0.056574	0.0485917	0.0518581	0.0501601	0.0430312	0.046554	0.0490638	0.0500435	0.0538164	0.0518923	0.046912	0.0440864	0.0412114	0.0381051	0.0353003	0.0366265	0.0378395	0.0362663	0.0329864	0.0303627	0.0296381	0.0310982	0.0326727	0.0320844	0.0264713	0.0246066	0.0258112	0.0263246	0.0264942	0.0261988	0.0255475	0.0257277
X060_1863_017_t3_c.asd	60	1863	t3	c	0.214545	0.179661	0.167999	0.152236	0.139349	0.146286	0.136302	0.120328	0.115584	0.115044	0.108978	0.0944815	0.0915376	0.0904432	0.086426	0.0858765	0.0824952	0.0759927	0.0720377	0.0697945	0.0706049	0.0768107	0.0769332	0.0695178	0.0573874	0.0574914	0.0608434	0.0576493	0.0527016	0.0516112	0.0549298	0.0522567	0.0479685	0.0446615	0.0426618	0.0454963	0.0487239	0.0422435	0.0396204	0.0406935	0.0410895	0.0418987	0.0413517	0.0386397	0.0396341
X060_1863_017_t3_g.asd	60	1863	t3	g	0.174272	0.166151	0.141122	0.127771	0.131219	0.144926	0.134921	0.11132	0.0927135	0.0939735	0.0967168	0.0883769	0.087985	0.0848208	0.0763199	0.0781297	0.0736675	0.0632627	0.065692	0.0654683	0.0639048	0.0701599	0.0701929	0.0628045	0.0513562	0.0496968	0.0492706	0.0428102	0.0468524	0.0496116	0.0454545	0.046082	0.045352	0.0424759	0.0434996	0.0454504	0.0457322	0.0411981	0.040435	0.0415503	0.0397483	0.0412333	0.0413109	0.0364026	0.0374078
X060_1863_017_t3_m.asd	60	1863	t3	m	0.141153	0.130664	0.125713	0.123731	0.116551	0.0939961	0.0977589	0.0986827	0.0653562	0.0651046	0.067649	0.0507367	0.0574715	0.0595323	0.0480487	0.0529658	0.0595335	0.0608892	0.0542546	0.0507593	0.0519837	0.0549914	0.0514442	0.0446722	0.0412721	0.0448625	0.0452094	0.0357994	0.0351833	0.0378679	0.0387037	0.0364707	0.0340165	0.0328058	0.0330036	0.032659	0.0316352	0.0308754	0.0291308	0.0276479	0.0281723	0.0277068	0.0267944	0.0265119	0.0278152
X060_1863_091_m1_c.asd	60	1863	m1	c	0.281616	0.255399	0.257909	0.242368	0.216143	0.206621	0.188088	0.168256	0.158702	0.158831	0.15465	0.139495	0.134841	0.127933	0.115574	0.116281	0.110702	0.0994927	0.106131	0.105441	0.0976783	0.0950585	0.0974323	0.0976896	0.0884768	0.0874632	0.0889922	0.0862398	0.0842021	0.0820662	0.0796137	0.0789424	0.0787159	0.078188	0.0771119	0.0760913	0.0745268	0.0709062	0.067977	0.0663767	0.0660663	0.0682552	0.0689109	0.0656874	0.0689592
X060_1863_091_m1_g.asd	60	1863	m1	g	0.237217	0.214608	0.211212	0.208819	0.201087	0.184897	0.168875	0.15477	0.142617	0.140418	0.138315	0.129942	0.128303	0.119096	0.102156	0.107493	0.110553	0.104682	0.0987598	0.0912851	0.0873803	0.0958111	0.0968696	0.0904954	0.0826664	0.0832244	0.0812712	0.0695235	0.0720055	0.0781909	0.0800985	0.0801179	0.0774519	0.0736276	0.0738214	0.072689	0.0717949	0.0770753	0.075855	0.0707964	0.0692962	0.0697173	0.0698949	0.0685414	0.0695287
X060_1863_091_m1_m.asd	60	1863	m1	m	0.230531	0.23496	0.200515	0.170963	0.155266	0.147795	0.150345	0.147985	0.128758	0.126636	0.124386	0.109175	0.101487	0.0982594	0.0960816	0.0930929	0.0887369	0.0840375	0.0821657	0.0823243	0.0840813	0.0869754	0.0869785	0.083396	0.0772027	0.0769488	0.075016	0.0660547	0.0663921	0.0707008	0.0730524	0.0681646	0.0639247	0.063495	0.0651002	0.0650525	0.0628871	0.0600484	0.0593916	0.0595372	0.0580149	0.0596129	0.0614052	0.0604536	0.0601458
X060_1863_097_m2_c.asd	60	1863	m2	c	0.295832	0.251239	0.247375	0.251198	0.248899	0.232051	0.217982	0.200278	0.172445	0.176938	0.182623	0.166359	0.155059	0.146037	0.13704	0.129768	0.124257	0.121756	0.127717	0.121499	0.109025	0.110461	0.109547	0.105113	0.100111	0.100242	0.0984743	0.0899756	0.088572	0.0897478	0.0898798	0.0901303	0.0901832	0.0900778	0.0904499	0.0903051	0.0892047	0.0868922	0.085526	0.0845581	0.082876	0.0853036	0.0867654	0.0833346	0.0850036
X060_1863_097_m2_g.asd	60	1863	m2	g	0.244874	0.226159	0.22718	0.209648	0.181857	0.170212	0.167063	0.160471	0.14181	0.138218	0.136508	0.125655	0.116639	0.11134	0.109343	0.108136	0.106776	0.103774	0.0957702	0.0920942	0.0925541	0.0922396	0.0928917	0.0914902	0.0846488	0.0783515	0.0743173	0.0729423	0.0743388	0.0760371	0.0760302	0.0727502	0.0697107	0.0682932	0.0669912	0.0694019	0.0715538	0.0641638	0.0628184	0.0654021	0.0645312	0.0639894	0.0623261	0.0589338	0.0615803
X060_1863_097_m2_m.asd	60	1863	m2	m	0.226762	0.226539	0.19397	0.171255	0.164697	0.16501	0.154529	0.1396	0.130818	0.13631	0.134371	0.114765	0.114211	0.110616	0.0974866	0.102334	0.0997746	0.0870541	0.0828616	0.0864695	0.0933804	0.0956371	0.0927949	0.0863214	0.0786876	0.0741778	0.0706864	0.0663585	0.0668107	0.0691665	0.0703678	0.0676824	0.0627294	0.0592436	0.065808	0.0689222	0.0666734	0.0635585	0.0616289	0.0603118	0.0583103	0.0603099	0.0622182	0.0604571	0.0616109
X060_1863_105_m3_c.asd	60	1863	m3	c	0.289418	0.265339	0.251541	0.23949	0.230674	0.228411	0.219254	0.197048	0.162583	0.16342	0.170109	0.159202	0.156794	0.145496	0.124449	0.129062	0.128809	0.119238	0.12144	0.123532	0.124463	0.127612	0.122083	0.110098	0.0981906	0.0985414	0.101229	0.0970821	0.0962496	0.0970986	0.0976957	0.0972986	0.0953331	0.0927328	0.0926091	0.0932875	0.0932591	0.0906514	0.0903909	0.0913217	0.0906648	0.0932132	0.0939009	0.089148	0.0905787
X060_1863_105_m3_g.asd	60	1863	m3	g	0.259163	0.235832	0.203255	0.182833	0.176848	0.175668	0.154471	0.136019	0.14413	0.141495	0.128801	0.11402	0.116386	0.112127	0.0950346	0.0926123	0.0940173	0.0939005	0.0901235	0.0876096	0.087576	0.089675	0.0882367	0.0831025	0.0762633	0.0752428	0.0737535	0.066908	0.0662491	0.0680709	0.0691619	0.0699823	0.0685278	0.0652814	0.064021	0.0630641	0.062159	0.0616933	0.0586775	0.055816	0.0573236	0.0609979	0.0621606	0.0583769	0.060242
X060_1863_105_m3_m.asd	60	1863	m3	m	0.263738	0.241048	0.220859	0.208674	0.198025	0.175912	0.163523	0.155757	0.14387	0.139255	0.137312	0.1332	0.128167	0.121304	0.113488	0.109887	0.108461	0.106459	0.0987942	0.0943707	0.0935682	0.0927615	0.0923055	0.0899585	0.0838325	0.0838266	0.0824688	0.0744539	0.0770034	0.0801498	0.0778929	0.0762245	0.0747526	0.0734145	0.0725136	0.0716239	0.0704737	0.0688035	0.0658147	0.0639977	0.0663711	0.0676748	0.0680286	0.0681965	0.0669026
X060_1863_111_m4_c.asd	60	1863	m4	c	0.284203	0.231295	0.207589	0.187893	0.176896	0.185427	0.172058	0.15506	0.15783	0.150449	0.134538	0.11855	0.125734	0.129431	0.120611	0.125217	0.119092	0.10164	0.0960465	0.0942895	0.0950655	0.0991539	0.10235	0.0982671	0.0825893	0.0806401	0.0826193	0.078148	0.081075	0.0846599	0.0844543	0.0832981	0.081955	0.0808399	0.0797827	0.0805142	0.0809074	0.0760376	0.0746092	0.0751624	0.0734844	0.0758649	0.0772019	0.0735401	0.0762264
X060_1863_111_m4_g.asd	60	1863	m4	g	0.249042	0.217135	0.208529	0.194037	0.174735	0.161361	0.1606	0.158629	0.142033	0.134525	0.127563	0.114975	0.113606	0.11179	0.105191	0.104001	0.105953	0.106447	0.095395	0.0890641	0.0886941	0.0885228	0.0895877	0.0888764	0.0834305	0.0823994	0.0806454	0.0737954	0.0710349	0.0706733	0.0705977	0.0694876	0.0683821	0.0673296	0.0642613	0.0661551	0.0703855	0.0682021	0.0658614	0.0641798	0.0626242	0.0637812	0.0641803	0.0613968	0.0633581
X060_1863_111_m4_m.asd	60	1863	m4	m	0.233726	0.213873	0.18165	0.171172	0.172945	0.158086	0.147641	0.134613	0.1113	0.113845	0.121396	0.116405	0.112109	0.105292	0.0966031	0.0970093	0.0940956	0.0874054	0.0894553	0.0890282	0.0862357	0.0864675	0.080559	0.0729274	0.0707387	0.0684157	0.065745	0.063371	0.0626908	0.0628229	0.0628035	0.0617378	0.05996	0.0584277	0.059345	0.0597155	0.0591087	0.0585069	0.0574618	0.0556123	0.0530078	0.0549725	0.0575193	0.0566492	0.0563385
X060_1863_181_b1_c.asd	60	1863	b1	c	0.285401	0.260996	0.261195	0.243558	0.218799	0.216969	0.202183	0.176952	0.152712	0.158127	0.161211	0.141687	0.137813	0.133223	0.122497	0.12545	0.123771	0.115562	0.116077	0.110721	0.102842	0.104715	0.104947	0.102005	0.0974535	0.0985997	0.0983775	0.0912115	0.0875356	0.08688	0.0874049	0.0860175	0.0850486	0.0851314	0.0848465	0.0845541	0.0837976	0.0815446	0.0810019	0.0812842	0.0804676	0.0827583	0.0835458	0.0796814	0.0825528
X060_1863_181_b1_g.asd	60	1863	b1	g	0.24381	0.239479	0.216973	0.191974	0.174767	0.172142	0.164747	0.150912	0.134885	0.141268	0.144351	0.128414	0.127639	0.121525	0.105593	0.109715	0.112488	0.107671	0.101806	0.0951953	0.0918362	0.0978339	0.0996895	0.0970745	0.0933055	0.0890896	0.0838933	0.0778843	0.0767058	0.0780935	0.0798634	0.0818619	0.0803384	0.0762405	0.0776276	0.0743488	0.0692741	0.0732678	0.0730534	0.0711627	0.0742425	0.0741451	0.0706127	0.0660596	0.0693319
X060_1863_181_b1_m.asd	60	1863	b1	m	0.232133	0.211693	0.184727	0.168195	0.162219	0.157653	0.149672	0.13156	0.101907	0.106565	0.114637	0.102964	0.100897	0.0970923	0.0881935	0.0895589	0.0859293	0.0771868	0.079184	0.0826184	0.084201	0.0825489	0.0786051	0.0728146	0.065918	0.0638817	0.0624411	0.0579889	0.057652	0.0599185	0.0618842	0.0577961	0.0553462	0.0564686	0.0562154	0.0550542	0.0526386	0.0481233	0.0479014	0.0501507	0.0504707	0.0506762	0.0498335	0.0476209	0.0487003
X060_1863_187_b2_c.asd	60	1863	b2	c	0.233276	0.196459	0.20097	0.20206	0.194963	0.188506	0.172124	0.15138	0.133972	0.128267	0.124665	0.116388	0.114636	0.111356	0.103335	0.0962997	0.0930374	0.0924691	0.0891964	0.0866477	0.0868576	0.0917331	0.0895649	0.0821939	0.075607	0.077271	0.0788216	0.0729535	0.0670927	0.0656532	0.0682959	0.0647395	0.0614541	0.0610724	0.062103	0.0627936	0.0617587	0.0576501	0.0544217	0.0536361	0.0556111	0.056073	0.0547608	0.0529554	0.0560199
X060_1863_187_b2_g.asd	60	1863	b2	g	0.234022	0.221163	0.208894	0.192775	0.177665	0.170756	0.161559	0.146481	0.126385	0.131033	0.135129	0.122616	0.128685	0.12656	0.108716	0.105199	0.10467	0.101939	0.0951879	0.0944864	0.0984619	0.0998352	0.100003	0.0939027	0.0777849	0.0824205	0.0891078	0.0805535	0.0798778	0.0806992	0.0787321	0.0786459	0.0788689	0.0790548	0.0807077	0.0809215	0.0790715	0.0756865	0.0739771	0.0737287	0.0736129	0.0753297	0.0757619	0.0730264	0.0754823
X060_1863_187_b2_m.asd	60	1863	b2	m	0.245984	0.225749	0.206555	0.194019	0.188955	0.188102	0.177833	0.157417	0.131437	0.128807	0.129443	0.118931	0.123093	0.117604	0.0981037	0.10078	0.0998986	0.0910942	0.0902016	0.0928093	0.0934607	0.0847756	0.0791621	0.0781214	0.0797067	0.0794441	0.0756741	0.0690178	0.0676447	0.0666393	0.0639688	0.0669328	0.0671815	0.0634841	0.0636695	0.0639844	0.0625908	0.0580251	0.0553325	0.0557818	0.0588546	0.0591166	0.0574817	0.0559642	0.0557723
X060_1863_193_b3_c.asd	60	1863	b3	c	0.277653	0.234588	0.217692	0.213785	0.214549	0.209983	0.19761	0.179275	0.158936	0.156256	0.153088	0.137944	0.1367	0.132339	0.120468	0.123799	0.123357	0.115273	0.108978	0.108079	0.108952	0.103409	0.0982892	0.0936838	0.0884179	0.0881902	0.0870491	0.0809213	0.0824154	0.0853709	0.0849802	0.0808804	0.0790051	0.0803726	0.079797	0.07914	0.0787249	0.0782605	0.076545	0.0754086	0.0772554	0.0780374	0.0767616	0.0740657	0.0757525
X060_1863_193_b3_g.asd	60	1863	b3	g	0.237971	0.230261	0.218095	0.205382	0.196004	0.193133	0.187633	0.172896	0.147387	0.147847	0.150016	0.136251	0.133848	0.128095	0.114881	0.112923	0.109565	0.102523	0.0992677	0.0985808	0.100073	0.103397	0.101642	0.0951907	0.0871921	0.08685	0.0878084	0.084172	0.0836016	0.0843698	0.0844	0.0817089	0.0794387	0.0789252	0.079737	0.0795157	0.077626	0.0743129	0.0733343	0.0733096	0.0715186	0.0728998	0.074181	0.0724464	0.0736118
X060_1863_193_b3_m.asd	60	1863	b3	m	0.218521	0.171491	0.176419	0.176789	0.170142	0.172381	0.164306	0.143664	0.115333	0.119021	0.124611	0.110478	0.107088	0.106003	0.102745	0.103801	0.0984293	0.0874684	0.0836494	0.0860204	0.0897676	0.0868711	0.0819239	0.0747172	0.0650531	0.0676833	0.0695648	0.0606734	0.0639867	0.0676689	0.0644348	0.0608281	0.0586884	0.0587538	0.0609316	0.061382	0.0597138	0.0575903	0.0559481	0.0550009	0.0546987	0.0567497	0.0571598	0.0533872	0.054606
X061_1913_005_t1_c.asd	61	1913	t1	c	0.206096	0.197016	0.20184	0.186623	0.161192	0.155873	0.151084	0.141515	0.126644	0.125157	0.124779	0.115102	0.100075	0.0947452	0.101246	0.0980991	0.0874045	0.076157	0.0818441	0.078192	0.0677733	0.0675601	0.0686365	0.068314	0.0655823	0.0630218	0.0592116	0.0533355	0.0492982	0.0496154	0.053215	0.0515285	0.0472051	0.0424684	0.0392214	0.039743	0.0417325	0.0395589	0.0388587	0.0372266	0.0307399	0.029668	0.031374	0.0316238	0.0299445
X061_1913_005_t1_g.asd	61	1913	t1	g	0.130165	0.129519	0.114645	0.095483	0.0818648	0.0855258	0.0980592	0.0955675	0.0618266	0.0532462	0.0617898	0.0707657	0.0648363	0.0556485	0.0508081	0.0495951	0.0467999	0.0426242	0.0437814	0.04113	0.0373635	0.0413042	0.0411717	0.0379839	0.0360262	0.0343576	0.0346747	0.0372104	0.0346254	0.0302078	0.0267497	0.0239984	0.0240589	0.0258353	0.0230371	0.0236983	0.0256354	0.0202035	0.0196975	0.0214027	0.0185583	0.0177073	0.0179141	0.0172979	0.0154695
X061_1913_005_t1_m.asd	61	1913	t1	m	0.0918559	0.0952255	0.0983662	0.0722929	0.0388517	0.044856	0.0654712	0.0757844	0.0592779	0.0467695	0.0438963	0.0479662	0.0449608	0.0423786	0.042757	0.0372602	0.0327344	0.0316534	0.0342727	0.0314953	0.0279373	0.035864	0.0349403	0.0285134	0.0257266	0.0223287	0.0198206	0.0195742	0.0192868	0.0204024	0.0223077	0.0187939	0.0136374	0.010269	0.0131559	0.0163542	0.0176335	0.0164846	0.0148227	0.0128654	0.0105398	0.0116474	0.0136109	0.0135976	0.0132061
X061_1913_011_t2_c.asd	61	1913	t2	c	0.231876	0.237255	0.225138	0.214565	0.201874	0.177354	0.171268	0.166489	0.14263	0.128104	0.124346	0.125113	0.113123	0.10571	0.108563	0.102911	0.100334	0.102039	0.100568	0.0893261	0.0766358	0.080074	0.0746112	0.0663988	0.0683903	0.0676448	0.0665684	0.0674134	0.0603151	0.0543012	0.0540222	0.0521978	0.0501923	0.0485069	0.0464615	0.0457187	0.0452924	0.0423605	0.0423445	0.042478	0.0380633	0.0359876	0.0349188	0.0329832	0.0331756
X061_1913_011_t2_g.asd	61	1913	t2	g	0.105102	0.121005	0.101807	0.0903399	0.0868749	0.0775384	0.0881212	0.0940081	0.0708806	0.0642914	0.0681568	0.0707023	0.063613	0.0585574	0.0599013	0.0578618	0.0520844	0.0466594	0.0538421	0.0539036	0.0475096	0.0454214	0.0425221	0.040109	0.040534	0.0398654	0.0375721	0.0339279	0.0293134	0.0271378	0.0285317	0.03022	0.028637	0.0240108	0.0207599	0.0244107	0.0298592	0.0242921	0.0216718	0.0213722	0.0188119	0.0196157	0.0207782	0.0192194	0.018414
X061_1913_011_t2_m.asd	61	1913	t2	m	0.0790656	0.0854856	0.0898565	0.0760462	0.0553648	0.0534552	0.0541878	0.0490686	0.0344004	0.0300301	0.0365563	0.0473309	0.0405261	0.0380067	0.0466356	0.0434892	0.0363107	0.0302487	0.0310565	0.0291783	0.0252962	0.025163	0.0278422	0.0305662	0.0301517	0.0278145	0.0235225	0.0182179	0.0180294	0.0192785	0.019103	0.0174324	0.0161913	0.0160478	0.016287	0.0165362	0.0164209	0.0155199	0.0158416	0.0152224	0.0109451	0.0125957	0.0147896	0.011973	0.0102404
X061_1913_019_t3_c.asd	61	1913	t3	c	0.241014	0.227178	0.204139	0.170965	0.144784	0.152106	0.150056	0.134331	0.111405	0.111508	0.117017	0.112834	0.111473	0.102953	0.0879765	0.0896886	0.0868274	0.077141	0.0775724	0.0758911	0.0717802	0.0702659	0.0677392	0.0639568	0.0597372	0.0564932	0.0549603	0.0547475	0.0510414	0.0487417	0.0494767	0.0458694	0.0427305	0.0416512	0.0404064	0.0399067	0.0397828	0.0389771	0.0367058	0.0335414	0.0306342	0.0293975	0.029714	0.0306476	0.0289216
X061_1913_019_t3_g.asd	61	1913	t3	g	0.118189	0.117963	0.10702	0.0973922	0.0905005	0.0852002	0.0931952	0.0949019	0.0729708	0.0689818	0.073887	0.0740298	0.0586626	0.0527746	0.0631078	0.0615557	0.0563799	0.049598	0.0365166	0.031857	0.0363173	0.0435116	0.0460293	0.0425346	0.0347395	0.0332231	0.0348234	0.0347317	0.0310733	0.0278483	0.0270934	0.0259264	0.0237236	0.0213697	0.0220062	0.0242999	0.0258194	0.0228325	0.0224516	0.023029	0.0205971	0.0201195	0.0200695	0.018672	0.0185905
X061_1913_019_t3_m.asd	61	1913	t3	m	0.0766432	0.0909484	0.078664	0.0647412	0.0544727	0.0484211	0.060716	0.0700937	0.0561191	0.0470547	0.0466098	0.0507382	0.0418238	0.0404776	0.0498909	0.0361632	0.0294906	0.0341397	0.0295542	0.0307769	0.0343152	0.0277463	0.0271939	0.0293021	0.026571	0.027979	0.0276698	0.0210142	0.0176965	0.0168793	0.0173297	0.0193067	0.0190557	0.0166251	0.0171417	0.0184731	0.0184302	0.014018	0.0144205	0.0160929	0.0122336	0.0118866	0.0127463	0.0117147	0.0114952
X061_1913_103_m1_c.asd	61	1913	m1	c	0.235515	0.209931	0.223448	0.210278	0.176216	0.158578	0.160818	0.158596	0.130952	0.1248	0.126635	0.122018	0.118933	0.115461	0.110225	0.102812	0.0934508	0.0848552	0.0847187	0.0824782	0.0776124	0.0744426	0.0709466	0.0679775	0.0670315	0.0684478	0.066442	0.0580539	0.0559802	0.0553041	0.0525131	0.0492856	0.0472593	0.0468153	0.0470654	0.0459863	0.0438413	0.0423566	0.042806	0.0422802	0.0372145	0.0358967	0.0362367	0.035053	0.0330396
X061_1913_103_m1_g.asd	61	1913	m1	g	0.104959	0.102492	0.119573	0.114536	0.0849362	0.049085	0.0674598	0.0936161	0.0756749	0.0691063	0.0709473	0.070969	0.0577094	0.051213	0.0578569	0.058007	0.0535464	0.0482091	0.0505176	0.04686	0.0405682	0.0437451	0.0399861	0.0338477	0.0348035	0.0399739	0.0407034	0.0322157	0.0288297	0.0293239	0.0309352	0.0300881	0.0279012	0.0252171	0.0220498	0.02428	0.0281612	0.0233082	0.0215245	0.0215201	0.0184711	0.0170489	0.0176639	0.0191754	0.0163535
X061_1913_103_m1_m.asd	61	1913	m1	m	0.0895344	0.0862163	0.0964945	0.0838782	0.0599577	0.058379	0.0718587	0.0771101	0.0564376	0.0506016	0.0526669	0.0528875	0.0546193	0.0535302	0.0491555	0.0490628	0.0452421	0.0386713	0.0409469	0.0386437	0.0340204	0.0371875	0.0326775	0.0256614	0.0258565	0.0253823	0.0250448	0.0255604	0.0200886	0.0191661	0.0258972	0.0251684	0.0205328	0.0153544	0.0132487	0.0163951	0.0213505	0.0204857	0.0189499	0.0161754	0.0106404	0.0100967	0.0123472	0.0137635	0.0128325
X061_1913_109_m2_c.asd	61	1913	m2	c	0.217163	0.194128	0.215573	0.199386	0.159034	0.149876	0.155237	0.152866	0.127305	0.121957	0.122667	0.11522	0.108239	0.103318	0.100716	0.0993659	0.092905	0.0828355	0.07973	0.0781232	0.0765011	0.0746915	0.0737371	0.0706215	0.0623643	0.058373	0.0566562	0.0542054	0.0519479	0.0512278	0.0516561	0.0485392	0.0453348	0.0433693	0.0411995	0.0419739	0.0440417	0.042628	0.0407757	0.0377832	0.0324802	0.0320874	0.0338561	0.0339998	0.032613
X061_1913_109_m2_g.asd	61	1913	m2	g	0.134562	0.119879	0.100755	0.0980962	0.103343	0.0949642	0.0924309	0.0878741	0.0719414	0.0659575	0.0679156	0.0713835	0.0667062	0.0608938	0.0591704	0.0641696	0.0643123	0.0584674	0.0563626	0.0478545	0.0377914	0.0389229	0.039273	0.0375818	0.0358436	0.0403226	0.043985	0.0404071	0.0331058	0.0291172	0.0307173	0.029911	0.028024	0.0259441	0.0236113	0.0261277	0.0302649	0.0270862	0.0259008	0.0255097	0.0219988	0.0200209	0.0198992	0.0207511	0.0199699
X061_1913_109_m2_m.asd	61	1913	m2	m	0.0887189	0.0819502	0.0796257	0.067307	0.0525502	0.0533485	0.0555278	0.0488167	0.0292267	0.035431	0.0457801	0.0426002	0.0411791	0.0434186	0.0466093	0.039167	0.0342865	0.0344238	0.0326949	0.0285565	0.0261231	0.0327667	0.0322812	0.0265263	0.0224931	0.0241601	0.0264935	0.0245307	0.0189373	0.0170156	0.0207274	0.0197604	0.0171334	0.0149819	0.0150395	0.0154776	0.0150903	0.0126931	0.0126973	0.0127395	0.00898581	0.00957961	0.0117347	0.01175	0.0109126
X061_1913_115_m3_c.asd	61	1913	m3	c	0.226763	0.216505	0.212019	0.191559	0.165151	0.158894	0.154123	0.141771	0.118583	0.11396	0.117849	0.117576	0.106579	0.102231	0.108104	0.10047	0.090676	0.0847579	0.0879798	0.08386	0.0747518	0.0728674	0.0715879	0.0696444	0.0671172	0.0647259	0.0621983	0.0589309	0.0526496	0.0499589	0.0523944	0.0489431	0.0452078	0.0434258	0.041921	0.0422338	0.042866	0.040225	0.0400276	0.0401873	0.0366408	0.0338781	0.0324817	0.032007	0.0306153
X061_1913_115_m3_g.asd	61	1913	m3	g	0.114664	0.147551	0.128622	0.102174	0.082482	0.0770586	0.0732758	0.0721767	0.075381	0.0636719	0.0560382	0.0634516	0.0602389	0.0612799	0.069019	0.0588255	0.049081	0.0456488	0.0451086	0.0437082	0.0418216	0.0422101	0.0395888	0.0356365	0.0338444	0.0343969	0.0341163	0.030897	0.0292867	0.0287701	0.0281141	0.0248017	0.021765	0.0205435	0.021309	0.0236895	0.0258798	0.024942	0.0228077	0.019963	0.0167453	0.0164114	0.0175966	0.0182004	0.0165985
X061_1913_115_m3_m.asd	61	1913	m3	m	0.0940935	0.112959	0.0925815	0.0660178	0.0529406	0.0712703	0.0797425	0.0732823	0.0568084	0.0480363	0.0481228	0.0522476	0.0457398	0.0435408	0.0494441	0.0439089	0.0414374	0.0431873	0.0370934	0.0308926	0.0285251	0.033042	0.0347423	0.0315501	0.0247037	0.0261721	0.0302841	0.0301093	0.0251924	0.0211616	0.0204179	0.0169951	0.0161018	0.0184723	0.0191176	0.0205016	0.0213379	0.0180021	0.0176596	0.0180178	0.0144572	0.0147063	0.0161645	0.0153487	0.0129397
X061_1913_121_m4_c.asd	61	1913	m4	c	0.193005	0.200642	0.192189	0.158773	0.12728	0.143782	0.152553	0.142134	0.115239	0.108997	0.111603	0.109615	0.107161	0.0988153	0.0862605	0.0856703	0.0813151	0.0724902	0.0746783	0.0736394	0.0680638	0.0624794	0.0634382	0.0658189	0.0618642	0.0553066	0.0511207	0.0519032	0.0498842	0.0470699	0.045092	0.0431702	0.0412348	0.0393907	0.0377551	0.0380404	0.0392399	0.03855	0.036792	0.0336292	0.0289054	0.0281434	0.029742	0.0309132	0.0299501
X061_1913_121_m4_g.asd	61	1913	m4	g	0.10895	0.112393	0.102519	0.0797175	0.0603573	0.0699442	0.0820943	0.085581	0.0758836	0.0648711	0.0605866	0.0642226	0.061723	0.0569633	0.053506	0.0537325	0.0509251	0.0460631	0.0492628	0.0501185	0.046707	0.0408225	0.0399215	0.0396537	0.0335737	0.0323019	0.0323309	0.02977	0.0287131	0.0290988	0.0297676	0.027438	0.0245726	0.0224803	0.0210288	0.0227345	0.0249443	0.0213409	0.0194846	0.0191027	0.0177324	0.0179236	0.0185052	0.0180144	0.0163734
X061_1913_121_m4_m.asd	61	1913	m4	m	0.072324	0.0801142	0.0693295	0.0537246	0.0436225	0.0502247	0.0663462	0.0733178	0.0575095	0.0484544	0.0465714	0.0467973	0.0406232	0.03844	0.0433394	0.0449314	0.0394871	0.0312141	0.0355506	0.0348977	0.0304228	0.0323586	0.0313537	0.0284254	0.0271194	0.0271965	0.025868	0.0214802	0.0182451	0.0186683	0.0219758	0.0203678	0.0182525	0.0170827	0.0142674	0.0154579	0.0185062	0.0162045	0.0150663	0.0146259	0.0126489	0.012622	0.0130704	0.0124193	0.0130225
X061_1913_203_b1_c.asd	61	1913	b1	c	0.217219	0.209557	0.173031	0.14879	0.141361	0.141784	0.14965	0.148288	0.125343	0.117048	0.117829	0.117583	0.110662	0.104233	0.10102	0.0942821	0.0872771	0.0812029	0.0756812	0.0752789	0.0753647	0.0660957	0.0628498	0.063119	0.0603591	0.0601903	0.059475	0.0553202	0.0505121	0.0490656	0.0510569	0.0475134	0.0435476	0.0416696	0.0419625	0.0420842	0.0409893	0.0382119	0.0368156	0.03583	0.0332368	0.0321991	0.031743	0.0305269	0.0289378
X061_1913_203_b1_g.asd	61	1913	b1	g	0.132216	0.135847	0.127741	0.11035	0.0940124	0.094824	0.0963241	0.0883652	0.0673729	0.0701153	0.0789674	0.0772779	0.0708879	0.0627575	0.0557662	0.0528774	0.0522749	0.0523447	0.0516168	0.0469891	0.0418559	0.0435102	0.0457834	0.0443886	0.0368987	0.0376233	0.0376615	0.029733	0.0295201	0.0324814	0.0339164	0.0313934	0.0269568	0.022892	0.02224	0.0254897	0.0292501	0.027042	0.0247212	0.0228555	0.0206935	0.021661	0.0226596	0.0206691	0.017871
X061_1913_203_b1_m.asd	61	1913	b1	m	0.082145	0.107038	0.101756	0.0754013	0.0488889	0.0535267	0.0633378	0.0631938	0.0467723	0.052091	0.0591926	0.0518321	0.0438915	0.0423222	0.0469254	0.0452752	0.0408056	0.0352246	0.028971	0.0252991	0.0255435	0.0300988	0.0341373	0.0336877	0.0264458	0.0254482	0.0239765	0.0165736	0.0175365	0.0204137	0.0202615	0.0178698	0.0151464	0.0135625	0.0143779	0.017635	0.0206927	0.0187705	0.0170569	0.015207	0.0115887	0.0108736	0.0113767	0.0111682	0.0134458
X061_1913_207_b2_c.asd	61	1913	b2	c	0.185598	0.191225	0.169951	0.152325	0.145917	0.150854	0.142209	0.127972	0.120338	0.117877	0.115628	0.110306	0.105897	0.0989552	0.0897758	0.0860233	0.0805821	0.0735743	0.0736993	0.0693687	0.0650192	0.0735162	0.0688103	0.0590724	0.0601135	0.0590461	0.0560926	0.0530539	0.0494577	0.0468576	0.0456295	0.0430642	0.0415194	0.0411424	0.0388531	0.0387342	0.039466	0.0362865	0.0353286	0.0348746	0.0312657	0.0295547	0.0298837	0.0309421	0.0288683
X061_1913_207_b2_g.asd	61	1913	b2	g	0.0812757	0.087926	0.0952687	0.0766954	0.0487723	0.049467	0.0590721	0.0680675	0.0700081	0.0546604	0.0476153	0.060579	0.0523236	0.0460797	0.0511238	0.0467201	0.0430851	0.0416295	0.0348161	0.0334365	0.0363208	0.0363262	0.0354239	0.0328231	0.0279781	0.0295372	0.0289429	0.0202444	0.0201186	0.0236701	0.0256448	0.0225545	0.0186546	0.0164983	0.0171563	0.0198409	0.0227243	0.0230493	0.0219671	0.0191292	0.0143356	0.0141119	0.0162046	0.0172017	0.01624
X061_1913_207_b2_m.asd	61	1913	b2	m	0.0719749	0.0862764	0.0779611	0.0592861	0.0449707	0.0541354	0.0664953	0.0651684	0.0418779	0.0402774	0.0503983	0.0567246	0.0456852	0.0405742	0.0481738	0.0421068	0.0389238	0.0409656	0.0374819	0.0319678	0.0277713	0.0291551	0.0277575	0.0256659	0.0272675	0.0283053	0.0281959	0.0264816	0.0188288	0.0161074	0.0215338	0.0198342	0.0157461	0.0126987	0.0134767	0.0161716	0.0184355	0.0171159	0.0161657	0.0147493	0.0110509	0.0109379	0.0120118	0.0113226	0.0104757
X061_1913_211_b3_c.asd	61	1913	b3	c	0.182019	0.185839	0.185835	0.163324	0.134646	0.134292	0.143471	0.14163	0.11584	0.10674	0.110126	0.114582	0.105443	0.100043	0.102681	0.0898957	0.0808316	0.0791674	0.0751057	0.0714363	0.0688194	0.0674397	0.068488	0.069091	0.0656827	0.0601361	0.0560077	0.0552361	0.0519169	0.0501791	0.0508633	0.0452313	0.0405167	0.0394736	0.0398147	0.041766	0.0433494	0.0410574	0.0379413	0.0350299	0.032742	0.030861	0.0305293	0.0320172	0.030574
X061_1913_211_b3_g.asd	61	1913	b3	g	0.132137	0.126081	0.112675	0.0939038	0.0783804	0.0789858	0.0951918	0.10438	0.0874112	0.0699468	0.064697	0.0710572	0.054919	0.0471469	0.0588376	0.0628739	0.0576604	0.0468255	0.0407136	0.0378436	0.0377645	0.0398812	0.041198	0.0387815	0.0312271	0.0327103	0.0348693	0.0298777	0.0271804	0.02875	0.0323731	0.0266754	0.0223675	0.0224566	0.0203339	0.0211794	0.0235217	0.0219079	0.0199513	0.0179117	0.0154827	0.0181073	0.0206771	0.0184602	0.0170206
X061_1913_211_b3_m.asd	61	1913	b3	m	0.0768462	0.0789994	0.0673238	0.048095	0.0343174	0.0435564	0.0600111	0.0622788	0.0372532	0.0319498	0.036869	0.0387146	0.0359439	0.0378172	0.0443367	0.0369265	0.0278403	0.0228766	0.0244783	0.0276918	0.0298629	0.0290828	0.0263481	0.0218281	0.0162251	0.0167465	0.019985	0.021625	0.0211276	0.0191662	0.0171148	0.0182351	0.0178865	0.0151911	0.0137529	0.013791	0.0144996	0.0141305	0.013956	0.0126166	0.00863743	0.0104127	0.0127235	0.0104008	0.0101993
X062_1851_005_t2_c.asd	62	1851	t2	c	0.31444	0.303781	0.305644	0.293031	0.267742	0.24277	0.214739	0.199543	0.210107	0.220874	0.215863	0.190323	0.164166	0.149752	0.147541	0.138082	0.12849	0.124138	0.133244	0.130467	0.119304	0.118265	0.120743	0.120251	0.111502	0.107033	0.103071	0.0958032	0.093642	0.0946856	0.0958783	0.0925793	0.0899686	0.088963	0.0845437	0.0836647	0.0855462	0.0847711	0.0829849	0.0808329	0.0788237	0.0769298	0.0759508	0.076567	0.0788852
X062_1851_005_t2_g.asd	62	1851	t2	g	0.191178	0.196098	0.195605	0.199614	0.196066	0.166575	0.14058	0.129996	0.137221	0.133223	0.124251	0.116826	0.104782	0.0998628	0.102377	0.0884226	0.0829106	0.088455	0.0862604	0.0800232	0.0738825	0.0739472	0.0784958	0.0799388	0.0709253	0.0656208	0.0642952	0.0641179	0.0593354	0.054702	0.053616	0.0565256	0.0562808	0.0516793	0.0486127	0.04592	0.0443556	0.0456492	0.0471023	0.0477755	0.0472743	0.0444134	0.041562	0.0410736	0.0426026
X062_1851_005_t2_m.asd	62	1851	t2	m	0.213605	0.211195	0.200529	0.190402	0.176351	0.149621	0.132058	0.123952	0.120825	0.125068	0.127242	0.119925	0.0994991	0.0858224	0.0854359	0.0800642	0.0761279	0.0766324	0.0842845	0.0812564	0.0711014	0.0688602	0.0689753	0.0670764	0.0602735	0.0634821	0.0655122	0.0568309	0.0512889	0.0502607	0.0524643	0.0536671	0.0532452	0.0509556	0.0466067	0.0422393	0.0398113	0.0415413	0.04293	0.0427463	0.0409683	0.0386063	0.0369721	0.037083	0.0389732
X062_1851_009_t3_c.asd	62	1851	t3	c	0.343166	0.331752	0.332262	0.326821	0.305756	0.26401	0.237222	0.231023	0.239305	0.233253	0.213332	0.186094	0.167562	0.165946	0.175352	0.164638	0.153831	0.149224	0.14592	0.142294	0.13775	0.132534	0.134228	0.135275	0.126285	0.127793	0.128351	0.117714	0.111246	0.110847	0.114155	0.111449	0.109534	0.110042	0.108244	0.106656	0.105737	0.104962	0.105069	0.104681	0.102138	0.101357	0.101827	0.102338	0.102341
X062_1851_009_t3_g.asd	62	1851	t3	g	0.23484	0.196931	0.190685	0.202336	0.205168	0.167352	0.144726	0.140462	0.144348	0.143796	0.138928	0.130249	0.109846	0.103035	0.113133	0.101069	0.0899778	0.0871935	0.087378	0.0871953	0.0854776	0.0823164	0.0828282	0.0817096	0.0727546	0.0739111	0.0767287	0.0725002	0.0688186	0.066113	0.0642132	0.0631898	0.0622626	0.0612717	0.0610598	0.059134	0.0569156	0.0585169	0.0572395	0.0547875	0.0551075	0.054298	0.0531337	0.0528757	0.0532928
X062_1851_009_t3_m.asd	62	1851	t3	m	0.218445	0.20853	0.17915	0.172093	0.176869	0.164449	0.141508	0.12948	0.144484	0.144434	0.136594	0.127857	0.100879	0.0875963	0.0960912	0.0894903	0.0795342	0.0745433	0.0853793	0.0836455	0.0729192	0.0732116	0.0744385	0.0720054	0.064001	0.0658228	0.069208	0.06557	0.0598738	0.0567624	0.0576278	0.0576459	0.0565634	0.0549106	0.0546937	0.0523714	0.0483756	0.0454689	0.045169	0.0456633	0.0441512	0.0419902	0.0409126	0.0418745	0.0420166
X062_1851_105_m1_c.asd	62	1851	m1	c	0.423815	0.419987	0.416636	0.410457	0.3898	0.342452	0.323938	0.323014	0.316255	0.310945	0.296896	0.270045	0.252368	0.244348	0.241995	0.23459	0.230782	0.231367	0.229883	0.225385	0.220524	0.220672	0.221266	0.219467	0.213852	0.214102	0.213924	0.208166	0.207548	0.209449	0.211196	0.212354	0.210947	0.208118	0.209579	0.210479	0.211557	0.217	0.216711	0.214366	0.217198	0.215943	0.214692	0.218007	0.222134
X062_1851_105_m1_g.asd	62	1851	m1	g	0.318191	0.307925	0.319512	0.299013	0.2573	0.23033	0.223041	0.22081	0.209097	0.215743	0.21296	0.184341	0.164572	0.155086	0.152788	0.150141	0.148294	0.147565	0.148805	0.14137	0.131682	0.136021	0.136297	0.132041	0.127523	0.125245	0.121575	0.114327	0.112802	0.113725	0.114346	0.115479	0.114428	0.111159	0.108814	0.107537	0.107159	0.107068	0.108679	0.109382	0.105867	0.103232	0.102701	0.104058	0.104017
X062_1851_105_m1_m.asd	62	1851	m1	m	0.304871	0.288917	0.278363	0.266716	0.248988	0.221117	0.199374	0.194233	0.208291	0.206799	0.192138	0.171305	0.151611	0.143337	0.144661	0.130754	0.12016	0.118237	0.120334	0.115026	0.107848	0.114247	0.113149	0.107357	0.105508	0.105959	0.104861	0.0995579	0.093549	0.0904035	0.091017	0.0915915	0.0897511	0.0864445	0.0877482	0.0859539	0.0827136	0.0855002	0.0853595	0.0835628	0.0840154	0.0803623	0.0780984	0.0818863	0.0831407
X062_1851_111_m2_c.asd	62	1851	m2	c	0.409295	0.404217	0.378136	0.373197	0.367376	0.317306	0.299077	0.299227	0.289457	0.285249	0.280391	0.267583	0.237969	0.222745	0.228891	0.216637	0.210636	0.215232	0.217266	0.209564	0.197792	0.19593	0.199763	0.202267	0.196969	0.196513	0.195742	0.189731	0.186691	0.185312	0.184521	0.185584	0.188659	0.191753	0.188925	0.187589	0.18899	0.191108	0.19198	0.192156	0.192976	0.192813	0.193418	0.196199	0.198343
X062_1851_111_m2_g.asd	62	1851	m2	g	0.294402	0.275769	0.271113	0.260004	0.237344	0.204642	0.190338	0.187868	0.18465	0.189561	0.191996	0.183112	0.158344	0.144721	0.148989	0.139245	0.134743	0.137184	0.131144	0.123098	0.116666	0.11557	0.117133	0.116875	0.11111	0.111233	0.111441	0.106019	0.100494	0.098769	0.101336	0.102248	0.102237	0.101274	0.0979686	0.0951609	0.093944	0.0945335	0.0960085	0.0974581	0.0977848	0.0927687	0.0881339	0.0892001	0.0915118
X062_1851_111_m2_m.asd	62	1851	m2	m	0.283278	0.272714	0.251063	0.235612	0.221216	0.195058	0.173069	0.165525	0.176321	0.179977	0.177463	0.169953	0.141522	0.128365	0.139081	0.129866	0.12034	0.117554	0.119952	0.116157	0.108517	0.106961	0.10951	0.110771	0.105337	0.10115	0.0972953	0.092501	0.0913522	0.091278	0.0899571	0.0857101	0.0847663	0.0872249	0.0852084	0.0828003	0.0810711	0.0797625	0.0804927	0.0821387	0.0825518	0.0783862	0.0755528	0.0788024	0.0798871
X062_1851_117_m3_c.asd	62	1851	m3	c	0.430852	0.396926	0.396545	0.383691	0.35824	0.336476	0.316879	0.307088	0.310288	0.287784	0.26553	0.259862	0.23788	0.22697	0.233585	0.221164	0.211978	0.210747	0.206834	0.19833	0.189887	0.190995	0.194118	0.194878	0.190865	0.192977	0.19435	0.188563	0.181694	0.179004	0.181609	0.182609	0.183163	0.183756	0.18459	0.181516	0.177099	0.178412	0.181665	0.183818	0.182384	0.181942	0.18304	0.185155	0.186705
X062_1851_117_m3_g.asd	62	1851	m3	g	0.327539	0.328198	0.295177	0.275746	0.262029	0.227419	0.2015	0.193406	0.20232	0.193729	0.18507	0.186659	0.164903	0.153032	0.160099	0.145255	0.138007	0.141961	0.135592	0.128309	0.125003	0.130233	0.132365	0.128633	0.119899	0.116436	0.115837	0.114126	0.110658	0.105049	0.099016	0.0999409	0.101199	0.100053	0.0977588	0.0961813	0.0955763	0.0951818	0.0947749	0.0945493	0.0946764	0.092298	0.0905799	0.0922369	0.0932464
X062_1851_117_m3_m.asd	62	1851	m3	m	0.294088	0.289816	0.291356	0.276313	0.242733	0.197782	0.181871	0.188304	0.198662	0.200745	0.186936	0.157789	0.134822	0.130672	0.141538	0.135558	0.12967	0.127153	0.118418	0.109813	0.105151	0.108177	0.111993	0.110558	0.100178	0.0986985	0.099194	0.0940344	0.0898207	0.0878162	0.0871376	0.082276	0.0810123	0.0839503	0.0824382	0.0814805	0.0812485	0.0794162	0.0771896	0.0758448	0.0763681	0.0745252	0.0726486	0.0731327	0.0730294
X062_1851_123_m4_c.asd	62	1851	m4	c	0.410515	0.383472	0.378001	0.373727	0.359327	0.327053	0.290948	0.269074	0.273286	0.275818	0.272493	0.261172	0.228319	0.212995	0.223735	0.210389	0.202039	0.20492	0.205422	0.200613	0.194349	0.195365	0.197041	0.195078	0.187208	0.187602	0.189079	0.184327	0.179294	0.178004	0.180393	0.177473	0.17589	0.177604	0.179385	0.179962	0.179647	0.17995	0.180994	0.181982	0.181831	0.180503	0.180161	0.182462	0.185445
X062_1851_123_m4_g.asd	62	1851	m4	g	0.285995	0.270097	0.25121	0.24691	0.239355	0.198382	0.175059	0.172523	0.181072	0.186924	0.18098	0.15967	0.126407	0.113121	0.124713	0.115929	0.114398	0.122706	0.119684	0.108864	0.0969336	0.0945338	0.100242	0.104552	0.0977265	0.0966703	0.0933467	0.0818909	0.0843934	0.0875684	0.0840608	0.0851784	0.0838706	0.0786305	0.0739397	0.0734827	0.0759124	0.0763403	0.0752711	0.0732578	0.0710876	0.0687002	0.0681776	0.0707875	0.0732304
X062_1851_123_m4_m.asd	62	1851	m4	m	0.264839	0.236418	0.244782	0.222971	0.1861	0.179123	0.175772	0.168923	0.157752	0.16069	0.160472	0.144014	0.116623	0.108063	0.122031	0.115149	0.104756	0.0985598	0.0982116	0.0968386	0.0953145	0.0985509	0.0975269	0.0931107	0.0890743	0.0901245	0.0880853	0.0775259	0.0733136	0.0736516	0.0750178	0.072627	0.0699555	0.0686335	0.0685308	0.0682247	0.0667253	0.0630512	0.0625254	0.0642211	0.0649933	0.06122	0.0586759	0.0619427	0.0619794
X062_1851_201_b1_c.asd	62	1851	b1	c	0.383818	0.360147	0.348928	0.332437	0.311092	0.292855	0.276908	0.262397	0.248822	0.240511	0.235267	0.228949	0.212807	0.200221	0.195115	0.180536	0.176903	0.183443	0.177246	0.169472	0.16397	0.162844	0.165831	0.166629	0.159218	0.160384	0.161112	0.153154	0.148317	0.147623	0.149912	0.151912	0.151872	0.14941	0.145158	0.143059	0.143697	0.14565	0.146258	0.145553	0.144563	0.14288	0.143429	0.147961	0.150899
X062_1851_201_b1_g.asd	62	1851	b1	g	0.27312	0.266776	0.269294	0.265013	0.250471	0.227798	0.204994	0.18857	0.183122	0.191725	0.190964	0.167628	0.141321	0.133648	0.143687	0.128894	0.121415	0.126252	0.123261	0.115198	0.1063	0.103446	0.108973	0.112803	0.103875	0.101814	0.101627	0.0970242	0.09311	0.0910278	0.0906317	0.0898159	0.0899705	0.0901151	0.0854116	0.0814759	0.0801962	0.0817222	0.0825204	0.0825667	0.0827554	0.0788367	0.0758235	0.0781718	0.0805702
X062_1851_201_b1_m.asd	62	1851	b1	m	0.29491	0.262143	0.242401	0.221255	0.199651	0.183807	0.171687	0.168559	0.17652	0.166488	0.15039	0.138686	0.124729	0.122104	0.130055	0.12012	0.10761	0.100257	0.102606	0.097829	0.0898675	0.0937863	0.0961076	0.0923477	0.0819961	0.0811881	0.0833763	0.0808175	0.0760976	0.0730034	0.072335	0.0675148	0.0668854	0.0701929	0.0653588	0.0625843	0.0623075	0.0595491	0.0595362	0.0603948	0.0584607	0.0571152	0.0570937	0.0581065	0.0572357
X062_1851_207_b2_c.asd	62	1851	b2	c	0.362976	0.347057	0.335644	0.326574	0.309537	0.272457	0.252518	0.245055	0.237163	0.231325	0.221828	0.204958	0.18435	0.175248	0.1778	0.163061	0.151201	0.148846	0.153606	0.145552	0.131569	0.133672	0.13757	0.137089	0.129504	0.128705	0.128528	0.122512	0.116361	0.11302	0.113061	0.113391	0.111623	0.10843	0.109093	0.107091	0.103941	0.106175	0.105665	0.103225	0.102179	0.0996372	0.0981557	0.099881	0.101075
X062_1851_207_b2_g.asd	62	1851	b2	g	0.277165	0.276204	0.289143	0.271807	0.233622	0.205449	0.197785	0.195515	0.18197	0.176996	0.176843	0.173075	0.144559	0.128267	0.135017	0.123828	0.122512	0.130997	0.120343	0.107624	0.0990624	0.0980444	0.102974	0.106317	0.100598	0.0980399	0.0946546	0.0866025	0.0819828	0.0815603	0.0836031	0.082331	0.0795895	0.0768543	0.0757946	0.0728299	0.0694108	0.0702344	0.0713664	0.0707597	0.0672773	0.0648495	0.0632663	0.0620138	0.0632822
X062_1851_207_b2_m.asd	62	1851	b2	m	0.268241	0.243782	0.23858	0.233047	0.213381	0.169095	0.163095	0.173494	0.165879	0.159979	0.149532	0.130936	0.119248	0.116425	0.118308	0.110273	0.102062	0.0971689	0.0943603	0.0912399	0.0873547	0.0833754	0.086706	0.0879535	0.0760428	0.0756604	0.0783827	0.0740606	0.0664162	0.0634487	0.0670322	0.065562	0.0627795	0.0608829	0.0609372	0.0598417	0.0578764	0.0573921	0.0568	0.0557988	0.0543573	0.050505	0.0486827	0.0519388	0.0517239
X062_1851_211_b3_c.asd	62	1851	b3	c	0.411426	0.382401	0.380203	0.369371	0.347511	0.324434	0.304044	0.28635	0.271061	0.267594	0.264558	0.252617	0.232565	0.221426	0.22174	0.207301	0.200072	0.203881	0.206981	0.200925	0.190965	0.19094	0.194313	0.194631	0.186946	0.185695	0.185975	0.182254	0.179614	0.179015	0.180392	0.182985	0.182955	0.180518	0.181529	0.180481	0.178191	0.179149	0.182636	0.18508	0.182575	0.182007	0.183271	0.185018	0.186479
X062_1851_211_b3_g.asd	62	1851	b3	g	0.266271	0.260542	0.254486	0.254558	0.243362	0.196438	0.175029	0.173634	0.172794	0.170225	0.163661	0.152382	0.138482	0.13219	0.13345	0.121924	0.114317	0.114453	0.115061	0.113679	0.110446	0.107341	0.106024	0.1023	0.092148	0.0932785	0.0961839	0.0914481	0.0880959	0.0859245	0.0844827	0.0848491	0.0845851	0.0834129	0.0841484	0.0824891	0.0797851	0.0810233	0.0800399	0.0772018	0.074963	0.0750736	0.0758148	0.0753805	0.0746983
X062_1851_211_b3_m.asd	62	1851	b3	m	0.24844	0.226355	0.22166	0.217553	0.202786	0.169262	0.154617	0.153651	0.152744	0.15516	0.152739	0.140492	0.122512	0.115909	0.121514	0.108491	0.103137	0.107977	0.102141	0.0954463	0.0897375	0.0843755	0.0817785	0.0808853	0.0801449	0.0854192	0.0882012	0.0817732	0.0740474	0.0706919	0.0726085	0.0711214	0.0714757	0.0735616	0.0697985	0.0672559	0.0664664	0.0643101	0.0647163	0.0663272	0.0661618	0.0628827	0.0600872	0.0608651	0.0617398
X062_1851_VII_t1_c.asd	62	1851	t1	c	0.381808	0.391236	0.359898	0.33674	0.320748	0.295136	0.268708	0.249574	0.24333	0.243144	0.23946	0.225334	0.195635	0.182704	0.192549	0.180973	0.176227	0.179917	0.165699	0.158283	0.158033	0.15445	0.157442	0.158211	0.14574	0.140657	0.139439	0.136139	0.131694	0.128977	0.129029	0.129292	0.128122	0.125487	0.122933	0.123503	0.125382	0.123308	0.123317	0.12337	0.119577	0.118212	0.118964	0.120284	0.120795
X062_1851_VII_t1_g.asd	62	1851	t1	g	0.236063	0.220624	0.215837	0.215604	0.208835	0.183244	0.16265	0.153796	0.156364	0.153819	0.147236	0.138192	0.121184	0.11093	0.110212	0.0975698	0.0905781	0.0933141	0.0995813	0.0942572	0.0832417	0.0845776	0.0865666	0.0842657	0.0759086	0.077415	0.0793563	0.0728601	0.0678916	0.066503	0.0684365	0.0712708	0.0682121	0.0605071	0.0601135	0.0614098	0.0620204	0.0605056	0.0602145	0.0599527	0.0573497	0.0542689	0.0531955	0.0553558	0.0560913
X062_1851_VII_t1_m.asd	62	1851	t1	m	0.209567	0.192395	0.198018	0.185536	0.162945	0.156304	0.139831	0.131049	0.147363	0.14259	0.130345	0.123039	0.108438	0.0981621	0.0970863	0.0988979	0.0910134	0.0767791	0.078419	0.0763329	0.0718971	0.0763735	0.0764637	0.0719775	0.0665271	0.064714	0.0623695	0.0565644	0.0568781	0.0591402	0.0593478	0.0545231	0.0527432	0.05539	0.0561588	0.0530576	0.0487545	0.0495859	0.0503502	0.0498436	0.0481637	0.0470966	0.0465141	0.0460925	0.0466615
X063_1872_003_t2_c.asd	63	1872	t2	c	0.124903	0.123841	0.152254	0.161991	0.150776	0.133883	0.129886	0.127025	0.110743	0.10484	0.0950279	0.0745307	0.0773393	0.078323	0.0676677	0.0634969	0.0675034	0.0725579	0.0577048	0.0502268	0.0519703	0.0522754	0.0505898	0.0490838	0.050343	0.0481414	0.0458682	0.0460547	0.0399193	0.0360336	0.0385035	0.0397903	0.0381983	0.0346646	0.0340095	0.03214	0.0295692	0.0295595	0.0298201	0.0291595	0.0269453	0.0262682	0.0262421	0.0256161	0.0252282
[truncated: 149 more rows]
[truncated: 2,106 more columns]

## Sheet: Spectra naming convention
Spectra name are made by the following 5 elements separated by "_"
ID sample
Publication date
Page where the spectrum was acquired
Part of the book block: front pages (t1, t2, t3), middle pages (m1, m2, m3, m4) and back pages (b1, b2, b3)
Point of the page: gutter (g), center (c) and margin (m)
E.g., X001_1885_001_b3_m
ID sample	1
Publication date	1885
Page where the spectrum was acquired	1
[truncated: 2 more rows]
