# Supplementary material for: Near-Infrared Spectroscopy and Machine Learning for Accurate Dating of Historical Books
Source: J Am Chem Soc. 2023 May 22;145(22):12305–14. doi: 10.1021/jacs.3c02835 (PMC10251519; doi:10.1021/jacs.3c02835)
Supplement: Supplementary file 2 — ja3c02835_si_002.zip [file ja3c02835_si_002.zip › Dataset_S4.xlsx]

## Sheet: ID 068 - ID 100
Spectra name	ID sample	Publication date	Part of the book block	Point of the page	W350	W351	W352	W353	W354	W355	W356	W357	W358	W359	W360	W361	W362	W363	W364	W365	W366	W367	W368	W369	W370	W371	W372	W373	W374	W375	W376	W377	W378	W379	W380	W381	W382	W383	W384	W385	W386	W387	W388	W389	W390	W391	W392	W393	W394
X068_1883_003_t3_c.asd	68	1883	t3	c	0.139595	0.140867	0.120343	0.107833	0.104623	0.100704	0.101725	0.0996335	0.0874914	0.0880529	0.0857767	0.0711162	0.0670602	0.0584304	0.0454211	0.0656298	0.0655554	0.0430864	0.0495934	0.0507985	0.043577	0.0375661	0.0417004	0.0472001	0.0418526	0.0354712	0.0308914	0.0293871	0.0328421	0.035337	0.0337137	0.0308954	0.0294455	0.0292615	0.0264466	0.0249202	0.0253223	0.0266119	0.0260966	0.0235694	0.0200532	0.0203343	0.0219416	0.0216877	0.0194112
X068_1883_003_t3_g.asd	68	1883	t3	g	0.081835	0.094209	0.091184	0.0812064	0.0682145	0.0565583	0.062416	0.0631508	0.0381976	0.046948	0.0649375	0.0677057	0.0610873	0.0461691	0.0312293	0.0449884	0.0455829	0.0295955	0.0324057	0.0352205	0.0335061	0.0276172	0.0271336	0.0312111	0.0354524	0.0322949	0.0269045	0.024777	0.0244925	0.024317	0.0237211	0.0255163	0.0246094	0.0209926	0.0215402	0.020328	0.018317	0.0206213	0.0218634	0.0207604	0.0175609	0.0154305	0.0154104	0.017172	0.0164013
X068_1883_003_t3_m.asd	68	1883	t3	m	0.0639932	0.0831883	0.0709165	0.059877	0.0544698	0.049835	0.0540643	0.0542118	0.0384098	0.0344116	0.0431026	0.0558837	0.0445496	0.0360661	0.0420597	0.0457974	0.0406725	0.0278618	0.0159796	0.0153578	0.0211422	0.0197746	0.024509	0.0280124	0.0200008	0.0177962	0.0188741	0.0190007	0.0218966	0.0228241	0.0196848	0.0165415	0.0146591	0.0141397	0.0136294	0.0134642	0.0141677	0.0166635	0.0150193	0.011195	0.00952255	0.00871466	0.0101744	0.0141096	0.0138317
X068_1883_129_m1_c.asd	68	1883	m1	c	0.135009	0.125734	0.102379	0.0909587	0.0874231	0.0754653	0.0759395	0.0762256	0.0630955	0.0716828	0.0802042	0.0720778	0.0646335	0.0579743	0.0537996	0.0615197	0.0587765	0.0446026	0.0395432	0.039086	0.0388671	0.033004	0.036262	0.0390913	0.0283431	0.0285964	0.0318925	0.0294046	0.0315294	0.0323656	0.0291636	0.0284936	0.0258764	0.0217483	0.023581	0.0235536	0.0218086	0.0231938	0.0218996	0.0189158	0.0172497	0.0170318	0.0185695	0.0210123	0.017942
X068_1883_129_m1_g.asd	68	1883	m1	g	0.0818946	0.0883969	0.0949855	0.0854521	0.0706234	0.0729957	0.078428	0.074104	0.0535545	0.0599439	0.0706947	0.0656043	0.0528046	0.0446557	0.0457903	0.0496323	0.0422601	0.027746	0.0321689	0.0342555	0.0314622	0.0291111	0.0303037	0.0330543	0.0339524	0.0324406	0.0287048	0.0242934	0.0264534	0.0306151	0.0323616	0.0282057	0.023062	0.0199136	0.0203392	0.0208593	0.021479	0.024378	0.0244131	0.0216757	0.01809	0.0153896	0.0155188	0.0187874	0.0187246
X068_1883_129_m1_m.asd	68	1883	m1	m	0.0728635	0.0657397	0.0781322	0.0600272	0.0348186	0.0543326	0.0660582	0.0597092	0.0381541	0.0415018	0.0492619	0.0445417	0.0455615	0.042452	0.0342895	0.0415143	0.0384815	0.024418	0.024196	0.0265448	0.0280505	0.0276637	0.0292603	0.0302272	0.0269856	0.025592	0.0236466	0.0194584	0.0212057	0.0218129	0.0182925	0.0188521	0.0198537	0.0194252	0.0171817	0.0154121	0.0149341	0.0158257	0.0164954	0.0156725	0.0126168	0.0115937	0.0121292	0.0127833	0.0121414
X068_1883_135_m2_c.asd	68	1883	m2	c	0.119265	0.156051	0.143855	0.114599	0.0902016	0.0913377	0.092748	0.0869568	0.0729356	0.0691971	0.0675864	0.0611769	0.0569624	0.0557068	0.057072	0.0602413	0.0571879	0.048401	0.0430291	0.0427857	0.0432115	0.0356665	0.0353441	0.0390076	0.0389585	0.038139	0.035612	0.0316107	0.034578	0.0360035	0.0319632	0.0308961	0.0288025	0.0252825	0.0245747	0.0237453	0.0232421	0.0255605	0.0254481	0.022965	0.0200014	0.0182317	0.0188946	0.0219215	0.022607
X068_1883_135_m2_g.asd	68	1883	m2	g	0.130364	0.136844	0.126174	0.101414	0.0795895	0.0829161	0.0793066	0.0731862	0.0743224	0.0731063	0.0687146	0.0626206	0.0597945	0.0551839	0.0493275	0.0563247	0.0555125	0.0453986	0.0437629	0.0429584	0.0415675	0.0402824	0.0406791	0.0404879	0.0369404	0.0342027	0.032626	0.0323304	0.037409	0.037725	0.0305388	0.0314755	0.0322582	0.0306034	0.0319138	0.0295296	0.0256959	0.028475	0.0280295	0.0243965	0.0208395	0.0209184	0.0234219	0.0258022	0.0239714
X068_1883_135_m2_m.asd	68	1883	m2	m	0.0897143	0.102072	0.0799977	0.0641429	0.0565034	0.0454171	0.0628069	0.0709885	0.0336231	0.0372889	0.054051	0.0542819	0.0456415	0.0352226	0.0300999	0.0431276	0.0419381	0.0256246	0.0258664	0.0257583	0.0226099	0.0189819	0.0216629	0.0279577	0.032382	0.0304597	0.0227568	0.0133928	0.0192758	0.0256192	0.0240415	0.0243124	0.0222553	0.0184923	0.0208581	0.019001	0.0148551	0.0180353	0.0201909	0.0191809	0.01512	0.0131006	0.0130572	0.0139346	0.0158343
X068_1883_141_m3_c.asd	68	1883	m3	c	0.157162	0.136409	0.115311	0.101703	0.0972719	0.0998121	0.105044	0.100068	0.0764017	0.0703487	0.0766842	0.0839211	0.0801705	0.0679035	0.0550641	0.0641158	0.0609019	0.0439398	0.0455605	0.0495153	0.0497465	0.043008	0.0424994	0.0436392	0.0384186	0.040889	0.0437634	0.0399722	0.0364561	0.0346569	0.0347535	0.0357816	0.0348546	0.0319873	0.0312135	0.0279913	0.0243991	0.0269043	0.0263671	0.0234196	0.0216444	0.0210311	0.0214338	0.0221696	0.0203583
X068_1883_141_m3_g.asd	68	1883	m3	g	0.11213	0.108982	0.101751	0.0887517	0.0774569	0.0792304	0.0810766	0.0719996	0.0471248	0.0424263	0.057548	0.0790316	0.0684772	0.0513807	0.0449782	0.0533246	0.0522647	0.0399424	0.0364543	0.0384418	0.0416156	0.0397491	0.0361929	0.0345843	0.0376564	0.0379864	0.0346228	0.0293565	0.0317718	0.0316375	0.025023	0.0247687	0.0249675	0.023905	0.0254468	0.0228981	0.0193193	0.0243519	0.0260123	0.0236904	0.0204123	0.0184478	0.0178069	0.0177181	0.016117
X068_1883_141_m3_m.asd	68	1883	m3	m	0.112989	0.0877274	0.089135	0.0693433	0.0509744	0.0809959	0.0842744	0.0684459	0.0560389	0.0503119	0.0504574	0.0537551	0.0578226	0.0512351	0.0372693	0.0530745	0.0494815	0.0241939	0.0222047	0.0277593	0.032268	0.0275088	0.0303957	0.0319265	0.0193889	0.0213652	0.0270174	0.0248307	0.0278897	0.0291406	0.0249883	0.0215236	0.0192165	0.018288	0.0191639	0.0178031	0.0162062	0.0206645	0.0192563	0.0153075	0.0162453	0.0157277	0.014672	0.0144977	0.0128223
X068_1883_147_m4_c.asd	68	1883	m4	c	0.140945	0.15891	0.145494	0.130269	0.115947	0.0972248	0.105035	0.112612	0.0907386	0.0823802	0.0859104	0.0920603	0.0873809	0.0790359	0.0736572	0.0790158	0.0766876	0.0638631	0.0514944	0.048623	0.0522577	0.0524912	0.0514608	0.0480702	0.041743	0.0460844	0.047821	0.0373105	0.0375144	0.0417249	0.0435393	0.0407066	0.0379101	0.0368839	0.0361866	0.0347368	0.033407	0.0345961	0.0332774	0.030098	0.0276205	0.0284395	0.0301109	0.0298461	0.0276518
X068_1883_147_m4_g.asd	68	1883	m4	g	0.103483	0.108824	0.0992382	0.0774777	0.0603288	0.0697449	0.0714342	0.0607443	0.0431876	0.0571907	0.0653307	0.0453682	0.046761	0.0531893	0.054328	0.0546044	0.0492953	0.0394795	0.0320993	0.0325266	0.0364171	0.0336462	0.0346681	0.0366529	0.0339507	0.0297252	0.0260198	0.024663	0.0293305	0.0336086	0.0331748	0.0281519	0.0237641	0.022014	0.021465	0.0209253	0.0209427	0.0234199	0.022784	0.0196245	0.0166068	0.0151233	0.0168071	0.0212924	0.0193221
X068_1883_147_m4_m.asd	68	1883	m4	m	0.0998343	0.115711	0.10557	0.087697	0.070279	0.0598378	0.0632606	0.065682	0.0533694	0.0559583	0.0630862	0.0627258	0.0493274	0.0407998	0.0450325	0.0534461	0.0554299	0.0484969	0.035868	0.0300222	0.030845	0.0316771	0.032793	0.0339349	0.0347387	0.0314872	0.0273076	0.0255491	0.0276087	0.0263537	0.0206117	0.0244353	0.0275732	0.0259768	0.0217389	0.0198235	0.0205918	0.0215047	0.0210299	0.0186547	0.0146742	0.0129949	0.0145533	0.0183251	0.0174505
X068_1883_253_b1_c.asd	68	1883	b1	c	0.139619	0.151669	0.138345	0.124587	0.112724	0.0984708	0.107136	0.112725	0.0883903	0.083102	0.0842644	0.0781422	0.0715359	0.0640566	0.0590731	0.0720456	0.071	0.0544615	0.0516248	0.0526549	0.0525864	0.0468464	0.0448756	0.0458526	0.0460728	0.0449201	0.0412169	0.0355246	0.0365126	0.0373168	0.034776	0.0368642	0.0355831	0.030119	0.0286614	0.0275491	0.0267199	0.0279052	0.0295731	0.0298996	0.0272877	0.0243508	0.023502	0.0255528	0.0246731
X068_1883_253_b1_g.asd	68	1883	b1	g	0.0775664	0.0686784	0.0758711	0.0830478	0.0799256	0.0596377	0.055874	0.0613234	0.0625956	0.0674783	0.0690526	0.0619809	0.0461647	0.0328077	0.0297559	0.0436074	0.0450514	0.0317272	0.027828	0.02525	0.0224554	0.0197723	0.0261802	0.0334578	0.0303411	0.0244813	0.0214168	0.0239554	0.0271703	0.0281859	0.0259688	0.0221711	0.0193018	0.0184951	0.0198872	0.0196949	0.0186561	0.0205185	0.021672	0.0201367	0.0150293	0.0133355	0.0150337	0.0180261	0.0177151
X068_1883_253_b1_m.asd	68	1883	b1	m	0.0879666	0.0852177	0.062652	0.0457625	0.0442783	0.0602576	0.0718541	0.0642581	0.032525	0.0351809	0.0498555	0.0525347	0.0443736	0.0359439	0.033132	0.0354234	0.0317166	0.0228588	0.0229676	0.0243711	0.0249477	0.0244618	0.0241213	0.0222117	0.0171668	0.0191695	0.0215923	0.0189504	0.0228935	0.023563	0.0169531	0.0140898	0.0148463	0.0178067	0.0205354	0.0162066	0.00991743	0.0154085	0.0186264	0.0172603	0.012937	0.0106994	0.0113239	0.0136137	0.0116295
X068_1883_257_b2_c.asd	68	1883	b2	c	0.131929	0.165628	0.149988	0.120238	0.0969474	0.0970704	0.10195	0.098798	0.0817613	0.0902195	0.0942972	0.0753561	0.0739281	0.0672419	0.0523858	0.0732399	0.0777117	0.0594553	0.0563866	0.0513192	0.0456518	0.0485121	0.051916	0.0516796	0.0457876	0.0436236	0.0402748	0.032683	0.0375118	0.0418353	0.038705	0.0382523	0.0352237	0.0300687	0.0315277	0.029048	0.0244211	0.0270277	0.0311029	0.0323785	0.0276465	0.0241315	0.024347	0.0280865	0.0275877
X068_1883_257_b2_g.asd	68	1883	b2	g	0.113999	0.123466	0.0995635	0.0835004	0.0780427	0.0716676	0.082037	0.0838406	0.0545782	0.0636395	0.0748422	0.0607601	0.0587794	0.0578668	0.053634	0.0591369	0.0556306	0.0426973	0.0388156	0.037305	0.0356792	0.0323378	0.0351271	0.0380954	0.0331297	0.03209	0.0317708	0.0287538	0.0294782	0.0308604	0.0303042	0.0268088	0.0241499	0.0238464	0.0255193	0.024599	0.0219774	0.0221297	0.0245411	0.0254942	0.0209008	0.018061	0.0186944	0.0219099	0.0198093
X068_1883_257_b2_m.asd	68	1883	b2	m	0.077769	0.0996123	0.0871462	0.0742579	0.0671192	0.062572	0.0660645	0.064637	0.0471071	0.0442682	0.0476442	0.0472185	0.0439889	0.039209	0.0352595	0.0380774	0.0389924	0.036212	0.034409	0.0309841	0.0268011	0.0243042	0.027333	0.0300243	0.0254112	0.0260796	0.026565	0.0221358	0.0237947	0.0253493	0.0229847	0.0197502	0.0180583	0.0182945	0.0186572	0.0175432	0.015444	0.0143313	0.0152518	0.0155907	0.0121845	0.0125083	0.0147472	0.0158024	0.0149013
X068_1883_263_b3_c.asd	68	1883	b3	c	0.132719	0.161577	0.158093	0.147805	0.134129	0.115294	0.108553	0.099631	0.0757115	0.087473	0.0995537	0.0860006	0.0778421	0.068731	0.0606533	0.0807104	0.0781865	0.0516337	0.0501729	0.0511938	0.0490125	0.0433775	0.0418802	0.041521	0.0373819	0.0412555	0.0406815	0.0283532	0.035394	0.0434674	0.0411482	0.0380121	0.0342778	0.0308242	0.0297408	0.0287027	0.0283962	0.0315018	0.0312106	0.0278405	0.0241088	0.0217344	0.0209114	0.0212113	0.0213631
X068_1883_263_b3_g.asd	68	1883	b3	g	0.10007	0.0925594	0.103543	0.0852365	0.057458	0.0670322	0.0788016	0.0741129	0.0458419	0.0538724	0.0667591	0.0589886	0.0565383	0.0542019	0.0506465	0.0564379	0.051175	0.0366046	0.0394433	0.03926	0.0346227	0.0322091	0.0331889	0.0343888	0.0321467	0.0344007	0.0345174	0.0279888	0.0291666	0.0289724	0.0236797	0.025362	0.0257566	0.0231741	0.0246438	0.0213692	0.0168383	0.0226752	0.0219995	0.0176225	0.0178594	0.0177329	0.0173385	0.0173592	0.01749
X068_1883_263_b3_m.asd	68	1883	b3	m	0.0789281	0.0963447	0.126944	0.123728	0.0938528	0.0701363	0.0787367	0.0862735	0.0583269	0.0529079	0.0604504	0.064747	0.0547117	0.04682	0.0489933	0.055527	0.0497022	0.0335477	0.0297452	0.0284794	0.0280036	0.0293382	0.0334697	0.03539	0.0299541	0.0274912	0.0252786	0.0210416	0.0249678	0.0295765	0.0296229	0.0260561	0.0225538	0.020782	0.0205192	0.0193367	0.0184572	0.0216918	0.0228389	0.0203118	0.014606	0.0130624	0.0148143	0.0172287	0.0177425
X068_1883_VII_t1_c.asd	68	1883	t1	c	0.175894	0.181883	0.169723	0.155534	0.138257	0.112613	0.111032	0.115114	0.10279	0.105771	0.106119	0.0925361	0.09192	0.0887295	0.0790842	0.0860435	0.0828772	0.0673658	0.0618513	0.0578752	0.0550005	0.0557504	0.0566272	0.0555356	0.0515074	0.0511407	0.0503785	0.0459258	0.0452189	0.0460069	0.0456612	0.0412594	0.0379868	0.0372927	0.0363709	0.0348706	0.0330604	0.0317619	0.0328181	0.0333349	0.0295407	0.028021	0.0289687	0.0307306	0.028787
X068_1883_VII_t1_g.asd	68	1883	t1	g	0.0937213	0.0973957	0.0872392	0.0757072	0.0662579	0.0595012	0.0698039	0.0756986	0.0561127	0.0497112	0.054329	0.0612927	0.0604358	0.0549016	0.0488546	0.0496595	0.0440162	0.0329222	0.0337208	0.0336199	0.0306341	0.0271349	0.0301133	0.0313268	0.0210901	0.0240922	0.029635	0.0267033	0.0268294	0.025802	0.0217296	0.0198013	0.019866	0.0211975	0.0228708	0.0195654	0.0145055	0.0169754	0.018264	0.0171575	0.0150162	0.0172143	0.0199499	0.0190418	0.016307
X068_1883_VII_t1_m.asd	68	1883	t1	m	0.0740692	0.0841159	0.0836171	0.0628315	0.0455192	0.0688304	0.0710448	0.0607864	0.0580401	0.0564704	0.0568089	0.0579245	0.0496343	0.0421581	0.0414203	0.0475202	0.043132	0.0305053	0.0344208	0.0352874	0.0304602	0.0242385	0.0273628	0.0327737	0.0296559	0.025018	0.0217874	0.021255	0.0214382	0.0234828	0.0269353	0.0271943	0.0260125	0.0241581	0.020963	0.0186625	0.018677	0.0222736	0.0221457	0.0193484	0.0174571	0.0138631	0.0122506	0.0152549	0.0162163
X068_1883_XIII_t2_c.asd	68	1883	t2	c	0.11972	0.12199	0.115971	0.105649	0.0914467	0.0744599	0.083165	0.0937818	0.0807128	0.0933871	0.0957822	0.0680931	0.0697239	0.0696655	0.0559825	0.058469	0.0558832	0.045007	0.0395308	0.0399169	0.0425038	0.0404758	0.0408816	0.0401636	0.033581	0.0368772	0.0390917	0.0313889	0.0312028	0.0340991	0.0354359	0.0327159	0.0291987	0.0269279	0.0273218	0.0259968	0.0247324	0.0295676	0.0283054	0.023754	0.0229327	0.0210399	0.0198925	0.0213072	0.02256
X068_1883_XIII_t2_g.asd	68	1883	t2	g	0.0958817	0.127727	0.102651	0.0775143	0.0592159	0.0384992	0.0575743	0.0787298	0.0599055	0.0526231	0.056046	0.0618104	0.0620148	0.053729	0.0431522	0.0587968	0.0607554	0.0434682	0.0333485	0.0282779	0.0275501	0.0297957	0.0372682	0.042066	0.0359438	0.0344522	0.0330669	0.0274705	0.0290593	0.0315302	0.0303871	0.0261681	0.0261441	0.0299505	0.026774	0.0250522	0.0261638	0.0279725	0.0266904	0.0232333	0.0203118	0.0210738	0.0232159	0.0237745	0.0216239
X068_1883_XIII_t2_m.asd	68	1883	t2	m	0.0814158	0.0986316	0.0764924	0.0528483	0.0431124	0.0545645	0.0629839	0.0582391	0.0383913	0.039986	0.0503278	0.053488	0.0402315	0.0286696	0.0298313	0.0468441	0.0450134	0.0253973	0.0266817	0.0299061	0.030798	0.030098	0.0283097	0.0261954	0.0245743	0.0260059	0.0248754	0.0180891	0.0185412	0.0204711	0.019768	0.0183566	0.0163714	0.0147065	0.015901	0.0152739	0.013969	0.0169345	0.0169988	0.0147474	0.0131183	0.0119307	0.0122101	0.0142518	0.0146176
X069_1867_001_t1_c.asd	69	1867	t1	c	0.204926	0.190679	0.185023	0.174321	0.159398	0.147163	0.137068	0.130531	0.128562	0.124821	0.116692	0.104696	0.0941235	0.0919696	0.0957632	0.0840343	0.0795625	0.0832035	0.0702317	0.0688794	0.0765051	0.0756609	0.0705615	0.0645738	0.0605796	0.0517518	0.0460148	0.0491335	0.0474171	0.0444453	0.0433247	0.0440428	0.0450209	0.0448446	0.0418475	0.0370962	0.0331888	0.0341223	0.0348859	0.034489	0.033443	0.0357784	0.0365767	0.0321097	0.0314296
X069_1867_001_t1_g.asd	69	1867	t1	g	0.100816	0.0801413	0.0700894	0.0512377	0.0380537	0.0569087	0.0651994	0.0656687	0.0685645	0.0659149	0.054799	0.0391479	0.0435488	0.0539352	0.0579978	0.0458312	0.0364309	0.0329966	0.0198474	0.020335	0.0303655	0.0323021	0.0324787	0.0286319	0.0182569	0.0162934	0.0202002	0.0243004	0.0248108	0.0209448	0.0141496	0.00989127	0.0113104	0.0161696	0.0144666	0.0147879	0.0161587	0.0119805	0.010946	0.0126225	0.0138125	0.0150638	0.0157174	0.0152967	0.0146715
X069_1867_001_t1_m.asd	69	1867	t1	m	0.0726163	0.0483088	0.0606991	0.0446269	0.0219204	0.0474116	0.0480335	0.0392384	0.0486112	0.0533931	0.0525882	0.0467166	0.0310773	0.0246438	0.032103	0.0339259	0.0312925	0.0253465	0.0158986	0.0183201	0.0280671	0.0302311	0.0240406	0.0146737	0.00904477	0.00585619	0.00922085	0.0192535	0.0176953	0.0133928	0.0122196	0.0095574	0.0100596	0.0134688	0.0131138	0.0132951	0.0132334	0.00914113	0.00839517	0.00948353	0.00855358	0.0117514	0.0139342	0.0106606	0.00910575
X069_1867_005_t2_c.asd	69	1867	t2	c	0.218927	0.193778	0.185687	0.16136	0.134105	0.135102	0.129307	0.123713	0.129407	0.119183	0.110257	0.11402	0.10183	0.0909204	0.0886128	0.0800175	0.0818077	0.0898575	0.0745218	0.0657008	0.0663366	0.0667279	0.0640834	0.0603646	0.0585989	0.0529285	0.0492843	0.0518513	0.0489117	0.0457797	0.04532	0.0420191	0.0416094	0.0434241	0.037644	0.0343457	0.0340354	0.03173	0.0328279	0.0343578	0.0315104	0.0318653	0.0325923	0.0307777	0.0323411
X069_1867_005_t2_g.asd	69	1867	t2	g	0.123856	0.0875641	0.114482	0.115508	0.0920757	0.0806358	0.0711944	0.0695908	0.0799405	0.0780593	0.0739418	0.0738243	0.0535232	0.0440262	0.0532152	0.0439337	0.0449234	0.0553149	0.0406524	0.0343519	0.0379078	0.0379515	0.0345468	0.0291887	0.0243592	0.0231165	0.0246573	0.0269446	0.0267454	0.0241881	0.0207914	0.0210798	0.0228567	0.0239224	0.0211189	0.0193781	0.019042	0.0178094	0.0161726	0.014207	0.0122266	0.0151054	0.0174143	0.0146983	0.0155422
X069_1867_005_t2_m.asd	69	1867	t2	m	0.0952912	0.0603628	0.0675123	0.0549609	0.039059	0.0641518	0.0673297	0.0550955	0.0477485	0.0480206	0.0454051	0.0349036	0.0341364	0.0387611	0.0417313	0.0295655	0.024921	0.0292181	0.0197233	0.0178613	0.0234256	0.0262224	0.0264052	0.0237091	0.0184952	0.0132395	0.0125982	0.0182099	0.0193065	0.016793	0.0127616	0.00999682	0.0101468	0.012706	0.0150595	0.0133015	0.009167	0.00827447	0.00984441	0.0111906	0.00932413	0.00931684	0.0100451	0.00978755	0.00938592
X069_1867_013_t3_c.asd	69	1867	t3	c	0.22713	0.17748	0.184997	0.161467	0.123958	0.129402	0.134022	0.134052	0.132341	0.113633	0.0988443	0.102509	0.100189	0.0999368	0.101597	0.0842039	0.0760219	0.0804661	0.0746055	0.0677854	0.0655154	0.0726346	0.0681827	0.0579169	0.05395	0.0468863	0.0443241	0.0509508	0.0489137	0.0421201	0.0360833	0.0385327	0.0396617	0.0367305	0.035189	0.0340561	0.0333461	0.0334612	0.030298	0.0272432	0.0294417	0.031152	0.0308195	0.0284351	0.0272114
X069_1867_013_t3_g.asd	69	1867	t3	g	0.107868	0.097551	0.0842069	0.0691496	0.058373	0.059182	0.0518185	0.0509077	0.0694137	0.058392	0.047128	0.0559867	0.0400608	0.0386649	0.0586916	0.0424501	0.0352883	0.0431445	0.0302315	0.0249026	0.0299928	0.0370855	0.0331869	0.0239917	0.0199752	0.0146737	0.0153123	0.0251663	0.0231347	0.0188807	0.0189516	0.0196506	0.018388	0.0153637	0.0140473	0.0149266	0.0168279	0.0171943	0.0163164	0.0152507	0.0152241	0.0145024	0.0139821	0.0143068	0.0125672
X069_1867_013_t3_m.asd	69	1867	t3	m	0.106766	0.100192	0.0979295	0.0875516	0.0709206	0.0559512	0.0540023	0.0598178	0.0640161	0.0582745	0.0508699	0.0481876	0.0408125	0.0397091	0.0447006	0.0316459	0.0300023	0.0396388	0.0263086	0.0251652	0.0339762	0.0329167	0.0333399	0.0313499	0.0210063	0.0164263	0.0178	0.0216909	0.02087	0.0182522	0.016486	0.0167659	0.0159765	0.0137602	0.0131567	0.0128993	0.0125456	0.0118671	0.0136196	0.014439	0.00996939	0.0111252	0.0129562	0.0103549	0.0107824
X069_1867_177_m1_c.asd	69	1867	m1	c	0.234941	0.21254	0.164178	0.140627	0.136029	0.120383	0.115168	0.122736	0.137549	0.13264	0.117367	0.103335	0.0921537	0.088477	0.0905971	0.0847715	0.0804678	0.0781376	0.0671327	0.0620809	0.064295	0.0685547	0.0703833	0.0661275	0.0539828	0.0431839	0.041428	0.0500483	0.0468291	0.0403074	0.0371821	0.0363056	0.0367535	0.0375652	0.0378434	0.0354808	0.0324174	0.0335191	0.0327906	0.029601	0.0255027	0.0284539	0.0324551	0.031307	0.0288848
X069_1867_177_m1_g.asd	69	1867	m1	g	0.117477	0.0900555	0.0840157	0.058531	0.0368197	0.0653228	0.0690611	0.0585018	0.0585425	0.0564118	0.0540881	0.0530173	0.0462602	0.0406464	0.0393604	0.038686	0.0378453	0.0366226	0.0349439	0.035723	0.0374631	0.0363427	0.0358562	0.0310673	0.0169826	0.0135267	0.0172402	0.0209732	0.0213273	0.0176969	0.0123906	0.0150245	0.0169125	0.0155299	0.0158927	0.013949	0.0111496	0.0122654	0.0162378	0.017926	0.0120857	0.0133015	0.0151282	0.0108757	0.0104479
X069_1867_177_m1_m.asd	69	1867	m1	m	0.111871	0.0921531	0.0783603	0.0689456	0.0625697	0.056271	0.054291	0.055808	0.0587604	0.0636681	0.05646	0.0334444	0.0286591	0.0398274	0.0533496	0.0329027	0.0282678	0.0416571	0.0217563	0.0176967	0.0278792	0.0270074	0.0246653	0.0195416	0.00947173	0.00892593	0.0161643	0.0246813	0.0217704	0.0173449	0.0170674	0.0138665	0.0132688	0.0158903	0.0164647	0.0157385	0.0143083	0.0130552	0.0120823	0.0112122	0.0103682	0.0135784	0.0154939	0.0117987	0.00979887
X069_1867_183_m2_c.asd	69	1867	m2	c	0.203958	0.183431	0.184054	0.155987	0.124386	0.143614	0.148123	0.134068	0.114504	0.113326	0.112113	0.0986469	0.0958427	0.0962464	0.0930589	0.0791765	0.0731742	0.0749205	0.0618052	0.0561774	0.0592064	0.0621035	0.0625293	0.060335	0.0563552	0.0488595	0.0455592	0.0508543	0.0494695	0.045567	0.0424897	0.038702	0.0373061	0.0381826	0.0370104	0.0361581	0.0359521	0.0357357	0.0360945	0.0346534	0.0290504	0.0306089	0.0328213	0.0293123	0.029416
X069_1867_183_m2_g.asd	69	1867	m2	g	0.105011	0.0696873	0.0943958	0.0897367	0.0635613	0.0611737	0.053657	0.0465513	0.0498307	0.0563231	0.0555964	0.0425352	0.0280903	0.0245757	0.0328102	0.0354534	0.0352089	0.0323695	0.0231248	0.0263331	0.0365799	0.0359817	0.0338968	0.0297004	0.0213903	0.0175143	0.0196899	0.0255774	0.0230197	0.016014	0.00962437	0.0100176	0.0125985	0.0146836	0.0156219	0.0151512	0.0133925	0.0107257	0.010174	0.00999274	0.0075254	0.011831	0.0149404	0.0102547	0.0110641
X069_1867_183_m2_m.asd	69	1867	m2	m	0.0765592	0.0536024	0.0511934	0.0447386	0.0433573	0.0667313	0.0617809	0.0462773	0.0474635	0.0404251	0.0399413	0.0524902	0.0375939	0.0306447	0.0426815	0.0387574	0.0297084	0.0214132	0.0149058	0.0193941	0.0296762	0.03305	0.0271857	0.0179162	0.0132882	0.0118111	0.0157859	0.0239225	0.018673	0.011414	0.00993307	0.0109438	0.0144652	0.0182414	0.0164269	0.0133096	0.0101479	0.00669439	0.00681485	0.00852535	0.0082973	0.0106732	0.0116937	0.0082844	0.00779015
X069_1867_191_m3_c.asd	69	1867	m3	c	0.206923	0.174017	0.171683	0.159571	0.141334	0.136641	0.138798	0.137704	0.125738	0.111989	0.100982	0.0953533	0.0883522	0.0857331	0.0866357	0.0750997	0.0707898	0.0738779	0.0613185	0.0598612	0.0664768	0.0637204	0.0610508	0.0574563	0.0503296	0.047901	0.0510054	0.056764	0.0534973	0.0464834	0.0408282	0.0398343	0.0397668	0.0390026	0.0384182	0.036599	0.0333952	0.0292348	0.0294631	0.0307331	0.0276511	0.0294967	0.0318837	0.0300256	0.0278472
X069_1867_191_m3_g.asd	69	1867	m3	g	0.111255	0.0966923	0.0959333	0.0749235	0.0540219	0.0739724	0.0626408	0.0449385	0.0565838	0.0558619	0.0531821	0.0567147	0.0454986	0.0381082	0.0410722	0.0374343	0.0363499	0.0368305	0.0241543	0.0272758	0.0396727	0.037142	0.0296468	0.0207865	0.0131951	0.0113265	0.0158552	0.0241387	0.0249475	0.0214394	0.017469	0.0172272	0.0165109	0.014912	0.0173713	0.0175241	0.0153709	0.0146122	0.0141952	0.0137972	0.0133666	0.0156708	0.0167552	0.013657	0.0133468
X069_1867_191_m3_m.asd	69	1867	m3	m	0.0942259	0.0670297	0.0583848	0.0519733	0.0480172	0.0507941	0.0530451	0.0515592	0.0458416	0.0442544	0.0444577	0.0428338	0.0327849	0.0293277	0.0346684	0.025809	0.0230514	0.0277645	0.0200755	0.0205996	0.0266646	0.0245364	0.0230941	0.0198532	0.0108853	0.008973	0.0128949	0.0177561	0.014073	0.011438	0.0149104	0.0179533	0.0175222	0.0135742	0.00920695	0.006871	0.0064159	0.00573423	0.00734476	0.00992205	0.0111738	0.0133791	0.0131272	0.00841444	0.00785463
X069_1867_199_m4_c.asd	69	1867	m4	c	0.202566	0.186375	0.175982	0.163141	0.154515	0.160743	0.138813	0.111316	0.109131	0.109299	0.107363	0.101918	0.0911244	0.0888448	0.0948138	0.0808676	0.0720121	0.0726546	0.0655924	0.0608696	0.0601747	0.0616127	0.0586614	0.0545794	0.0544306	0.0483943	0.0439473	0.0466008	0.0400148	0.0362045	0.0406901	0.041017	0.0392483	0.0369546	0.0353771	0.0333594	0.0313996	0.0309888	0.0300364	0.0291398	0.0295159	0.0288905	0.0279002	0.0275131	0.028448
X069_1867_199_m4_g.asd	69	1867	m4	g	0.109798	0.0823542	0.0766236	0.0700752	0.0649553	0.0711563	0.0704725	0.0655312	0.0627596	0.0586591	0.0567737	0.0569184	0.0382839	0.0337941	0.0490909	0.0377254	0.0313847	0.0353639	0.0266966	0.031592	0.0423941	0.0349723	0.0308144	0.0285602	0.0218187	0.0185237	0.0187425	0.0205046	0.0196463	0.015449	0.0102242	0.0137599	0.0180115	0.0190171	0.0165981	0.0154081	0.015015	0.0116772	0.0106212	0.0109567	0.0102276	0.0128711	0.0152002	0.0138372	0.012764
X069_1867_199_m4_m.asd	69	1867	m4	m	0.105168	0.0587971	0.0708017	0.0657728	0.0471033	0.0467122	0.0540621	0.0556761	0.0425517	0.0381299	0.0403866	0.0434662	0.0351729	0.0338306	0.0420585	0.0312425	0.0270536	0.0311399	0.0171705	0.0197873	0.0321016	0.0269195	0.023956	0.021126	0.0122913	0.0101499	0.0152896	0.0234098	0.0201469	0.0135277	0.00994074	0.00994311	0.0113808	0.0126646	0.0124493	0.0128068	0.0129063	0.00994868	0.0115352	0.014058	0.0110814	0.00966315	0.0101642	0.0113779	0.0103932
X069_1867_379_b1_c.asd	69	1867	b1	c	0.202914	0.193659	0.160681	0.1382	0.13402	0.143845	0.132267	0.115514	0.116075	0.108682	0.106589	0.115975	0.100847	0.0884084	0.0888145	0.0767117	0.0712728	0.0743413	0.0691553	0.0648854	0.0638337	0.0655943	0.0624217	0.0562506	0.0515618	0.0464897	0.0460295	0.0517956	0.0470932	0.0408096	0.0389652	0.038108	0.0391183	0.0408699	0.0394368	0.0363173	0.0332734	0.0327154	0.0311813	0.0295056	0.0296592	0.030254	0.0305846	0.0301313	0.0282798
X069_1867_379_b1_g.asd	69	1867	b1	g	0.0998596	0.100192	0.0743081	0.053064	0.0507784	0.0737777	0.0725285	0.0582175	0.0528238	0.0471801	0.043773	0.0442316	0.040274	0.0441389	0.0538578	0.0378909	0.029777	0.0346599	0.0275548	0.0271037	0.0313486	0.0288722	0.0286895	0.0273454	0.0195073	0.0163055	0.0181742	0.0225386	0.024017	0.0198226	0.0115891	0.0108624	0.0132107	0.0158023	0.0176733	0.0168774	0.0142808	0.0127067	0.0115951	0.0112246	0.0119528	0.0135464	0.0148445	0.0148228	0.01317
X069_1867_379_b1_m.asd	69	1867	b1	m	0.113259	0.0897481	0.0647473	0.0397077	0.0282988	0.0466907	0.0556182	0.0545836	0.0517696	0.0506428	0.0469322	0.0390812	0.0367354	0.0390312	0.0409761	0.0274654	0.0243614	0.0320095	0.021418	0.0200341	0.0274889	0.0306424	0.031963	0.0276645	0.0146526	0.0108489	0.0131731	0.0154904	0.0159341	0.0146887	0.0127561	0.0128414	0.0131339	0.0129155	0.0125268	0.0135327	0.0143482	0.0110883	0.010645	0.0110576	0.00827332	0.0105394	0.0136889	0.0130289	0.0107695
X069_1867_383_b2_c.asd	69	1867	b2	c	0.233339	0.195863	0.168256	0.166076	0.174288	0.162847	0.150493	0.137821	0.124529	0.120034	0.12198	0.12453	0.110206	0.0993251	0.0996784	0.0953863	0.0896829	0.0839088	0.0761374	0.0781607	0.0840111	0.0783305	0.0696138	0.0611904	0.0551916	0.0539336	0.056104	0.0588389	0.0564356	0.0506026	0.0443768	0.0430793	0.0456315	0.0490379	0.047284	0.0426719	0.0375531	0.0349234	0.0338788	0.0340017	0.0349851	0.0389652	0.0403487	0.0352161	0.0324417
X069_1867_383_b2_g.asd	69	1867	b2	g	0.104453	0.0712509	0.0652949	0.0641556	0.0607811	0.0517716	0.0428446	0.0414566	0.052114	0.0624059	0.0650413	0.0558173	0.0358891	0.0295659	0.0404716	0.0349846	0.0336689	0.038048	0.0289634	0.0250659	0.0269651	0.0267563	0.027637	0.0256145	0.01669	0.0171708	0.0212987	0.0213968	0.0181294	0.0156401	0.015821	0.015261	0.0144871	0.0143985	0.0172848	0.016936	0.0140097	0.0134612	0.0110916	0.00938318	0.0121822	0.0138053	0.0130329	0.0103321	0.0100626
X069_1867_383_b2_m.asd	69	1867	b2	m	0.0912432	0.0660666	0.0827164	0.0719161	0.0486509	0.0606332	0.0653895	0.0593771	0.0488876	0.043506	0.0423323	0.0426852	0.0376716	0.0358052	0.0379848	0.0287255	0.0266923	0.0311444	0.0176803	0.0176659	0.028424	0.0309924	0.0262076	0.0204228	0.0209716	0.0201136	0.0181696	0.0168416	0.0186945	0.0163582	0.00863621	0.0102678	0.0124361	0.0122614	0.0142469	0.0136331	0.0114737	0.0124137	0.0127495	0.0119022	0.0103798	0.01104	0.0109242	0.00787116	0.00857526
X069_1867_389_b3_c.asd	69	1867	b3	c	0.194907	0.204448	0.204039	0.187754	0.16386	0.1487	0.143458	0.135221	0.114753	0.111444	0.114611	0.112853	0.103797	0.0991749	0.100026	0.0850911	0.0771943	0.0784965	0.0675714	0.0649849	0.0706204	0.0747875	0.0702413	0.0610129	0.0543746	0.0493121	0.049254	0.0546166	0.0514815	0.0460019	0.0427537	0.0400411	0.0398856	0.0418065	0.0426778	0.0390059	0.0334712	0.033183	0.0323914	0.0313759	0.0319847	0.0332096	0.0325832	0.0290032	0.0287356
X069_1867_389_b3_g.asd	69	1867	b3	g	0.114948	0.0973496	0.0958154	0.0920786	0.0840928	0.0750405	0.0611445	0.0544089	0.0641876	0.0583593	0.0518142	0.0550656	0.0410543	0.0395459	0.0552956	0.0444592	0.0387395	0.0423985	0.0301109	0.0269071	0.0324985	0.0346858	0.034652	0.0305109	0.02116	0.0175674	0.0195715	0.0240017	0.0253713	0.0227735	0.0179169	0.018113	0.0200136	0.0208031	0.0171615	0.0145863	0.0141113	0.0143319	0.0137277	0.0126291	0.0120695	0.0129007	0.0143455	0.0152457	0.0136695
X069_1867_389_b3_m.asd	69	1867	b3	m	0.0734472	0.0471306	0.0440996	0.033733	0.0268101	0.0479751	0.0539581	0.0467005	0.0389988	0.0429106	0.0490905	0.0490189	0.0453764	0.0436787	0.0431968	0.0287159	0.0254634	0.0331351	0.0216082	0.0208624	0.0279537	0.0243805	0.0212264	0.0175992	0.0106123	0.00860127	0.0141899	0.0243851	0.0181761	0.00950575	0.0077127	0.00804446	0.011216	0.0149915	0.0126045	0.00899678	0.00653261	0.00668063	0.00696489	0.0070879	0.00755693	0.0108854	0.0123523	0.00851632	0.00685304
X070_1888_003_t3_c.asd	70	1888	t3	c	0.195765	0.186184	0.180381	0.159678	0.142194	0.158592	0.13904	0.112983	0.122828	0.117902	0.10717	0.102199	0.101134	0.095415	0.0851593	0.0880086	0.0848976	0.0739908	0.0722609	0.0668549	0.0606234	0.0641421	0.064844	0.0595544	0.0489313	0.0447765	0.0474091	0.0532881	0.0528427	0.0451167	0.0338716	0.0326538	0.0362625	0.0399415	0.0380133	0.0360773	0.0344672	0.030552	0.0302355	0.0318609	0.0315799	0.0313788	0.0308738	0.0293559	0.0255813
X070_1888_003_t3_g.asd	70	1888	t3	g	0.153212	0.139764	0.122011	0.121076	0.130589	0.13273	0.121769	0.110442	0.112227	0.0992903	0.0873306	0.0887932	0.0913051	0.0865682	0.0754722	0.0768587	0.0667093	0.0472442	0.0519706	0.0508478	0.0466813	0.057577	0.0569751	0.0482652	0.0426781	0.040208	0.0407928	0.0433892	0.0454747	0.0407462	0.029324	0.0260132	0.0273691	0.0308043	0.0350927	0.0355067	0.0321449	0.0281117	0.0272561	0.0282273	0.0278849	0.0263279	0.0246447	0.0237344	0.0224155
X070_1888_003_t3_m.asd	70	1888	t3	m	0.132288	0.136996	0.103912	0.0917951	0.102061	0.112888	0.10997	0.099935	0.0935061	0.0806657	0.07188	0.0739443	0.076323	0.0698663	0.0560247	0.0560455	0.051596	0.0421795	0.0480941	0.0452504	0.0386022	0.047454	0.0437807	0.0361636	0.0408741	0.0414051	0.0381818	0.0345921	0.0358422	0.0336171	0.0254585	0.0242113	0.024072	0.0233152	0.0253974	0.0271378	0.0266743	0.022387	0.0213147	0.0223737	0.0219502	0.0209418	0.0194974	0.0179396	0.0177658
X070_1888_027_m1_c.asd	70	1888	m1	c	0.192264	0.179392	0.165166	0.146741	0.137611	0.155187	0.143126	0.119009	0.11398	0.112738	0.114196	0.115314	0.0982172	0.0828001	0.0794298	0.0832231	0.0793709	0.0685724	0.0702889	0.0656558	0.0570547	0.0571011	0.059511	0.0596772	0.0541387	0.0495619	0.0492467	0.0529656	0.0484437	0.0417677	0.0381223	0.0389645	0.0405756	0.0412834	0.0417982	0.0405868	0.0382793	0.036936	0.0346196	0.0325593	0.0325828	0.0313119	0.0295288	0.0285017	0.0284428
X070_1888_027_m1_g.asd	70	1888	m1	g	0.191518	0.193678	0.177894	0.157766	0.147233	0.159656	0.15119	0.136251	0.137054	0.118754	0.104374	0.109064	0.100712	0.0932461	0.0927571	0.0896728	0.0794892	0.0663494	0.0668832	0.0645035	0.0605736	0.0649886	0.0664366	0.0631514	0.056701	0.0551508	0.0554584	0.0540956	0.0542677	0.0524207	0.0472489	0.0428343	0.040549	0.041115	0.0456457	0.0469694	0.0449273	0.0436408	0.0416655	0.040009	0.0399943	0.0385377	0.0360334	0.0336059	0.0326243
X070_1888_027_m1_m.asd	70	1888	m1	m	0.142309	0.142039	0.130937	0.112642	0.103991	0.125764	0.111994	0.0883997	0.0942005	0.0946128	0.0885024	0.0811825	0.0881255	0.0868808	0.071044	0.0632165	0.0578266	0.0546483	0.06057	0.0570763	0.0493093	0.0547729	0.0526157	0.046846	0.0468335	0.0415302	0.0378263	0.0412658	0.0405753	0.0378659	0.0350868	0.0315692	0.029019	0.0277	0.0258099	0.0271218	0.029036	0.0245464	0.0249972	0.0280754	0.027523	0.0252822	0.0234118	0.0232986	0.022903
X070_1888_031_m2_c.asd	70	1888	m2	c	0.180628	0.183559	0.196102	0.190867	0.174263	0.167398	0.14346	0.122605	0.129525	0.125777	0.116938	0.111003	0.106509	0.0977979	0.0852271	0.0796639	0.0780952	0.0774081	0.0732411	0.0668067	0.0615395	0.0630073	0.0639185	0.061629	0.0555132	0.0518564	0.0514027	0.0527103	0.0497434	0.0441752	0.0389385	0.0394831	0.0409415	0.0409601	0.0397506	0.0376618	0.0360352	0.0371134	0.0362069	0.033991	0.0327525	0.0320524	0.0311085	0.0295215	0.0292539
X070_1888_031_m2_g.asd	70	1888	m2	g	0.133723	0.141605	0.106893	0.100942	0.117467	0.119646	0.106972	0.0959057	0.102557	0.0947101	0.0838222	0.0811722	0.0821106	0.0791864	0.0708287	0.0654456	0.058074	0.0505088	0.0536933	0.0531413	0.0497331	0.0517231	0.0502244	0.0460004	0.0424617	0.0410193	0.0422276	0.0450611	0.043288	0.0375689	0.030963	0.0319417	0.0334946	0.0327843	0.0312722	0.031304	0.0318246	0.029368	0.0296027	0.0305492	0.0283227	0.0278358	0.0276619	0.0260681	0.0250509
X070_1888_031_m2_m.asd	70	1888	m2	m	0.177108	0.165998	0.136322	0.117739	0.113016	0.113018	0.112223	0.106523	0.0951169	0.0883043	0.0908793	0.0999765	0.0883152	0.0782056	0.0797763	0.0821489	0.0720392	0.0532232	0.0504674	0.0507076	0.0510599	0.052312	0.0487612	0.0436936	0.042482	0.0411439	0.0437343	0.0511672	0.0456433	0.0373969	0.0335088	0.0301881	0.0307594	0.034064	0.0329992	0.0302015	0.0274333	0.0265622	0.0278336	0.02813	0.0240166	0.0241401	0.0260331	0.0259105	0.0230366
X070_1888_035_m3_c.asd	70	1888	m3	c	0.190045	0.181184	0.155968	0.156728	0.173204	0.173448	0.144229	0.115462	0.121034	0.118567	0.115174	0.1169	0.10608	0.0926691	0.0835793	0.0799668	0.0768606	0.0723874	0.0680076	0.0587522	0.050814	0.0571359	0.0634064	0.064233	0.057609	0.0517211	0.0500471	0.0524979	0.0479127	0.0433473	0.0425682	0.0394711	0.0355	0.0329897	0.0371079	0.0378198	0.0350094	0.0343776	0.0347917	0.0341734	0.0304744	0.029056	0.0286507	0.0276228	0.0288801
X070_1888_035_m3_g.asd	70	1888	m3	g	0.142471	0.150858	0.123726	0.11323	0.122511	0.134574	0.117942	0.097601	0.104823	0.0987243	0.0937377	0.0994037	0.0876106	0.0763824	0.0741904	0.0712229	0.0653099	0.0587848	0.0618335	0.053538	0.0428474	0.0546474	0.0576881	0.0522338	0.0468844	0.0418607	0.0414209	0.0466999	0.0449815	0.0382503	0.0307223	0.0301548	0.0316221	0.032391	0.0319404	0.0301879	0.0282394	0.0281902	0.027501	0.0264018	0.0259724	0.0272273	0.0270432	0.0233799	0.0225331
X070_1888_035_m3_m.asd	70	1888	m3	m	0.123736	0.122143	0.116529	0.123948	0.133936	0.126235	0.107514	0.087462	0.0777404	0.0762126	0.080346	0.085933	0.0835442	0.0720114	0.0566842	0.0562575	0.0505712	0.0402151	0.0512262	0.0473668	0.0362166	0.047133	0.0482897	0.0424572	0.0407408	0.0380197	0.0371071	0.0394299	0.0365847	0.0285083	0.0188799	0.0195132	0.0235671	0.0274068	0.0312409	0.0311739	0.0273859	0.022503	0.0214234	0.0223609	0.0214373	0.0209338	0.02027	0.0190554	0.0202283
X070_1888_039_m4_c.asd	70	1888	m4	c	0.187266	0.198197	0.163748	0.156554	0.163041	0.13712	0.11753	0.109698	0.112132	0.113127	0.108882	0.0990245	0.0873333	0.0799819	0.0780896	0.0732583	0.0734447	0.0762738	0.0665647	0.0581995	0.0562982	0.063425	0.0621303	0.0560582	0.0541501	0.0513552	0.0492902	0.0494586	0.0499789	0.0455769	0.0365467	0.0369167	0.0380647	0.0366377	0.0350646	0.0337163	0.0327087	0.0319137	0.0311983	0.0303532	0.0292198	0.0286371	0.0280791	0.0270795	0.0266977
X070_1888_039_m4_g.asd	70	1888	m4	g	0.168362	0.153188	0.135393	0.128714	0.13528	0.149819	0.122951	0.0954275	0.115843	0.110804	0.103307	0.111549	0.102739	0.0895335	0.0801698	0.0726205	0.0677657	0.0648328	0.0615407	0.0549567	0.0494542	0.0541094	0.0542778	0.0510485	0.0495552	0.0485165	0.047644	0.047028	0.0492453	0.0464805	0.0372595	0.0360207	0.0362488	0.0361145	0.0404453	0.0398649	0.0349187	0.032062	0.0318051	0.0326807	0.0324772	0.0327845	0.0319517	0.0290857	0.0293044
X070_1888_039_m4_m.asd	70	1888	m4	m	0.105466	0.105351	0.101198	0.0903862	0.0880267	0.114503	0.100848	0.0726717	0.0714775	0.0733798	0.0745504	0.0739119	0.0718449	0.0641668	0.0537458	0.0595569	0.0557717	0.0411059	0.0411778	0.0407136	0.0387369	0.0401544	0.0430487	0.042426	0.0337851	0.0281369	0.0281185	0.0325989	0.032097	0.0271086	0.0207051	0.020792	0.0224741	0.0234153	0.0239013	0.0254452	0.0254384	0.0181068	0.0165534	0.0189831	0.0191405	0.0200804	0.0202881	0.0184214	0.0168962
X070_1888_045_b1_c.asd	70	1888	b1	c	0.202645	0.194775	0.173587	0.164675	0.167224	0.169371	0.145905	0.125027	0.138858	0.136096	0.127469	0.124621	0.118451	0.109565	0.0993993	0.0895666	0.0811191	0.0753763	0.0754443	0.0720222	0.0675706	0.0708762	0.0674028	0.0612531	0.060783	0.0601126	0.0588004	0.0573329	0.0572677	0.053665	0.0457908	0.0432265	0.0437943	0.044766	0.0416108	0.0400893	0.0400312	0.0378075	0.0363931	0.0370166	0.0398956	0.0392248	0.0360712	0.0329199	0.0326373
X070_1888_045_b1_g.asd	70	1888	b1	g	0.164149	0.153631	0.132512	0.119802	0.120155	0.131244	0.119794	0.103624	0.107415	0.103301	0.0980972	0.0978915	0.0938002	0.084157	0.0726449	0.0740084	0.0714244	0.0622795	0.0584008	0.0566923	0.0555014	0.0533143	0.0535892	0.0523268	0.0448278	0.0416608	0.0427251	0.0453547	0.0447878	0.0389141	0.0298546	0.029255	0.0322149	0.0350544	0.0346694	0.0336239	0.0322876	0.029862	0.0298863	0.0308322	0.029831	0.0303264	0.0294477	0.0253442	0.0264582
X070_1888_045_b1_m.asd	70	1888	b1	m	0.139155	0.120647	0.112169	0.105991	0.108333	0.12888	0.118967	0.0957953	0.089099	0.0894542	0.0909182	0.0894789	0.0852978	0.0780691	0.0698943	0.0686988	0.061951	0.0513123	0.056816	0.0501067	0.0383374	0.0466764	0.0490641	0.0438307	0.0365205	0.0368214	0.0408233	0.0426282	0.0380728	0.0300712	0.0230646	0.0256067	0.0280323	0.0274561	0.0293524	0.0285207	0.0258782	0.0259722	0.0274648	0.0282086	0.0260596	0.0247078	0.0237465	0.0223753	0.021421
X070_1888_049_b2_c.asd	70	1888	b2	c	0.16425	0.161523	0.133262	0.13591	0.156973	0.156378	0.130596	0.10428	0.105472	0.109702	0.109521	0.103178	0.0998983	0.0902472	0.0740982	0.0694433	0.0653388	0.0608014	0.066963	0.0627178	0.0528557	0.0554115	0.0567619	0.0551317	0.0520424	0.0511729	0.0517736	0.0517905	0.047031	0.0387257	0.0303796	0.0310029	0.0339841	0.0356762	0.0351289	0.0347024	0.0342732	0.032188	0.031916	0.0324129	0.0313141	0.0293008	0.0267035	0.0242863	0.0254825
X070_1888_049_b2_g.asd	70	1888	b2	g	0.143888	0.128674	0.12391	0.128921	0.136275	0.135188	0.109049	0.0842398	0.09098	0.089901	0.0875496	0.0897308	0.0810617	0.0713919	0.067194	0.0698197	0.0688707	0.0616363	0.0518411	0.0493683	0.0522585	0.0524491	0.0502585	0.0463885	0.0423005	0.0424427	0.0423307	0.0383834	0.0371292	0.0351517	0.0312427	0.0308885	0.0307337	0.0299467	0.03113	0.030309	0.0282686	0.0287759	0.0279329	0.0263276	0.0257433	0.0249554	0.0231698	0.0204658	0.0205824
X070_1888_049_b2_m.asd	70	1888	b2	m	0.143547	0.123266	0.10878	0.104146	0.108394	0.116607	0.110495	0.099087	0.096043	0.0905116	0.0850256	0.0826589	0.0849412	0.0770234	0.0592303	0.0620772	0.057058	0.0432342	0.0511731	0.0500072	0.0426408	0.0478701	0.0471791	0.040565	0.0334827	0.0336209	0.037291	0.0394219	0.0383521	0.0317363	0.0220381	0.0242467	0.025201	0.0223128	0.0269238	0.0269597	0.0229726	0.022818	0.0229144	0.0229261	0.0231732	0.0217473	0.01997	0.0192759	0.0191246
X070_1888_053_b3_c.asd	70	1888	b3	c	0.211072	0.165911	0.16236	0.166283	0.170861	0.177385	0.154773	0.126521	0.124042	0.116589	0.112794	0.118858	0.120595	0.108715	0.086752	0.0808358	0.0786292	0.0754293	0.072986	0.0697435	0.0659695	0.0631046	0.0593394	0.0548564	0.0508999	0.0534014	0.0560619	0.0532129	0.0501844	0.0435643	0.0346158	0.0382538	0.0409822	0.0392175	0.0420887	0.0389655	0.0317443	0.0298129	0.0310252	0.0334461	0.0348072	0.0330709	0.0297242	0.0269564	0.0272046
X070_1888_053_b3_g.asd	70	1888	b3	g	0.126963	0.14788	0.150571	0.137183	0.119825	0.116247	0.105892	0.0977012	0.10337	0.0986126	0.0917758	0.0897666	0.0815431	0.0726609	0.0669568	0.065708	0.0595678	0.0502711	0.0538214	0.0515155	0.0447746	0.0446109	0.0511878	0.0541032	0.0425642	0.0399394	0.0440295	0.0481474	0.0457363	0.0372263	0.0271242	0.0297641	0.0332328	0.0327189	0.0308728	0.0300969	0.0302584	0.029523	0.0289043	0.0277013	0.0251464	0.0268478	0.0282831	0.0252986	0.023982
X070_1888_053_b3_m.asd	70	1888	b3	m	0.131249	0.140895	0.113347	0.107133	0.120312	0.126609	0.0964678	0.0679536	0.084569	0.0855245	0.0787356	0.0754693	0.0711517	0.0666711	0.0627511	0.059103	0.0583997	0.0586544	0.0523134	0.0411061	0.0324073	0.0382597	0.0401359	0.0369861	0.0328718	0.0315821	0.0339793	0.0383746	0.0350129	0.0291312	0.0251027	0.0237323	0.02367	0.0238675	0.0233749	0.0232085	0.0230253	0.0216054	0.0219847	0.0224133	0.02006	0.0194101	0.0192566	0.0180544	0.0174864
X070_1888_VII_t1_c.asd	70	1888	t1	c	0.191455	0.203274	0.172594	0.150179	0.148118	0.162032	0.142826	0.116153	0.11864	0.113639	0.109431	0.112279	0.103924	0.0958957	0.0930589	0.0875435	0.0761176	0.063758	0.0685182	0.0655677	0.0577611	0.0614875	0.0627525	0.0582381	0.0487016	0.0474168	0.0508782	0.0535585	0.0552972	0.0492917	0.0362506	0.0351128	0.0380046	0.0404031	0.0413842	0.0389482	0.0348648	0.033577	0.0338726	0.0342912	0.03341	0.0345728	0.0342481	0.0297997	0.0281209
X070_1888_VII_t1_g.asd	70	1888	t1	g	0.106804	0.110804	0.118461	0.105201	0.0874795	0.0974475	0.0787606	0.0588778	0.0747311	0.0787086	0.0739921	0.0683519	0.0651348	0.058552	0.0491429	0.0511781	0.0468773	0.0368128	0.0439225	0.0387346	0.0278371	0.0357797	0.0404485	0.0407998	0.0406866	0.0347069	0.0303198	0.0328024	0.0303352	0.0266964	0.0249334	0.0246763	0.0237722	0.0218838	0.0208467	0.0203347	0.0203459	0.0209958	0.0215077	0.0215399	0.0209458	0.0197895	0.018656	0.0181238	0.0186297
X070_1888_VII_t1_m.asd	70	1888	t1	m	0.130382	0.131233	0.116925	0.101591	0.0941813	0.101332	0.0930435	0.0839454	0.0935108	0.0936188	0.0896876	0.0866408	0.0731414	0.0616648	0.0580806	0.0567251	0.0533618	0.0494289	0.0547574	0.0515827	0.0435217	0.0450089	0.0457123	0.0441663	0.0413503	0.0397553	0.039563	0.0400463	0.0391614	0.0343503	0.0266231	0.0256352	0.0255659	0.0246653	0.0265107	0.0259968	0.0238318	0.0242903	0.0241942	0.0229162	0.0207379	0.0199286	0.0199799	0.0200177	0.0202782
X070_1888_XIII_t2_c.asd	70	1888	t2	c	0.202886	0.206871	0.186798	0.167657	0.153528	0.14048	0.126151	0.118946	0.126387	0.121392	0.112364	0.108044	0.10441	0.0991964	0.0924533	0.0888636	0.0793693	0.0662351	0.0663774	0.0615364	0.0557122	0.064035	0.0649906	0.0579757	0.0487477	0.0446868	0.0459495	0.0499125	0.0491405	0.0445011	0.0388686	0.0391627	0.0389278	0.0373689	0.0416617	0.042418	0.0397062	0.0391608	0.0351166	0.0310609	0.032455	0.0321659	0.0301409	0.0278353	0.0275329
X070_1888_XIII_t2_g.asd	70	1888	t2	g	0.147765	0.141864	0.147203	0.130277	0.107893	0.116265	0.106839	0.0954964	0.105574	0.100119	0.0902857	0.0867389	0.0804611	0.0713835	0.0624927	0.0629912	0.0616754	0.0570298	0.0584249	0.0540882	0.0469678	0.0475045	0.0512123	0.0531469	0.0489885	0.0464975	0.0447893	0.0420959	0.0387653	0.0364089	0.0355127	0.0338767	0.0325412	0.0320766	0.0333735	0.0300273	0.0245311	0.0252057	0.0279405	0.029279	0.0263233	0.0239556	0.0229356	0.0230967	0.0241681
X070_1888_XIII_t2_m.asd	70	1888	t2	m	0.177604	0.176957	0.139046	0.117322	0.119617	0.133459	0.116974	0.0924527	0.092744	0.0944902	0.0929652	0.0874096	0.0809373	0.0750864	0.0715273	0.0750672	0.0669885	0.0505332	0.0561727	0.0550105	0.0482893	0.0511144	0.0516619	0.0479389	0.0413514	0.0415468	0.0443223	0.0441837	0.0400536	0.0332315	0.0269956	0.0305509	0.0328371	0.031008	0.0324145	0.0308615	0.0275437	0.0280079	0.0299685	0.0315281	0.0308691	0.0279315	0.0243625	0.0219773	0.0220108
X071_1891_005_t2_c.asd	71	1891	t2	c	0.136734	0.148153	0.0974017	0.10603	0.142221	0.119897	0.100129	0.0907279	0.0866187	0.0784863	0.0754945	0.0815438	0.0794358	0.07313	0.0659766	0.0576194	0.0567353	0.060873	0.0552286	0.0492793	0.0448621	0.0409375	0.0413602	0.0417863	0.0367586	0.0356505	0.0365179	0.03601	0.0324253	0.0295389	0.0294705	0.0303189	0.0302175	0.0289413	0.0284584	0.0266253	0.0239983	0.022707	0.0236425	0.0253602	0.0256883	0.0255131	0.0230426	0.0179717	0.0194088
X071_1891_005_t2_g.asd	71	1891	t2	g	0.101727	0.118415	0.0827123	0.0699491	0.072662	0.0536078	0.049605	0.061158	0.0778113	0.0728794	0.0623481	0.0594915	0.0570975	0.0449834	0.0262034	0.0306137	0.0391473	0.0425591	0.037743	0.0378455	0.0404341	0.0351097	0.0327502	0.0313227	0.0262348	0.0270124	0.0265801	0.0193702	0.0168874	0.0166191	0.0167848	0.0202045	0.0203988	0.0173956	0.0199524	0.02171	0.020872	0.0176794	0.0164135	0.0165323	0.0160369	0.0168243	0.0171002	0.0154682	0.0152274
X071_1891_005_t2_m.asd	71	1891	t2	m	0.0830044	0.0749178	0.0683563	0.0915388	0.109708	0.0660545	0.0416659	0.0381934	0.0388077	0.0406195	0.0495383	0.0643901	0.0550592	0.0374305	0.0247735	0.0250477	0.0315775	0.0383802	0.0386199	0.0370903	0.0342236	0.0286718	0.024801	0.0230299	0.022427	0.0232604	0.0237441	0.0222251	0.0177139	0.0152102	0.0170166	0.0197357	0.0177871	0.0126227	0.0156032	0.0190419	0.0193509	0.0142387	0.0127102	0.0133179	0.011765	0.0145819	0.0161409	0.0118913	0.0121909
X071_1891_011_t3_c.asd	71	1891	t3	c	0.165014	0.169781	0.151981	0.139603	0.130882	0.112838	0.107889	0.105011	0.0903281	0.0888034	0.0913857	0.0896052	0.0891592	0.0858274	0.0775098	0.0646807	0.0574441	0.0570127	0.0555761	0.0588843	0.0612641	0.0509333	0.0505227	0.0515225	0.0396878	0.039907	0.0434073	0.0400071	0.0365207	0.034839	0.034728	0.0313844	0.0292509	0.0297962	0.0316148	0.032068	0.030861	0.0291631	0.0289993	0.0284619	0.0249379	0.0257069	0.0266638	0.0238123	0.0235404
X071_1891_011_t3_g.asd	71	1891	t3	g	0.120332	0.119934	0.102642	0.106696	0.115866	0.0950422	0.0856892	0.0856485	0.0830388	0.0704861	0.0688028	0.0846177	0.0709871	0.0573204	0.0564525	0.0447656	0.0425284	0.0497144	0.0454702	0.0420814	0.0419632	0.0440124	0.0406853	0.0339912	0.0287289	0.0286787	0.0320232	0.0352886	0.0325655	0.0277345	0.0243435	0.0239873	0.0249667	0.0264508	0.0288479	0.0298338	0.0281283	0.0227971	0.0210368	0.0217886	0.0215192	0.0231917	0.0235394	0.0199901	0.017517
X071_1891_011_t3_m.asd	71	1891	t3	m	0.0779322	0.0961766	0.0832048	0.0887279	0.101331	0.0885976	0.0664288	0.0546239	0.0664131	0.0676116	0.0654885	0.0672534	0.0652639	0.0517215	0.0303651	0.0269653	0.0337658	0.0417292	0.0368928	0.0358148	0.0372982	0.0318033	0.0309661	0.0314507	0.0269434	0.0268163	0.0267442	0.0227279	0.0213454	0.0205987	0.0195826	0.0217747	0.0216433	0.0187218	0.0190306	0.0191039	0.0184214	0.0178734	0.0180277	0.0172392	0.013758	0.0153784	0.0167349	0.0130491	0.0136861
X071_1891_109_m1_c.asd	71	1891	m1	c	0.188709	0.198387	0.186277	0.176017	0.165554	0.143566	0.123103	0.111766	0.113094	0.123221	0.12327	0.106054	0.10144	0.0974235	0.0880595	0.0808766	0.0757462	0.0719614	0.06704	0.069516	0.0741815	0.0684311	0.0605512	0.0546431	0.0531645	0.0558872	0.0558477	0.0486799	0.0441133	0.0412803	0.0397786	0.0430715	0.0425667	0.0383879	0.042888	0.0439081	0.0390766	0.0308943	0.028898	0.0307395	0.0304621	0.0328481	0.0332911	0.0286493	0.0303404
X071_1891_109_m1_g.asd	71	1891	m1	g	0.0812993	0.0940819	0.0734178	0.0665065	0.077265	0.09427	0.0769356	0.0504084	0.0491857	0.0637665	0.071354	0.0608485	0.0565978	0.0486843	0.0360393	0.0385198	0.0390721	0.0350897	0.0380078	0.0428134	0.0440758	0.0348742	0.0288483	0.0269412	0.0262507	0.0265639	0.027786	0.0289034	0.0233477	0.0202137	0.023531	0.0245962	0.0217384	0.0176028	0.0223026	0.0230685	0.0192325	0.0169388	0.0165678	0.0172428	0.0174933	0.0176076	0.0173616	0.0165242	0.0148086
X071_1891_109_m1_m.asd	71	1891	m1	m	0.0933429	0.0886229	0.0667334	0.0699085	0.0816312	0.0635945	0.0443231	0.0372672	0.0480337	0.0596329	0.0619851	0.0534631	0.0522373	0.0468181	0.0333693	0.0225915	0.0206789	0.0260001	0.0289327	0.030454	0.0295069	0.0243647	0.0275292	0.0297236	0.0185929	0.0197412	0.0239033	0.0209107	0.0217987	0.0206919	0.016083	0.0197917	0.0205891	0.0162664	0.0153194	0.0161558	0.0168602	0.0145505	0.0126424	0.0120489	0.0129063	0.01607	0.0169745	0.0127554	0.0126845
X071_1891_115_m2_c.asd	71	1891	m2	c	0.122582	0.143383	0.143537	0.146175	0.144489	0.122032	0.104505	0.092984	0.083733	0.0898328	0.0986468	0.0985384	0.0842403	0.066946	0.0555377	0.0571779	0.057351	0.0535069	0.0551817	0.0543164	0.0496057	0.0424267	0.0438512	0.0483642	0.0466137	0.0436741	0.0399733	0.0358241	0.0336281	0.033762	0.0352101	0.0340294	0.0315719	0.0293201	0.0296109	0.0299053	0.0294644	0.0283904	0.0289642	0.0286303	0.0240703	0.0244303	0.0251489	0.0218605	0.0233181
X071_1891_115_m2_g.asd	71	1891	m2	g	0.109089	0.115104	0.101554	0.092613	0.0902528	0.0880767	0.0777739	0.0610029	0.044047	0.0505868	0.0637861	0.068239	0.0639204	0.0518405	0.0373682	0.0352895	0.0390879	0.0431469	0.0404383	0.0420691	0.0438488	0.0337229	0.0267493	0.0239195	0.0224606	0.0276595	0.0299514	0.022934	0.0225714	0.0221568	0.0187735	0.0223888	0.023113	0.0195075	0.0208026	0.0214329	0.0202637	0.0181965	0.0180475	0.0184441	0.0169286	0.0170164	0.0164603	0.0136512	0.0152856
X071_1891_115_m2_m.asd	71	1891	m2	m	0.0811458	0.0777031	0.0700028	0.0722676	0.0775797	0.0707703	0.0552583	0.0430099	0.0438902	0.0411716	0.0424903	0.0505017	0.0427613	0.0296164	0.0213228	0.0299224	0.0342017	0.0306425	0.0332227	0.0335887	0.0294334	0.0203861	0.0218533	0.0251229	0.0171123	0.0181055	0.0221998	0.0215905	0.0181103	0.0144928	0.0133415	0.0184989	0.0193166	0.0147587	0.0161374	0.0160479	0.0137583	0.0119151	0.0112119	0.0112867	0.0113777	0.0124773	0.0114507	0.00674215	0.00734431
X071_1891_121_m3_c.asd	71	1891	m3	c	0.161415	0.151776	0.114427	0.104102	0.109534	0.0942733	0.08214	0.0771602	0.0782047	0.0831493	0.0855772	0.0809356	0.0670473	0.0533942	0.047359	0.0558297	0.0610012	0.0580607	0.0537701	0.0487798	0.0449191	0.0445119	0.040089	0.0356227	0.0371993	0.0393963	0.0382494	0.0325046	0.0302316	0.0299679	0.0299576	0.0291971	0.0280249	0.0270899	0.0278722	0.0285105	0.0273753	0.0225225	0.0224927	0.0242216	0.0216468	0.0228595	0.0240039	0.0210232	0.0182626
X071_1891_121_m3_g.asd	71	1891	m3	g	0.106513	0.125234	0.119904	0.119456	0.114581	0.0830687	0.0706587	0.0688064	0.0604461	0.0700742	0.0795823	0.0758243	0.072221	0.059724	0.0406302	0.0421442	0.0463084	0.0463101	0.0442497	0.0442413	0.0435768	0.0356696	0.0308906	0.0313628	0.0358331	0.0359237	0.0312889	0.0244868	0.0232597	0.0242983	0.0250152	0.0263722	0.0260472	0.0243198	0.0250587	0.0253583	0.0247369	0.0239646	0.021837	0.0195427	0.0188772	0.0191796	0.0184288	0.0156909	0.0164678
X071_1891_121_m3_m.asd	71	1891	m3	m	0.0696256	0.0511748	0.0543586	0.0766839	0.0951605	0.0793327	0.0549566	0.0405035	0.0472518	0.057993	0.0629128	0.0584582	0.0526994	0.0424798	0.0305142	0.0339685	0.0352908	0.0307306	0.0288458	0.0318813	0.0354874	0.0310282	0.0273342	0.0260218	0.0263634	0.026459	0.0225513	0.0140493	0.0142583	0.0166458	0.0166912	0.0171851	0.0170946	0.0165885	0.0175093	0.0189204	0.0188881	0.0143756	0.0131959	0.0139537	0.0126473	0.0128127	0.0122016	0.00926657	0.0107693
X071_1891_127_m4_c.asd	71	1891	m4	c	0.161717	0.171174	0.152555	0.157898	0.166863	0.133967	0.109093	0.100605	0.104835	0.115192	0.116816	0.103745	0.094492	0.0859234	0.0771486	0.0737437	0.0722047	0.0707123	0.0686124	0.0663855	0.0647511	0.0647301	0.0610506	0.0558632	0.0531902	0.055273	0.0565352	0.0523748	0.04621	0.0440748	0.0471445	0.0452399	0.0437232	0.043689	0.0407144	0.0395679	0.0392739	0.035231	0.0353839	0.0373591	0.0360747	0.0369225	0.0371035	0.0341678	0.0342111
X071_1891_127_m4_g.asd	71	1891	m4	g	0.0806978	0.0699466	0.08933	0.0989614	0.0920411	0.0738694	0.0491837	0.0349694	0.0436858	0.0484972	0.0534727	0.0618044	0.06078	0.0508525	0.0359093	0.0237049	0.0251551	0.037	0.0418483	0.0386933	0.0314345	0.0278621	0.0261295	0.025079	0.0236563	0.0245013	0.0242764	0.0205652	0.0182216	0.01694	0.0168843	0.0213997	0.0215704	0.0164596	0.0147929	0.0149255	0.0154598	0.0144078	0.0151431	0.0155504	0.012494	0.014059	0.0148417	0.0101911	0.0101581
X071_1891_127_m4_m.asd	71	1891	m4	m	0.0887065	0.0844003	0.0793564	0.0772524	0.0741602	0.0628764	0.0537883	0.051032	0.0552653	0.0577458	0.0593776	0.060598	0.0549466	0.0462866	0.038449	0.0354992	0.0340811	0.0327812	0.0315784	0.032531	0.0330677	0.0279625	0.0253807	0.023977	0.0206438	0.0263777	0.0290372	0.0195202	0.0154636	0.015319	0.0173689	0.0244505	0.0238499	0.0158737	0.0182552	0.0183466	0.0151027	0.0135123	0.0131496	0.0129765	0.0118049	0.0122042	0.0119758	0.00963349	0.0114101
X071_1891_219_b1_c.asd	71	1891	b1	c	0.130743	0.142023	0.139321	0.138658	0.137349	0.126622	0.107549	0.0914181	0.0884157	0.0908324	0.0925821	0.0905928	0.0907004	0.0772568	0.0532488	0.0618083	0.0665946	0.0601187	0.0620841	0.0644364	0.0630243	0.0541454	0.0469153	0.0439421	0.0450769	0.0464168	0.0446874	0.0387713	0.0341367	0.0335106	0.0362747	0.0345492	0.0327906	0.032396	0.0310655	0.0315171	0.0321217	0.028377	0.025567	0.024339	0.0239728	0.0256694	0.0259125	0.0224856	0.0230059
X071_1891_219_b1_g.asd	71	1891	b1	g	0.103978	0.109598	0.0908902	0.0887675	0.093167	0.0759358	0.0668547	0.0644996	0.0616361	0.0658733	0.071171	0.0708114	0.0545924	0.0453218	0.0492891	0.0403747	0.0314894	0.0278305	0.0287547	0.030579	0.0313788	0.0298966	0.0305115	0.0296559	0.0230519	0.0251925	0.0270999	0.0209851	0.0197189	0.0221085	0.0251918	0.0239194	0.020738	0.0181764	0.0199741	0.0227428	0.0231362	0.017008	0.015006	0.0157764	0.0144782	0.0144008	0.0150233	0.0154169	0.0159108
X071_1891_219_b1_m.asd	71	1891	b1	m	0.0932307	0.0906552	0.0750226	0.0679129	0.0672112	0.0612429	0.0569178	0.0541033	0.0516196	0.053238	0.0556268	0.0562917	0.0584556	0.0526245	0.0389341	0.0359549	0.0411819	0.0464742	0.0337259	0.0266978	0.0270884	0.026647	0.0297847	0.0303809	0.0218626	0.0234078	0.0256052	0.0194803	0.0174414	0.0177061	0.0185931	0.0214926	0.0216729	0.0184573	0.0157233	0.0151706	0.0151106	0.0110693	0.0140399	0.0191004	0.0171071	0.0150474	0.013188	0.0111726	0.0114221
X071_1891_225_b2_c.asd	71	1891	b2	c	0.144182	0.157549	0.150421	0.142098	0.131218	0.109336	0.0975408	0.0939522	0.0916123	0.0947613	0.0951988	0.087988	0.0798533	0.0706856	0.0620143	0.0596279	0.0612225	0.0633233	0.0599453	0.0576881	0.0554276	0.0482586	0.050045	0.05201	0.0416725	0.0400482	0.0404428	0.0359394	0.0394454	0.0400301	0.0330614	0.0307628	0.0310763	0.0322373	0.0324539	0.0327187	0.0318974	0.0274105	0.0253377	0.0247119	0.0227467	0.0248874	0.0268133	0.0246077	0.0243884
X071_1891_225_b2_g.asd	71	1891	b2	g	0.0840092	0.0934935	0.0634939	0.0647328	0.0824252	0.0717533	0.0611157	0.0533854	0.0471367	0.0533006	0.0606733	0.0614084	0.0656698	0.0558784	0.032208	0.0307508	0.0336213	0.0348082	0.0393133	0.0398207	0.0354739	0.0283365	0.0232163	0.0218366	0.0241408	0.026222	0.0259738	0.0229577	0.0217372	0.018584	0.0134371	0.016496	0.019515	0.0199511	0.0224053	0.0203995	0.015452	0.0139775	0.0146328	0.0151799	0.0133722	0.0152166	0.016015	0.0119019	0.0118118
X071_1891_225_b2_m.asd	71	1891	b2	m	0.0624745	0.0753808	0.0593442	0.0636212	0.0698065	0.0364025	0.0377064	0.0520564	0.0439569	0.0448776	0.0484855	0.0479077	0.0481686	0.0419177	0.0287012	0.0204234	0.0218422	0.0284417	0.0238619	0.0251267	0.0305159	0.029582	0.0273317	0.0224743	0.0135859	0.0166464	0.0219986	0.0201632	0.0207498	0.0201497	0.0175498	0.0215781	0.0213663	0.016081	0.0180195	0.0183189	0.016318	0.0157005	0.0145775	0.0133055	0.0127266	0.0113115	0.0105858	0.0117568	0.012385
X071_1891_231_b3_c.asd	71	1891	b3	c	0.192466	0.17662	0.141194	0.140151	0.155096	0.140528	0.123205	0.110561	0.104237	0.0973518	0.0939945	0.0952542	0.0893895	0.0839905	0.0817285	0.0746005	0.0673316	0.0629711	0.0641401	0.0658159	0.065774	0.0628123	0.0585081	0.0515946	0.0412122	0.0426137	0.0471576	0.0457799	0.0450159	0.0422282	0.0372973	0.0375797	0.0365985	0.0337541	0.0363565	0.0384757	0.036957	0.0293288	0.0283221	0.0315546	0.032009	0.0320222	0.0293699	0.0233499	0.0236339
X071_1891_231_b3_g.asd	71	1891	b3	g	0.110768	0.116979	0.0787559	0.0784305	0.099186	0.0882214	0.0712528	0.0564235	0.0479631	0.0518416	0.056832	0.0556515	0.0588117	0.0536766	0.0380534	0.0287965	0.0315242	0.0409882	0.0391871	0.0366749	0.0334499	0.0250943	0.024718	0.0282871	0.0277118	0.0285164	0.027332	0.0219913	0.0202661	0.0211379	0.0227482	0.0225894	0.0219853	0.02174	0.0225399	0.0217117	0.0195455	0.0181197	0.0185402	0.0190564	0.0172007	0.0153509	0.014236	0.0140663	0.0144101
X071_1891_231_b3_m.asd	71	1891	b3	m	0.072527	0.0717767	0.0726191	0.0773218	0.0778521	0.0627822	0.0445916	0.0346772	0.0404201	0.0529707	0.0593822	0.0529368	0.0393881	0.0304551	0.0307309	0.0338811	0.0339506	0.0304183	0.0277971	0.0281375	0.0292557	0.0262935	0.026176	0.027528	0.0269501	0.0255901	0.0229697	0.0189692	0.015341	0.0129213	0.0127894	0.018251	0.0193295	0.0151432	0.0163245	0.017521	0.016606	0.0124166	0.0133815	0.0158231	0.0129944	0.0140696	0.014313	0.00958742	0.0102932
X071_1891_III_t1_c.asd	71	1891	t1	c	0.175787	0.185287	0.156991	0.146037	0.143979	0.118886	0.103345	0.0984593	0.097938	0.103172	0.104361	0.0960338	0.0855431	0.076984	0.0718904	0.0676175	0.0683174	0.070324	0.0594678	0.0547638	0.0573734	0.0604276	0.05705	0.0501272	0.0453944	0.0455598	0.0463025	0.043957	0.0431952	0.041004	0.0370161	0.0383639	0.0397118	0.03876	0.0361324	0.0338263	0.0321011	0.0301265	0.0274781	0.0259713	0.0277815	0.0300014	0.0289786	0.0236839	0.0262797
X071_1891_III_t1_g.asd	71	1891	t1	g	0.101517	0.106082	0.0755136	0.0747781	0.0896771	0.0776652	0.0655224	0.0516692	0.0333478	0.0486739	0.0687926	0.0707752	0.0673434	0.0555593	0.0384703	0.0314643	0.0353445	0.0441504	0.0431789	0.0420365	0.0404099	0.0337169	0.0324209	0.0329012	0.0285161	0.0266358	0.0266406	0.0268735	0.027803	0.024604	0.0181171	0.0241586	0.0277087	0.0248273	0.0244423	0.0243601	0.0228052	0.0173758	0.0164555	0.0182759	0.0181913	0.0208792	0.0214336	0.0162848	0.0151239
X071_1891_III_t1_m.asd	71	1891	t1	m	0.116676	0.103486	0.0672602	0.0683359	0.0883444	0.0791905	0.0614844	0.0481177	0.0481139	0.0579232	0.0633743	0.0577384	0.0586057	0.050004	0.0301553	0.0263793	0.0267509	0.028416	0.0380811	0.0443567	0.0428342	0.0317487	0.0228638	0.0194743	0.0212528	0.0233408	0.0237651	0.0218229	0.018389	0.0166364	0.0179415	0.0201268	0.020098	0.0180889	0.0188614	0.0190308	0.0172912	0.0130412	0.0129426	0.0150591	0.0149279	0.0154009	0.0140089	0.00936327	0.00901226
X072_1861_003_t3_c.asd	72	1861	t3	c	0.30053	0.257686	0.265715	0.263702	0.248931	0.242366	0.232763	0.227965	0.234238	0.217384	0.193643	0.181266	0.169802	0.164021	0.16345	0.157041	0.14471	0.132997	0.140377	0.146184	0.143151	0.128837	0.121042	0.119415	0.118449	0.119439	0.11692	0.107913	0.101584	0.10186	0.107202	0.10351	0.102191	0.105581	0.105394	0.103047	0.100579	0.101208	0.100978	0.0991366	0.0962557	0.0968894	0.0985168	0.0983349	0.0981418
X072_1861_003_t3_g.asd	72	1861	t3	g	0.224414	0.184957	0.207808	0.216436	0.205083	0.195524	0.183338	0.174397	0.173328	0.160826	0.146155	0.139795	0.136351	0.133366	0.128652	0.118084	0.113116	0.114672	0.113678	0.114712	0.111367	0.0913682	0.0898443	0.0963545	0.0896328	0.0854451	0.0830925	0.080321	0.078397	0.0769647	0.0755253	0.0728608	0.0719855	0.0733669	0.0750295	0.0730512	0.069466	0.0705338	0.0692119	0.0659803	0.0636758	0.0641279	0.0645246	0.062572	0.062228
X072_1861_003_t3_m.asd	72	1861	t3	m	0.280512	0.246874	0.206972	0.192507	0.197068	0.197913	0.182276	0.171064	0.183779	0.176476	0.160305	0.14962	0.135877	0.125203	0.119451	0.111938	0.111449	0.116724	0.116571	0.110443	0.101089	0.0938208	0.0921209	0.0931104	0.0922013	0.0921551	0.0881658	0.0781489	0.0755809	0.073314	0.068313	0.0701407	0.0729831	0.0745494	0.0767868	0.0761327	0.0736608	0.0734518	0.072426	0.0696096	0.0650909	0.0651873	0.066304	0.0647066	0.0644864
X072_1861_127_m1_c.asd	72	1861	m1	c	0.352697	0.323441	0.299888	0.2785	0.264924	0.269044	0.267104	0.254811	0.234734	0.223081	0.220156	0.220415	0.201668	0.187062	0.184309	0.172301	0.162909	0.159874	0.161479	0.163668	0.162839	0.155328	0.14536	0.139991	0.145207	0.144099	0.139281	0.135379	0.130866	0.127901	0.126861	0.122774	0.121391	0.124154	0.128163	0.130288	0.129494	0.126039	0.122878	0.12238	0.125942	0.125641	0.124303	0.125319	0.125161
X072_1861_127_m1_g.asd	72	1861	m1	g	0.306384	0.267618	0.26417	0.258918	0.247428	0.238794	0.234946	0.227766	0.210427	0.194294	0.187314	0.189685	0.171407	0.156866	0.154978	0.146062	0.135545	0.130644	0.147253	0.152139	0.141007	0.122485	0.112581	0.111649	0.114579	0.116658	0.11674	0.114585	0.109986	0.101692	0.0930695	0.0999283	0.10598	0.106226	0.109253	0.106394	0.100208	0.100254	0.0986345	0.096147	0.0958725	0.0950807	0.0952866	0.0974918	0.0965443
X072_1861_127_m1_m.asd	72	1861	m1	m	0.272388	0.277157	0.260535	0.244677	0.235927	0.237224	0.235621	0.23322	0.231826	0.200084	0.175616	0.185764	0.185738	0.177078	0.163785	0.152157	0.141496	0.133851	0.136974	0.138856	0.137876	0.137145	0.127869	0.119407	0.123923	0.120364	0.114773	0.114486	0.114347	0.111377	0.10633	0.108668	0.11056	0.110038	0.11287	0.11011	0.104135	0.104424	0.106194	0.106252	0.102432	0.103951	0.107037	0.106722	0.102332
X072_1861_135_m2_c.asd	72	1861	m2	c	0.387941	0.354182	0.334778	0.329397	0.331784	0.332784	0.309252	0.281962	0.275071	0.268186	0.263156	0.261906	0.254476	0.243619	0.231514	0.219419	0.21041	0.207146	0.216372	0.213507	0.199041	0.185632	0.183494	0.189514	0.195269	0.189569	0.181574	0.180198	0.179058	0.175352	0.170394	0.175423	0.178627	0.177325	0.180091	0.180088	0.177843	0.178016	0.182347	0.185777	0.18191	0.181323	0.182292	0.182084	0.183926
X072_1861_135_m2_g.asd	72	1861	m2	g	0.316422	0.289893	0.240896	0.225511	0.231109	0.218894	0.220081	0.223316	0.213229	0.198399	0.189158	0.189886	0.177612	0.172045	0.176875	0.162648	0.151804	0.150429	0.152008	0.148587	0.141414	0.136851	0.133083	0.128283	0.12126	0.117239	0.118333	0.123179	0.117758	0.110127	0.107017	0.109819	0.112589	0.113244	0.11394	0.114753	0.114438	0.110569	0.108484	0.107019	0.103459	0.104403	0.105816	0.103714	0.10269
X072_1861_135_m2_m.asd	72	1861	m2	m	0.309776	0.270259	0.250141	0.241601	0.241673	0.248597	0.254349	0.25463	0.245996	0.219314	0.191658	0.18035	0.178746	0.180689	0.180492	0.168644	0.160367	0.160048	0.163981	0.16636	0.162908	0.149745	0.141407	0.138917	0.139131	0.139689	0.137271	0.130654	0.126404	0.123441	0.12114	0.121012	0.122642	0.124654	0.123785	0.124009	0.124678	0.122337	0.120283	0.119032	0.118362	0.119897	0.121446	0.121096	0.121021
X072_1861_141_m3_c.asd	72	1861	m3	c	0.357514	0.323786	0.271662	0.275915	0.307587	0.29599	0.28342	0.271562	0.256228	0.241523	0.228315	0.218614	0.212304	0.203113	0.189839	0.18071	0.177187	0.176018	0.166994	0.169016	0.173509	0.1578	0.149623	0.147818	0.144373	0.148602	0.148648	0.137158	0.139343	0.139886	0.132107	0.135344	0.138521	0.138039	0.139197	0.136771	0.132802	0.133951	0.134033	0.132288	0.129899	0.131971	0.133965	0.13178	0.130923
X072_1861_141_m3_g.asd	72	1861	m3	g	0.259246	0.21262	0.201975	0.217794	0.23527	0.222076	0.21484	0.210803	0.200682	0.179188	0.168408	0.179331	0.169454	0.156296	0.148723	0.138652	0.130878	0.127283	0.128947	0.130237	0.128868	0.123988	0.114707	0.106574	0.105986	0.103402	0.100794	0.100332	0.0968092	0.0916805	0.0881924	0.0939546	0.0987235	0.0991468	0.09978	0.0973914	0.0940542	0.0952803	0.0950335	0.0931909	0.0915727	0.0929363	0.0936589	0.0909786	0.0914453
X072_1861_141_m3_m.asd	72	1861	m3	m	0.307927	0.300093	0.284671	0.268925	0.263374	0.281083	0.27077	0.246206	0.231564	0.226988	0.225754	0.220545	0.201205	0.188979	0.189138	0.177139	0.167351	0.162987	0.157995	0.154243	0.15149	0.148856	0.146759	0.144702	0.142122	0.13969	0.135828	0.130186	0.129287	0.125931	0.118503	0.120432	0.12307	0.123716	0.12734	0.125524	0.120375	0.120641	0.121575	0.12099	0.117839	0.119173	0.120897	0.118955	0.118592
X072_1861_147_m4_c.asd	72	1861	m4	c	0.362704	0.329591	0.294435	0.308729	0.334713	0.300024	0.288194	0.285193	0.265148	0.252844	0.23955	0.220061	0.202608	0.197687	0.204164	0.199544	0.1862	0.171909	0.175112	0.179669	0.176718	0.15897	0.154895	0.157763	0.15232	0.150554	0.148994	0.14443	0.145099	0.141786	0.132316	0.132949	0.136914	0.139675	0.13809	0.13539	0.133224	0.132689	0.133776	0.1343	0.131857	0.1319	0.134338	0.137465	0.136634
X072_1861_147_m4_g.asd	72	1861	m4	g	0.261165	0.24908	0.231679	0.222277	0.226508	0.245868	0.234318	0.209547	0.197348	0.183226	0.173508	0.171833	0.157333	0.149391	0.154021	0.152861	0.14518	0.1352	0.135551	0.132531	0.125593	0.120075	0.121384	0.123632	0.118508	0.111916	0.108021	0.10842	0.105057	0.0999104	0.0961738	0.0992866	0.100146	0.0975767	0.100981	0.0995846	0.0954836	0.0987713	0.0970705	0.0922079	0.0902303	0.0905838	0.0924477	0.0943045	0.0909597
X072_1861_147_m4_m.asd	72	1861	m4	m	0.319291	0.269254	0.274437	0.260583	0.23333	0.230293	0.235449	0.232338	0.210351	0.198249	0.188979	0.177517	0.175826	0.172043	0.162908	0.163527	0.155366	0.141499	0.151636	0.15374	0.145185	0.13617	0.13082	0.13006	0.132477	0.126658	0.120504	0.121094	0.118677	0.114549	0.110809	0.109394	0.110572	0.113738	0.118091	0.116536	0.1109	0.108902	0.107736	0.10697	0.106684	0.107509	0.108132	0.107417	0.106027
X072_1861_261_b1_c.asd	72	1861	b1	c	0.287235	0.271819	0.257545	0.243287	0.233997	0.238046	0.225751	0.209153	0.204191	0.187463	0.177479	0.184397	0.166212	0.151554	0.152733	0.153306	0.148611	0.138733	0.128441	0.124971	0.124835	0.118725	0.114983	0.114046	0.113796	0.107074	0.100857	0.100723	0.0961169	0.0916966	0.0907772	0.0918184	0.0920309	0.0913907	0.0942915	0.0914312	0.0860134	0.0894044	0.0897935	0.0875276	0.0865251	0.0863103	0.0865328	0.0864122	0.0825983
X072_1861_261_b1_g.asd	72	1861	b1	g	0.291813	0.272931	0.265537	0.270698	0.271539	0.246101	0.226388	0.218225	0.21949	0.203083	0.194497	0.208341	0.19642	0.180575	0.171446	0.157482	0.150797	0.151261	0.146422	0.147309	0.146184	0.125697	0.117056	0.119138	0.12138	0.11761	0.112305	0.110472	0.111625	0.11006	0.105319	0.110878	0.113192	0.109466	0.110259	0.106641	0.101162	0.103394	0.104609	0.103348	0.100532	0.0988564	0.0983948	0.0985615	0.0980853
X072_1861_261_b1_m.asd	72	1861	b1	m	0.256408	0.231592	0.234195	0.229957	0.217205	0.208711	0.194499	0.184114	0.1864	0.175113	0.157611	0.145635	0.141492	0.139093	0.134289	0.124749	0.116283	0.113672	0.126039	0.124124	0.110005	0.101093	0.0972654	0.096765	0.0967434	0.0964088	0.09369	0.0883042	0.0884509	0.0843419	0.0739193	0.075422	0.0803034	0.0836412	0.0842773	0.0789544	0.0719906	0.0732219	0.0748227	0.0736121	0.0684413	0.0683357	0.0701969	0.0698233	0.0679807
X072_1861_269_b2_c.asd	72	1861	b2	c	0.282731	0.264748	0.264453	0.243472	0.216814	0.222307	0.222566	0.217072	0.211145	0.193011	0.182711	0.189874	0.169157	0.152081	0.151082	0.143189	0.135119	0.129739	0.128116	0.128974	0.127568	0.11683	0.113882	0.114082	0.107688	0.100768	0.0970508	0.0974036	0.0912614	0.0855559	0.0845908	0.0841604	0.0849408	0.0869813	0.0903439	0.0892753	0.0849212	0.0828895	0.0818806	0.0809059	0.0791402	0.0801593	0.0810231	0.0791482	0.078805
X072_1861_269_b2_g.asd	72	1861	b2	g	0.280297	0.231972	0.230643	0.23358	0.233053	0.233869	0.224121	0.217959	0.22789	0.216181	0.196143	0.184565	0.17717	0.171703	0.166145	0.158611	0.145849	0.134076	0.146011	0.143331	0.129407	0.12765	0.128472	0.126998	0.120508	0.122427	0.122615	0.112875	0.107989	0.104548	0.101511	0.10733	0.110295	0.107436	0.105869	0.103384	0.100232	0.0976995	0.100576	0.103342	0.0983014	0.0987136	0.100515	0.0987171	0.0984821
X072_1861_269_b2_m.asd	72	1861	b2	m	0.208436	0.201951	0.203261	0.1899	0.170952	0.170307	0.166171	0.163057	0.166603	0.147359	0.133964	0.145409	0.139401	0.124824	0.111296	0.112543	0.106907	0.0947987	0.102177	0.103428	0.0981775	0.0973623	0.0899289	0.0829262	0.0865475	0.0853547	0.0828814	0.0829294	0.076349	0.0713158	0.0721754	0.0726446	0.0719934	0.0703334	0.0687011	0.0677176	0.066927	0.0650416	0.0634465	0.0625476	0.0622901	0.0603208	0.0587471	0.0592734	0.0577917
X072_1861_275_b3_c.asd	72	1861	b3	c	0.297154	0.257245	0.259552	0.264736	0.2621	0.251931	0.23384	0.210722	0.188036	0.181562	0.179792	0.172847	0.165886	0.155234	0.142196	0.139654	0.140878	0.141325	0.136818	0.134237	0.131957	0.124288	0.112094	0.103845	0.108444	0.110022	0.108879	0.107271	0.104311	0.0970528	0.0875089	0.0902953	0.0929637	0.092161	0.0960307	0.0950762	0.0899208	0.087109	0.0867104	0.087475	0.0875435	0.0876262	0.0870561	0.0853928	0.0836098
X072_1861_275_b3_g.asd	72	1861	b3	g	0.262201	0.254401	0.221157	0.188303	0.174837	0.198393	0.201593	0.194205	0.194742	0.180519	0.166601	0.163568	0.141879	0.12534	0.124567	0.129059	0.124355	0.112368	0.1139	0.116436	0.115414	0.108682	0.101963	0.099157	0.102148	0.0961526	0.0871786	0.0828264	0.0832961	0.0825113	0.078631	0.0803759	0.0829817	0.084298	0.0852794	0.082898	0.0781265	0.0744568	0.0737552	0.0736077	0.0705367	0.0693924	0.0703025	0.0719117	0.0696634
X072_1861_275_b3_m.asd	72	1861	b3	m	0.222829	0.17356	0.193177	0.184871	0.159874	0.171353	0.175859	0.165611	0.143167	0.131708	0.125334	0.119237	0.12275	0.121935	0.112428	0.10757	0.103229	0.0989839	0.0981348	0.10486	0.108045	0.0874211	0.0769559	0.076498	0.076775	0.0814427	0.0821284	0.0735543	0.0691016	0.0667512	0.0645561	0.0627094	0.062896	0.0650505	0.0676501	0.0658684	0.0612445	0.0595304	0.0618102	0.0639941	0.0607425	0.0579622	0.0564844	0.0561965	0.0576129
X072_1861_VII_t1_c.asd	72	1861	t1	c	0.306342	0.272774	0.254341	0.244108	0.235971	0.224956	0.224168	0.223656	0.211893	0.192854	0.17784	0.173941	0.161598	0.154038	0.155112	0.151271	0.14088	0.128412	0.127881	0.12928	0.126648	0.114669	0.108736	0.107185	0.103988	0.102329	0.0995543	0.0944164	0.0956656	0.0931382	0.084316	0.0871603	0.0918782	0.093179	0.0892116	0.0872685	0.0872643	0.0846326	0.0806982	0.0783304	0.0803817	0.0800476	0.0783593	0.0773314	0.0765175
X072_1861_VII_t1_g.asd	72	1861	t1	g	0.21166	0.184515	0.152134	0.161969	0.192099	0.191248	0.179001	0.165362	0.156804	0.141765	0.131464	0.132311	0.118434	0.107165	0.104988	0.0972541	0.0940461	0.0969902	0.101179	0.0992561	0.0897183	0.0739635	0.0698613	0.0744444	0.0780072	0.0725891	0.0693868	0.0760654	0.0722902	0.0623948	0.0537921	0.0586639	0.0636855	0.0646867	0.0689732	0.0658044	0.0581974	0.0578294	0.0588793	0.0583664	0.0544838	0.0543727	0.0544755	0.0512106	0.0495237
X072_1861_VII_t1_m.asd	72	1861	t1	m	0.206142	0.175307	0.176186	0.168873	0.15711	0.162252	0.17287	0.177788	0.167694	0.140988	0.119411	0.119509	0.121994	0.121346	0.11653	0.113678	0.103689	0.0907195	0.09651	0.0998694	0.0958207	0.0857692	0.0806214	0.0809858	0.0836513	0.0815429	0.0760488	0.0701087	0.0661033	0.0626566	0.0601812	0.0652289	0.0651323	0.0598373	0.066969	0.0658828	0.0580008	0.0577083	0.0599469	0.0605145	0.055949	0.0565047	0.0591137	0.0590475	0.0540392
X072_1861_XV_t2_c.asd	72	1861	t2	c	0.273548	0.238362	0.235513	0.233054	0.223978	0.211999	0.207109	0.201098	0.186071	0.181347	0.172295	0.153227	0.158502	0.156231	0.137149	0.136796	0.135212	0.128381	0.128069	0.127846	0.123614	0.111463	0.100778	0.0943308	0.0927381	0.0933596	0.0922713	0.0875956	0.0860025	0.0839825	0.0808592	0.0850335	0.0857924	0.0820695	0.085283	0.0867661	0.0846144	0.0800912	0.0799738	0.0804235	0.0751446	0.0766508	0.0801941	0.0799921	0.0794572
X072_1861_XV_t2_g.asd	72	1861	t2	g	0.202361	0.171292	0.167702	0.184511	0.200107	0.186701	0.176551	0.166746	0.150747	0.144164	0.144251	0.145104	0.137277	0.126202	0.118119	0.126566	0.119083	0.0972796	0.100847	0.103583	0.0982522	0.0842457	0.0781841	0.0794911	0.0821564	0.0812381	0.0824438	0.0881621	0.0778436	0.0648608	0.0602526	0.0670351	0.0720982	0.0718332	0.0739923	0.0727801	0.0684361	0.0645159	0.0626904	0.0620941	0.0609677	0.0600434	0.0602798	0.0618245	0.0606355
X072_1861_XV_t2_m.asd	72	1861	t2	m	0.194951	0.176253	0.177044	0.152383	0.127385	0.155196	0.168187	0.163792	0.152608	0.142523	0.136963	0.135238	0.120436	0.111996	0.114969	0.106984	0.0984618	0.0931815	0.0902202	0.090751	0.0903081	0.081197	0.0733887	0.0715903	0.0775059	0.0766513	0.0711486	0.0658366	0.0648645	0.0637634	0.0607204	0.0614826	0.0615543	0.0599287	0.0600312	0.0582922	0.0553521	0.0544079	0.0530012	0.0498357	0.0446097	0.0462391	0.0498595	0.0499711	0.049522
X073_1859_005_t2_c.asd	73	1859	t2	c	0.246033	0.220839	0.213846	0.216637	0.212411	0.179858	0.155269	0.145436	0.144919	0.141512	0.132384	0.119322	0.11565	0.112194	0.105816	0.106156	0.105483	0.102102	0.100465	0.0931997	0.0834121	0.0802965	0.0844127	0.0875593	0.081031	0.079486	0.0790093	0.0745448	0.0678203	0.0639609	0.0655794	0.0707486	0.0711116	0.0653744	0.0599011	0.0599714	0.0632541	0.0620048	0.0611668	0.0602892	0.0577935	0.0578676	0.0583064	0.056937	0.057181
X073_1859_005_t2_g.asd	73	1859	t2	g	0.205233	0.167103	0.158418	0.17541	0.192207	0.174999	0.152965	0.13614	0.127416	0.127782	0.127582	0.120235	0.107727	0.103824	0.109175	0.0972042	0.0918884	0.0980864	0.104289	0.101185	0.0915593	0.0856411	0.0846592	0.0844472	0.0802077	0.0825652	0.0847046	0.0804167	0.077253	0.0749082	0.0736341	0.0772682	0.0776217	0.0730676	0.069294	0.0691474	0.0705339	0.0675872	0.0681634	0.0695852	0.0666684	0.0673474	0.0688229	0.0677648	0.0672072
X073_1859_005_t2_m.asd	73	1859	t2	m	0.166908	0.177819	0.170759	0.166137	0.159153	0.136811	0.118301	0.111497	0.116668	0.123182	0.117591	0.0979401	0.0973586	0.0970577	0.0889778	0.0877315	0.0894131	0.089417	0.0800858	0.0722784	0.0679496	0.0657292	0.0692316	0.0719727	0.0664496	0.0636172	0.0631263	0.0628633	0.0616233	0.0574866	0.0526315	0.0608665	0.0622411	0.0533835	0.0509691	0.0503502	0.0508712	0.0534252	0.0536295	0.0511674	0.0473795	0.0457126	0.0463751	0.048142	0.0462014
X073_1859_011_t3_c.asd	73	1859	t3	c	0.216713	0.228468	0.228084	0.222559	0.211911	0.194179	0.17223	0.158817	0.161521	0.15436	0.14102	0.128331	0.125143	0.122492	0.115847	0.107881	0.105589	0.108717	0.110321	0.105118	0.0964828	0.0934668	0.0971572	0.0985297	0.0881177	0.0843144	0.0846375	0.0841196	0.0824779	0.0786247	0.0743322	0.07935	0.0804636	0.0744122	0.0685598	0.0695093	0.0739722	0.0716379	0.0714307	0.0715524	0.067688	0.0664607	0.0658226	0.0635681	0.0643751
X073_1859_011_t3_g.asd	73	1859	t3	g	0.201821	0.17912	0.187672	0.199523	0.201657	0.185269	0.173806	0.163982	0.147542	0.138542	0.136349	0.136444	0.127248	0.119689	0.118737	0.117069	0.114801	0.112873	0.114383	0.10882	0.0995634	0.0978295	0.0997385	0.0992823	0.0917043	0.094766	0.0999169	0.0977317	0.0927737	0.0876685	0.0852565	0.090961	0.0924271	0.0868945	0.0821864	0.081958	0.085116	0.0871057	0.0874897	0.0859138	0.0826231	0.0819228	0.0828461	0.0837378	0.0849791
X073_1859_011_t3_m.asd	73	1859	t3	m	0.156523	0.164189	0.156963	0.162862	0.166126	0.136741	0.122697	0.118803	0.108528	0.108224	0.104784	0.0910418	0.0870715	0.0879025	0.0875553	0.0772096	0.0746486	0.0812147	0.0826833	0.0776384	0.0696851	0.0666532	0.0672553	0.0677603	0.0644225	0.0632821	0.0634013	0.0626669	0.057902	0.0552781	0.0577106	0.0605492	0.0593494	0.0537845	0.0474691	0.0488909	0.0547627	0.0539106	0.0512749	0.048082	0.0449935	0.0457786	0.0472983	0.04653	0.0471801
X073_1859_139_m1_c.asd	73	1859	m1	c	0.22759	0.2147	0.212324	0.211276	0.202026	0.173971	0.149805	0.142057	0.152123	0.148221	0.137616	0.128204	0.113814	0.10965	0.117182	0.110174	0.104847	0.105811	0.10828	0.105466	0.0983587	0.0924964	0.0941712	0.0973043	0.0936095	0.0930364	0.0910964	0.084203	0.0816981	0.080561	0.0795009	0.0841534	0.0850881	0.0803044	0.0760552	0.0750182	0.0763691	0.076625	0.0776471	0.0769884	0.0717858	0.0711893	0.073293	0.0746434	0.0746019
X073_1859_139_m1_g.asd	73	1859	m1	g	0.191223	0.180231	0.168234	0.169427	0.170471	0.148441	0.131245	0.118366	0.104008	0.112601	0.117743	0.103312	0.0969933	0.0949431	0.0933091	0.0898006	0.0889159	0.0908734	0.0921927	0.0893364	0.0834884	0.0788108	0.0799432	0.082113	0.0788554	0.0772085	0.0753498	0.0713401	0.0683581	0.0651985	0.0626269	0.0675882	0.0710568	0.0695378	0.0646263	0.062121	0.0627111	0.0639216	0.0636844	0.0624106	0.0615035	0.0624753	0.0625858	0.0598496	0.0590458
X073_1859_139_m1_m.asd	73	1859	m1	m	0.189622	0.195686	0.182827	0.17552	0.173161	0.167396	0.152747	0.134352	0.119551	0.119039	0.118761	0.109116	0.0997808	0.0968175	0.0993729	0.0925318	0.0923056	0.0985948	0.0947095	0.0909697	0.0866001	0.0761538	0.0774184	0.0837142	0.0827002	0.0789514	0.0770596	0.0785654	0.0704742	0.0631441	0.0632429	0.0665857	0.0706304	0.0721427	0.0644112	0.0607332	0.0625879	0.0647093	0.0638535	0.0618665	0.0620488	0.0592335	0.0574571	0.0600905	0.0598106
X073_1859_145_m2_c.asd	73	1859	m2	c	0.347965	0.362298	0.317804	0.299342	0.294093	0.256499	0.247655	0.253471	0.24519	0.241492	0.228514	0.201715	0.19847	0.199752	0.194019	0.185149	0.179269	0.178001	0.179794	0.173653	0.162933	0.159341	0.163888	0.166082	0.15508	0.154347	0.156133	0.15172	0.149629	0.149788	0.15111	0.1519	0.149913	0.145699	0.143436	0.142511	0.143913	0.149713	0.148961	0.143903	0.141172	0.143464	0.14744	0.149226	0.148046
X073_1859_145_m2_g.asd	73	1859	m2	g	0.252219	0.231677	0.238132	0.233118	0.21757	0.204289	0.196751	0.185066	0.160778	0.16004	0.15609	0.132646	0.125856	0.128296	0.131416	0.1266	0.122116	0.120249	0.118038	0.113953	0.108568	0.104036	0.106455	0.106464	0.0934999	0.0926246	0.0961971	0.0944745	0.0918345	0.0881173	0.0843287	0.0853633	0.0847262	0.0808061	0.0770717	0.0784426	0.0820289	0.0795284	0.0773734	0.0759165	0.0740445	0.0751632	0.0760731	0.0739233	0.0725716
X073_1859_145_m2_m.asd	73	1859	m2	m	0.228606	0.231784	0.216982	0.210785	0.206951	0.188792	0.17453	0.165802	0.158777	0.153486	0.145813	0.134336	0.127398	0.126621	0.127576	0.11229	0.100679	0.0990303	0.10232	0.102559	0.0976826	0.0886146	0.0884551	0.0911789	0.0867586	0.0856292	0.0846823	0.0807676	0.0795502	0.0777691	0.0744094	0.0749051	0.0762874	0.0759682	0.0702831	0.0661224	0.065424	0.0675197	0.0673892	0.0649219	0.0619502	0.0622532	0.0629137	0.0611222	0.0604441
X073_1859_151_m3_c.asd	73	1859	m3	c	0.378646	0.366337	0.339713	0.32189	0.309156	0.288385	0.281671	0.277477	0.260419	0.258205	0.250352	0.225603	0.217369	0.215377	0.212925	0.213546	0.209517	0.200389	0.192304	0.1865	0.182323	0.178119	0.17989	0.180716	0.172297	0.171278	0.171747	0.167226	0.16382	0.162838	0.164558	0.168675	0.169621	0.166161	0.161051	0.162253	0.167492	0.167771	0.165194	0.162223	0.161664	0.163573	0.166211	0.167916	0.169378
X073_1859_151_m3_g.asd	73	1859	m3	g	0.223893	0.210395	0.220425	0.212645	0.190328	0.170511	0.160932	0.156925	0.150707	0.154143	0.148132	0.124795	0.120261	0.120419	0.115985	0.107493	0.108181	0.114283	0.10197	0.0956547	0.0945949	0.086762	0.0879507	0.0896675	0.0796735	0.0797254	0.082049	0.0774055	0.069221	0.0641956	0.0652374	0.0670322	0.0674691	0.0654902	0.0601856	0.0581524	0.0596793	0.0612785	0.0596825	0.0566951	0.0556695	0.0538944	0.0528974	0.0538244	0.0524883
X073_1859_151_m3_m.asd	73	1859	m3	m	0.215778	0.200739	0.186278	0.190288	0.195354	0.172012	0.158879	0.155711	0.151613	0.143688	0.131121	0.116396	0.113835	0.117819	0.120141	0.10562	0.0982849	0.100877	0.0942112	0.0928633	0.0947502	0.0900877	0.0865452	0.0840797	0.0809063	0.0805242	0.0793551	0.0747104	0.0724207	0.0679653	0.0614972	0.0665925	0.069061	0.0648444	0.0607431	0.0615892	0.064536	0.0612052	0.0585168	0.0573955	0.0569683	0.0558494	0.0548518	0.0547124	0.0535459
X073_1859_161_m4_c.asd	73	1859	m4	c	0.335323	0.32161	0.281097	0.260777	0.254382	0.237177	0.23254	0.227848	0.207612	0.203095	0.202253	0.194132	0.184816	0.179783	0.179047	0.171725	0.165066	0.161727	0.161031	0.15618	0.14901	0.14641	0.149148	0.150451	0.142964	0.13694	0.134357	0.134367	0.129592	0.12649	0.128601	0.131803	0.132004	0.128395	0.123177	0.122581	0.125468	0.125839	0.125814	0.125136	0.123293	0.123651	0.125184	0.126135	0.125007
X073_1859_161_m4_g.asd	73	1859	m4	g	0.221234	0.214815	0.227928	0.222958	0.202057	0.180082	0.165652	0.160267	0.159705	0.153078	0.144568	0.137531	0.127682	0.12081	0.118146	0.109573	0.111395	0.120537	0.112648	0.105429	0.101234	0.0967133	0.0979711	0.0983985	0.0899668	0.0882798	0.0887651	0.0858564	0.0839291	0.0807558	0.0769599	0.0819794	0.0829176	0.0770648	0.073511	0.0724569	0.073008	0.0729726	0.0723431	0.0706389	0.0676552	0.0673246	0.0679392	0.0675863	0.0687273
X073_1859_161_m4_m.asd	73	1859	m4	m	0.208668	0.20272	0.204191	0.210366	0.207272	0.176654	0.151472	0.142096	0.146653	0.145468	0.136716	0.1233	0.116146	0.10657	0.0949279	0.101504	0.103248	0.0961498	0.0946968	0.0899076	0.0828674	0.0795385	0.0839078	0.087161	0.0793093	0.0787847	0.078894	0.0721506	0.0630878	0.0595077	0.0639447	0.068133	0.0670522	0.0606989	0.0546758	0.052937	0.0546596	0.0556246	0.0552996	0.0535577	0.0508027	0.0492931	0.0492024	0.0501163	0.0516201
X073_1859_279_b1_c.asd	73	1859	b1	c	0.288568	0.282156	0.257752	0.250509	0.24977	0.229568	0.217952	0.211076	0.198665	0.192167	0.183253	0.16757	0.160903	0.158439	0.15522	0.14472	0.142408	0.148009	0.14526	0.139235	0.132658	0.128731	0.13274	0.134964	0.124376	0.122713	0.124959	0.123969	0.12234	0.120477	0.119711	0.12526	0.12619	0.120569	0.116671	0.116916	0.120293	0.123161	0.123468	0.121762	0.119803	0.120352	0.121749	0.122144	0.123032
X073_1859_279_b1_g.asd	73	1859	b1	g	0.185547	0.191017	0.190214	0.191507	0.184646	0.15328	0.141483	0.141495	0.13413	0.133221	0.124165	0.102254	0.104627	0.111161	0.108384	0.0956717	0.0878886	0.0891393	0.09507	0.0920208	0.0828811	0.0798854	0.0839412	0.0869898	0.0804032	0.0807508	0.0809593	0.0744693	0.0728341	0.0724096	0.0714144	0.075468	0.0766251	0.0731145	0.0701542	0.0685344	0.068383	0.0691612	0.0682994	0.0661249	0.0640605	0.063392	0.0646541	0.0671853	0.0653875
X073_1859_279_b1_m.asd	73	1859	b1	m	0.129714	0.106218	0.105974	0.121899	0.130231	0.101451	0.0885831	0.0859543	0.0758887	0.0767261	0.0833089	0.0882577	0.0829266	0.0717951	0.0606288	0.0552887	0.0602567	0.070139	0.0679308	0.062837	0.0567075	0.0492056	0.0483824	0.0502403	0.0484588	0.0527064	0.0554799	0.049984	0.0421647	0.0365106	0.0357438	0.0399679	0.0441761	0.0448042	0.0375273	0.0343634	0.0361667	0.0372411	0.0352803	0.0321737	0.0313034	0.0326598	0.0341322	0.0338575	0.0329486
X073_1859_285_b2_c.asd	73	1859	b2	c	0.223387	0.239401	0.23296	0.226929	0.218852	0.198514	0.184389	0.173134	0.157436	0.154246	0.155694	0.153289	0.143256	0.131548	0.122385	0.114034	0.11828	0.128821	0.117927	0.109573	0.105834	0.0999516	0.101943	0.104091	0.0963803	0.0985773	0.101908	0.097285	0.0934277	0.089173	0.0853873	0.0905398	0.0917739	0.0865599	0.0845177	0.0845708	0.0861008	0.0882292	0.0887808	0.0879977	0.0870087	0.0862746	0.0857418	0.0852804	0.0848334
X073_1859_285_b2_g.asd	73	1859	b2	g	0.207851	0.206269	0.198338	0.188517	0.177802	0.165114	0.149999	0.139473	0.138886	0.144655	0.139875	0.119285	0.115865	0.117903	0.117053	0.113336	0.110996	0.110292	0.107012	0.106469	0.1056	0.0968579	0.0973325	0.10019	0.0938506	0.0913291	0.0891127	0.083833	0.0839206	0.0847865	0.0839198	0.085922	0.0850735	0.0806312	0.0774849	0.0783724	0.0812098	0.0803642	0.080584	0.080124	0.0759637	0.0749596	0.0757222	0.0759479	0.0765766
X073_1859_285_b2_m.asd	73	1859	b2	m	0.152187	0.173644	0.144903	0.138341	0.143768	0.124505	0.108655	0.105545	0.113613	0.0993528	0.0831628	0.0806244	0.0787606	0.0786404	0.0791083	0.0720773	0.0681868	0.069685	0.0712422	0.0716778	0.0691244	0.0613596	0.0589623	0.058716	0.0545144	0.0551232	0.057773	0.0580211	0.0507018	0.0461689	0.0492348	0.0507784	0.0504716	0.0484519	0.0450491	0.043069	0.0430411	0.0441186	0.0441329	0.043375	0.0429868	0.0433033	0.0428483	0.0407883	0.0408146
X073_1859_291_b3_c.asd	73	1859	b3	c	0.250496	0.255604	0.225972	0.216121	0.216756	0.197898	0.187983	0.181317	0.166323	0.157003	0.150982	0.145438	0.145152	0.140922	0.131392	0.13018	0.130225	0.127806	0.120502	0.116883	0.115557	0.110248	0.107226	0.104859	0.100155	0.100145	0.102425	0.103287	0.099957	0.0943747	0.0900102	0.0943601	0.0968121	0.094148	0.0908925	0.0911506	0.0934578	0.0924148	0.093146	0.0944998	0.0937419	0.0935653	0.0937429	0.0937603	0.0943355
X073_1859_291_b3_g.asd	73	1859	b3	g	0.17078	0.169546	0.174711	0.167497	0.154441	0.150448	0.132807	0.117579	0.121727	0.111954	0.0990004	0.0940997	0.101161	0.100932	0.0875515	0.0786554	0.0757693	0.0775312	0.0796865	0.0763459	0.0701032	0.0687689	0.0733226	0.0740619	0.0613984	0.0611278	0.0629801	0.0565003	0.0561043	0.054212	0.0487473	0.054637	0.0571686	0.0521723	0.0466084	0.0464724	0.0503222	0.0516436	0.0493145	0.0447317	0.0406355	0.0413609	0.0425455	0.0402829	0.0404945
X073_1859_291_b3_m.asd	73	1859	b3	m	0.163715	0.171049	0.165309	0.155173	0.141225	0.120797	0.109494	0.102416	0.0915345	0.099669	0.104805	0.0924496	0.080675	0.0726965	0.0691213	0.0673578	0.0641434	0.0614044	0.0681476	0.0694961	0.0646878	0.0595129	0.0606625	0.0624914	0.0572409	0.0560396	0.0568438	0.0561332	0.0530169	0.0489156	0.0462631	0.0510183	0.0509184	0.0441907	0.0414044	0.043525	0.0479183	0.0489222	0.0467467	0.042779	0.0392068	0.039249	0.0401627	0.0392767	0.0399129
X073_1859_V_t1_c.asd	73	1859	t1	c	0.230488	0.208344	0.220332	0.237386	0.236507	0.196077	0.180373	0.181116	0.173775	0.177073	0.172637	0.151111	0.140538	0.135122	0.129071	0.114457	0.120086	0.14052	0.133814	0.121436	0.109533	0.100414	0.104395	0.110608	0.105169	0.110716	0.115675	0.10875	0.101052	0.0973941	0.0993719	0.103786	0.104319	0.100224	0.0971004	0.0968231	0.0985281	0.0992044	0.100765	0.100725	0.09608	0.0949865	0.0970389	0.0999806	0.101134
X073_1859_V_t1_g.asd	73	1859	t1	g	0.176343	0.158496	0.16476	0.18013	0.181272	0.141122	0.128037	0.129833	0.117794	0.113081	0.110442	0.104316	0.0958287	0.0923697	0.0937437	0.0824945	0.0823675	0.0927662	0.0877757	0.0828979	0.0797762	0.074917	0.0757782	0.0780613	0.075273	0.0741824	0.0737173	0.0717432	0.0656384	0.0626338	0.0652437	0.0638426	0.0632164	0.0635656	0.0581296	0.0582571	0.0618793	0.0585919	0.0586339	0.0594081	0.0553441	0.056047	0.0581351	0.0574666	0.0575312
X073_1859_V_t1_m.asd	73	1859	t1	m	0.163514	0.147128	0.122995	0.119916	0.124483	0.109214	0.099327	0.0970518	0.0977365	0.0984832	0.0936923	0.0826613	0.0801935	0.0812004	0.080299	0.0706651	0.066395	0.0690534	0.0678801	0.0659663	0.0634138	0.059551	0.0558067	0.0537523	0.0544426	0.0552973	0.0547206	0.0515808	0.0442449	0.0393329	0.0406733	0.0464023	0.047597	0.0427473	0.0385509	0.0387789	0.0410444	0.0383444	0.0390892	0.039924	0.0348973	0.0348968	0.0362103	0.0345463	0.0357536
X074_1882_005_t1_c.asd	74	1882	t1	c	0.192763	0.184321	0.192219	0.188616	0.171009	0.147906	0.128175	0.11772	0.118594	0.11679	0.112338	0.107627	0.110967	0.10156	0.078062	0.0762394	0.0752777	0.0722242	0.084125	0.0792336	0.0632903	0.0615848	0.0625435	0.0637334	0.0644232	0.0615281	0.058449	0.0578107	0.0532879	0.049518	0.0491116	0.0498786	0.0478012	0.0428314	0.0400499	0.0381539	0.0379384	0.0415212	0.0406445	0.0375347	0.0373572	0.0346491	0.0326018	0.0341403	0.0342571
X074_1882_005_t1_g.asd	74	1882	t1	g	0.150033	0.140778	0.147694	0.132501	0.104369	0.092027	0.0893732	0.0870251	0.07802	0.0860965	0.0843198	0.0608297	0.0692552	0.0784812	0.0710552	0.0566925	0.0471978	0.0456647	0.0482235	0.0467561	0.0426434	0.0426849	0.0407464	0.0406124	0.0469797	0.0449851	0.0387922	0.0346562	0.0340168	0.0329621	0.0307483	0.0362712	0.0345628	0.0253411	0.0286831	0.0276211	0.0232187	0.0269108	0.0258636	0.0230587	0.0254134	0.0228213	0.0195331	0.0204124	0.0214687
X074_1882_005_t1_m.asd	74	1882	t1	m	0.116347	0.0885754	0.116204	0.108401	0.0732311	0.0581711	0.060227	0.0664221	0.0637672	0.0654507	0.0596082	0.0430769	0.0532625	0.0603948	0.0499239	0.035432	0.02858	0.0316791	0.0400936	0.0367585	0.0277081	0.0320928	0.0337405	0.0332979	0.0348728	0.0314481	0.0263092	0.0237101	0.0251698	0.0246462	0.0208174	0.0246702	0.0259348	0.0221642	0.0204029	0.0179222	0.0164119	0.020343	0.0206858	0.0183498	0.0172732	0.0166872	0.01575	0.014168	0.0148995
X074_1882_011_t2_c.asd	74	1882	t2	c	0.179611	0.174723	0.172077	0.163305	0.148792	0.133171	0.1205	0.110641	0.10329	0.10882	0.113092	0.106316	0.0943557	0.0885701	0.0904414	0.0835986	0.0748636	0.0700283	0.0789175	0.0727098	0.0572083	0.0566342	0.0579125	0.0591771	0.0605916	0.0564857	0.0505344	0.0466551	0.0416157	0.0396866	0.0427218	0.0483398	0.0474961	0.0404943	0.0403544	0.039186	0.0367522	0.0368559	0.0358539	0.0344023	0.0343153	0.0342888	0.0329352	0.0299559	0.030361
X074_1882_011_t2_g.asd	74	1882	t2	g	0.12549	0.097067	0.135807	0.136258	0.108248	0.107249	0.101931	0.0881326	0.0698202	0.0725659	0.0780383	0.0726437	0.0708222	0.0655768	0.0554502	0.0500287	0.0456945	0.0439745	0.0546535	0.052348	0.040828	0.0390889	0.0398432	0.0417667	0.0441553	0.0413411	0.0367284	0.0341934	0.0326563	0.0307997	0.0288944	0.0319065	0.0317313	0.0271713	0.025758	0.0241761	0.0237098	0.0284914	0.0269103	0.0225028	0.0229885	0.0209174	0.0188998	0.0198734	0.0202137
X074_1882_011_t2_m.asd	74	1882	t2	m	0.12223	0.0942007	0.118435	0.110758	0.0818454	0.0794287	0.0713754	0.0617643	0.0607974	0.0709818	0.0745447	0.0630882	0.0597743	0.0567524	0.049191	0.0374876	0.035777	0.0444933	0.0521774	0.0441098	0.0300842	0.0347536	0.0375931	0.0377966	0.0389246	0.0360333	0.0309811	0.0266197	0.0247236	0.0245991	0.0254387	0.027353	0.0256812	0.0208543	0.0205815	0.0181585	0.0151538	0.0181753	0.0195086	0.0195043	0.0206278	0.0192098	0.0166959	0.0154313	0.0185575
X074_1882_015_t3_c.asd	74	1882	t3	c	0.221566	0.192282	0.199057	0.171442	0.132965	0.142308	0.138854	0.122559	0.107344	0.110757	0.113081	0.102304	0.103816	0.0970745	0.0784412	0.0788216	0.0775938	0.0717432	0.0766081	0.0734535	0.065083	0.0651879	0.0659638	0.0650422	0.0616828	0.0584537	0.0562681	0.0550647	0.0509491	0.0477453	0.0471995	0.0458322	0.0438599	0.0420548	0.0424839	0.0423085	0.0405196	0.0368951	0.0367746	0.037986	0.0362123	0.0339174	0.0322281	0.0318794	0.033471
X074_1882_015_t3_g.asd	74	1882	t3	g	0.132887	0.119186	0.127306	0.121226	0.103276	0.0917552	0.0809833	0.0741245	0.0747665	0.0809572	0.0817554	0.0738788	0.0825397	0.0755347	0.0470779	0.0412314	0.0445538	0.0496909	0.0534045	0.0498669	0.0425397	0.0405974	0.0383523	0.0384233	0.0439712	0.0404464	0.0340997	0.0323591	0.0328707	0.0312534	0.0270815	0.0295462	0.0309316	0.0292692	0.0300827	0.0267565	0.0214671	0.0219056	0.0238573	0.0256784	0.0262555	0.0245321	0.0216163	0.0193583	0.0217021
X074_1882_015_t3_m.asd	74	1882	t3	m	0.122337	0.111321	0.130238	0.122899	0.0955946	0.0802655	0.0759991	0.0762071	0.073627	0.0730994	0.0688641	0.0580212	0.04976	0.046728	0.0476797	0.0452205	0.0422917	0.0401708	0.0391659	0.0375489	0.0357996	0.035656	0.0358001	0.0344849	0.0302724	0.0249132	0.022829	0.0265687	0.0290222	0.0294928	0.028074	0.0248642	0.0215753	0.0191835	0.0179955	0.0186154	0.020077	0.0203581	0.017503	0.014706	0.0164338	0.0177333	0.0180552	0.0178426	0.0186679
X074_1882_079_m1_c.asd	74	1882	m1	c	0.19048	0.171043	0.174417	0.162947	0.143408	0.139965	0.131787	0.118919	0.10714	0.113032	0.11877	0.110856	0.0947286	0.0786685	0.0690978	0.0718179	0.0713761	0.0663176	0.0704441	0.0679325	0.0600745	0.0566533	0.0539508	0.0545547	0.0608038	0.0555157	0.0474188	0.0460285	0.0453582	0.0426195	0.0386705	0.0431843	0.0456569	0.0433688	0.0436043	0.0380027	0.0310004	0.0354966	0.0348547	0.0307273	0.0300171	0.0294261	0.0285363	0.0277651	0.0300342
X074_1882_079_m1_g.asd	74	1882	m1	g	0.120576	0.118142	0.12573	0.114123	0.0895754	0.0737465	0.0733933	0.0779586	0.0754021	0.0780002	0.0757911	0.0640745	0.0632945	0.0573748	0.043152	0.044012	0.0450953	0.0433134	0.0474836	0.0456471	0.038931	0.0350684	0.0375118	0.0414604	0.0400071	0.0343614	0.0303698	0.0320685	0.0319899	0.0298876	0.0273707	0.0299943	0.0300447	0.0262343	0.0254761	0.0236526	0.0223227	0.0266113	0.0257364	0.0216799	0.0202963	0.0206572	0.0199112	0.0167492	0.0199451
X074_1882_079_m1_m.asd	74	1882	m1	m	0.118844	0.0849609	0.0870473	0.0877344	0.0791496	0.0639756	0.0593696	0.0619779	0.064008	0.064619	0.0571328	0.0422448	0.0504507	0.0546356	0.0435139	0.0365471	0.031109	0.0282707	0.033751	0.0400123	0.0423802	0.0366449	0.0349594	0.0358472	0.0343484	0.0311256	0.0294868	0.03123	0.0290086	0.0263006	0.0256021	0.0265398	0.0252392	0.0221406	0.024253	0.0228611	0.0189393	0.0192885	0.0181714	0.0165469	0.0170978	0.0170805	0.0173503	0.0185908	0.0176129
X074_1882_085_m2_c.asd	74	1882	m2	c	0.197457	0.175705	0.175791	0.170514	0.152719	0.123372	0.120083	0.120731	0.0993533	0.110377	0.118109	0.0993486	0.0956748	0.0930612	0.0836272	0.0725925	0.0699061	0.074887	0.0765323	0.0709472	0.062455	0.061101	0.0560555	0.0529806	0.0598737	0.0586765	0.0528029	0.048538	0.049321	0.0492718	0.0457211	0.0440359	0.0428419	0.0412693	0.038793	0.0362982	0.0352183	0.0377527	0.0362879	0.0338088	0.036	0.0351461	0.0319031	0.0288953	0.0314798
X074_1882_085_m2_g.asd	74	1882	m2	g	0.15914	0.145395	0.142634	0.12824	0.10532	0.0866084	0.0803668	0.0782509	0.0711869	0.0772105	0.086813	0.0898647	0.0763789	0.059593	0.0494217	0.0499704	0.0523518	0.0528743	0.0520656	0.0488126	0.0459769	0.0489449	0.049488	0.0472373	0.0443201	0.0449929	0.0435723	0.0366929	0.0387344	0.0395198	0.0344917	0.0351757	0.0334002	0.0280434	0.0271826	0.0258927	0.0246349	0.0269441	0.0273128	0.0262313	0.0258785	0.0239739	0.0222187	0.0224626	0.0246936
X074_1882_085_m2_m.asd	74	1882	m2	m	0.124346	0.107064	0.136337	0.141053	0.114354	0.0770496	0.0752757	0.0790413	0.0538211	0.0749917	0.090131	0.0664335	0.0676744	0.0644088	0.0467977	0.0481342	0.048773	0.0453196	0.0512656	0.0478573	0.0377693	0.0346124	0.0376774	0.0423	0.0425305	0.0382899	0.0337176	0.0319913	0.0273941	0.026284	0.0311535	0.0366198	0.0326961	0.0217926	0.0243636	0.024371	0.0215744	0.0244065	0.0250451	0.0235096	0.02212	0.0209547	0.0192256	0.0170031	0.0201749
X074_1882_089_m3_c.asd	74	1882	m3	c	0.222428	0.194112	0.181366	0.17004	0.156479	0.140052	0.139989	0.135192	0.105746	0.111492	0.116642	0.0968471	0.0937005	0.0952526	0.0925394	0.0854298	0.0753087	0.0676161	0.0761796	0.0761811	0.0676841	0.0630273	0.0591325	0.0581821	0.0623215	0.0601563	0.0559858	0.054416	0.0488548	0.0449117	0.0451476	0.0447088	0.0421188	0.0382477	0.0373744	0.0377247	0.0384671	0.0390961	0.0354293	0.0323586	0.0366691	0.0361686	0.0333439	0.0322461	0.0315131
X074_1882_089_m3_g.asd	74	1882	m3	g	0.127816	0.121858	0.131468	0.102563	0.0647997	0.0808844	0.0924422	0.0866358	0.0665492	0.0782771	0.0859771	0.0668222	0.0616806	0.0598865	0.0555807	0.0570909	0.0520998	0.0431841	0.0513407	0.0493738	0.0403645	0.0424315	0.0422472	0.0408795	0.0422039	0.0387557	0.0336702	0.0311522	0.0327136	0.0329572	0.0301008	0.0317835	0.0298246	0.0246277	0.0292436	0.0288998	0.0245083	0.026155	0.0266962	0.0253342	0.0232695	0.0239524	0.0238822	0.0205814	0.0230964
X074_1882_089_m3_m.asd	74	1882	m3	m	0.127788	0.121601	0.13343	0.123277	0.0962599	0.0766843	0.0644758	0.0599194	0.0615198	0.0613885	0.0589368	0.0557562	0.0591177	0.0585759	0.0496205	0.0359156	0.0343057	0.0441311	0.0469194	0.0454001	0.039893	0.0307112	0.0317011	0.0377895	0.0388421	0.0354631	0.0308028	0.0280163	0.0273516	0.0273082	0.0273186	0.0301406	0.0281798	0.0216632	0.021185	0.023044	0.0243747	0.0217369	0.0210293	0.0214381	0.0202821	0.0194609	0.0187609	0.0180844	0.0200175
X074_1882_093_m4_c.asd	74	1882	m4	c	0.229188	0.195248	0.188369	0.178397	0.163498	0.151241	0.134902	0.123736	0.126291	0.122054	0.115562	0.112556	0.119609	0.11355	0.0909884	0.0857867	0.0777867	0.0664469	0.0723578	0.0762287	0.0749382	0.0722468	0.0675099	0.063748	0.0642525	0.0626668	0.0597854	0.0571025	0.0533391	0.0498364	0.0475642	0.0471302	0.044577	0.0408732	0.0447455	0.0451803	0.0426867	0.0445797	0.0433155	0.0405779	0.0403691	0.0367777	0.0338195	0.0352325	0.0355587
X074_1882_093_m4_g.asd	74	1882	m4	g	0.178361	0.151579	0.14613	0.127516	0.103598	0.0968639	0.0904524	0.0861964	0.0887979	0.0973376	0.0972547	0.0827003	0.0754835	0.0726322	0.0698265	0.0610821	0.0567372	0.057752	0.0559569	0.0535356	0.05107	0.0489911	0.0454256	0.0436777	0.0471187	0.041686	0.0356471	0.0368087	0.0343139	0.0316156	0.031177	0.0318642	0.0314365	0.0299241	0.0306375	0.0298219	0.0286027	0.0312251	0.0305132	0.0276031	0.0261525	0.0257692	0.0250255	0.0231441	0.0238595
X074_1882_093_m4_m.asd	74	1882	m4	m	0.118215	0.119046	0.111532	0.0995037	0.0903469	0.0933489	0.0936	0.0839209	0.0637837	0.0682782	0.0740771	0.0649132	0.0648193	0.0639993	0.0565566	0.0436832	0.0356022	0.0354554	0.0414007	0.0437019	0.0408024	0.0353283	0.0327484	0.0320995	0.0307055	0.0287259	0.0277546	0.0286341	0.0273425	0.0262057	0.0265627	0.0272117	0.0257211	0.0229941	0.0252125	0.025249	0.022912	0.0219147	0.0215219	0.0210641	0.0199003	0.0193813	0.0187634	0.0174355	0.017447
X074_1882_149_b1_c.asd	74	1882	b1	c	0.186743	0.155424	0.178084	0.16599	0.132314	0.129773	0.127868	0.120141	0.106642	0.0996883	0.0938841	0.0861844	0.0941725	0.0956185	0.0819842	0.06859	0.0630844	0.0651647	0.067349	0.0605033	0.0514686	0.0569291	0.0544827	0.0482798	0.0486539	0.048478	0.046175	0.0420489	0.0403851	0.0411177	0.0427719	0.0413992	0.0383027	0.035072	0.0343027	0.0341281	0.0346339	0.0371367	0.0341148	0.0291959	0.0291361	0.0286791	0.0283	0.0287672	0.027788
X074_1882_149_b1_g.asd	74	1882	b1	g	0.132281	0.115338	0.127057	0.119539	0.0950426	0.075806	0.0694302	0.0675321	0.0608345	0.0697185	0.067939	0.0448319	0.0554404	0.0652643	0.0565666	0.0447033	0.039708	0.0420349	0.0424545	0.0422812	0.0415717	0.0402997	0.0398556	0.0398257	0.0391129	0.0343149	0.0313266	0.034437	0.0343612	0.0318659	0.0290212	0.0302431	0.0273705	0.0211748	0.0254464	0.0271287	0.0248446	0.0234478	0.0222275	0.0207246	0.0186292	0.0184993	0.018765	0.0179282	0.0187943
X074_1882_149_b1_m.asd	74	1882	b1	m	0.0860817	0.0744792	0.0971988	0.106301	0.0945356	0.0722129	0.0540138	0.0425013	0.0381274	0.0588101	0.0686324	0.0502187	0.0552185	0.0521611	0.0321399	0.0330925	0.0371615	0.0396131	0.0496085	0.0430578	0.0267048	0.023981	0.0277753	0.0334934	0.0363068	0.0313614	0.0268614	0.0291483	0.0261975	0.0236765	0.0246189	0.0242186	0.0229305	0.0210785	0.0188737	0.0165598	0.0153134	0.0171983	0.0156587	0.0134878	0.0158524	0.015786	0.015221	0.016518	0.0164987
X074_1882_153_b2_c.asd	74	1882	b2	c	0.159426	0.158305	0.163154	0.161228	0.147196	0.120201	0.098226	0.0867082	0.0869889	0.101005	0.109304	0.101926	0.0975791	0.0910023	0.0796765	0.065833	0.0583436	0.058921	0.063822	0.0635722	0.0570856	0.0478766	0.04713	0.0495108	0.0459395	0.0427994	0.0409641	0.0403654	0.040663	0.0368975	0.0299257	0.0356826	0.0391309	0.0356078	0.0318516	0.0315504	0.0336486	0.0337488	0.030786	0.0273318	0.0270324	0.027005	0.0259072	0.0238123	0.0270112
X074_1882_153_b2_g.asd	74	1882	b2	g	0.128205	0.111694	0.122781	0.116717	0.095019	0.0775594	0.0700191	0.0705628	0.0738466	0.067787	0.0545927	0.0422673	0.0646633	0.0703326	0.0444406	0.0417255	0.0429256	0.0413485	0.0411229	0.0330085	0.0254487	0.0371374	0.0421354	0.0404984	0.0389462	0.0363368	0.0326553	0.0285229	0.0266463	0.025256	0.0239053	0.0267938	0.0262359	0.021899	0.0234854	0.0236507	0.0216691	0.0202769	0.0183637	0.0173876	0.0191805	0.019786	0.0186548	0.0164756	0.0167007
X074_1882_153_b2_m.asd	74	1882	b2	m	0.0980534	0.0764159	0.106725	0.107367	0.0805082	0.061793	0.0481859	0.0365624	0.0261575	0.0460138	0.0626984	0.0549459	0.0482906	0.0409332	0.0331553	0.0323446	0.0299092	0.0266792	0.035115	0.0357078	0.0316174	0.0374491	0.0351227	0.0303263	0.0332109	0.0263928	0.0197704	0.0224957	0.0209212	0.0184815	0.0179816	0.0190415	0.0182838	0.0159245	0.0174705	0.016619	0.0146057	0.0173237	0.0167033	0.0143277	0.0144501	0.0137812	0.0134058	0.0144979	0.0157496
X074_1882_157_b3_c.asd	74	1882	b3	c	0.176544	0.149161	0.159916	0.161545	0.143736	0.110929	0.10156	0.107068	0.109684	0.112517	0.110599	0.101601	0.0906598	0.0866428	0.089239	0.081521	0.0701635	0.0624423	0.0718685	0.0680512	0.0558672	0.058512	0.0574667	0.0551694	0.0578977	0.0511945	0.042924	0.0417559	0.0439301	0.0458975	0.0454278	0.0419799	0.0394397	0.0384183	0.0350546	0.0341166	0.0358712	0.0382071	0.0361361	0.0325019	0.0323334	0.0300663	0.0280767	0.028706	0.0278123
X074_1882_157_b3_g.asd	74	1882	b3	g	0.11198	0.110752	0.132398	0.125251	0.0949454	0.071986	0.070877	0.0739557	0.0626003	0.0767527	0.0816889	0.0593862	0.0680114	0.0674439	0.0457936	0.050096	0.052025	0.0468181	0.0533124	0.0522181	0.0458765	0.0472381	0.0460968	0.0436756	0.0432367	0.0347369	0.0276055	0.0299895	0.030497	0.0292688	0.0274205	0.0260943	0.0261891	0.0272796	0.0273198	0.0251304	0.0223611	0.0228835	0.0211722	0.0186432	0.0186365	0.0188632	0.0188052	0.0184506	0.0190309
X074_1882_157_b3_m.asd	74	1882	b3	m	0.0884005	0.0631132	0.0904314	0.0997527	0.0841943	0.062665	0.0479346	0.0413289	0.0408683	0.0498799	0.0563362	0.0536928	0.0527183	0.0472448	0.0362688	0.0272495	0.0285504	0.037426	0.0392076	0.0342636	0.0275468	0.0280357	0.0290529	0.03054	0.0332216	0.0286601	0.0216227	0.0180616	0.0194455	0.0203333	0.0189134	0.023181	0.0238772	0.0190525	0.0152047	0.0144279	0.0154357	0.0142516	0.016728	0.0199562	0.01859	0.0145183	0.0102254	0.00830253	0.01232
X075_1902_003_t2_c.asd	75	1902	t2	c	0.194758	0.17836	0.157884	0.134746	0.124043	0.140646	0.128476	0.105479	0.0997526	0.0903909	0.0845557	0.0863555	0.0798063	0.0725244	0.0696659	0.0725199	0.0715525	0.0672817	0.0723771	0.0639328	0.0470626	0.0425422	0.0449556	0.0489007	0.049193	0.04883	0.0473716	0.0445905	0.0434115	0.0411479	0.0373693	0.0385353	0.0366385	0.0307249	0.0284792	0.0295679	0.0312735	0.028612	0.0259032	0.0249041	0.0263919	0.0290777	0.0302137	0.0278485	0.0235992
X075_1902_003_t2_g.asd	75	1902	t2	g	0.163194	0.16838	0.12332	0.116141	0.135092	0.131951	0.11427	0.0960624	0.0896732	0.0909759	0.0909235	0.084333	0.0788772	0.0740384	0.0695251	0.0671622	0.0623766	0.0562178	0.0561303	0.0578588	0.0557381	0.0420635	0.0416901	0.0466213	0.0415608	0.0371139	0.0365996	0.0401201	0.0384079	0.0362645	0.0363681	0.0348558	0.0319491	0.0291207	0.0302306	0.033438	0.0350309	0.0293146	0.0262607	0.0262124	0.0263339	0.0257341	0.0253201	0.0257727	0.0247621
X075_1902_003_t2_m.asd	75	1902	t2	m	0.134271	0.145548	0.114717	0.109801	0.123709	0.122143	0.096315	0.0745554	0.0831498	0.0887629	0.0821362	0.0643919	0.0580998	0.0521419	0.0439776	0.0519001	0.0585133	0.0582816	0.0554159	0.0459407	0.0345604	0.0317589	0.0327145	0.0351967	0.0372746	0.0346414	0.0307714	0.0290279	0.0258656	0.0268784	0.0331014	0.0351584	0.0306844	0.0229013	0.0237889	0.0256303	0.0259014	0.0242536	0.0229578	0.0230714	0.024679	0.0208958	0.0161768	0.0154488	0.016511
X075_1902_009_t3_c.asd	75	1902	t3	c	0.184742	0.193794	0.16965	0.161173	0.164438	0.156098	0.149044	0.13926	0.121657	0.113277	0.107944	0.0999808	0.0957496	0.0868	0.0727961	0.0703404	0.0750133	0.0797825	0.0715119	0.0688548	0.0681348	0.0542554	0.0504978	0.0538877	0.0545684	0.0518509	0.0490118	0.0482235	0.0427327	0.0380007	0.0375525	0.0402978	0.0424462	0.041813	0.0364868	0.0347658	0.0354682	0.0313815	0.0285553	0.0286264	0.0314608	0.0327787	0.0309375	0.0261664	0.024002
X075_1902_009_t3_g.asd	75	1902	t3	g	0.148906	0.168551	0.147742	0.130303	0.129845	0.148446	0.125379	0.100148	0.117219	0.0966681	0.0762356	0.0857434	0.0884724	0.0824955	0.0714003	0.0658495	0.0695405	0.0770159	0.0714719	0.0682715	0.0649955	0.0506895	0.0478257	0.0511725	0.0487615	0.0444898	0.0408487	0.0391262	0.0351709	0.0333056	0.0354816	0.0384409	0.037679	0.0333922	0.0313979	0.0335218	0.0359616	0.0304994	0.0267603	0.0265157	0.028627	0.0283617	0.0258628	0.0225915	0.0209455
X075_1902_009_t3_m.asd	75	1902	t3	m	0.152385	0.13744	0.109626	0.10872	0.121135	0.114059	0.113079	0.103855	0.0721534	0.0658965	0.0664959	0.058949	0.0692601	0.0762189	0.0703989	0.0647739	0.0620209	0.0612065	0.0575638	0.0547125	0.051553	0.0447968	0.0457739	0.0475237	0.0401203	0.0386298	0.0407107	0.0414866	0.0364599	0.0318036	0.030601	0.0277247	0.0272138	0.0288906	0.0263475	0.0295449	0.0332643	0.0222329	0.0193504	0.0229593	0.0239569	0.0261279	0.0260414	0.0213339	0.0191537
X075_1902_335_m1_c.asd	75	1902	m1	c	0.213548	0.223779	0.167901	0.145848	0.157051	0.162184	0.146435	0.130188	0.133299	0.111895	0.0933449	0.0965364	0.0858528	0.0819598	0.0909017	0.0871106	0.0845862	0.0847627	0.076757	0.069983	0.066007	0.0634678	0.0598321	0.0555247	0.0519101	0.0503075	0.0497745	0.0492818	0.0493626	0.0483172	0.0455148	0.0429324	0.0394371	0.0354749	0.0334587	0.037222	0.0411063	0.032491	0.0294793	0.0313324	0.0316043	0.0331872	0.0332227	0.0293474	0.0246054
X075_1902_335_m1_g.asd	75	1902	m1	g	0.159483	0.16021	0.123326	0.103165	0.102387	0.102441	0.108342	0.112873	0.108324	0.0925508	0.0783808	0.0748037	0.0771497	0.0711061	0.0556452	0.0565685	0.056782	0.052636	0.0531145	0.0500808	0.0451081	0.0449409	0.0454092	0.043988	0.0392468	0.0363513	0.0367973	0.0396458	0.0357397	0.0321745	0.0329602	0.0343045	0.0311831	0.0246268	0.0238156	0.026565	0.028995	0.0250889	0.0228812	0.0233016	0.0248107	0.0247446	0.0239863	0.0236406	0.0223738
X075_1902_335_m1_m.asd	75	1902	m1	m	0.167462	0.149016	0.100421	0.0817616	0.0943217	0.114499	0.105079	0.0858594	0.0835938	0.0730972	0.0625881	0.060926	0.0712929	0.0710827	0.0562089	0.0590719	0.0633408	0.0633933	0.0621278	0.0589467	0.0539442	0.047783	0.0437306	0.0395219	0.0323767	0.032054	0.0363924	0.0408036	0.038219	0.0340649	0.0323673	0.0335173	0.0314668	0.0265982	0.0284267	0.0287382	0.0264485	0.0241326	0.0232538	0.0233282	0.0231049	0.022325	0.021881	0.022091	0.018849
X075_1902_341_m2_c.asd	75	1902	m2	c	0.157127	0.165199	0.117911	0.112384	0.141275	0.160606	0.145301	0.122387	0.122341	0.10987	0.0945141	0.0869434	0.0870207	0.0820389	0.0704171	0.0735317	0.0757723	0.0733936	0.0733681	0.070677	0.0642285	0.0548113	0.0488595	0.0472738	0.0484895	0.0450665	0.0429383	0.0464414	0.0430073	0.0393194	0.0396257	0.0413884	0.0388641	0.0332254	0.0361142	0.0348109	0.0288724	0.0244429	0.0270749	0.0317328	0.0303141	0.0278815	0.0257207	0.0241832	0.0216692
X075_1902_341_m2_g.asd	75	1902	m2	g	0.187913	0.175358	0.121933	0.11343	0.133254	0.126359	0.112362	0.101942	0.100319	0.0899104	0.0809662	0.0805602	0.0749345	0.0703134	0.0696878	0.0691936	0.0699749	0.0707989	0.0677663	0.0632368	0.0556792	0.0418767	0.0418394	0.0474469	0.0442508	0.0398618	0.0400944	0.0463498	0.0412886	0.0347971	0.0333195	0.0324843	0.0333044	0.0346169	0.0311223	0.0329655	0.0363546	0.0284465	0.0259227	0.0282527	0.0295409	0.0299981	0.0280773	0.0235472	0.0229851
X075_1902_341_m2_m.asd	75	1902	m2	m	0.131507	0.13142	0.104063	0.0898008	0.0941972	0.108394	0.111903	0.107152	0.101349	0.0840888	0.0753935	0.0844496	0.0761502	0.0644227	0.0578375	0.0533519	0.0510337	0.0486615	0.0398723	0.0406088	0.0467101	0.0429422	0.0410362	0.0403484	0.0375212	0.0360415	0.0334741	0.0286881	0.0306684	0.0327028	0.0306525	0.0271791	0.0261388	0.0273574	0.0251875	0.0251687	0.0257962	0.021209	0.0183707	0.0180736	0.0190481	0.0208056	0.0209241	0.0181454	0.0175933
X075_1902_355_m3_c.asd	75	1902	m3	c	0.173235	0.175001	0.138641	0.125692	0.136195	0.146765	0.125615	0.0997796	0.100273	0.0961709	0.0869775	0.0772367	0.075859	0.0767041	0.0760259	0.0761811	0.0676772	0.0547626	0.0577694	0.0591974	0.0565048	0.053517	0.053161	0.0526238	0.0482289	0.046517	0.0448499	0.0409442	0.0406418	0.0399517	0.0370815	0.036918	0.0347377	0.0306175	0.0312425	0.0326571	0.0325425	0.0288309	0.0269148	0.0269813	0.0274098	0.0273227	0.0268415	0.0261601	0.0245151
X075_1902_355_m3_g.asd	75	1902	m3	g	0.160377	0.168539	0.122257	0.102325	0.114254	0.134428	0.1262	0.108847	0.108285	0.0970072	0.0886118	0.092246	0.0892882	0.0800666	0.0686564	0.066683	0.0644632	0.0602718	0.0602111	0.0600432	0.0572081	0.0494208	0.0486021	0.0499748	0.0455469	0.0467747	0.0492635	0.0475556	0.0413674	0.0356974	0.0334423	0.0332675	0.0332475	0.0324051	0.0299112	0.0332467	0.0370302	0.0269399	0.0257079	0.0297894	0.0280578	0.0276071	0.0268784	0.0241624	0.0235533
X075_1902_355_m3_m.asd	75	1902	m3	m	0.207018	0.184749	0.127377	0.101198	0.112142	0.138835	0.124853	0.098639	0.0989323	0.0922334	0.0823824	0.0760727	0.0770911	0.0719942	0.0601271	0.0688596	0.0724198	0.0645114	0.0535634	0.0528404	0.057542	0.0520673	0.0470973	0.0444764	0.0434093	0.0395095	0.0375344	0.0406271	0.0384031	0.0358068	0.0356542	0.0340584	0.0316474	0.0296108	0.0306019	0.0325209	0.0327263	0.0276295	0.0243515	0.0241071	0.0258641	0.0271815	0.0266436	0.0237533	0.0201413
X075_1902_371_m4_c.asd	75	1902	m4	c	0.172308	0.174777	0.136908	0.113996	0.116538	0.135655	0.126444	0.10538	0.0988537	0.10004	0.0978253	0.0858322	0.0714841	0.0635638	0.0646301	0.0673762	0.0710083	0.0740772	0.0750689	0.0657205	0.0501254	0.0403763	0.0467324	0.0554543	0.0487315	0.0436295	0.0406664	0.0381432	0.0355399	0.0357844	0.0388897	0.0380946	0.0345083	0.0302081	0.0291641	0.0319578	0.0339749	0.0263274	0.0241055	0.0256588	0.0244268	0.0250158	0.0254321	0.023602	0.0217263
X075_1902_371_m4_g.asd	75	1902	m4	g	0.168635	0.167007	0.141719	0.130801	0.134357	0.136705	0.127309	0.111248	0.0965808	0.0872021	0.0813944	0.0770915	0.0745068	0.0717597	0.0686034	0.068349	0.0682192	0.0663581	0.0611077	0.0538963	0.0473258	0.0455482	0.0497698	0.0534179	0.0491081	0.0439014	0.0417539	0.0437829	0.0405012	0.0401472	0.0452714	0.0433447	0.0386319	0.0338809	0.0304003	0.0326493	0.036337	0.0309626	0.0298743	0.0312353	0.0289809	0.0277605	0.0268682	0.0253544	0.0255368
X075_1902_371_m4_m.asd	75	1902	m4	m	0.148636	0.162683	0.142936	0.13678	0.139991	0.129668	0.105305	0.0902335	0.102083	0.0957377	0.0819749	0.073929	0.0706195	0.0645594	0.0559056	0.0622791	0.0629519	0.0553285	0.0534232	0.0536414	0.0515255	0.040743	0.041944	0.0481974	0.0460123	0.038536	0.0329087	0.0340117	0.034035	0.0351706	0.0375163	0.0344179	0.0300074	0.0265326	0.0243484	0.0272228	0.0313519	0.0277044	0.0245628	0.0231947	0.0226386	0.0213488	0.0208474	0.0222756	0.0223526
X075_1902_691_b1_c.asd	75	1902	b1	c	0.129781	0.125458	0.117247	0.11881	0.1228	0.115084	0.113906	0.111438	0.0976534	0.0904535	0.0812471	0.0671015	0.0774016	0.0835988	0.072723	0.0606869	0.0549931	0.0561797	0.060064	0.0576346	0.0490839	0.0400938	0.0409219	0.0457931	0.0450565	0.0419659	0.0373345	0.0325987	0.0337571	0.0335842	0.0296784	0.0331497	0.0337	0.0292901	0.0272805	0.0299586	0.0329787	0.0267873	0.0240042	0.0238443	0.0216838	0.021315	0.0222109	0.0230841	0.0225861
X075_1902_691_b1_g.asd	75	1902	b1	g	0.157514	0.167694	0.120077	0.0951303	0.0997884	0.111277	0.115741	0.111338	0.100291	0.077283	0.0590616	0.0572077	0.0646353	0.0653558	0.0562631	0.0583032	0.0621347	0.0623468	0.0545489	0.0480109	0.0438025	0.0394188	0.046896	0.0536959	0.0436813	0.03582	0.0319995	0.0315059	0.0360136	0.0366054	0.0307821	0.0317609	0.0309799	0.0267122	0.0251084	0.0285187	0.0320802	0.0253596	0.0222143	0.0231114	0.0242663	0.0256797	0.0250688	0.0211604	0.0177323
X075_1902_691_b1_m.asd	75	1902	b1	m	0.102896	0.104279	0.0765118	0.0751646	0.097553	0.120642	0.112078	0.0863584	0.0675664	0.063351	0.0645604	0.0640585	0.0717618	0.0695772	0.0533801	0.0460362	0.0441214	0.0453647	0.0494285	0.0482706	0.041271	0.0319486	0.0329775	0.0365622	0.0311914	0.0331179	0.0364099	0.0342845	0.030651	0.0272528	0.0255493	0.0280405	0.0291029	0.0267725	0.0220876	0.0230853	0.0262433	0.0201474	0.0207062	0.0237699	0.0199176	0.0189728	0.0186926	0.0161452	0.0148913
X075_1902_697_b2_c.asd	75	1902	b2	c	0.160409	0.158159	0.125999	0.113898	0.124953	0.143666	0.135178	0.112269	0.0966485	0.0903616	0.0825553	0.0683987	0.0698659	0.0680813	0.0561905	0.0520493	0.0491126	0.0459052	0.0451922	0.0519368	0.057879	0.0459657	0.0440487	0.0474126	0.0436551	0.0393948	0.0379482	0.0401277	0.0377901	0.0343505	0.0325865	0.033129	0.0308564	0.0266439	0.0303435	0.0323544	0.0295968	0.0217801	0.0204172	0.0236416	0.025142	0.0254141	0.0244436	0.022672	0.0224204
X075_1902_697_b2_g.asd	75	1902	b2	g	0.156238	0.14517	0.115219	0.10001	0.0983443	0.093511	0.098296	0.0978692	0.0788159	0.0784977	0.0735314	0.0509855	0.0559278	0.0656807	0.0667605	0.0658527	0.0557699	0.0420631	0.0458402	0.0490112	0.0462861	0.0370783	0.0336206	0.0335094	0.0307563	0.0299373	0.0294587	0.0281927	0.0319071	0.0325634	0.0275927	0.0288205	0.0276676	0.023139	0.0239977	0.025975	0.0263171	0.022302	0.019476	0.0180189	0.0166289	0.0198702	0.0220817	0.0185818	0.0170821
X075_1902_697_b2_m.asd	75	1902	b2	m	0.115658	0.12724	0.0871997	0.0720786	0.0850874	0.101392	0.0864122	0.0678742	0.0770734	0.0670537	0.0536661	0.0520221	0.0522395	0.0513014	0.0483807	0.0459544	0.0423719	0.0389951	0.0412271	0.043943	0.043039	0.0339396	0.0340873	0.0359432	0.0274666	0.0273069	0.0315921	0.0335928	0.0290593	0.0237812	0.0218756	0.0239566	0.023136	0.0193255	0.0217834	0.0228105	0.0205875	0.0159846	0.0164896	0.0181546	0.0141891	0.0151995	0.0171813	0.0154722	0.0143164
X075_1902_703_b3_c.asd	75	1902	b3	c	0.191989	0.158623	0.117344	0.116563	0.138212	0.139083	0.129413	0.116441	0.105773	0.093281	0.0841714	0.081987	0.0847794	0.081088	0.06919	0.0671541	0.060589	0.0508095	0.0569042	0.057993	0.0517057	0.044131	0.0499301	0.0553889	0.042785	0.042171	0.045159	0.0416915	0.0413928	0.0392911	0.0341034	0.035718	0.0353643	0.0316531	0.0325774	0.0337802	0.0326299	0.0266395	0.0224133	0.0219668	0.0252038	0.0278004	0.0266965	0.0212102	0.0193362
X075_1902_703_b3_g.asd	75	1902	b3	g	0.143511	0.152572	0.106723	0.080854	0.0863633	0.10802	0.100177	0.0804505	0.0756395	0.0646741	0.0589167	0.0649157	0.0636146	0.0580514	0.0520787	0.0505345	0.0492559	0.0470334	0.0456502	0.0414747	0.036765	0.0374669	0.035162	0.0315656	0.0306094	0.028739	0.0275534	0.0286719	0.0314281	0.0301525	0.0243453	0.0263017	0.0265487	0.0228253	0.0211658	0.0222789	0.023396	0.0187797	0.0172846	0.0188087	0.0202716	0.0198916	0.0185243	0.0170663	0.0129419
X075_1902_703_b3_m.asd	75	1902	b3	m	0.135003	0.147131	0.0971473	0.0703915	0.0793993	0.106947	0.104061	0.0878887	0.0854407	0.0705605	0.0556683	0.051354	0.0493528	0.0523594	0.0588539	0.0579585	0.051034	0.0436928	0.0492802	0.04896	0.0412256	0.0329083	0.036416	0.041424	0.0337641	0.0322851	0.0331313	0.0307773	0.0279753	0.0236071	0.0189962	0.0233459	0.0242059	0.0196586	0.0204355	0.0253869	0.028686	0.0200668	0.016146	0.0177812	0.0204364	0.0200244	0.0181979	0.0172512	0.0168511
X075_1902_VII_t1_c.asd	75	1902	t1	c	0.155168	0.143279	0.116425	0.108804	0.118941	0.13019	0.114948	0.0972733	0.103375	0.0915626	0.0781835	0.0773233	0.0755047	0.068033	0.057491	0.0621986	0.0625052	0.0550684	0.0512585	0.0475629	0.0427361	0.0361627	0.0406429	0.0487175	0.0481259	0.038469	0.0295514	0.0292584	0.0305721	0.0323934	0.0336723	0.0320233	0.0286576	0.0250428	0.0232445	0.0260217	0.0297178	0.0260796	0.0232989	0.022239	0.0216045	0.0228203	0.0233915	0.0213116	0.0196041
X075_1902_VII_t1_g.asd	75	1902	t1	g	0.160488	0.14895	0.113166	0.109443	0.128915	0.138337	0.118389	0.0950921	0.0959958	0.0895381	0.0792989	0.0723803	0.0754025	0.0750391	0.0680862	0.0731168	0.0704813	0.059955	0.0609096	0.0587955	0.0537352	0.0527484	0.0547614	0.053927	0.0448755	0.0423233	0.0422086	0.039549	0.0388789	0.037781	0.035229	0.0345287	0.0322069	0.0292365	0.0336549	0.0361914	0.0347755	0.0309663	0.0299165	0.0300064	0.0277214	0.0281698	0.0288395	0.0272557	0.0277145
X075_1902_VII_t1_m.asd	75	1902	t1	m	0.15173	0.138231	0.114954	0.113596	0.126228	0.130433	0.122886	0.104552	0.0799257	0.0675059	0.0674976	0.0745568	0.0754322	0.0735067	0.0698692	0.0591552	0.0479534	0.0416363	0.0481255	0.0547505	0.0541125	0.0397727	0.0396905	0.0455371	0.0407785	0.0373908	0.0373821	0.0396293	0.0357735	0.0294172	0.0249065	0.0283162	0.0298168	0.0276839	0.0301187	0.0341757	0.0347431	0.0239987	0.0172911	0.0176541	0.0231723	0.02546	0.0243394	0.0214894	0.018515
X076_1947_005_t1_c.asd	76	1947	t1	c	0.335033	0.324731	0.297676	0.276336	0.263684	0.251773	0.213294	0.193339	0.228994	0.217682	0.187389	0.170091	0.165561	0.155633	0.139039	0.150813	0.155974	0.145237	0.130108	0.119478	0.114395	0.111936	0.114958	0.116354	0.107957	0.0989895	0.0933099	0.0924181	0.0910857	0.0928863	0.0969244	0.0895927	0.0827949	0.0812621	0.0828155	0.0795369	0.0735515	0.0739721	0.0743812	0.072789	0.0689363	0.0690746	0.0709468	0.0712517	0.0692906
X076_1947_005_t1_g.asd	76	1947	t1	g	0.258619	0.260627	0.236119	0.227183	0.221812	0.186376	0.169547	0.176277	0.193345	0.174221	0.149574	0.144765	0.140475	0.133432	0.12459	0.122054	0.122706	0.121221	0.106849	0.0958599	0.0911756	0.0903355	0.0910378	0.0912382	0.0890412	0.079918	0.0739393	0.0784972	0.0802697	0.0786294	0.0748389	0.0720305	0.0694021	0.0672841	0.0679677	0.0674888	0.0649882	0.0612231	0.0612526	0.0617189	0.0573431	0.0562585	0.0579879	0.059915	0.0567916
X076_1947_005_t1_m.asd	76	1947	t1	m	0.242722	0.238102	0.210686	0.203467	0.206244	0.187459	0.163728	0.157009	0.178249	0.177341	0.161171	0.142783	0.135812	0.128107	0.116552	0.119133	0.117867	0.109459	0.104981	0.0931735	0.0797562	0.0807604	0.0826038	0.0828929	0.0819835	0.0773973	0.0728328	0.0712353	0.0671792	0.0642551	0.0639158	0.0608367	0.0610678	0.0645341	0.063929	0.0561125	0.0464782	0.0475553	0.0517771	0.0523165	0.0439166	0.0424488	0.0442257	0.0433677	0.0406716
X076_1947_011_t2_c.asd	76	1947	t2	c	0.286475	0.298602	0.240969	0.203828	0.196855	0.194017	0.175232	0.165245	0.185474	0.170313	0.146322	0.137843	0.128536	0.119751	0.114436	0.121396	0.122427	0.114157	0.107176	0.0934907	0.0820728	0.0925971	0.0910666	0.0837727	0.0855018	0.0751859	0.0665789	0.0722767	0.0776273	0.0777393	0.0717272	0.0643246	0.0605665	0.0616401	0.0655391	0.0613967	0.0522934	0.0509221	0.0517735	0.051732	0.0486747	0.0486254	0.0496921	0.0490542	0.0457995
X076_1947_011_t2_g.asd	76	1947	t2	g	0.266466	0.272059	0.249619	0.240503	0.231752	0.18862	0.168585	0.17462	0.189411	0.169982	0.143314	0.133201	0.12791	0.125746	0.125308	0.125677	0.125408	0.122182	0.111015	0.102401	0.0967933	0.0903445	0.0861969	0.0842527	0.0833719	0.0780361	0.0738384	0.074879	0.0695516	0.0676065	0.0724708	0.0702831	0.068306	0.0684407	0.0664249	0.0620727	0.0563582	0.0514694	0.0536489	0.0573918	0.0542266	0.0503067	0.0487636	0.050332	0.0468693
X076_1947_011_t2_m.asd	76	1947	t2	m	0.257925	0.22878	0.206671	0.183454	0.16712	0.166075	0.15416	0.148579	0.16553	0.152058	0.135406	0.136835	0.128915	0.112852	0.0970334	0.106549	0.112023	0.105787	0.0987368	0.0918366	0.0843275	0.0745959	0.0710017	0.0713436	0.0707329	0.0665102	0.0661066	0.0732095	0.0682173	0.0610461	0.0584179	0.0556948	0.0554762	0.0566064	0.0523101	0.0488804	0.0465308	0.0422096	0.0420266	0.0431934	0.0406081	0.0376351	0.0369878	0.0392188	0.0347974
X076_1947_017_t3_c.asd	76	1947	t3	c	0.286387	0.265282	0.263855	0.251128	0.229346	0.210227	0.18863	0.184935	0.209288	0.18272	0.150863	0.149864	0.138272	0.128412	0.125642	0.120257	0.119949	0.122331	0.114305	0.100315	0.087939	0.0893789	0.0903884	0.0886661	0.0850408	0.0764462	0.0721125	0.0777753	0.0762223	0.073851	0.0738135	0.0678044	0.0622926	0.0601517	0.0612358	0.0586956	0.0537074	0.0527479	0.0564151	0.0588367	0.0530753	0.0487413	0.0474515	0.0483794	0.0466041
X076_1947_017_t3_g.asd	76	1947	t3	g	0.267884	0.275429	0.240567	0.216314	0.204219	0.182652	0.155774	0.152376	0.188174	0.176393	0.152136	0.146633	0.132996	0.115645	0.102251	0.110222	0.11705	0.114866	0.107352	0.0966945	0.0873994	0.0865707	0.0853983	0.0839226	0.0836096	0.0716805	0.0638191	0.071852	0.0715071	0.0707224	0.0726836	0.0636688	0.0570946	0.0574087	0.0598309	0.0569543	0.0505743	0.0488782	0.052652	0.0556791	0.050413	0.0458389	0.0440205	0.0444897	0.0409855
X076_1947_017_t3_m.asd	76	1947	t3	m	0.229191	0.224812	0.213748	0.212631	0.208721	0.177559	0.139679	0.13325	0.17572	0.151324	0.118844	0.126473	0.123704	0.112576	0.101023	0.107624	0.107605	0.0970507	0.0916348	0.0852165	0.0773633	0.0704436	0.0682719	0.0693371	0.0704654	0.0674483	0.0627998	0.0598717	0.060355	0.0590795	0.0543294	0.0523389	0.0533789	0.0549347	0.0496193	0.0452128	0.0419847	0.0360433	0.0386967	0.0432801	0.0388329	0.0371989	0.0375194	0.0370589	0.0349998
X076_1947_209_m1_c.asd	76	1947	m1	c	0.279569	0.251862	0.22828	0.206	0.190693	0.186438	0.182746	0.187699	0.203744	0.164984	0.121203	0.113256	0.114607	0.116148	0.114547	0.114289	0.110953	0.105927	0.108339	0.102281	0.0907795	0.0876954	0.080929	0.0754493	0.0788224	0.07331	0.0687785	0.0736519	0.0703218	0.0664648	0.0667547	0.0657634	0.0649151	0.0639486	0.0600461	0.0570216	0.0540739	0.0475743	0.0467003	0.0479819	0.0446935	0.0437344	0.0449306	0.0463757	0.0437856
X076_1947_209_m1_g.asd	76	1947	m1	g	0.312433	0.276912	0.26839	0.243594	0.213026	0.201071	0.185564	0.177996	0.187988	0.172467	0.15406	0.151236	0.145541	0.133929	0.120186	0.122698	0.121986	0.113602	0.106184	0.101482	0.0966869	0.0862392	0.0824477	0.0818786	0.0777198	0.0734402	0.072798	0.076671	0.0727898	0.0703138	0.0728292	0.0681625	0.062213	0.0587977	0.0612148	0.0592073	0.052978	0.0490893	0.051774	0.0543579	0.0479913	0.0474517	0.0486621	0.0462798	0.0455285
X076_1947_209_m1_m.asd	76	1947	m1	m	0.247779	0.229682	0.187077	0.179344	0.189109	0.166788	0.135158	0.126541	0.157458	0.146137	0.126995	0.128904	0.118381	0.102877	0.0918378	0.102605	0.102137	0.0863412	0.0781126	0.0731304	0.0718534	0.0762886	0.0742036	0.067869	0.063524	0.0616086	0.0625462	0.0652973	0.0634044	0.0610018	0.0595814	0.0518796	0.0472927	0.0484596	0.0511555	0.0477638	0.040632	0.0391453	0.0404139	0.0414165	0.0392381	0.0368281	0.0361691	0.0376316	0.0347428
X076_1947_217_m2_c.asd	76	1947	m2	c	0.300358	0.304745	0.259007	0.20812	0.181238	0.194238	0.18669	0.177245	0.192034	0.179107	0.159848	0.153233	0.144529	0.133619	0.122467	0.11775	0.114144	0.109898	0.107008	0.0997834	0.0913702	0.090683	0.0887147	0.0848469	0.0806218	0.0734599	0.0720744	0.0809529	0.0803187	0.0744654	0.0683417	0.0645113	0.0623311	0.0616806	0.063841	0.0625288	0.0574218	0.0517203	0.0532479	0.0564892	0.0525436	0.050298	0.049353	0.0478801	0.0446658
X076_1947_217_m2_g.asd	76	1947	m2	g	0.282368	0.288107	0.254202	0.221543	0.200549	0.185306	0.163684	0.159141	0.187437	0.174648	0.150856	0.144066	0.138507	0.128673	0.116702	0.121258	0.12123	0.111942	0.103385	0.0926339	0.0842822	0.0878302	0.0876209	0.0824018	0.0753586	0.0713777	0.0703699	0.0706793	0.0675159	0.0667874	0.0695451	0.0634598	0.0586617	0.0583928	0.0586461	0.0548458	0.0484314	0.0451387	0.0493185	0.0531193	0.0462487	0.0427081	0.0430915	0.0449677	0.0441376
X076_1947_217_m2_m.asd	76	1947	m2	m	0.280646	0.25803	0.225755	0.203197	0.192068	0.182574	0.172232	0.171716	0.186228	0.170583	0.145128	0.130935	0.130855	0.12942	0.120774	0.116349	0.114976	0.112968	0.102226	0.0911119	0.0834742	0.0826023	0.0836697	0.0827586	0.0769058	0.0690021	0.0643597	0.0660915	0.0665309	0.0679287	0.0696092	0.0612136	0.0543595	0.0537169	0.0574732	0.0567683	0.0517197	0.0481549	0.0472258	0.0468866	0.0442983	0.0445917	0.0449974	0.04262	0.0404374
X076_1947_223_m3_c.asd	76	1947	m3	c	0.332	0.333498	0.289913	0.266738	0.265573	0.260765	0.243085	0.227909	0.229016	0.21448	0.19509	0.182585	0.178867	0.168953	0.150189	0.143967	0.139952	0.135363	0.135024	0.130579	0.122988	0.118687	0.115565	0.112073	0.106969	0.10012	0.0964003	0.0986746	0.0984561	0.0948026	0.0890955	0.0858953	0.0869961	0.0901258	0.0871244	0.0809296	0.0754399	0.0767211	0.0780984	0.0770462	0.0728744	0.071984	0.0726524	0.072028	0.0689943
X076_1947_223_m3_g.asd	76	1947	m3	g	0.336584	0.342082	0.295412	0.270009	0.262537	0.236749	0.21024	0.204232	0.226646	0.2108	0.185226	0.175523	0.161594	0.151964	0.149394	0.145945	0.150373	0.156895	0.142538	0.121967	0.105724	0.106533	0.113149	0.115146	0.104549	0.0989827	0.0973578	0.0960051	0.0936724	0.0921037	0.0917158	0.0891367	0.086576	0.0849476	0.083773	0.0832099	0.0818858	0.0772124	0.0757933	0.0754274	0.071579	0.0681021	0.067618	0.0704983	0.0678626
X076_1947_223_m3_m.asd	76	1947	m3	m	0.291614	0.246615	0.233732	0.241049	0.242758	0.205318	0.172613	0.167383	0.19245	0.18519	0.159481	0.136104	0.133101	0.129601	0.118065	0.118174	0.119207	0.116026	0.10679	0.096311	0.0883747	0.0876998	0.0869722	0.0852915	0.0833547	0.0776563	0.0736822	0.0751572	0.0711013	0.0702681	0.074868	0.0684639	0.0649561	0.0675471	0.0667354	0.0643573	0.0611344	0.0578094	0.0575243	0.057226	0.0525639	0.0508386	0.0509887	0.0508222	0.0504364
X076_1947_227_m4_c.asd	76	1947	m4	c	0.32497	0.320148	0.287556	0.258222	0.240642	0.229774	0.217514	0.211191	0.215131	0.194721	0.168771	0.155479	0.154469	0.152125	0.144773	0.149661	0.143313	0.125238	0.116802	0.118143	0.122104	0.115269	0.108415	0.103271	0.099334	0.0943391	0.0918087	0.0937444	0.0914085	0.0890634	0.087814	0.0778723	0.072839	0.0757057	0.077252	0.0757631	0.0718177	0.0680926	0.0663649	0.0653063	0.0628839	0.0647765	0.0663949	0.0632837	0.059507
X076_1947_227_m4_g.asd	76	1947	m4	g	0.279281	0.281904	0.280352	0.257679	0.229078	0.218973	0.185362	0.166886	0.198894	0.197116	0.180887	0.170561	0.148807	0.12893	0.120079	0.131	0.133017	0.122677	0.12146	0.114807	0.104314	0.100027	0.0944486	0.0899633	0.0907469	0.0899465	0.0874891	0.0846705	0.083124	0.0823391	0.080497	0.0710546	0.0670869	0.0709074	0.0726116	0.0675287	0.0591576	0.057564	0.0576631	0.0573923	0.0555655	0.0535334	0.0524081	0.0525561	0.0511889
X076_1947_227_m4_m.asd	76	1947	m4	m	0.26869	0.279781	0.237741	0.203774	0.187027	0.172495	0.15012	0.147858	0.183666	0.165745	0.137736	0.134735	0.10811	0.101559	0.124295	0.121305	0.11401	0.108799	0.0997866	0.0851729	0.0720801	0.0747612	0.0811068	0.081117	0.0678217	0.0618133	0.0634878	0.0681641	0.0649968	0.0611001	0.0603598	0.0564015	0.053881	0.0538433	0.0533175	0.050286	0.0466241	0.047394	0.0461888	0.0433293	0.0411507	0.0402429	0.0403408	0.0407469	0.0399514
X076_1947_415_b1_c.asd	76	1947	b1	c	0.306939	0.296612	0.27426	0.263737	0.261313	0.25042	0.214615	0.193544	0.21952	0.211285	0.191438	0.183353	0.17473	0.163192	0.150464	0.146658	0.149007	0.151592	0.143269	0.130069	0.117246	0.112254	0.112558	0.112808	0.107687	0.101174	0.0983114	0.100865	0.0949609	0.0914593	0.0950861	0.0936352	0.0908057	0.0885221	0.0873247	0.0834167	0.0794366	0.0828108	0.0835031	0.0804305	0.0757204	0.0753725	0.0766361	0.0760782	0.075187
X076_1947_415_b1_g.asd	76	1947	b1	g	0.338556	0.316218	0.28105	0.250689	0.230809	0.216331	0.208982	0.217099	0.240083	0.214899	0.177976	0.162669	0.159976	0.154389	0.143156	0.149614	0.147452	0.132844	0.122412	0.1145	0.111778	0.119037	0.1205	0.114442	0.103958	0.0969525	0.0958297	0.0994604	0.0970902	0.0924694	0.0884092	0.0822089	0.081105	0.0849212	0.083689	0.0829828	0.081851	0.0755931	0.0733401	0.0738129	0.0726631	0.0717923	0.0718972	0.0728221	0.0710954
X076_1947_415_b1_m.asd	76	1947	b1	m	0.265779	0.254821	0.210793	0.18708	0.180975	0.163483	0.149096	0.147798	0.160389	0.141189	0.119603	0.119284	0.118959	0.11368	0.105113	0.106656	0.106484	0.102252	0.101477	0.0911388	0.0766535	0.0747115	0.0756202	0.0759128	0.0737881	0.0691096	0.0651253	0.064637	0.0664707	0.0671752	0.0649076	0.060419	0.0591234	0.0612286	0.0611492	0.0535916	0.0441475	0.0470283	0.0493172	0.0490716	0.0476806	0.0457778	0.0439334	0.0424247	0.0403324
X076_1947_419_b2_c.asd	76	1947	b2	c	0.351807	0.345365	0.303988	0.266814	0.243347	0.225666	0.211318	0.209962	0.224507	0.20447	0.175214	0.160896	0.156754	0.150228	0.139145	0.1436	0.138006	0.12204	0.121758	0.116251	0.109102	0.11648	0.112291	0.101356	0.0959542	0.0910339	0.0876791	0.0871725	0.0886577	0.0882043	0.0839442	0.0771546	0.0758029	0.0796428	0.0779763	0.0728914	0.0677491	0.0682078	0.0704825	0.0698065	0.0622093	0.0595752	0.0613681	0.0641654	0.0627006
X076_1947_419_b2_g.asd	76	1947	b2	g	0.31733	0.31747	0.306922	0.275026	0.238636	0.219497	0.188225	0.179778	0.219719	0.198518	0.162335	0.153468	0.144335	0.141011	0.142936	0.134238	0.13242	0.135536	0.119874	0.109984	0.106355	0.0987494	0.0965873	0.096445	0.0920826	0.0822348	0.0751142	0.0771688	0.0815501	0.0825764	0.077843	0.0696075	0.0680328	0.0725049	0.0678919	0.063538	0.060812	0.0573982	0.0570842	0.0568646	0.0523734	0.0512098	0.052321	0.052825	0.0480209
X076_1947_419_b2_m.asd	76	1947	b2	m	0.232744	0.233268	0.183158	0.15455	0.151341	0.147323	0.143761	0.148536	0.164023	0.14257	0.115258	0.10887	0.111283	0.106736	0.0942012	0.101932	0.0980407	0.0816905	0.0844995	0.078645	0.0684891	0.074983	0.076277	0.0728439	0.0699352	0.0554466	0.0463303	0.0555944	0.0613258	0.0630068	0.0608679	0.0513934	0.0456755	0.0467442	0.0488719	0.0477404	0.0439046	0.0414316	0.0404251	0.039275	0.0360164	0.0340384	0.0342426	0.0359084	0.0329163
X076_1947_425_b3_c.asd	76	1947	b3	c	0.344353	0.33234	0.314493	0.284306	0.256842	0.250278	0.231344	0.220954	0.238237	0.216765	0.189514	0.184015	0.172981	0.165709	0.164833	0.16022	0.153578	0.146336	0.140449	0.134197	0.127555	0.121901	0.118839	0.115109	0.107238	0.103118	0.101957	0.101264	0.0966276	0.094829	0.0977913	0.0945796	0.0920838	0.0920387	0.0904576	0.0851348	0.0781088	0.0748998	0.0750637	0.0752526	0.0717228	0.0712727	0.0730863	0.0745627	0.070681
X076_1947_425_b3_g.asd	76	1947	b3	g	0.303659	0.294725	0.250463	0.236324	0.237691	0.207058	0.180513	0.186999	0.233306	0.216671	0.178507	0.160333	0.153964	0.145481	0.133634	0.145913	0.142915	0.121921	0.116052	0.111183	0.105667	0.102833	0.103824	0.104712	0.100649	0.0919686	0.0868237	0.0908028	0.0940599	0.0950783	0.0932427	0.0871666	0.0839488	0.0852561	0.0872652	0.082986	0.0747076	0.0712812	0.0734399	0.0753962	0.0702871	0.0705814	0.0732943	0.0735224	0.0701578
X076_1947_425_b3_m.asd	76	1947	b3	m	0.287395	0.280632	0.233072	0.212534	0.214594	0.203188	0.188826	0.191241	0.218482	0.193617	0.15663	0.143307	0.134598	0.129466	0.127258	0.128316	0.12857	0.125014	0.113844	0.103464	0.0971435	0.0968392	0.0948968	0.0911986	0.0876308	0.0810072	0.0776086	0.0814129	0.0804206	0.0786686	0.0778056	0.0705203	0.065689	0.0657784	0.0661458	0.0645775	0.0615526	0.0596626	0.0587887	0.057515	0.0544014	0.0552169	0.0580471	0.0592391	0.0528905
X077_1901_005_t1_c.asd	77	1901	t1	c	0.236863	0.216419	0.202177	0.170476	0.13551	0.124349	0.130175	0.137609	0.131771	0.116943	0.106533	0.10864	0.110729	0.107841	0.100958	0.101672	0.0977251	0.086485	0.0716808	0.0728313	0.0809063	0.0708209	0.0668468	0.0662228	0.0603395	0.0602218	0.0592636	0.0519063	0.0482355	0.05004	0.0543924	0.0482568	0.0443544	0.0457235	0.0427991	0.0434773	0.045291	0.039382	0.035871	0.0354626	0.0358521	0.0360265	0.0354812	0.0341765	0.0333836
X077_1901_005_t1_g.asd	77	1901	t1	g	0.197419	0.142767	0.149318	0.136832	0.108953	0.0985132	0.1031	0.109238	0.103734	0.100063	0.0921912	0.0782127	0.0739632	0.0811857	0.0923391	0.0836012	0.0638524	0.0463146	0.0540887	0.0619404	0.0640111	0.0626448	0.0546996	0.0475525	0.049264	0.0441451	0.0378068	0.0370088	0.0398841	0.0417456	0.0402544	0.0375852	0.0350834	0.0337514	0.0345556	0.0347365	0.0335409	0.0313	0.0279849	0.0250508	0.0242411	0.0247908	0.0266197	0.0289455	0.0270699
X077_1901_005_t1_m.asd	77	1901	t1	m	0.161805	0.112013	0.118613	0.117005	0.104607	0.0999388	0.0931531	0.0857432	0.0808512	0.0723211	0.0667973	0.0681954	0.0648566	0.0645974	0.0683786	0.0624998	0.0584344	0.057122	0.0474077	0.0446015	0.0478416	0.0483556	0.045733	0.0413606	0.03752	0.0378005	0.0375295	0.0329497	0.0296001	0.029105	0.0305454	0.0276568	0.0269704	0.0290971	0.0264068	0.0265933	0.0289542	0.02795	0.0248662	0.0211678	0.0186133	0.0191019	0.020687	0.0211015	0.0200281
X077_1901_011_t2_c.asd	77	1901	t2	c	0.22331	0.191443	0.197054	0.189815	0.168833	0.15144	0.145181	0.142477	0.134178	0.126739	0.119516	0.112273	0.105973	0.103345	0.10319	0.0966049	0.0858791	0.0753229	0.072498	0.0718074	0.0708278	0.0680752	0.0625879	0.0575956	0.0569936	0.0601872	0.0615498	0.0570378	0.0516538	0.0478397	0.0464108	0.0458384	0.0449479	0.0435341	0.0425349	0.0417101	0.0401678	0.0362703	0.0366091	0.0380851	0.0351028	0.0343018	0.034339	0.0330167	0.0305134
X077_1901_011_t2_g.asd	77	1901	t2	g	0.176132	0.13214	0.127411	0.121323	0.110581	0.10362	0.0852056	0.0739198	0.087928	0.0880296	0.0792633	0.0712334	0.0706991	0.0697425	0.0657253	0.0669111	0.0635378	0.0560538	0.0557363	0.055166	0.0535752	0.0529433	0.0497592	0.0456634	0.043489	0.0443583	0.0421998	0.0334537	0.0295384	0.0302514	0.0333837	0.0349976	0.0343462	0.0313212	0.0254387	0.0261672	0.0304903	0.0271433	0.0256052	0.0255579	0.024058	0.0238133	0.0238706	0.0229375	0.0207698
X077_1901_011_t2_m.asd	77	1901	t2	m	0.132546	0.12915	0.124647	0.104991	0.0781585	0.0599848	0.0672061	0.0795824	0.0731397	0.0628681	0.062307	0.0735368	0.058233	0.049216	0.058304	0.0561155	0.0521033	0.0483535	0.0391595	0.0351475	0.0350197	0.031347	0.0293428	0.0288943	0.0288715	0.0340108	0.0361625	0.0293327	0.0234759	0.023532	0.0283301	0.023993	0.0206455	0.0215863	0.0218691	0.0236338	0.0250749	0.0219283	0.0187874	0.0168985	0.0162831	0.0147118	0.0140893	0.015619	0.0134993
X077_1901_019_t3_c.asd	77	1901	t3	c	0.174671	0.14428	0.157184	0.152206	0.134472	0.13286	0.125537	0.119714	0.124274	0.113232	0.0992094	0.0933614	0.0843204	0.0792016	0.080007	0.0790536	0.0718839	0.0614443	0.0596283	0.0559829	0.0533445	0.0610663	0.0609546	0.0546668	0.0493361	0.0474221	0.0454521	0.0409036	0.0405238	0.0416394	0.0415825	0.0384283	0.0353814	0.0338077	0.0325475	0.0344662	0.0368618	0.0331939	0.0314138	0.0304858	0.0270619	0.0262405	0.0270096	0.0273678	0.0258888
X077_1901_019_t3_g.asd	77	1901	t3	g	0.155118	0.136449	0.113843	0.108179	0.112547	0.108469	0.100102	0.0951776	0.0989475	0.0877028	0.078601	0.0829766	0.0764558	0.0654326	0.0576987	0.0636097	0.0636384	0.0557455	0.0557681	0.0537387	0.0510576	0.054325	0.0512367	0.0459197	0.0457735	0.041784	0.0375587	0.0363389	0.0301756	0.0301906	0.0386135	0.0355644	0.0330068	0.0343637	0.0325743	0.0312305	0.0302715	0.0276709	0.0249671	0.0236617	0.024824	0.0234171	0.0226255	0.0250938	0.0240266
X077_1901_019_t3_m.asd	77	1901	t3	m	0.185064	0.134901	0.111539	0.0896944	0.0797086	0.100666	0.0931868	0.0764141	0.0805214	0.0733632	0.0662814	0.0686147	0.0651499	0.0675683	0.0745588	0.0560128	0.0439574	0.0439729	0.034123	0.0334017	0.0405759	0.0449977	0.0424491	0.0366153	0.033433	0.0334273	0.0330735	0.0296593	0.0265775	0.0264471	0.0289224	0.0275217	0.0249218	0.0235301	0.0264529	0.0287928	0.0277103	0.0209182	0.0174298	0.0165912	0.0148797	0.0168192	0.0195632	0.0196733	0.0160704
X077_1901_075_m1_c.asd	77	1901	m1	c	0.205109	0.177386	0.177999	0.159225	0.136163	0.14577	0.141858	0.131904	0.131592	0.122759	0.111463	0.104257	0.0988301	0.0908076	0.0811386	0.0800124	0.0810965	0.0795721	0.0687632	0.066251	0.0699653	0.0677899	0.063067	0.0578084	0.0539674	0.0548207	0.0549426	0.0502331	0.0477607	0.0489153	0.0515064	0.0452748	0.0409278	0.041824	0.0427219	0.0428103	0.0408231	0.0351468	0.0334847	0.0340905	0.032445	0.0322439	0.0326049	0.0320192	0.0292615
X077_1901_075_m1_g.asd	77	1901	m1	g	0.171298	0.141184	0.138473	0.131733	0.116712	0.0981852	0.0894252	0.0887783	0.090718	0.0914571	0.0887316	0.0817669	0.0709708	0.0645437	0.0646782	0.0626337	0.0595368	0.0555633	0.0491386	0.0472827	0.0483783	0.0461649	0.0481948	0.049464	0.0432772	0.0432449	0.0430496	0.0366626	0.032127	0.0342294	0.0408952	0.0344386	0.0312325	0.0346977	0.0312584	0.0324865	0.0360715	0.0314719	0.0263646	0.0231263	0.0224794	0.0237901	0.025273	0.0252598	0.022898
X077_1901_075_m1_m.asd	77	1901	m1	m	0.162369	0.1153	0.114143	0.108414	0.0950434	0.0868179	0.0913692	0.098816	0.0973335	0.0962463	0.0872477	0.0684588	0.0633716	0.0635006	0.0627021	0.0605856	0.0573006	0.0528376	0.0458546	0.0445373	0.0486665	0.0537391	0.0502956	0.0420874	0.0365027	0.0348826	0.034444	0.0323208	0.0282807	0.0265916	0.0286652	0.0301726	0.0284515	0.0245405	0.0240666	0.0292214	0.0338625	0.0253212	0.0216366	0.0211057	0.0166573	0.0174612	0.0212717	0.0238372	0.020462
X077_1901_079_m2_c.asd	77	1901	m2	c	0.221148	0.187592	0.17583	0.163814	0.148516	0.132481	0.122819	0.12498	0.138734	0.13199	0.117234	0.107598	0.0980278	0.0936916	0.0943833	0.0889981	0.081832	0.0757013	0.0730212	0.0677498	0.062914	0.0663873	0.0640782	0.0592711	0.059321	0.0619784	0.0608626	0.0522044	0.044344	0.0446248	0.0520539	0.0479267	0.0430084	0.041472	0.0393411	0.0412919	0.0439958	0.038792	0.0351174	0.0345448	0.0358486	0.0343679	0.0318754	0.0305423	0.0281628
X077_1901_079_m2_g.asd	77	1901	m2	g	0.167108	0.127302	0.117451	0.110916	0.106117	0.108468	0.103425	0.0961119	0.0943104	0.088173	0.0791972	0.0703901	0.0620696	0.0618663	0.0679975	0.0599171	0.0526788	0.0502718	0.0459245	0.0448673	0.0465686	0.0477926	0.0465972	0.0435375	0.0401074	0.0383589	0.0372022	0.0352657	0.0319658	0.0314644	0.034172	0.0313152	0.0301161	0.0315864	0.0280954	0.0283949	0.0305319	0.0259434	0.0236036	0.0230042	0.0210886	0.022193	0.0233258	0.0215926	0.0200925
X077_1901_079_m2_m.asd	77	1901	m2	m	0.13763	0.119108	0.120284	0.10701	0.0926903	0.107472	0.0989999	0.0829203	0.0838415	0.0684603	0.0587716	0.068935	0.0658229	0.0602704	0.0583798	0.0545855	0.0500892	0.0453325	0.0385613	0.041971	0.0496038	0.0455676	0.0412002	0.0380457	0.0352959	0.0357423	0.0348196	0.0292284	0.0251811	0.0255083	0.0293946	0.0288458	0.0288144	0.0296982	0.0251531	0.0249082	0.027289	0.0235741	0.0206845	0.0192779	0.0182733	0.0192669	0.0202294	0.0193053	0.0182319
X077_1901_085_m3_c.asd	77	1901	m3	c	0.189971	0.166685	0.180894	0.172975	0.14895	0.139532	0.12841	0.121105	0.123717	0.11136	0.101341	0.105191	0.0981174	0.0855933	0.0756166	0.0804406	0.0814481	0.0743831	0.0674324	0.0668656	0.068478	0.061689	0.0600072	0.0595354	0.0531522	0.0539843	0.0544742	0.0479043	0.0450627	0.0442811	0.0437184	0.0431025	0.0435754	0.0436745	0.0370084	0.0348291	0.0366871	0.0351059	0.0337589	0.0328004	0.0315689	0.0311841	0.0314908	0.0318063	0.0299347
X077_1901_085_m3_g.asd	77	1901	m3	g	0.141115	0.115434	0.142991	0.131156	0.0965272	0.0966828	0.0990183	0.0961	0.086877	0.0746523	0.0714765	0.0811154	0.0769614	0.0652581	0.0552118	0.0614749	0.0617403	0.0524071	0.0472396	0.047533	0.051278	0.0538555	0.0461851	0.0356436	0.0332801	0.0362039	0.0392303	0.0382306	0.0342356	0.0332088	0.0362192	0.033035	0.0295317	0.0280548	0.0264377	0.0281926	0.0303827	0.025649	0.0240886	0.023786	0.0198718	0.0217584	0.0249957	0.0243148	0.0217039
X077_1901_085_m3_m.asd	77	1901	m3	m	0.125555	0.1092	0.118423	0.113815	0.0998106	0.0968629	0.0858514	0.0750473	0.0762499	0.0822052	0.0824101	0.0726078	0.0685961	0.0675282	0.0673165	0.0696608	0.066555	0.0577159	0.04965	0.0481947	0.0506031	0.0489838	0.0440362	0.0395759	0.0395712	0.0385958	0.0347168	0.0284527	0.0281796	0.0321687	0.0360305	0.0292099	0.0260912	0.0292709	0.0255918	0.0268344	0.0304777	0.0253815	0.0228765	0.0233822	0.0238152	0.0208561	0.0183949	0.0198169	0.0200193
X077_1901_091_m4_c.asd	77	1901	m4	c	0.1816	0.181158	0.175086	0.164771	0.152127	0.139515	0.12051	0.112834	0.129833	0.114773	0.0954499	0.0945399	0.0814648	0.0738969	0.0786303	0.0813166	0.0783417	0.0706945	0.0639759	0.0602264	0.0613061	0.0688449	0.0672734	0.0595237	0.0537106	0.0522782	0.0514621	0.047926	0.0450966	0.0440294	0.0441284	0.0414118	0.0386328	0.0371317	0.0365345	0.0374917	0.0380402	0.0342888	0.0306734	0.0291835	0.030589	0.029977	0.028824	0.0288186	0.0268354
X077_1901_091_m4_g.asd	77	1901	m4	g	0.199766	0.148613	0.132516	0.121377	0.109437	0.0967315	0.0887132	0.0906842	0.103001	0.0947928	0.0807298	0.0747417	0.0678912	0.0686468	0.0757114	0.0683216	0.0570551	0.0483338	0.0457887	0.0492085	0.0539011	0.0521527	0.0473669	0.0414634	0.0364808	0.0403569	0.0428479	0.035698	0.0304953	0.029878	0.0323235	0.0280723	0.027114	0.0307756	0.0289427	0.0289189	0.0293793	0.0238534	0.0222394	0.0231314	0.0219014	0.022194	0.0233592	0.023972	0.0221942
X077_1901_091_m4_m.asd	77	1901	m4	m	0.160951	0.114882	0.11451	0.102321	0.0838196	0.0858902	0.0891103	0.086885	0.0769722	0.0641518	0.0503107	0.0408201	0.0556588	0.0633653	0.0533644	0.0553627	0.0512288	0.0402375	0.0390361	0.0390544	0.0407244	0.0483645	0.043016	0.0334078	0.0340359	0.0319855	0.0311559	0.0350656	0.0350283	0.031728	0.0272327	0.0247854	0.0244093	0.0250978	0.0236863	0.0255213	0.0276467	0.0215766	0.0197269	0.0204491	0.018117	0.01681	0.0179642	0.0209526	0.0172647
X077_1901_149_b1_c.asd	77	1901	b1	c	0.180534	0.154434	0.148137	0.141975	0.131645	0.117495	0.110082	0.111234	0.117869	0.11014	0.0966563	0.0865295	0.0757913	0.0716777	0.0756627	0.0799212	0.0768412	0.0666825	0.0567603	0.0546456	0.057292	0.055306	0.0559034	0.0557224	0.0498789	0.0482283	0.0457121	0.038169	0.0352827	0.03808	0.0433657	0.0395585	0.0348429	0.0327147	0.0307491	0.0336212	0.0378203	0.0343706	0.0309356	0.0277457	0.0232246	0.0218572	0.023713	0.0269919	0.0253192
X077_1901_149_b1_g.asd	77	1901	b1	g	0.13466	0.0927453	0.10001	0.106122	0.102124	0.0928955	0.0871883	0.0816865	0.0720353	0.0631715	0.0620563	0.0698508	0.0671373	0.0630474	0.0615018	0.0541773	0.0486745	0.0450437	0.0334893	0.0321616	0.0377855	0.0361367	0.0313162	0.0285553	0.0324796	0.0347947	0.0341981	0.0311596	0.0274185	0.0269139	0.0299886	0.0296517	0.0264064	0.0222974	0.0216489	0.023654	0.0261284	0.0255814	0.0206688	0.0164746	0.0192651	0.0191743	0.0183463	0.0194915	0.0173809
X077_1901_149_b1_m.asd	77	1901	b1	m	0.132628	0.100725	0.0987469	0.106363	0.104926	0.0751843	0.0571185	0.0549434	0.0624259	0.0639496	0.0616334	0.0578401	0.0447102	0.0399325	0.047012	0.0420686	0.0386733	0.039601	0.0372264	0.0361498	0.0358519	0.0334803	0.0317214	0.0314669	0.0326661	0.0312179	0.0273103	0.0226621	0.0223382	0.0252107	0.0280598	0.0226006	0.0197816	0.0218357	0.019418	0.0211302	0.0240686	0.0181543	0.0157599	0.0164043	0.0157819	0.0152034	0.0152197	0.0157342	0.013815
X077_1901_153_b2_c.asd	77	1901	b2	c	0.166011	0.149216	0.145517	0.133359	0.117299	0.111024	0.104132	0.100147	0.102373	0.0873147	0.077805	0.0869593	0.075908	0.0653635	0.0661877	0.0698609	0.0670098	0.0572121	0.0479712	0.0470022	0.0511133	0.05063	0.0513947	0.0500042	0.042259	0.0413439	0.0425602	0.0400726	0.0354215	0.0326586	0.0329249	0.0306051	0.0307841	0.0330583	0.0286087	0.0300591	0.0340606	0.0272008	0.0247073	0.0252816	0.022989	0.022251	0.0225777	0.0227063	0.0217046
X077_1901_153_b2_g.asd	77	1901	b2	g	0.125442	0.0828128	0.0925995	0.102007	0.0991567	0.0861615	0.0689925	0.059479	0.0660558	0.0653067	0.0604769	0.0571113	0.0582044	0.0539586	0.0431897	0.0401946	0.0388922	0.0362933	0.0305247	0.0289651	0.0304536	0.0293536	0.0316594	0.0332476	0.0288398	0.031753	0.0333527	0.0260321	0.0198208	0.0223003	0.0322036	0.0298296	0.0253041	0.0223163	0.0155953	0.0173225	0.0239769	0.0220921	0.0181444	0.0147782	0.0136347	0.0138688	0.0147707	0.0155327	0.0146376
X077_1901_153_b2_m.asd	77	1901	b2	m	0.11893	0.115059	0.10348	0.0939325	0.0899532	0.0919095	0.0801546	0.0679692	0.0722767	0.0787992	0.0780767	0.0675413	0.0640051	0.0636316	0.0617068	0.0511792	0.043741	0.0429436	0.0454063	0.0454726	0.0427611	0.0397961	0.035073	0.0310627	0.0307379	0.0330242	0.0332009	0.0280384	0.0210623	0.0211154	0.0289126	0.0275501	0.0239672	0.0216641	0.0198057	0.0237111	0.0292846	0.0260571	0.0221471	0.0185459	0.0145305	0.0146671	0.0171106	0.0188924	0.0174626
X077_1901_159_b3_c.asd	77	1901	b3	c	0.163735	0.134488	0.142652	0.144058	0.135654	0.129141	0.109698	0.0927961	0.0957312	0.0979915	0.0918372	0.0773785	0.0727226	0.0734455	0.0753332	0.0768423	0.0725004	0.0633021	0.0566614	0.0533775	0.051954	0.0490295	0.0478394	0.0473932	0.0460568	0.0496643	0.0482438	0.0361378	0.0367714	0.0410144	0.0409564	0.0343075	0.0305231	0.0317165	0.0302409	0.0330252	0.0364853	0.0303368	0.0265697	0.0255631	0.0242388	0.0241111	0.0247788	0.0252804	0.0231096
X077_1901_159_b3_g.asd	77	1901	b3	g	0.134925	0.137104	0.101584	0.0854902	0.0873137	0.0818764	0.071206	0.0691936	0.0849641	0.0703379	0.0551464	0.0611314	0.0499705	0.0486268	0.0635456	0.0607036	0.0527119	0.0457086	0.0411013	0.0377361	0.0372054	0.0425461	0.0407104	0.0356809	0.0352339	0.0317969	0.0307485	0.0352346	0.0295542	0.0251842	0.0275472	0.0253655	0.023748	0.0237698	0.0205774	0.0227433	0.0274908	0.024892	0.0213242	0.0186809	0.0176224	0.0186348	0.0207783	0.0224223	0.019493
X077_1901_159_b3_m.asd	77	1901	b3	m	0.131425	0.120386	0.123286	0.10786	0.086317	0.0870742	0.0855596	0.08184	0.079888	0.0685539	0.0631142	0.0717591	0.0687309	0.0645311	0.0654714	0.0699641	0.0671649	0.0561464	0.0447874	0.0385984	0.0393434	0.0465189	0.0458071	0.0409936	0.0402137	0.0371703	0.0331136	0.0299726	0.0280161	0.0273026	0.0272221	0.025543	0.0245608	0.0248598	0.0248545	0.0254156	0.0256779	0.0236068	0.0236083	0.0229865	0.0176422	0.0169473	0.0191935	0.0207758	0.0188092
X078_1901_005_t1_c.asd	78	1901	t1	c	0.185955	0.175162	0.17862	0.164281	0.141082	0.133883	0.132538	0.122389	0.0954553	0.101697	0.114727	0.109003	0.0841803	0.067149	0.0685126	0.0751279	0.0769549	0.071114	0.0599507	0.055274	0.0556214	0.0518926	0.0531649	0.0539615	0.0471167	0.0527777	0.0559482	0.0444951	0.039745	0.0414871	0.0456837	0.0424716	0.0381793	0.0350656	0.0297004	0.0317006	0.0359404	0.0275324	0.0275451	0.0318726	0.0292169	0.0243753	0.022427	0.0256532	0.0224469
X078_1901_005_t1_g.asd	78	1901	t1	g	0.116158	0.1102	0.125461	0.131051	0.111937	0.0611474	0.060496	0.0765287	0.063122	0.0684263	0.0776868	0.0750617	0.0605176	0.0474134	0.0410096	0.0319084	0.034244	0.044199	0.0384857	0.0310236	0.026472	0.026374	0.028947	0.030557	0.0279977	0.0290374	0.0293092	0.0252615	0.0240423	0.0278122	0.0340798	0.030071	0.0247777	0.0212452	0.0141703	0.0169012	0.024493	0.0204008	0.0211484	0.0226414	0.0157661	0.0121407	0.0126478	0.0154764	0.0163152
X078_1901_005_t1_m.asd	78	1901	t1	m	0.0962374	0.0781129	0.0908758	0.0853758	0.0660063	0.0579054	0.0719976	0.0787704	0.0520594	0.0483048	0.0543239	0.0547213	0.0556346	0.051209	0.0410378	0.0334028	0.0343013	0.0403417	0.0369626	0.0357966	0.036972	0.0353836	0.0365149	0.0333784	0.0188273	0.0242533	0.0331368	0.0285369	0.023844	0.0215281	0.0217451	0.0215174	0.0194772	0.0159907	0.013046	0.0162055	0.0206959	0.0146117	0.0139062	0.0160954	0.0136392	0.0133098	0.0144378	0.0150802	0.0132999
X078_1901_009_t2_c.asd	78	1901	t2	c	0.19356	0.171031	0.155557	0.138525	0.122126	0.112034	0.121214	0.121294	0.0877385	0.0804082	0.0923596	0.105863	0.0919298	0.0771734	0.0734636	0.0638724	0.0616584	0.0655199	0.0575974	0.0550969	0.0570529	0.0536626	0.0532862	0.0513152	0.0416341	0.041335	0.0440462	0.0417171	0.0340386	0.0324217	0.0399538	0.0402178	0.0364242	0.0316218	0.028947	0.0322532	0.0358836	0.0272362	0.0270431	0.0311913	0.0284547	0.0247666	0.0231598	0.0246443	0.023038
X078_1901_009_t2_g.asd	78	1901	t2	g	0.129198	0.131232	0.145934	0.116859	0.0759002	0.0896968	0.091848	0.0794752	0.0645854	0.0680841	0.0790893	0.0841219	0.0696838	0.0554714	0.0503915	0.044643	0.0387919	0.0360618	0.044806	0.0438939	0.0365349	0.0389036	0.038053	0.0344487	0.03215	0.0373594	0.0393152	0.0303543	0.0250675	0.0246322	0.0276516	0.0299175	0.0280267	0.0226425	0.0191601	0.0219515	0.0265398	0.0221047	0.0222059	0.02391	0.0199733	0.0178855	0.0178728	0.0187414	0.0193986
X078_1901_009_t2_m.asd	78	1901	t2	m	0.131627	0.127958	0.106914	0.0921555	0.0835858	0.072106	0.0745976	0.0758657	0.0610654	0.0667896	0.0712767	0.0581174	0.0472194	0.0458642	0.0506734	0.0381149	0.0365356	0.04614	0.036823	0.0350683	0.040325	0.0392493	0.0354546	0.0306569	0.0270023	0.0349972	0.042364	0.0380513	0.0282718	0.0254627	0.032037	0.0269715	0.0210056	0.0187309	0.0176799	0.0217529	0.0257225	0.0181073	0.0174493	0.0206575	0.0184566	0.0165069	0.0165156	0.0182954	0.0157015
X078_1901_013_t3_c.asd	78	1901	t3	c	0.185181	0.160234	0.165854	0.143168	0.11111	0.117945	0.120724	0.111124	0.0923783	0.0990036	0.102977	0.0856297	0.0821884	0.0798562	0.0716742	0.063334	0.0569002	0.054368	0.0583197	0.0594969	0.0558922	0.0491105	0.0474365	0.0489403	0.0488456	0.045866	0.04347	0.0438574	0.0400187	0.0376399	0.0393079	0.0395114	0.0362481	0.031035	0.0306363	0.0308813	0.0301185	0.0275502	0.0279016	0.0289715	0.0266304	0.0231748	0.0219438	0.0242675	0.0210994
X078_1901_013_t3_g.asd	78	1901	t3	g	0.137598	0.12355	0.144214	0.129161	0.0897518	0.0694091	0.0757384	0.0818279	0.0632073	0.0691938	0.081058	0.0790198	0.0592315	0.0508848	0.0607211	0.0564441	0.0493068	0.0452205	0.0466566	0.044796	0.0394852	0.0349618	0.0373844	0.0396534	0.0329708	0.0353107	0.038566	0.0343295	0.029226	0.0286221	0.0331153	0.0336851	0.029226	0.0226138	0.0229837	0.0252233	0.0263509	0.023795	0.0237086	0.024589	0.0227234	0.0195591	0.018033	0.0196604	0.0182181
X078_1901_013_t3_m.asd	78	1901	t3	m	0.146101	0.117847	0.11082	0.0990677	0.0887652	0.0964742	0.100016	0.0884595	0.06006	0.0581045	0.0689448	0.074393	0.0610591	0.0476012	0.0435757	0.043861	0.0424188	0.0394002	0.042184	0.0397785	0.0331581	0.0293821	0.0314557	0.0325918	0.0254977	0.0332579	0.0398112	0.0309756	0.0242071	0.0237728	0.0286188	0.0282093	0.0250747	0.0212908	0.0186742	0.0185361	0.0191126	0.01627	0.0171571	0.0196849	0.0190508	0.0157163	0.0142971	0.0174898	0.0153164
X078_1901_037_m1_c.asd	78	1901	m1	c	0.150315	0.171483	0.153554	0.12588	0.100846	0.0868	0.0973221	0.1042	0.0812569	0.0750578	0.0787977	0.0804298	0.0709602	0.062767	0.0613549	0.0612072	0.0569195	0.0492948	0.0446533	0.0433235	0.0440278	0.0439585	0.0441004	0.0423705	0.036807	0.035722	0.035896	0.0337202	0.0316233	0.0334461	0.0379787	0.0311706	0.0261529	0.0262181	0.0220539	0.0220574	0.0254608	0.0263626	0.0252982	0.0230793	0.020859	0.018404	0.01867	0.0227933	0.0214332
X078_1901_037_m1_g.asd	78	1901	m1	g	0.126857	0.100472	0.0951874	0.0777118	0.0595784	0.0676185	0.0666317	0.0599587	0.0571644	0.0505731	0.0498091	0.0575911	0.046972	0.0353642	0.0323293	0.0333672	0.034675	0.0337193	0.0277997	0.0255808	0.0268998	0.0269163	0.0273312	0.0253333	0.0185841	0.0238238	0.0292169	0.0241706	0.021594	0.0227404	0.0255388	0.0217913	0.0168378	0.0135015	0.0117732	0.0144818	0.0181131	0.0147548	0.0171397	0.0203043	0.0148446	0.0111046	0.0104633	0.011829	0.0103503
X078_1901_037_m1_m.asd	78	1901	m1	m	0.0894155	0.0887814	0.0842518	0.0698079	0.049514	0.0327108	0.0547838	0.0755712	0.0529276	0.0361499	0.0317806	0.0367868	0.0383601	0.0373476	0.0344894	0.0269161	0.0268251	0.032394	0.0259297	0.0223504	0.0253138	0.0338137	0.0294191	0.0195734	0.0177908	0.0187635	0.0208347	0.0222255	0.0182375	0.014139	0.0133416	0.0142996	0.0142582	0.0129878	0.0132912	0.0163151	0.0183263	0.011894	0.00972183	0.0109744	0.0106992	0.0104104	0.0119349	0.0153428	0.0114912
X078_1901_041_m2_c.asd	78	1901	m2	c	0.170849	0.160322	0.102911	0.0865141	0.10053	0.0954794	0.0993681	0.0949753	0.0661776	0.0669258	0.0743151	0.0685712	0.0706425	0.0700009	0.0619159	0.0510295	0.0493826	0.0552197	0.0518259	0.0467016	0.0419156	0.0378354	0.0394906	0.041503	0.0370648	0.0383335	0.039686	0.0353816	0.0299682	0.0274084	0.0288793	0.0299639	0.0301077	0.0285	0.0224831	0.0233669	0.0276165	0.022095	0.0229925	0.026516	0.0234087	0.0192048	0.0177143	0.0203906	0.0192491
X078_1901_041_m2_g.asd	78	1901	m2	g	0.136555	0.0997513	0.109252	0.10741	0.0930667	0.0849512	0.0787359	0.0697624	0.0555902	0.0551831	0.0564124	0.0487835	0.0359713	0.0334911	0.0420524	0.0345504	0.0360347	0.0458406	0.0362383	0.0278766	0.0244882	0.0226264	0.0270731	0.0306146	0.0247864	0.0246105	0.0269177	0.0264289	0.0205163	0.018785	0.0236738	0.0193846	0.0153632	0.0150245	0.0147735	0.0168349	0.0188358	0.0154448	0.0144991	0.0151147	0.0138998	0.0129137	0.0128271	0.0136488	0.0137247
X078_1901_041_m2_m.asd	78	1901	m2	m	0.11861	0.114229	0.0965405	0.0791156	0.0661855	0.0583612	0.0702583	0.0728393	0.0410317	0.0389157	0.049153	0.050722	0.0400103	0.0320936	0.0324948	0.0299261	0.0313845	0.0350367	0.0288815	0.0255965	0.0264134	0.0272027	0.0268598	0.0248075	0.0213625	0.0238312	0.0262551	0.0233733	0.0212979	0.0208139	0.0211693	0.0185853	0.0164122	0.0156872	0.0143364	0.0167226	0.0187601	0.0105706	0.00938212	0.0129464	0.0131044	0.0116345	0.0110503	0.0125005	0.00893215
X078_1901_045_m3_c.asd	78	1901	m3	c	0.137474	0.152114	0.150106	0.121842	0.0857664	0.0736361	0.0928049	0.10645	0.0818646	0.0763267	0.0816881	0.0828931	0.0659627	0.0510253	0.0472634	0.045162	0.0473295	0.0498832	0.0398557	0.0368116	0.0401254	0.0389436	0.0399777	0.0403188	0.0358276	0.0369292	0.0381364	0.0340927	0.0299034	0.0283122	0.0297837	0.0306901	0.0287584	0.024491	0.0215338	0.0234152	0.0275912	0.0274325	0.0244767	0.0212378	0.0204684	0.01903	0.0188633	0.0210721	0.0188099
X078_1901_045_m3_g.asd	78	1901	m3	g	0.0874958	0.0612706	0.081343	0.0789445	0.0620716	0.0674116	0.074135	0.0705728	0.0515847	0.0424416	0.0429186	0.0472854	0.0435746	0.0379272	0.0339946	0.0290732	0.0318717	0.0391251	0.0342879	0.0287164	0.0256228	0.0251577	0.0260021	0.0254552	0.0214076	0.0231885	0.0240816	0.0182405	0.0124463	0.0131014	0.0206181	0.0232087	0.0205001	0.0146962	0.0115226	0.0127338	0.0151127	0.0115408	0.0119458	0.0152509	0.0167842	0.0123514	0.00885114	0.0118568	0.0111103
X078_1901_045_m3_m.asd	78	1901	m3	m	0.0852835	0.0691177	0.0841889	0.083802	0.0662544	0.0470006	0.0427916	0.0428003	0.0343714	0.0410344	0.0468509	0.04054	0.0398925	0.0351486	0.0248707	0.024715	0.0284367	0.0303029	0.0220049	0.0218668	0.026244	0.0197987	0.0229644	0.0274109	0.0198651	0.0230566	0.0260709	0.0182618	0.010221	0.0107871	0.0195581	0.0150204	0.0113732	0.0128422	0.0113964	0.0135501	0.0164783	0.0115762	0.011761	0.0150765	0.0151097	0.0127029	0.0110557	0.0122031	0.0101526
X078_1901_049_m4_c.asd	78	1901	m4	c	0.160281	0.155189	0.160249	0.147438	0.125226	0.116403	0.0990913	0.0827184	0.0795162	0.0822492	0.0853416	0.0835144	0.0676131	0.0537378	0.0497833	0.0517847	0.0506989	0.0460291	0.0458264	0.0462151	0.0462555	0.045984	0.0443722	0.043888	0.0468854	0.0427765	0.0380533	0.0384065	0.0339249	0.0314757	0.0336182	0.0309103	0.0261707	0.0218463	0.020415	0.0224465	0.0247648	0.0213066	0.0212306	0.023214	0.0227972	0.0200174	0.019571	0.0239653	0.0215878
X078_1901_049_m4_g.asd	78	1901	m4	g	0.0838541	0.0686432	0.0830939	0.0738251	0.0510265	0.0491812	0.0625947	0.0632879	0.0305802	0.0255023	0.0378927	0.0496132	0.0430834	0.036395	0.035741	0.0220356	0.0178695	0.0240986	0.0180461	0.0189787	0.0260434	0.02883	0.0279435	0.0240997	0.0190157	0.0226237	0.0245513	0.0167442	0.0130076	0.0155877	0.0219671	0.0207986	0.0162807	0.0116153	0.00918912	0.011658	0.0150942	0.0108314	0.0106248	0.0123698	0.0102496	0.0103139	0.0120084	0.0131622	0.00885726
X078_1901_049_m4_m.asd	78	1901	m4	m	0.102805	0.123079	0.103804	0.0749477	0.0528312	0.0502498	0.0720231	0.0782612	0.0379038	0.0425922	0.0592274	0.0554361	0.0466315	0.03995	0.0375072	0.0350029	0.0307397	0.0252283	0.0200928	0.0197111	0.0221357	0.0215894	0.0220944	0.0228958	0.0225362	0.0260644	0.0277253	0.0229748	0.0170052	0.0186084	0.027803	0.0240422	0.020181	0.019603	0.0131553	0.0126767	0.0167633	0.0161902	0.0150939	0.0134444	0.0104981	0.00980247	0.0115918	0.0143209	0.0109668
X078_1901_073_b1_c.asd	78	1901	b1	c	0.114796	0.133457	0.119099	0.104249	0.0976198	0.100543	0.101287	0.0888152	0.0588922	0.0500839	0.0581948	0.0705169	0.0624873	0.0560398	0.0580138	0.0433265	0.0383458	0.0458832	0.04572	0.0413456	0.0362509	0.0355083	0.0357547	0.034647	0.030844	0.0325769	0.0354642	0.0342285	0.0268754	0.0236295	0.0278246	0.0256277	0.0239813	0.0244411	0.0217112	0.0192398	0.0185982	0.0206694	0.0204586	0.0186967	0.0179179	0.0172387	0.0173995	0.0183125	0.0144072
X078_1901_073_b1_g.asd	78	1901	b1	g	0.0841612	0.101865	0.108482	0.0724393	0.0312659	0.050213	0.0644439	0.0620553	0.0467154	0.0456688	0.0513472	0.0526599	0.038107	0.0281318	0.0296899	0.0246362	0.0286829	0.0390425	0.0328664	0.0303132	0.0313642	0.0266142	0.0219446	0.0193364	0.0198712	0.0266008	0.0314154	0.0274265	0.016262	0.0129432	0.0215761	0.0208697	0.0165781	0.012529	0.0106634	0.0141153	0.0183462	0.0133993	0.0118855	0.012748	0.0109981	0.00877616	0.00878014	0.0121568	0.0129276
X078_1901_073_b1_m.asd	78	1901	b1	m	0.0854345	0.0726022	0.0762039	0.0631295	0.0495787	0.0697264	0.0727709	0.0583014	0.0387765	0.0390582	0.0455714	0.0447307	0.0359724	0.0307054	0.0326741	0.0336809	0.0299422	0.0236936	0.0241269	0.0216651	0.0175872	0.018471	0.0191074	0.0184378	0.0167989	0.0179814	0.0205054	0.0217465	0.0165819	0.0163759	0.0234675	0.0165722	0.0115302	0.0130133	0.0123845	0.0129646	0.0141152	0.0131443	0.0125899	0.0125727	0.0124366	0.0110047	0.0108739	0.0134063	0.0108503
X078_1901_077_b2_c.asd	78	1901	b2	c	0.15914	0.135033	0.136167	0.118876	0.0978414	0.10848	0.108205	0.0938783	0.0734188	0.0733214	0.0766747	0.0694471	0.0629531	0.0596138	0.0586909	0.0543646	0.0540519	0.0564934	0.0506674	0.0454158	0.0419848	0.0382571	0.0385591	0.0385938	0.0332567	0.0370632	0.0402338	0.0338902	0.0267842	0.0278119	0.0369354	0.0341452	0.028743	0.0253128	0.0234908	0.0239263	0.0250138	0.023531	0.0229125	0.02239	0.0201184	0.0174726	0.0169849	0.0195777	0.01805
X078_1901_077_b2_g.asd	78	1901	b2	g	0.0947372	0.107567	0.101873	0.0849537	0.0707022	0.076187	0.0726867	0.0542797	0.0262844	0.0436128	0.0612735	0.0470791	0.0447393	0.0436941	0.0381296	0.0349733	0.0286026	0.0210679	0.02151	0.02973	0.0361061	0.0244844	0.0232502	0.0254216	0.0170361	0.0205057	0.0259071	0.0227649	0.0186431	0.019101	0.0243361	0.0230011	0.0197449	0.01699	0.0144652	0.0161693	0.0189615	0.0148375	0.0146494	0.0169312	0.0165267	0.0132595	0.011922	0.0154936	0.0143065
X078_1901_077_b2_m.asd	78	1901	b2	m	0.132232	0.121895	0.112957	0.0949293	0.0748723	0.0667702	0.0756802	0.0793028	0.0575649	0.0412491	0.0385692	0.0485525	0.0551853	0.0505356	0.0362724	0.0280294	0.0262484	0.0298921	0.0369275	0.0391885	0.0366224	0.0338801	0.0304418	0.0271983	0.0253667	0.0286917	0.0303051	0.0249007	0.0184051	0.0184176	0.0250816	0.0214569	0.0161255	0.0132542	0.0122887	0.0145269	0.0171312	0.0143818	0.0138593	0.0150957	0.0151377	0.0129293	0.0122755	0.0154253	0.0131122
X078_1901_081_b3_c.asd	78	1901	b3	c	0.143175	0.15225	0.137449	0.123435	0.113188	0.102859	0.10637	0.101043	0.0674015	0.0622159	0.0681717	0.0665639	0.0634975	0.0591895	0.0547666	0.0545374	0.0519153	0.0466286	0.0441565	0.0430483	0.0425027	0.0415805	0.0410509	0.0377046	0.029049	0.0342685	0.040167	0.0344899	0.0293839	0.0293052	0.0335717	0.0309355	0.0279159	0.0264502	0.0223784	0.0225915	0.0242955	0.0183734	0.0191155	0.0222623	0.0185876	0.0161586	0.0161322	0.0176292	0.0160019
X078_1901_081_b3_g.asd	78	1901	b3	g	0.116416	0.118208	0.0964595	0.0664103	0.0467594	0.0578834	0.0684998	0.0654006	0.0456898	0.043983	0.0532639	0.061301	0.0540631	0.0442201	0.037566	0.024601	0.0225072	0.0304717	0.02852	0.0290256	0.030906	0.0270778	0.0217291	0.0173131	0.0156512	0.0159997	0.0194217	0.0246893	0.0184387	0.0164192	0.0245083	0.022748	0.0186585	0.0160511	0.0146422	0.0174176	0.0204995	0.0152266	0.0145881	0.0164317	0.0143348	0.0125224	0.0126632	0.0145663	0.0109112
X078_1901_081_b3_m.asd	78	1901	b3	m	0.089544	0.0795592	0.0760955	0.0607273	0.0431946	0.0442441	0.0563938	0.0596887	0.0400586	0.040851	0.0430029	0.0316335	0.029945	0.0316662	0.0311549	0.0239883	0.0219315	0.0239884	0.013038	0.0171595	0.0293569	0.0240466	0.0247114	0.0247425	0.012642	0.014215	0.0206272	0.0205559	0.0150853	0.0146575	0.021722	0.0195799	0.0159256	0.0138147	0.0103042	0.0131813	0.0176954	0.0108065	0.0104818	0.0137452	0.0116871	0.00905919	0.00935449	0.0134119	0.0103286
X079_2000_007_t1_c.asd	79	2000	t1	c	0.122714	0.119384	0.106842	0.104815	0.109515	0.107635	0.0957475	0.0832926	0.0799963	0.076832	0.074233	0.0730125	0.0712646	0.0676307	0.0605912	0.0446884	0.037227	0.0426769	0.0548641	0.053462	0.0423815	0.0394885	0.0419486	0.044283	0.040597	0.0362899	0.0325188	0.0303361	0.0338679	0.0355809	0.0320619	0.0299572	0.0271514	0.0241584	0.0259086	0.0253084	0.0225618	0.0221733	0.0214402	0.0215182	0.0240896	0.02252	0.0201049	0.0202481	0.0181299
X079_2000_007_t1_g.asd	79	2000	t1	g	0.112689	0.0985629	0.0897405	0.0746198	0.0677274	0.0901192	0.0872698	0.0758667	0.0812109	0.0656076	0.0504878	0.0531879	0.0544878	0.0570539	0.058241	0.039013	0.0318158	0.0414974	0.0457124	0.0420728	0.034954	0.0344315	0.0359791	0.0363289	0.033002	0.0320726	0.029289	0.0225049	0.0258909	0.0302736	0.0299304	0.0285456	0.0285496	0.0297355	0.0286575	0.0251346	0.0209271	0.0195669	0.0170699	0.0163502	0.0214396	0.0221737	0.0203101	0.0186726	0.0134324
X079_2000_007_t1_m.asd	79	2000	t1	m	0.114263	0.0841567	0.0884877	0.0855325	0.0788321	0.0873806	0.0806728	0.0697322	0.0703616	0.0648499	0.0548899	0.0461004	0.0481694	0.0578256	0.0646198	0.0388229	0.0227079	0.0275242	0.0352901	0.0353418	0.0315684	0.0370204	0.0355992	0.031345	0.0325456	0.0303814	0.0270541	0.0259792	0.0295634	0.0281347	0.0202949	0.026874	0.0286617	0.0217595	0.0208227	0.0218206	0.0219447	0.0178087	0.0168616	0.0180364	0.0178813	0.0201404	0.0206227	0.0159628	0.0119348
X079_2000_013_t2_c.asd	79	2000	t2	c	0.147296	0.129386	0.119202	0.107762	0.101111	0.108033	0.101972	0.0884641	0.0787923	0.0668941	0.0621907	0.0686227	0.0654129	0.0651516	0.0682965	0.0468608	0.0381638	0.0482912	0.0527153	0.048834	0.0416191	0.0423535	0.0445074	0.0437558	0.0373781	0.0364278	0.0365418	0.0334351	0.0343018	0.0337736	0.0298692	0.0300693	0.0309181	0.0309069	0.0306146	0.0307735	0.0298199	0.0243971	0.0219955	0.0229052	0.0248511	0.0246993	0.0221694	0.0181937	0.0159137
X079_2000_013_t2_g.asd	79	2000	t2	g	0.142488	0.114631	0.0884389	0.0824712	0.092968	0.103895	0.0997409	0.0923887	0.0946729	0.070885	0.0542999	0.0664958	0.0633701	0.0594657	0.0588823	0.0386218	0.0344461	0.0489995	0.0512371	0.046353	0.0391105	0.036854	0.0369157	0.0364193	0.0328124	0.0290066	0.0280041	0.0310494	0.0326606	0.0301959	0.0245831	0.0250446	0.025135	0.0234407	0.0252481	0.0247958	0.0224379	0.0220683	0.0231192	0.023737	0.021974	0.0229366	0.0229434	0.018678	0.0151439
X079_2000_013_t2_m.asd	79	2000	t2	m	0.139362	0.124467	0.111606	0.0838926	0.066552	0.0942359	0.104602	0.0923527	0.0687266	0.0487586	0.0474037	0.066787	0.0700675	0.0667942	0.0607481	0.036983	0.0264328	0.0354191	0.0471379	0.0477725	0.0402544	0.0379052	0.0343797	0.0319594	0.034152	0.0323707	0.0307442	0.0334269	0.0375164	0.0337221	0.0215045	0.0213977	0.0251007	0.0276234	0.0267342	0.0257671	0.0247276	0.0216998	0.0203002	0.0205716	0.0212316	0.0195133	0.0176488	0.0173859	0.0130456
X079_2000_017_t3_c.asd	79	2000	t3	c	0.102368	0.0812881	0.0628462	0.0543303	0.0574568	0.068247	0.0708199	0.0630148	0.0485026	0.0391467	0.0349826	0.0351187	0.0412888	0.0492409	0.0517578	0.0300622	0.0178015	0.0236593	0.0333403	0.0323207	0.0257204	0.0305662	0.0310224	0.0284086	0.0280274	0.0272004	0.0270027	0.0282249	0.0291555	0.0245488	0.0149433	0.0155366	0.0178889	0.0181692	0.0175715	0.0153953	0.0132244	0.014363	0.0145319	0.013692	0.0131909	0.0150035	0.015712	0.0123953	0.00786772
X079_2000_017_t3_g.asd	79	2000	t3	g	0.109002	0.110987	0.113318	0.100562	0.0865165	0.0945278	0.0872701	0.0751119	0.0737024	0.0537458	0.0459902	0.0675651	0.0691989	0.0628297	0.0557674	0.0396575	0.035683	0.0457997	0.053665	0.0484737	0.0362669	0.0341748	0.0372601	0.0402316	0.0380672	0.0379735	0.0355804	0.0285092	0.0318905	0.0300561	0.018483	0.0234733	0.0273767	0.024699	0.0240767	0.0228297	0.0217011	0.0233748	0.0208612	0.0179008	0.0208042	0.0218765	0.0204396	0.0173391	0.0135303
X079_2000_017_t3_m.asd	79	2000	t3	m	0.114771	0.0947894	0.0937307	0.0803109	0.0653225	0.0720907	0.0708958	0.069234	0.0774332	0.0637091	0.051283	0.0572828	0.0574603	0.0557487	0.0536922	0.0450357	0.0383064	0.0367586	0.0387898	0.039697	0.0382232	0.0348664	0.0386698	0.041911	0.0340431	0.0301902	0.0276368	0.0237987	0.0304214	0.0323703	0.0239825	0.0238286	0.0249058	0.023959	0.0212937	0.021172	0.022567	0.0210026	0.0213126	0.0217932	0.0192664	0.0188861	0.019098	0.0177101	0.0148201
X079_2000_073_m1_c.asd	79	2000	m1	c	0.125132	0.107145	0.088939	0.0892042	0.100739	0.105541	0.0987514	0.0921337	0.0956458	0.0727465	0.0544467	0.0626075	0.0626859	0.0596299	0.0559669	0.0442297	0.0414826	0.0479716	0.046357	0.0389398	0.0318365	0.0353329	0.037377	0.037366	0.0372115	0.0319979	0.0263179	0.0253415	0.0317134	0.0337934	0.0274749	0.0267885	0.0255764	0.0227096	0.0237383	0.0242556	0.0238229	0.0241481	0.0224534	0.0193117	0.0165581	0.0175565	0.0196177	0.0194917	0.0160654
X079_2000_073_m1_g.asd	79	2000	m1	g	0.122524	0.134925	0.11242	0.0966999	0.0957887	0.102209	0.0944034	0.0823275	0.079064	0.0614432	0.0485443	0.054708	0.0643517	0.0671134	0.0591979	0.0419544	0.0356133	0.0420313	0.0434501	0.0441412	0.044957	0.0460948	0.0422892	0.0357676	0.0310834	0.029193	0.0302546	0.0331502	0.0323393	0.0298511	0.0272316	0.0237896	0.0221748	0.0223668	0.0208205	0.0210624	0.0216099	0.0177452	0.0177954	0.0197435	0.0188654	0.0208938	0.0230086	0.0217622	0.0164086
X079_2000_073_m1_m.asd	79	2000	m1	m	0.0855502	0.0701956	0.0601289	0.0559979	0.0582644	0.0654187	0.0579713	0.0490827	0.0530533	0.0335141	0.0221345	0.0391889	0.0411722	0.044396	0.0502732	0.0235774	0.010062	0.0188148	0.0224267	0.0238414	0.0233129	0.0212771	0.0191827	0.0188912	0.0215625	0.0186239	0.0173939	0.0235263	0.025714	0.0217856	0.0140687	0.0144334	0.0174622	0.01955	0.0181419	0.0171074	0.0166997	0.0151947	0.0121936	0.0109575	0.0150337	0.0146792	0.0126145	0.0121756	0.00782385
X079_2000_079_m2_c.asd	79	2000	m2	c	0.139062	0.114809	0.0961614	0.0916838	0.0985325	0.106782	0.100885	0.0879501	0.0786997	0.0631396	0.0579077	0.0704704	0.0682178	0.0634748	0.0602571	0.0410319	0.033642	0.0426475	0.0501889	0.0487641	0.0421089	0.0416312	0.0392416	0.035336	0.0327123	0.0343411	0.0358553	0.0341817	0.0380918	0.0377362	0.0297323	0.0275325	0.0264209	0.0250293	0.0265139	0.0273105	0.0267092	0.0255609	0.0207771	0.0170394	0.0205247	0.0225233	0.0220229	0.0195176	0.0146561
X079_2000_079_m2_g.asd	79	2000	m2	g	0.107168	0.102855	0.086115	0.0762194	0.0793576	0.0945066	0.0961697	0.0877243	0.0784354	0.059642	0.0475544	0.0531918	0.0631758	0.06918	0.0648793	0.03927	0.0239887	0.0276029	0.0366046	0.0408709	0.038392	0.0319453	0.0311281	0.0327601	0.0306947	0.0302454	0.0279917	0.0227583	0.030267	0.0329639	0.0237832	0.0227103	0.0238271	0.0239308	0.0224089	0.0214019	0.0207136	0.0187238	0.018091	0.0190497	0.0209001	0.02184	0.0211857	0.0188203	0.0151327
X079_2000_079_m2_m.asd	79	2000	m2	m	0.0967156	0.0988348	0.0790727	0.0693287	0.0715753	0.0736076	0.0584373	0.0432348	0.0469855	0.0460332	0.0467243	0.0533692	0.0524317	0.0460694	0.0366965	0.0232795	0.0211191	0.0298155	0.0320402	0.0331731	0.0327776	0.0283731	0.0314198	0.0347511	0.0278582	0.0255754	0.025074	0.0225732	0.0226031	0.0204421	0.0156296	0.020332	0.0212707	0.0160897	0.0159144	0.0163771	0.0162054	0.0152542	0.0133841	0.0123181	0.0140053	0.01511	0.0149582	0.0134009	0.00928762
X079_2000_085_m3_c.asd	79	2000	m3	c	0.124417	0.128065	0.100462	0.0848595	0.0833504	0.0787176	0.0739892	0.0698152	0.0662737	0.0604985	0.0568274	0.057473	0.0537959	0.0527026	0.0535506	0.0374634	0.0337791	0.0448387	0.0458622	0.0373564	0.028439	0.0357264	0.0421823	0.0420408	0.0338787	0.0331458	0.0330048	0.0275364	0.0315426	0.0331739	0.0271785	0.026434	0.0247165	0.0210572	0.0214989	0.0212755	0.0209961	0.0245597	0.0220386	0.0167795	0.0158564	0.0147659	0.0154137	0.0188269	0.0167708
X079_2000_085_m3_g.asd	79	2000	m3	g	0.124681	0.129555	0.0687001	0.0620292	0.0882181	0.069412	0.0694457	0.0766961	0.067217	0.0400362	0.0291846	0.0510853	0.0513471	0.0476089	0.0476329	0.0345793	0.0295368	0.0344099	0.030464	0.0280969	0.0301329	0.0368045	0.0369331	0.0322861	0.0283207	0.0255479	0.0250513	0.0269695	0.0281311	0.0263349	0.022038	0.0219819	0.0215911	0.0198162	0.0200579	0.0205548	0.0204402	0.0190618	0.0180983	0.0184036	0.0202126	0.0194749	0.0178252	0.0170796	0.014741
X079_2000_085_m3_m.asd	79	2000	m3	m	0.0959778	0.114424	0.101243	0.0789391	0.066037	0.0756542	0.0716644	0.0617901	0.0599095	0.0463494	0.0366661	0.0418794	0.0454751	0.0447218	0.0389521	0.0264208	0.0225698	0.0280969	0.0279239	0.0260715	0.0241907	0.0239148	0.0228161	0.0221119	0.0237178	0.0256777	0.0262504	0.024702	0.024734	0.0227703	0.017895	0.0167376	0.0147992	0.0123897	0.0172008	0.0195445	0.0181543	0.01625	0.0155702	0.0152841	0.0139662	0.0165148	0.0187552	0.0164177	0.0109171
X079_2000_091_m4_c.asd	79	2000	m4	c	0.117779	0.117632	0.101689	0.0944173	0.0958985	0.0956175	0.0875472	0.0788024	0.0770176	0.0701624	0.0654843	0.0678379	0.0671674	0.0615389	0.0512885	0.0366407	0.0334703	0.0413559	0.0424869	0.0391363	0.0340104	0.0317209	0.0340895	0.0360675	0.031665	0.0290982	0.0295752	0.0320096	0.0305685	0.0267789	0.0229861	0.023404	0.023748	0.0230024	0.0243195	0.0253803	0.0252961	0.0237791	0.0197456	0.0169105	0.0197586	0.0215055	0.0207286	0.0177645	0.0161205
X079_2000_091_m4_g.asd	79	2000	m4	g	0.121033	0.129181	0.108319	0.0771626	0.0602849	0.0782457	0.0853814	0.0752515	0.054474	0.0428261	0.0442294	0.0555704	0.0588635	0.060313	0.0588	0.0321964	0.0179631	0.0256279	0.0389091	0.0417325	0.0361064	0.0348003	0.0339918	0.033333	0.0328377	0.0288967	0.025745	0.0268638	0.0272908	0.026449	0.0246164	0.0234626	0.0209516	0.0184483	0.0233544	0.0240995	0.0208797	0.0208328	0.0176197	0.0141406	0.0155458	0.0182483	0.0193485	0.0170872	0.0134277
X079_2000_091_m4_m.asd	79	2000	m4	m	0.0863058	0.101969	0.0839952	0.0653649	0.0613149	0.0776118	0.0767316	0.0662992	0.0614777	0.046498	0.0384948	0.0470306	0.0435012	0.0426667	0.0462006	0.0246413	0.0193725	0.0348753	0.0386284	0.0350772	0.0288507	0.027442	0.0283251	0.0320598	0.038144	0.028311	0.0182669	0.0222875	0.0259453	0.0249433	0.0196135	0.0193197	0.0179219	0.0147687	0.0167558	0.0177214	0.0167745	0.0157234	0.0156404	0.0163946	0.0172845	0.016959	0.0158544	0.0144385	0.0111267
X079_2000_153_b1_c.asd	79	2000	b1	c	0.102022	0.0795203	0.0811634	0.0937562	0.107934	0.116299	0.0965206	0.071492	0.067488	0.0599363	0.0557401	0.0594677	0.0549115	0.049455	0.0454188	0.0315869	0.0311423	0.0431928	0.0407946	0.0374796	0.0368377	0.039402	0.0384599	0.0347851	0.0314771	0.0305022	0.0302074	0.0294123	0.0329189	0.0311899	0.0224697	0.0254596	0.0280961	0.0263154	0.0252971	0.0233904	0.0206166	0.017767	0.0167559	0.0182662	0.021985	0.0216635	0.0192287	0.0171867	0.0124568
X079_2000_153_b1_g.asd	79	2000	b1	g	0.0978783	0.120957	0.0958237	0.0786938	0.0801881	0.0908705	0.0845885	0.0718483	0.068287	0.0574896	0.054768	0.0665445	0.055934	0.0495752	0.054879	0.0406998	0.0286446	0.0273234	0.0348099	0.0355964	0.0325872	0.0387624	0.0389766	0.0344808	0.0309318	0.0307018	0.0310965	0.0300412	0.0331359	0.0316906	0.0238125	0.0257055	0.0265935	0.0236784	0.0239497	0.023904	0.0223849	0.0190918	0.0176863	0.0173661	0.016097	0.0163555	0.0171655	0.0170276	0.0142765
X079_2000_153_b1_m.asd	79	2000	b1	m	0.111768	0.0919644	0.0954952	0.0915	0.0798799	0.0708354	0.0640661	0.0634092	0.0693982	0.0563874	0.0474079	0.0572455	0.053499	0.0508994	0.0535958	0.0432871	0.0303413	0.0244303	0.0392905	0.0395323	0.0288049	0.0311025	0.0324292	0.0309759	0.0281412	0.0284811	0.0272394	0.0218922	0.0274533	0.0280179	0.018303	0.0220851	0.0224617	0.0166199	0.0200585	0.021078	0.0190067	0.019047	0.0183029	0.0179715	0.0198982	0.0181977	0.0163552	0.0175315	0.0150833
X079_2000_159_b2_c.asd	79	2000	b2	c	0.103544	0.118557	0.110089	0.0956415	0.0891307	0.101684	0.10309	0.0927974	0.078268	0.0652734	0.0604214	0.0652373	0.0658735	0.0589148	0.0473075	0.0435905	0.0449188	0.0483803	0.0505326	0.0478179	0.0434223	0.0449205	0.0445732	0.041481	0.0371649	0.0382571	0.0388282	0.0342671	0.0348046	0.0334436	0.027613	0.0276387	0.0270993	0.0246842	0.025961	0.0248305	0.0222091	0.0232817	0.0224846	0.0217828	0.0247914	0.0254622	0.0228729	0.0180763	0.0167529
X079_2000_159_b2_g.asd	79	2000	b2	g	0.112047	0.135211	0.0919589	0.0726848	0.0821904	0.0886778	0.079013	0.067018	0.06848	0.0621932	0.0564626	0.0580108	0.0562911	0.0551909	0.0542547	0.0414282	0.035827	0.0412858	0.0476257	0.0443609	0.037037	0.0411764	0.0388169	0.0336918	0.0342193	0.0309445	0.0283753	0.0305688	0.0308227	0.0276571	0.0226937	0.0250895	0.0264078	0.0241423	0.0224896	0.0221439	0.0224857	0.0217823	0.0214503	0.0211645	0.0203815	0.0232791	0.02518	0.0218129	0.0170001
X079_2000_159_b2_m.asd	79	2000	b2	m	0.102892	0.105071	0.0938132	0.0856271	0.0821835	0.0783797	0.0747342	0.071119	0.0663654	0.049571	0.0383086	0.0437756	0.045086	0.0459878	0.0459688	0.0311233	0.0262379	0.0344791	0.0374607	0.0345872	0.0301975	0.0329909	0.0372486	0.0363764	0.0252847	0.019357	0.0213452	0.0291837	0.0307647	0.0254611	0.0172888	0.0209893	0.0240418	0.0224328	0.0218953	0.0216431	0.0206882	0.0174549	0.0147933	0.0134015	0.0132889	0.0150825	0.0168206	0.0162928	0.0108672
X079_2000_163_b3_c.asd	79	2000	b3	c	0.136989	0.125071	0.102142	0.0907709	0.0884307	0.0796407	0.0830216	0.0871708	0.0776619	0.061441	0.0538399	0.0611065	0.0550394	0.0530157	0.0578729	0.0403915	0.0341271	0.0427371	0.0387912	0.0334017	0.0326589	0.0424234	0.0449259	0.0399173	0.032449	0.0266859	0.0251421	0.0284088	0.0320702	0.0302609	0.0230819	0.0252345	0.0244686	0.0190295	0.0204467	0.0241641	0.0269754	0.0253625	0.0210129	0.0169211	0.0163161	0.0175221	0.0192451	0.0199139	0.0153556
X079_2000_163_b3_g.asd	79	2000	b3	g	0.116961	0.102589	0.0913608	0.0719965	0.0628187	0.0875389	0.0892894	0.0790031	0.0779007	0.0565472	0.0438565	0.0574617	0.0558189	0.051927	0.050806	0.0367065	0.0338663	0.0425012	0.0368605	0.0302712	0.0273153	0.0303244	0.0304494	0.0286938	0.028276	0.0232173	0.0202134	0.0242739	0.0247444	0.0251153	0.0270012	0.0257551	0.0212055	0.0161266	0.0188871	0.0191578	0.0171728	0.0193602	0.0176648	0.0149597	0.0168327	0.0173579	0.0167964	0.0160123	0.0128949
X079_2000_163_b3_m.asd	79	2000	b3	m	0.121091	0.0962446	0.0880468	0.0900703	0.0956173	0.0970711	0.0897099	0.0797587	0.0734485	0.0531646	0.0441469	0.0601818	0.061364	0.0601211	0.0597968	0.0394335	0.0318257	0.0406646	0.0389214	0.03948	0.0417174	0.0393866	0.0366371	0.0336222	0.0300084	0.0288359	0.0286627	0.0281035	0.0302333	0.0265465	0.0163891	0.0199283	0.0231753	0.0221343	0.0255692	0.0230642	0.0164867	0.0151286	0.0161349	0.017373	0.0169685	0.0187854	0.0193649	0.015688	0.0118442
X080_2000_009_t3_c.asd	80	2000	t3	c	0.255069	0.27501	0.255979	0.227356	0.204917	0.202353	0.1834	0.162009	0.160682	0.162508	0.156111	0.138903	0.13499	0.13358	0.127328	0.115557	0.107606	0.105277	0.102604	0.103988	0.102209	0.0834521	0.0781942	0.0809997	0.0773188	0.0729543	0.0696792	0.0683185	0.0691422	0.0650321	0.0558085	0.0596564	0.0615004	0.0574288	0.0570658	0.0559137	0.0536214	0.0519088	0.0485079	0.0450738	0.0443459	0.0450645	0.0449696	0.0424328	0.0389452
X080_2000_009_t3_g.asd	80	2000	t3	g	0.24565	0.246577	0.229312	0.205662	0.186214	0.183033	0.184264	0.177858	0.15711	0.147235	0.140633	0.129972	0.12151	0.11273	0.104482	0.106613	0.104429	0.0964935	0.0947035	0.0944771	0.0914909	0.0804205	0.0731811	0.0705457	0.0699274	0.0697561	0.0697715	0.0696799	0.0681217	0.0619457	0.0526532	0.054033	0.0561455	0.0552014	0.0543921	0.0524141	0.0498645	0.0485786	0.0442953	0.0414417	0.0459947	0.0440905	0.0402984	0.0401643	0.0376093
X080_2000_009_t3_m.asd	80	2000	t3	m	0.262319	0.271786	0.262897	0.235263	0.209369	0.216231	0.205917	0.187246	0.179878	0.168891	0.155874	0.144545	0.14444	0.139251	0.125852	0.127853	0.121605	0.106977	0.109526	0.105443	0.0943453	0.0866168	0.0860294	0.0879708	0.0855314	0.0793018	0.0742561	0.0738752	0.0737286	0.0693934	0.0613651	0.0626115	0.060843	0.0548707	0.0586102	0.0607056	0.0582644	0.0521674	0.0508649	0.0518149	0.0492163	0.0464684	0.0445596	0.0438868	0.0443002
X080_2000_125_m1_c.asd	80	2000	m1	c	0.227934	0.215186	0.203765	0.193996	0.185639	0.17863	0.166501	0.152069	0.141539	0.136508	0.129541	0.117665	0.118037	0.113419	0.100376	0.104247	0.0998423	0.0863892	0.0892105	0.0882082	0.0802603	0.06929	0.0657386	0.0671164	0.0671394	0.0653161	0.0634648	0.0628833	0.0610025	0.0562404	0.0501826	0.0533853	0.0532437	0.0476261	0.0477307	0.0472891	0.0454523	0.0440272	0.0408418	0.0385191	0.0405235	0.0393184	0.0366695	0.0353358	0.0347042
X080_2000_125_m1_g.asd	80	2000	m1	g	0.249473	0.249065	0.226382	0.209055	0.201	0.198306	0.184546	0.167475	0.159947	0.153411	0.148486	0.145684	0.143024	0.136332	0.126065	0.121967	0.110972	0.0965984	0.102445	0.100561	0.0911035	0.0875658	0.084214	0.07876	0.0709826	0.0768519	0.0809526	0.070983	0.0682512	0.0640793	0.0554897	0.0586419	0.0595719	0.0551407	0.0556294	0.0559667	0.0544082	0.0504103	0.0465297	0.0447829	0.0464908	0.0459159	0.0437339	0.0415287	0.0389551
X080_2000_125_m1_m.asd	80	2000	m1	m	0.283246	0.25925	0.236936	0.217576	0.205077	0.204228	0.190849	0.173899	0.16811	0.157631	0.145416	0.135558	0.132394	0.128583	0.121142	0.115756	0.104746	0.093498	0.104846	0.107909	0.10062	0.0942968	0.0829978	0.0731073	0.0728956	0.0747986	0.0755954	0.0735705	0.0701572	0.0616777	0.05008	0.0532074	0.0563053	0.0548434	0.0570117	0.0537972	0.0478491	0.0491078	0.0478805	0.0454541	0.0459107	0.0432699	0.0404612	0.0404417	0.038692
X080_2000_131_m2_c.asd	80	2000	m2	c	0.231785	0.226833	0.213064	0.189632	0.167638	0.16441	0.15331	0.143391	0.147463	0.136981	0.11986	0.107012	0.112801	0.117386	0.110975	0.100896	0.0911885	0.0848493	0.0854812	0.0803481	0.0715886	0.0692415	0.0666298	0.0637167	0.0620334	0.0613301	0.0598073	0.0568112	0.0585676	0.0563505	0.048023	0.0493091	0.0494716	0.045874	0.045894	0.04606	0.0450072	0.0420788	0.0383353	0.0363673	0.0385913	0.037284	0.0342804	0.0324417	0.0309229
X080_2000_131_m2_g.asd	80	2000	m2	g	0.219249	0.213079	0.205809	0.199047	0.191401	0.18185	0.174521	0.16812	0.160826	0.148536	0.134644	0.122567	0.116278	0.113027	0.110334	0.107428	0.0996045	0.0902549	0.0934267	0.091861	0.0851697	0.0809463	0.0736651	0.0664285	0.0640459	0.0631379	0.0640571	0.066784	0.0686932	0.0625536	0.0492435	0.0500679	0.0505847	0.0473358	0.0512498	0.0510965	0.046834	0.0446968	0.0417508	0.0396849	0.0410159	0.0405728	0.0395312	0.0392981	0.0365914
X080_2000_131_m2_m.asd	80	2000	m2	m	0.254136	0.273622	0.266684	0.23807	0.20801	0.206667	0.190376	0.167754	0.158761	0.161897	0.160435	0.144958	0.131283	0.125382	0.125512	0.117845	0.108841	0.103663	0.109714	0.105826	0.0944696	0.0903318	0.0848616	0.0793473	0.0772924	0.0790395	0.0793812	0.0748834	0.0732362	0.0689853	0.0610944	0.0619389	0.0602014	0.0539496	0.053285	0.0530004	0.051934	0.0507777	0.0473526	0.0449032	0.0475792	0.0457583	0.0419677	0.0399068	0.0380064
X080_2000_139_m3_c.asd	80	2000	m3	c	0.222116	0.214664	0.219335	0.194624	0.163469	0.175473	0.171498	0.154993	0.143416	0.142759	0.13834	0.122314	0.1164	0.1126	0.106685	0.103979	0.0991926	0.092024	0.0870457	0.0824319	0.0784304	0.0762882	0.0730546	0.0697606	0.0681628	0.063959	0.0616023	0.06389	0.0618805	0.0541045	0.0444457	0.0511404	0.0521024	0.0436937	0.0456678	0.0470243	0.0462999	0.0466948	0.0416328	0.0372279	0.0421756	0.0401228	0.0355784	0.0347078	0.0336416
X080_2000_139_m3_g.asd	80	2000	m3	g	0.224373	0.224969	0.224612	0.210341	0.191387	0.188335	0.185697	0.18062	0.173029	0.157721	0.139785	0.125379	0.127184	0.128931	0.122227	0.11245	0.101056	0.0922626	0.0946017	0.100113	0.100729	0.0868022	0.0752208	0.0690086	0.0670794	0.0695986	0.0722943	0.0717448	0.0705851	0.0648433	0.0555155	0.0574667	0.0592131	0.0570022	0.05612	0.0549417	0.0522324	0.0464904	0.0434194	0.0434346	0.0449222	0.0441964	0.041581	0.0383162	0.0356066
X080_2000_139_m3_m.asd	80	2000	m3	m	0.241372	0.243906	0.212286	0.190641	0.18154	0.17305	0.17059	0.171246	0.169722	0.151318	0.134967	0.132757	0.128362	0.120392	0.110996	0.108957	0.0989054	0.0841889	0.0903854	0.0893444	0.0817917	0.082129	0.0801679	0.0748219	0.0678962	0.0651041	0.0662159	0.0685116	0.0630863	0.0554765	0.0508081	0.053505	0.0541444	0.0510736	0.05258	0.0535568	0.0515322	0.044636	0.0422407	0.0435911	0.0444239	0.0412957	0.0380135	0.0379643	0.0356264
X080_2000_145_m4_c.asd	80	2000	m4	c	0.235467	0.238767	0.214267	0.17397	0.144971	0.161671	0.159606	0.144329	0.135103	0.119285	0.107615	0.106125	0.0997192	0.0977768	0.102464	0.103875	0.0913024	0.0725403	0.0787823	0.0826216	0.0781405	0.0679898	0.0608028	0.0575768	0.0566595	0.0557439	0.0561432	0.058073	0.0544506	0.0463496	0.0378295	0.0406062	0.0446236	0.0450816	0.0417828	0.0413488	0.0424738	0.0387972	0.0373325	0.0381117	0.0388421	0.0361682	0.0328053	0.0313778	0.0280116
X080_2000_145_m4_g.asd	80	2000	m4	g	0.25432	0.244087	0.232746	0.221421	0.206684	0.18554	0.175988	0.17161	0.163143	0.155041	0.146207	0.136118	0.130012	0.121303	0.109889	0.109461	0.106873	0.100718	0.101726	0.101823	0.0968311	0.0835167	0.0782154	0.0781268	0.0753186	0.0712877	0.069244	0.0705739	0.0681127	0.0615283	0.0539669	0.0578305	0.0583574	0.052671	0.0529627	0.0514949	0.0480998	0.0466035	0.0462214	0.0460295	0.044912	0.0415136	0.0385477	0.0383409	0.0381921
X080_2000_145_m4_m.asd	80	2000	m4	m	0.278485	0.283027	0.266488	0.241231	0.219161	0.214688	0.207789	0.195768	0.182394	0.178786	0.174083	0.160832	0.150017	0.138718	0.127154	0.124022	0.117929	0.109905	0.115843	0.114082	0.103258	0.0915294	0.0860447	0.0855938	0.0858894	0.0825743	0.07845	0.0762049	0.0730342	0.0676857	0.0620117	0.0671701	0.0677845	0.061167	0.0605919	0.0592409	0.0561067	0.0528836	0.0512469	0.0509416	0.0508538	0.048298	0.0456168	0.0450148	0.0434874
X080_2000_231_b1_c.asd	80	2000	b1	c	0.228349	0.250689	0.224691	0.195057	0.174975	0.168093	0.162646	0.157969	0.154991	0.139519	0.123894	0.117124	0.11206	0.11017	0.110359	0.107066	0.0966284	0.0837411	0.084383	0.0806175	0.0725071	0.0686092	0.0693608	0.0701919	0.0658317	0.0630714	0.0617124	0.0604774	0.0591706	0.0535667	0.0449794	0.0502029	0.0521382	0.0469539	0.0470022	0.0473178	0.0465896	0.0449287	0.0415983	0.0390626	0.0403566	0.0406259	0.039167	0.0362786	0.032845
X080_2000_231_b1_g.asd	80	2000	b1	g	0.25143	0.243872	0.226807	0.207074	0.193993	0.198912	0.191119	0.178891	0.17573	0.153605	0.135165	0.135692	0.135997	0.128947	0.116868	0.119436	0.11529	0.102411	0.0981297	0.0942412	0.0905623	0.0902641	0.083995	0.0754976	0.0716294	0.0679837	0.0674463	0.071071	0.0680553	0.0614348	0.0556739	0.0588569	0.0577533	0.0511043	0.0534699	0.0554071	0.0544527	0.0512242	0.0462838	0.0425443	0.0431563	0.0425673	0.0415002	0.0410883	0.038808
X080_2000_231_b1_m.asd	80	2000	b1	m	0.255901	0.254192	0.245905	0.236772	0.222721	0.198667	0.191293	0.186432	0.16719	0.157564	0.152599	0.14604	0.138426	0.125699	0.111377	0.116312	0.113129	0.101173	0.109382	0.108357	0.0966425	0.0855322	0.0783634	0.0753058	0.0748552	0.0743958	0.0719319	0.0673399	0.0683982	0.0649856	0.0550901	0.0592846	0.0612801	0.056711	0.0554081	0.0544509	0.0529417	0.050649	0.047107	0.0441859	0.0441625	0.0426534	0.040493	0.0390006	0.0369159
X080_2000_237_b2_c.asd	80	2000	b2	c	0.234597	0.234545	0.21144	0.184592	0.167994	0.174368	0.164764	0.153489	0.160839	0.149882	0.135943	0.131528	0.124937	0.119106	0.114386	0.105069	0.0944184	0.0868503	0.0905253	0.0894895	0.0830252	0.0778121	0.0722658	0.0682743	0.0679576	0.0675468	0.065922	0.0630138	0.0616692	0.0564639	0.0475975	0.050944	0.0536682	0.0514626	0.0494396	0.0494843	0.0493176	0.0434436	0.0393288	0.0388536	0.0416135	0.0407622	0.0377806	0.0352804	0.0331299
X080_2000_237_b2_g.asd	80	2000	b2	g	0.282097	0.277749	0.257538	0.231067	0.214076	0.225646	0.209613	0.183324	0.176604	0.163087	0.148503	0.139652	0.140353	0.137949	0.128118	0.121325	0.112772	0.104552	0.10741	0.106236	0.100247	0.0954758	0.0876866	0.0824507	0.0863761	0.0882476	0.0856202	0.0789891	0.0744316	0.0677423	0.0595995	0.0663529	0.0695299	0.0637772	0.0583895	0.0562826	0.0559591	0.0525915	0.0499973	0.0494954	0.0512109	0.0484843	0.0441075	0.0418404	0.0418022
X080_2000_237_b2_m.asd	80	2000	b2	m	0.273798	0.276563	0.254944	0.234248	0.220689	0.215234	0.200238	0.185992	0.185413	0.166704	0.150194	0.149857	0.145237	0.139181	0.133038	0.121988	0.116053	0.116545	0.116412	0.114427	0.108158	0.0947289	0.0845018	0.0817139	0.0869865	0.0846818	0.0788517	0.0751212	0.072022	0.0656146	0.0571927	0.0629262	0.0655735	0.0607368	0.0593677	0.0577119	0.055134	0.052274	0.0503666	0.0494485	0.0490398	0.0477808	0.0450385	0.0411587	0.0403076
X080_2000_243_b3_c.asd	80	2000	b3	c	0.231895	0.236685	0.225604	0.218234	0.212664	0.200621	0.183712	0.163052	0.143463	0.136192	0.135829	0.135057	0.123243	0.11249	0.108584	0.107024	0.100369	0.091113	0.09395	0.093071	0.0878016	0.0844708	0.0775145	0.0711708	0.071191	0.0692719	0.0657643	0.0624181	0.0614949	0.058156	0.0519539	0.0547741	0.0557176	0.0521725	0.0516137	0.0511858	0.0496203	0.0460241	0.0429582	0.0419695	0.043807	0.0430146	0.0408668	0.0393033	0.0371419
X080_2000_243_b3_g.asd	80	2000	b3	g	0.290085	0.28149	0.276243	0.252154	0.218694	0.200534	0.190978	0.192049	0.203025	0.18984	0.167629	0.150703	0.137447	0.13197	0.132956	0.131363	0.121136	0.108013	0.113576	0.113095	0.105876	0.102401	0.0978885	0.0923522	0.0869476	0.081715	0.0794043	0.0808759	0.0783346	0.0717054	0.0640065	0.0661169	0.065845	0.0605677	0.059662	0.0579581	0.0554945	0.0551265	0.0536205	0.051477	0.0502594	0.0485662	0.0473714	0.0471586	0.0437986
X080_2000_243_b3_m.asd	80	2000	b3	m	0.259299	0.270663	0.281889	0.25582	0.216669	0.21632	0.204713	0.185578	0.173745	0.161475	0.151457	0.145771	0.144533	0.135374	0.119514	0.125792	0.125086	0.113022	0.109967	0.10265	0.0935086	0.092549	0.085497	0.0770927	0.0763763	0.0778077	0.0791445	0.0785286	0.0728407	0.0648956	0.0584339	0.0607369	0.0624379	0.0607187	0.0608081	0.0580194	0.0534883	0.051949	0.0483782	0.045652	0.0482204	0.0462193	0.0430349	0.0428036	0.0418962
X080_2000_VII_t1_c.asd	80	2000	t1	c	0.230615	0.225982	0.203459	0.188448	0.182695	0.1795	0.173255	0.160861	0.142883	0.12631	0.1172	0.117121	0.116756	0.112414	0.106484	0.115241	0.108645	0.0870525	0.0825819	0.0808765	0.0784735	0.0754285	0.0716052	0.0680765	0.0662342	0.0666093	0.0670957	0.0656113	0.061756	0.0550613	0.0476896	0.0497348	0.0510319	0.0485007	0.0471421	0.047675	0.0480726	0.0440211	0.0406242	0.0401449	0.0433028	0.041549	0.0384471	0.0381061	0.0363225
X080_2000_VII_t1_g.asd	80	2000	t1	g	0.276218	0.28252	0.267328	0.244883	0.22529	0.219247	0.196618	0.176271	0.182357	0.178188	0.163309	0.144112	0.138684	0.138656	0.136798	0.129415	0.117701	0.107153	0.110622	0.110955	0.103482	0.0886747	0.0849894	0.0867485	0.0823268	0.0794524	0.0772338	0.0744725	0.0752144	0.0714743	0.0619346	0.0630413	0.0641119	0.0613945	0.059103	0.0561645	0.0537861	0.0547407	0.0532943	0.0515733	0.0534371	0.0494272	0.0445408	0.0441059	0.0426355
X080_2000_VII_t1_m.asd	80	2000	t1	m	0.233933	0.254981	0.227159	0.214157	0.215022	0.205925	0.188182	0.16795	0.154762	0.152523	0.151754	0.144418	0.12782	0.115331	0.112017	0.109895	0.105652	0.100678	0.10298	0.0994997	0.0885582	0.0737593	0.0714585	0.0758439	0.0753162	0.0750839	0.0724353	0.0658115	0.0631222	0.0587849	0.0522872	0.0593	0.0607655	0.053548	0.0546843	0.0542666	0.0516077	0.050724	0.0474517	0.0444551	0.0458331	0.043812	0.0405096	0.0388874	0.0372919
X080_2000_XV_t2_c.asd	80	2000	t2	c	0.215242	0.236435	0.22015	0.187382	0.161695	0.1704	0.160279	0.146807	0.153962	0.141824	0.120607	0.103139	0.0985694	0.0989162	0.0991654	0.103184	0.0934338	0.0749409	0.0796959	0.0769084	0.0671304	0.06544	0.0696411	0.0716422	0.0630409	0.055296	0.0526043	0.0556042	0.0572807	0.0540804	0.0470715	0.0481303	0.0472707	0.0425481	0.0418918	0.043868	0.0459476	0.0441667	0.0390975	0.0341249	0.0333909	0.0339482	0.0343238	0.0336631	0.032847
X080_2000_XV_t2_g.asd	80	2000	t2	g	0.256175	0.267243	0.243091	0.231941	0.228093	0.206547	0.177406	0.158604	0.165489	0.161157	0.147344	0.131474	0.127843	0.127284	0.123973	0.11966	0.111377	0.102644	0.106485	0.10114	0.0888949	0.0841511	0.0826209	0.0831412	0.0845498	0.081319	0.0760351	0.0716948	0.0671541	0.0632669	0.0608565	0.061714	0.0601428	0.0559589	0.0567057	0.0554493	0.0521463	0.0506309	0.0477749	0.0448882	0.0443654	0.0431826	0.0420542	0.0418444	0.0409958
X080_2000_XV_t2_m.asd	80	2000	t2	m	0.246745	0.253331	0.231399	0.212985	0.19936	0.182108	0.175957	0.172665	0.161789	0.14689	0.136763	0.135156	0.130105	0.124932	0.120777	0.11489	0.0980148	0.0781867	0.0854553	0.0914864	0.089555	0.081503	0.0771986	0.0740967	0.0672364	0.0690882	0.0709398	0.06538	0.065005	0.0606575	0.0507589	0.0563657	0.0582842	0.0517788	0.0490149	0.0499545	0.0519109	0.0495465	0.0467727	0.0445024	0.0428296	0.0410931	0.0393382	0.0376597	0.0357433
X081_1886_001_t2_c.asd	81	1886	t2	c	0.131667	0.122777	0.136953	0.153826	0.157074	0.133619	0.104905	0.0827224	0.0762269	0.0889196	0.0959015	0.083938	0.0806078	0.0734359	0.059314	0.054197	0.060825	0.0706173	0.0585839	0.0507574	0.0498932	0.0489752	0.046909	0.04795	0.0562292	0.0559948	0.0500444	0.0430309	0.0318354	0.0312734	0.0432959	0.0383062	0.0362694	0.0408727	0.0350328	0.0289888	0.0262461	0.0278348	0.0304225	0.0316	0.0294561	0.0239373	0.0198181	0.0208311	0.0225354
X081_1886_001_t2_g.asd	81	1886	t2	g	0.0876696	0.0624236	0.0686088	0.0725879	0.0711056	0.0706752	0.0593913	0.0500672	0.0564205	0.0486307	0.0460896	0.0574339	0.0378632	0.0277465	0.0400443	0.0311055	0.0273075	0.0342649	0.0399513	0.0370194	0.0297714	0.0297467	0.0261859	0.0242264	0.0313312	0.0331213	0.028575	0.0204734	0.0174094	0.0196764	0.0238385	0.0182206	0.0178843	0.0246283	0.0233954	0.0203147	0.0175293	0.0159976	0.0151564	0.0154819	0.0172325	0.0133564	0.0100709	0.0127887	0.0115877
X081_1886_001_t2_m.asd	81	1886	t2	m	0.0383933	0.0211741	0.0335262	0.0499265	0.0609968	0.063909	0.0485777	0.0262373	0.0138478	0.0219702	0.0374416	0.0459804	0.0337651	0.0257765	0.0313425	0.0303908	0.026594	0.023698	0.0284487	0.0258203	0.0193243	0.0221579	0.0194186	0.0153062	0.0179341	0.0184503	0.0169379	0.0145489	0.00926437	0.0107368	0.0200732	0.0175024	0.0168855	0.0206442	0.016536	0.0129178	0.0110197	0.00854926	0.00898592	0.0114833	0.0135686	0.0104387	0.00633973	0.00579143	0.00675516
X081_1886_009_t3_c.asd	81	1886	t3	c	0.126433	0.0945296	0.126926	0.145535	0.142618	0.133777	0.114728	0.0895468	0.0669873	0.0697459	0.0838812	0.0927774	0.0827863	0.0686526	0.0606108	0.062493	0.061929	0.0574584	0.0591568	0.058029	0.0535168	0.0488745	0.0441324	0.0424792	0.0467656	0.0492616	0.045387	0.034852	0.0322319	0.0334838	0.0340791	0.0304763	0.0302307	0.0337239	0.0316971	0.0309059	0.0305308	0.0253627	0.022888	0.023149	0.0236753	0.0207094	0.0183444	0.0199804	0.0186001
X081_1886_009_t3_g.asd	81	1886	t3	g	0.0655958	0.034301	0.0404538	0.0633016	0.0817617	0.0761977	0.058694	0.0391739	0.0276983	0.0270889	0.038625	0.055807	0.0485131	0.0384519	0.0360094	0.027827	0.0267968	0.0326253	0.0314298	0.0307619	0.0309069	0.029295	0.0231759	0.0183602	0.0218898	0.0259852	0.0269797	0.0232328	0.0164748	0.014838	0.0199674	0.0178095	0.019823	0.0261424	0.0218043	0.0168313	0.0136023	0.0110659	0.0118533	0.0139213	0.0138616	0.011289	0.0100099	0.012321	0.00930263
X081_1886_009_t3_m.asd	81	1886	t3	m	0.0552728	0.055633	0.060097	0.0701301	0.0767297	0.0686204	0.0570302	0.0442224	0.0329956	0.0426302	0.053836	0.050851	0.0362425	0.0277695	0.0313165	0.0309056	0.0326573	0.0364422	0.036647	0.027359	0.0167753	0.0220584	0.0231152	0.0232614	0.0304753	0.0314819	0.0279109	0.0227741	0.011894	0.0116222	0.0245263	0.0192823	0.015891	0.0195455	0.0173192	0.0151617	0.0136555	0.0107863	0.0127197	0.0152153	0.0114378	0.00660702	0.00548001	0.00994281	0.00904593
X081_1886_061_m1_c.asd	81	1886	m1	c	0.126882	0.0948076	0.098537	0.107376	0.115391	0.124457	0.101208	0.0670351	0.0548544	0.068808	0.0844267	0.0833212	0.0690031	0.0573876	0.0554141	0.054614	0.0554501	0.0568032	0.0556158	0.054885	0.0523975	0.0432425	0.034885	0.0327147	0.0398651	0.044136	0.0414325	0.0320896	0.0268162	0.0299081	0.03811	0.0315375	0.0282228	0.0320104	0.0290912	0.0248916	0.0217524	0.0214155	0.0203332	0.0200135	0.0228349	0.0199697	0.017154	0.0197987	0.0193428
X081_1886_061_m1_g.asd	81	1886	m1	g	0.0836033	0.0578288	0.066085	0.0843215	0.0909987	0.0668691	0.0664585	0.0660405	0.0350327	0.0368983	0.051885	0.0575605	0.0531766	0.0436724	0.0336592	0.0269697	0.0293656	0.037216	0.0358214	0.0342191	0.0323891	0.0265878	0.0218847	0.0198657	0.0210642	0.0269565	0.0309929	0.0278037	0.0192332	0.0157417	0.020519	0.0196959	0.0196118	0.0215287	0.0206294	0.01726	0.0138777	0.015088	0.0153909	0.0159743	0.0192496	0.0148773	0.0103357	0.0127253	0.0122362
X081_1886_061_m1_m.asd	81	1886	m1	m	0.0195393	0.0313738	0.0590142	0.0734564	0.0723197	0.0639173	0.053264	0.0415313	0.0308757	0.0380573	0.0483667	0.0486754	0.0381865	0.0269035	0.0209457	0.0204426	0.021634	0.0244823	0.0345922	0.0349182	0.0276583	0.0248081	0.0213672	0.0202591	0.0252816	0.0303447	0.0290774	0.0188524	0.00971526	0.00986489	0.0189211	0.0185843	0.0171675	0.0175097	0.0161854	0.0136341	0.0112408	0.0114955	0.0109534	0.0109279	0.0135008	0.00951669	0.0069365	0.0123905	0.0116962
X081_1886_069_m2_c.asd	81	1886	m2	c	0.135245	0.138318	0.140587	0.132274	0.121606	0.122877	0.106083	0.0820362	0.0710853	0.0838367	0.0979702	0.0955926	0.0766458	0.0610613	0.0581673	0.0591996	0.0622227	0.0645928	0.062641	0.0539229	0.0440467	0.0440476	0.0458864	0.0476854	0.0490322	0.0488715	0.0475383	0.0447234	0.0342448	0.0291844	0.0340687	0.0314567	0.0307303	0.033587	0.032229	0.0287246	0.0257554	0.0274733	0.0269307	0.0239083	0.020473	0.0189354	0.019467	0.0210676	0.0194058
X081_1886_069_m2_g.asd	81	1886	m2	g	0.0765603	0.0852439	0.0815917	0.0841387	0.0872514	0.077995	0.0619913	0.0448625	0.0345675	0.0514876	0.0683358	0.0642908	0.0465485	0.0352605	0.0375523	0.0379467	0.0367409	0.0350231	0.0362363	0.0309054	0.0224296	0.0212675	0.0225049	0.0240106	0.0245071	0.0269535	0.0279312	0.0249269	0.0224582	0.0229238	0.0255257	0.0223466	0.0199652	0.020099	0.0182536	0.0178457	0.0180283	0.0153431	0.0152431	0.0160742	0.014288	0.0121476	0.0113867	0.0127249	0.0125678
X081_1886_069_m2_m.asd	81	1886	m2	m	0.0704301	0.050223	0.0512632	0.0701289	0.0826408	0.0598531	0.048537	0.0453608	0.0388854	0.0489238	0.0591239	0.0566976	0.0480954	0.0400708	0.0354395	0.0290809	0.0332372	0.044199	0.0403346	0.0334462	0.0275147	0.0245115	0.0235497	0.0250931	0.0292321	0.0298688	0.0270652	0.0220545	0.0141987	0.0157684	0.0274055	0.0214607	0.0177599	0.0213911	0.0195174	0.0164753	0.0142645	0.0146331	0.0121229	0.010068	0.0135695	0.0110515	0.00808662	0.0104383	0.0100371
X081_1886_073_m3_c.asd	81	1886	m3	c	0.124866	0.108956	0.138943	0.154232	0.147183	0.128372	0.102934	0.0826097	0.0782801	0.0807681	0.0827335	0.0802495	0.0763361	0.0736352	0.0718713	0.063868	0.0618516	0.0661586	0.0659128	0.0600546	0.0506851	0.042658	0.0380822	0.0385125	0.0440728	0.0455724	0.043863	0.0408735	0.0338197	0.0322666	0.0378503	0.0316568	0.0305825	0.0367334	0.033098	0.0287071	0.0266869	0.0281925	0.0266747	0.0241792	0.0249329	0.0222476	0.0197366	0.0209393	0.0206387
X081_1886_073_m3_g.asd	81	1886	m3	g	0.0338702	0.0354178	0.0313434	0.0469606	0.0692006	0.0743092	0.053052	0.0234477	0.0109828	0.0325372	0.0509563	0.0429184	0.0411408	0.0338526	0.0198225	0.0228812	0.0218784	0.0163851	0.0293226	0.0333659	0.0269027	0.0198755	0.015312	0.0151326	0.0197423	0.0233386	0.0238044	0.0200931	0.00934458	0.0076688	0.0186634	0.0153703	0.014065	0.0179748	0.0135932	0.0108229	0.010956	0.0109901	0.00895385	0.0080841	0.0122924	0.00861054	0.00358076	0.00465101	0.00735484
X081_1886_073_m3_m.asd	81	1886	m3	m	0.0707335	0.0553934	0.0545698	0.0652835	0.0735394	0.0625205	0.055779	0.0436325	0.0166863	0.0231156	0.0414333	0.0490702	0.0434976	0.034921	0.0293127	0.0252582	0.0236764	0.0258385	0.0360477	0.034984	0.0252844	0.0209439	0.0203401	0.0204822	0.0183251	0.0210528	0.022465	0.0175519	0.0142321	0.0125653	0.0124771	0.0154147	0.0183823	0.0197268	0.0194327	0.0164474	0.0126647	0.0122773	0.0115306	0.0109311	0.0118475	0.00932997	0.00668873	0.00719252	0.00656334
X081_1886_079_m4_c.asd	81	1886	m4	c	0.156535	0.137926	0.118125	0.115867	0.122592	0.120686	0.107102	0.0889348	0.0759527	0.0663315	0.0643167	0.0696719	0.0679185	0.0671782	0.0692724	0.0611269	0.0584821	0.0622383	0.0581528	0.0558713	0.0546851	0.0494043	0.0443397	0.0404289	0.0379585	0.0400384	0.0430263	0.0429217	0.0372594	0.0325308	0.0318027	0.0283673	0.029009	0.0338541	0.0348017	0.031562	0.0269815	0.0270011	0.02492	0.0228641	0.0249052	0.0229326	0.0209968	0.0228236	0.019879
X081_1886_079_m4_g.asd	81	1886	m4	g	0.0503246	0.0302374	0.0286325	0.0442683	0.0632565	0.0689295	0.052729	0.0316315	0.0268421	0.0306511	0.0391662	0.0478378	0.0489425	0.0440491	0.0351888	0.0230616	0.0223827	0.0308898	0.027655	0.027438	0.0284519	0.0214249	0.0131769	0.0118031	0.0233239	0.0278031	0.0257956	0.0208414	0.011827	0.00897747	0.01526	0.0168279	0.0177199	0.0190797	0.0189423	0.0161691	0.0128269	0.0135774	0.0128723	0.0117199	0.0125934	0.0087268	0.00593219	0.00898444	0.00678948
X081_1886_079_m4_m.asd	81	1886	m4	m	0.0255669	0.0244131	0.0502351	0.0544569	0.0437301	0.0436323	0.0385803	0.0249637	0.00645431	0.0201291	0.0409548	0.0457786	0.0338576	0.0266249	0.0309243	0.0256825	0.0249914	0.0283742	0.0191682	0.0157046	0.0167842	0.0121416	0.0100001	0.0125941	0.0194999	0.0201812	0.0169364	0.0130103	0.00385589	0.00403757	0.0164378	0.0159707	0.0142687	0.0149325	0.0116685	0.0103039	0.0106976	0.00929644	0.00868437	0.00813883	0.00618158	0.00415242	0.00425581	0.00735327	0.00751319
X081_1886_129_b1_c.asd	81	1886	b1	c	0.174027	0.155465	0.129408	0.131998	0.151326	0.159831	0.142875	0.113414	0.0929043	0.0966315	0.103808	0.0977029	0.0820897	0.0699912	0.0671295	0.0673133	0.0649846	0.0613362	0.0665525	0.0645966	0.0576253	0.0569792	0.0486342	0.0415317	0.0483734	0.0512934	0.0492122	0.0442318	0.0386525	0.0377928	0.0419104	0.0395926	0.0377381	0.038489	0.0387187	0.0363127	0.0318738	0.0280104	0.0265921	0.0273338	0.0287925	0.0258219	0.022419	0.0224837	0.0212488
X081_1886_129_b1_g.asd	81	1886	b1	g	0.100655	0.0712376	0.0617814	0.0782199	0.0916861	0.0628709	0.0615697	0.0660666	0.0443504	0.0592558	0.0751403	0.0641405	0.0501269	0.0417946	0.0411028	0.039093	0.040785	0.0444229	0.0405655	0.0353095	0.0313589	0.0308351	0.0239044	0.0182857	0.0245087	0.0268945	0.0242382	0.0186829	0.0152421	0.0167906	0.0217881	0.0189272	0.017427	0.0201488	0.0231971	0.0218263	0.0170868	0.0140399	0.0135668	0.0143674	0.0142644	0.0123265	0.0114948	0.0137287	0.0129324
X081_1886_129_b1_m.asd	81	1886	b1	m	0.0675927	0.0756084	0.0628748	0.0700143	0.0827391	0.0699712	0.0529627	0.0381528	0.0295498	0.0300103	0.0383772	0.0477378	0.0301348	0.0228128	0.0365236	0.0281645	0.0253132	0.0325063	0.032507	0.031916	0.0321507	0.0330927	0.0282515	0.0237985	0.0277819	0.0268838	0.0224947	0.0179004	0.0130192	0.0154753	0.0246227	0.0199809	0.0156025	0.0163881	0.0168704	0.0156812	0.0133299	0.0118875	0.0114837	0.0119475	0.0127333	0.01086	0.00893778	0.00936293	0.00845739
X081_1886_133_b2_c.asd	81	1886	b2	c	0.137532	0.116177	0.130737	0.154924	0.16244	0.129053	0.111699	0.103044	0.0859719	0.087941	0.0966213	0.0982659	0.0852525	0.0744598	0.0721439	0.0634439	0.0592637	0.0619043	0.0675341	0.065089	0.0552556	0.0451155	0.0436822	0.0456093	0.0426328	0.0483251	0.0505208	0.0400129	0.0354246	0.0342389	0.0335349	0.0323083	0.0352253	0.040137	0.0349931	0.0287112	0.0255606	0.0286261	0.0292114	0.0275587	0.0265456	0.0232663	0.0202743	0.0201048	0.0211847
X081_1886_133_b2_g.asd	81	1886	b2	g	0.0485797	0.0438732	0.0425942	0.0615047	0.0821362	0.0764883	0.0653676	0.0510349	0.0356861	0.0470966	0.0615476	0.058229	0.0352616	0.0208969	0.0255817	0.0280791	0.0269762	0.0244311	0.0280158	0.028584	0.0251404	0.0202991	0.015449	0.0155809	0.0248347	0.0309041	0.0289761	0.0187473	0.0105916	0.0100619	0.0164237	0.0160327	0.0180189	0.0232197	0.0222632	0.0173339	0.0113888	0.00897378	0.0112034	0.0140696	0.0122665	0.00938851	0.00792586	0.00907427	0.0090128
X081_1886_133_b2_m.asd	81	1886	b2	m	0.062211	0.0265071	0.0539351	0.0857712	0.0975184	0.077901	0.0589356	0.0437703	0.0314579	0.0409778	0.053652	0.0549205	0.0530309	0.0520827	0.0499514	0.0289398	0.0216235	0.03193	0.0378852	0.0327522	0.0234794	0.0263082	0.0242241	0.0207803	0.0240396	0.02864	0.0298891	0.0248401	0.0142455	0.0119151	0.0209844	0.0193757	0.0185654	0.0209247	0.0170513	0.0151252	0.0156087	0.014803	0.0130611	0.0127434	0.0161261	0.0130194	0.00955793	0.0116792	0.00975866
X081_1886_139_b3_c.asd	81	1886	b3	c	0.147537	0.128852	0.147227	0.154281	0.147734	0.140464	0.119889	0.0981072	0.0909236	0.0914981	0.0944894	0.0949181	0.0865826	0.073531	0.0611475	0.0577957	0.0616582	0.0671305	0.0627121	0.0552893	0.0476354	0.0417659	0.0421914	0.0447895	0.0436656	0.0447533	0.0434169	0.0363064	0.0309824	0.0305744	0.0347584	0.0371771	0.0379441	0.0370469	0.0342597	0.0308114	0.0280004	0.0275121	0.0279383	0.0268303	0.0220289	0.0198946	0.0205182	0.022307	0.0216973
X081_1886_139_b3_g.asd	81	1886	b3	g	0.0716461	0.0783613	0.0608496	0.0695112	0.0916294	0.0951774	0.0802706	0.0619367	0.0567168	0.0490539	0.0452955	0.0489895	0.0494857	0.0455164	0.0382454	0.0318665	0.0313734	0.0354107	0.0362442	0.0325927	0.0281178	0.0300844	0.0290011	0.0275332	0.0306571	0.0307594	0.027603	0.0225607	0.017622	0.0179741	0.0230178	0.0179139	0.0167544	0.0216218	0.0192541	0.0160904	0.0145364	0.0157887	0.0150963	0.0138474	0.0149313	0.0129425	0.0110625	0.0122759	0.0113821
X081_1886_139_b3_m.asd	81	1886	b3	m	0.0555946	0.0438384	0.0490603	0.0843907	0.110161	0.0724021	0.0507688	0.0404354	0.0231461	0.0304189	0.0439126	0.0470107	0.0432692	0.0375638	0.0330153	0.0300473	0.0299989	0.0330813	0.0404605	0.0344722	0.0219003	0.0230854	0.0239248	0.0226383	0.0211214	0.027917	0.0312208	0.0215097	0.00882557	0.00559223	0.0138029	0.0122967	0.0130382	0.0178705	0.015761	0.0132381	0.0121431	0.0123939	0.0125478	0.0128872	0.0138722	0.00991373	0.0063742	0.00815112	0.0089195
X081_1886_VII_t1_c.asd	81	1886	t1	c	0.139831	0.0986011	0.0960425	0.100539	0.108365	0.124111	0.116301	0.0933887	0.0744357	0.0713498	0.0752007	0.076422	0.0699906	0.0688198	0.0747839	0.0678466	0.0553852	0.045557	0.0524221	0.0546559	0.0508069	0.0485582	0.0443118	0.0415343	0.0444222	0.0454221	0.0432269	0.0382584	0.0322682	0.031721	0.0367229	0.0317023	0.0308057	0.0356711	0.0316836	0.0272247	0.0242432	0.0219343	0.0215305	0.0227266	0.0243984	0.0213186	0.0184695	0.020168	0.0183974
X081_1886_VII_t1_g.asd	81	1886	t1	g	0.0792125	0.0541867	0.0595423	0.0713009	0.0824211	0.0914182	0.0773327	0.0527056	0.0387668	0.049472	0.060835	0.0552468	0.0419708	0.0344685	0.0360396	0.0313673	0.0266776	0.02582	0.0334634	0.0338522	0.0275354	0.0231969	0.018296	0.0180172	0.0274861	0.0316302	0.0303052	0.0261291	0.0212022	0.0193684	0.0212962	0.0208887	0.0189451	0.0165655	0.0154767	0.0146644	0.0137705	0.0126938	0.012399	0.0128696	0.0136753	0.01343	0.0132455	0.0140254	0.0135992
X081_1886_VII_t1_m.asd	81	1886	t1	m	0.074558	0.0544892	0.0613867	0.0696105	0.0744065	0.0782645	0.0727578	0.0538112	0.0252996	0.0348504	0.0568627	0.0646859	0.0509785	0.0356141	0.0294346	0.0277742	0.0280732	0.0297242	0.035414	0.0328836	0.0260025	0.0273769	0.0244056	0.0204645	0.0223244	0.0250627	0.0252598	0.0208853	0.0121109	0.0111401	0.0202043	0.0173876	0.017903	0.0239357	0.0211501	0.0167894	0.0138698	0.0142709	0.0130959	0.0110279	0.0102643	0.00752692	0.00592716	0.00806183	0.00923683
X082_1930_005_t2_c.asd	82	1930	t2	c	0.221176	0.229773	0.195788	0.176663	0.169076	0.147217	0.146593	0.151164	0.139535	0.129221	0.117925	0.105889	0.112226	0.112336	0.0974448	0.0869421	0.0806056	0.0783038	0.0814272	0.0791298	0.0730036	0.0711579	0.0706178	0.0688127	0.0638065	0.061115	0.0607082	0.0608079	0.0550038	0.052586	0.0567952	0.0550517	0.0541061	0.0551066	0.0521761	0.0480761	0.044488	0.0429771	0.0415452	0.0411841	0.0432035	0.0407665	0.0373988	0.0369984	0.0365752
X082_1930_005_t2_g.asd	82	1930	t2	g	0.132156	0.123715	0.10752	0.0940311	0.0916922	0.106661	0.106424	0.0973545	0.0917875	0.0801771	0.068724	0.063391	0.0642435	0.0657232	0.0647376	0.0624415	0.0548875	0.0456675	0.0483968	0.0557774	0.0583725	0.0432727	0.0400124	0.0435581	0.0402632	0.0385259	0.0387397	0.0397148	0.038437	0.0358407	0.0332638	0.0324986	0.0319717	0.0309917	0.0296575	0.0293037	0.0287273	0.0248736	0.022562	0.0214925	0.0199076	0.020218	0.0210956	0.0212717	0.0231721
X082_1930_005_t2_m.asd	82	1930	t2	m	0.172118	0.16508	0.12111	0.107363	0.115061	0.105275	0.100988	0.0960221	0.0819625	0.0748057	0.0691224	0.0619167	0.070189	0.070127	0.0548681	0.0484599	0.044788	0.0440003	0.0555856	0.0518165	0.0373874	0.0334132	0.0361143	0.0380954	0.0322051	0.0328889	0.0371912	0.0394444	0.0331794	0.0287925	0.0318063	0.0365786	0.0349026	0.0277412	0.0285234	0.0276192	0.024124	0.0215752	0.0207992	0.0204561	0.0186274	0.0180547	0.0180411	0.0178167	0.0194797
X082_1930_011_t3_c.asd	82	1930	t3	c	0.15723	0.157546	0.155561	0.167264	0.171019	0.134002	0.132459	0.142128	0.125821	0.109578	0.102482	0.105225	0.098364	0.0908398	0.0875341	0.0861419	0.0799302	0.0710438	0.0730979	0.0741501	0.0694442	0.0563774	0.0543978	0.0581	0.0559548	0.0561435	0.0567429	0.0545817	0.0456388	0.0404092	0.0435579	0.0462564	0.0453831	0.0419393	0.0428746	0.0420416	0.0386273	0.0345128	0.0319942	0.0314037	0.0320727	0.031899	0.0314427	0.0316598	0.0334123
X082_1930_011_t3_g.asd	82	1930	t3	g	0.138249	0.122941	0.0920666	0.0939311	0.109039	0.0913127	0.0985003	0.106075	0.0825518	0.0710722	0.0646572	0.057194	0.0709523	0.0759152	0.0615794	0.0515011	0.0473281	0.0464367	0.0398918	0.0411024	0.045758	0.0406274	0.0369865	0.0356079	0.0346369	0.0358105	0.0384948	0.0404997	0.0332939	0.0263417	0.0257354	0.0293114	0.0296103	0.026107	0.0273911	0.0273676	0.0250027	0.0216909	0.0197068	0.0194387	0.0203097	0.0198756	0.019048	0.0190603	0.0198289
X082_1930_011_t3_m.asd	82	1930	t3	m	0.113733	0.13104	0.112877	0.0897817	0.075797	0.079044	0.074965	0.0626802	0.0485844	0.0548344	0.0610594	0.0528139	0.0525456	0.0522879	0.0483614	0.0472509	0.0411319	0.0330244	0.0399694	0.045031	0.0430849	0.0330378	0.0286235	0.0285648	0.0275158	0.0299739	0.030691	0.0256644	0.020968	0.020155	0.0232455	0.0227753	0.0235587	0.0258551	0.0239634	0.0216365	0.019671	0.017354	0.0183796	0.0201469	0.018375	0.0156279	0.0137544	0.0138385	0.0143464
X082_1930_081_m1_c.asd	82	1930	m1	c	0.206816	0.203049	0.19795	0.183241	0.16194	0.14199	0.144247	0.147206	0.128084	0.123692	0.117609	0.0986484	0.0943576	0.0899215	0.080798	0.0856074	0.0851095	0.0771	0.0764911	0.0788224	0.0775095	0.0631074	0.0609322	0.0622998	0.0519414	0.0563906	0.0650767	0.0649753	0.0556305	0.0493912	0.0519675	0.0543414	0.0519007	0.0459754	0.0461455	0.0457056	0.0429039	0.0380738	0.0377589	0.0388858	0.0357953	0.0345373	0.0339341	0.0325922	0.0347123
X082_1930_081_m1_g.asd	82	1930	m1	g	0.134929	0.136576	0.126663	0.112283	0.0974995	0.0851511	0.0869969	0.0914488	0.0847048	0.0721193	0.0590609	0.0505928	0.0521048	0.0514982	0.0443332	0.0387287	0.0406605	0.0469034	0.0423041	0.0426637	0.0437034	0.0312169	0.0275935	0.0298536	0.0286261	0.0286512	0.0323173	0.038448	0.030117	0.0243843	0.0296609	0.0319219	0.0290192	0.0232079	0.023138	0.0232398	0.021452	0.016873	0.0176034	0.0200213	0.0175008	0.0188263	0.0211893	0.0209905	0.0202748
X082_1930_081_m1_m.asd	82	1930	m1	m	0.111312	0.111171	0.100367	0.0864388	0.0766998	0.077478	0.0750953	0.0766105	0.0887201	0.082023	0.0630153	0.0441148	0.0410298	0.0388745	0.0325927	0.0373305	0.041767	0.0423114	0.0418049	0.0405851	0.0370364	0.0281942	0.0265771	0.0283453	0.0259196	0.0273733	0.0297001	0.0288986	0.0219499	0.0210835	0.029725	0.0303964	0.0265971	0.0220473	0.02168	0.0226472	0.0230271	0.0208025	0.0197806	0.0187778	0.0153831	0.0128274	0.0124108	0.0143711	0.0162651
X082_1930_087_m2_c.asd	82	1930	m2	c	0.257193	0.250974	0.209804	0.200345	0.205055	0.174445	0.162762	0.162136	0.1552	0.151244	0.141034	0.121421	0.11389	0.113311	0.113519	0.107405	0.0987902	0.0922285	0.0972556	0.0927112	0.0821507	0.0817338	0.0793725	0.0745141	0.0700501	0.0727267	0.0758438	0.0726347	0.063429	0.0583334	0.0611343	0.061206	0.0589543	0.0561421	0.0574359	0.054647	0.0491234	0.0480359	0.0487061	0.049547	0.0491317	0.0467176	0.0447174	0.0450717	0.0453937
X082_1930_087_m2_g.asd	82	1930	m2	g	0.133924	0.133014	0.126967	0.119355	0.1116	0.104776	0.102221	0.101279	0.0981593	0.0898688	0.0778539	0.0661565	0.0660592	0.0634567	0.0544495	0.0551748	0.0558566	0.054538	0.0573181	0.0558559	0.0519449	0.0524575	0.0533883	0.0503045	0.0405965	0.0436059	0.0476203	0.0413396	0.0349721	0.0346944	0.0403135	0.0383964	0.0326647	0.0280222	0.0333086	0.0349832	0.0320169	0.0305024	0.0274741	0.0249649	0.0258336	0.0245	0.0231559	0.0243151	0.0261224
X082_1930_087_m2_m.asd	82	1930	m2	m	0.121072	0.150174	0.130845	0.122076	0.120239	0.0999286	0.0783953	0.0657993	0.0685992	0.0796925	0.0828815	0.0708609	0.0669991	0.0594717	0.0464196	0.0482738	0.0489736	0.0461612	0.0524853	0.0489057	0.0395069	0.0400205	0.0382872	0.0360462	0.0379282	0.0394854	0.0392654	0.0364515	0.0289252	0.0265407	0.032626	0.0359187	0.0333742	0.0274053	0.02877	0.0264495	0.0211085	0.0201158	0.0203505	0.0205952	0.0201279	0.0199269	0.0191868	0.0177307	0.0204822
X082_1930_091_m3_c.asd	82	1930	m3	c	0.233003	0.226809	0.188206	0.184037	0.20092	0.194921	0.196286	0.189819	0.159573	0.151253	0.147256	0.132776	0.13037	0.12268	0.105309	0.0995599	0.0974853	0.0956067	0.0940332	0.0938964	0.0911065	0.0784211	0.0734121	0.0743087	0.0740562	0.0744942	0.0768013	0.079899	0.0717723	0.0634429	0.0619972	0.0640264	0.0643717	0.0617524	0.0595865	0.0555619	0.0513275	0.0510571	0.0512925	0.0508995	0.0495262	0.0480585	0.0470053	0.0466356	0.0467774
X082_1930_091_m3_g.asd	82	1930	m3	g	0.117026	0.123627	0.118531	0.115896	0.111776	0.0963869	0.0914055	0.0876824	0.074579	0.0834379	0.0841555	0.0598225	0.0607544	0.0635105	0.0569347	0.0559364	0.052076	0.0459386	0.0486763	0.0501614	0.0469655	0.0378418	0.0402711	0.0436344	0.0324739	0.0324243	0.0382649	0.0405448	0.0308311	0.02599	0.032811	0.0330503	0.0304634	0.0272786	0.0239423	0.0222727	0.0214318	0.0186323	0.0185807	0.0203253	0.0210186	0.0182425	0.0154008	0.0159846	0.0201144
X082_1930_091_m3_m.asd	82	1930	m3	m	0.119694	0.127302	0.104398	0.0767881	0.061968	0.0735157	0.0924487	0.0996256	0.0826661	0.0748666	0.0689756	0.0577705	0.0503245	0.0513348	0.0571481	0.0479304	0.0355208	0.029685	0.0446431	0.0548648	0.0521319	0.0342898	0.0285882	0.0319277	0.0325548	0.0323449	0.032974	0.0346273	0.0290916	0.0264276	0.0304663	0.0288721	0.0253461	0.0230914	0.0265589	0.0251062	0.0191383	0.0156526	0.0136038	0.0139926	0.0175246	0.0169857	0.0158745	0.017769	0.0174462
X082_1930_095_m4_c.asd	82	1930	m4	c	0.227528	0.235788	0.213238	0.199066	0.190824	0.171269	0.161712	0.154798	0.141057	0.141767	0.136838	0.115759	0.116205	0.115314	0.102403	0.0893222	0.0829351	0.0842889	0.0903407	0.091451	0.0852228	0.0725834	0.063881	0.0610264	0.0626074	0.0645461	0.0688298	0.0746941	0.0620534	0.0554248	0.0647089	0.0613148	0.0571801	0.0569789	0.058019	0.0542215	0.0478076	0.0465773	0.0474761	0.0479833	0.0458343	0.0435099	0.0415873	0.0406591	0.0440418
X082_1930_095_m4_g.asd	82	1930	m4	g	0.137621	0.134853	0.120672	0.116995	0.117678	0.105836	0.089727	0.0782498	0.0780955	0.0794854	0.0754671	0.065314	0.0671698	0.066733	0.0589146	0.0569471	0.0528673	0.0476092	0.0537064	0.0508556	0.0412428	0.038059	0.0388812	0.0400022	0.0378871	0.0406636	0.0423738	0.0376991	0.0321855	0.0297674	0.0316714	0.034481	0.0352732	0.0333365	0.0304125	0.0266982	0.0243109	0.0269166	0.025764	0.0221245	0.0205317	0.0230615	0.0248883	0.022253	0.0221667
X082_1930_095_m4_m.asd	82	1930	m4	m	0.125923	0.134946	0.112799	0.106947	0.104092	0.0696166	0.0751807	0.0918282	0.0792367	0.0712334	0.065422	0.058154	0.0565823	0.0558316	0.0532482	0.0499946	0.0492096	0.0504217	0.0498282	0.0443053	0.0367023	0.0336513	0.0385421	0.0437282	0.0397163	0.0352464	0.0326654	0.0322389	0.0289609	0.0296725	0.0358571	0.0357745	0.0311539	0.025503	0.0256302	0.0270093	0.0265944	0.0211957	0.0198105	0.0211717	0.0208761	0.0212927	0.0205039	0.0173501	0.0175332
X082_1930_153_b1_c.asd	82	1930	b1	c	0.270031	0.273063	0.232295	0.215963	0.213477	0.185064	0.184903	0.189106	0.16747	0.165775	0.158859	0.13139	0.128833	0.126545	0.114072	0.110417	0.105443	0.0994591	0.105457	0.107365	0.100524	0.0844844	0.0814674	0.0847993	0.0806666	0.0786305	0.078449	0.0777655	0.0698831	0.0644481	0.0663761	0.0693491	0.0680432	0.0632205	0.0636325	0.0660131	0.066141	0.0577982	0.0545164	0.055026	0.053601	0.0544467	0.0544207	0.0512249	0.0523395
X082_1930_153_b1_g.asd	82	1930	b1	g	0.145087	0.154587	0.120039	0.100936	0.0991946	0.0943266	0.0869045	0.0857946	0.0964139	0.0799231	0.0570992	0.0494926	0.0584551	0.0647482	0.0614737	0.0645509	0.0565511	0.0413565	0.0485626	0.0528855	0.04934	0.040653	0.0410004	0.0434345	0.0368569	0.0382256	0.0419308	0.0410922	0.0381576	0.035166	0.0340523	0.0380454	0.0383368	0.0344541	0.0371531	0.0375515	0.0337423	0.0270923	0.0236263	0.0233633	0.024079	0.0255952	0.0259465	0.024122	0.0246858
X082_1930_153_b1_m.asd	82	1930	b1	m	0.117146	0.124408	0.103421	0.0879784	0.0861976	0.0957471	0.0921861	0.0814653	0.0745776	0.0672082	0.0636502	0.0650186	0.0582027	0.0546676	0.0564222	0.0456143	0.0388814	0.0396956	0.0397881	0.0404991	0.0398982	0.0345063	0.0347649	0.0368532	0.0337076	0.0299591	0.0293959	0.0332626	0.0331393	0.0293726	0.0249567	0.0289051	0.0292712	0.0238636	0.0223808	0.0211079	0.0198813	0.0202357	0.0187305	0.0163454	0.0154756	0.0175426	0.0184106	0.0153318	0.0170232
X082_1930_163_b2_c.asd	82	1930	b2	c	0.20726	0.219196	0.2045	0.19765	0.194173	0.176305	0.166221	0.158011	0.143459	0.142988	0.139938	0.123427	0.115003	0.108631	0.101015	0.0971604	0.0857883	0.0717953	0.0813569	0.0890539	0.0875001	0.0755885	0.0682955	0.0681316	0.0726287	0.0721718	0.0703353	0.0704405	0.0634656	0.0594991	0.063101	0.0649445	0.0640754	0.0612412	0.0593791	0.0584882	0.0569516	0.051604	0.0476559	0.0460827	0.0461032	0.043336	0.0418359	0.0450412	0.047056
X082_1930_163_b2_g.asd	82	1930	b2	g	0.154715	0.167244	0.154819	0.143115	0.132	0.112795	0.113595	0.112745	0.0870544	0.0801077	0.0792529	0.0727584	0.0772478	0.0792351	0.0737851	0.0724356	0.0688446	0.0633942	0.0644811	0.0638782	0.0588906	0.0487904	0.0470067	0.0493946	0.0473955	0.0456975	0.0451003	0.0451397	0.0412888	0.0402343	0.0445233	0.047283	0.0431021	0.0349359	0.0382442	0.0378559	0.0331489	0.0315308	0.0305637	0.0298463	0.029421	0.0302397	0.0302177	0.0280367	0.028468
X082_1930_163_b2_m.asd	82	1930	b2	m	0.114128	0.121493	0.0998445	0.0942996	0.10172	0.100932	0.0937827	0.0889705	0.0934215	0.0878653	0.0748488	0.0617382	0.0629835	0.060863	0.0510315	0.0568286	0.0555079	0.0460022	0.0508905	0.0506774	0.0430809	0.0329055	0.0336848	0.0386823	0.0363527	0.0344099	0.0358817	0.0402458	0.0334329	0.028958	0.0333448	0.0346509	0.0333305	0.030243	0.0266405	0.0235217	0.0222141	0.0245344	0.0209918	0.0160644	0.0179665	0.0201465	0.020902	0.0199699	0.0197034
X082_1930_169_b3_c.asd	82	1930	b3	c	0.229222	0.236827	0.217196	0.214455	0.210979	0.167822	0.162255	0.173084	0.164482	0.146337	0.134008	0.134703	0.127122	0.114057	0.10104	0.0991847	0.0970822	0.0947352	0.106742	0.105995	0.0926366	0.0795581	0.0764307	0.0781373	0.075789	0.0781099	0.0793507	0.0741998	0.0668565	0.0627885	0.0639337	0.0651145	0.0657421	0.0649862	0.061027	0.0579125	0.0560846	0.0537983	0.0549597	0.0563751	0.0531964	0.0504315	0.0494373	0.0506198	0.0541903
X082_1930_169_b3_g.asd	82	1930	b3	g	0.110629	0.117329	0.113599	0.109164	0.102757	0.0903525	0.0942004	0.0990672	0.0870213	0.0796273	0.0721154	0.0615551	0.0630293	0.0627805	0.0552444	0.0500087	0.0453811	0.0430764	0.0508709	0.0507921	0.0443448	0.0425535	0.0396982	0.0361255	0.0336926	0.0339679	0.0381884	0.0442017	0.0338076	0.0264115	0.0315554	0.032889	0.0311568	0.0287259	0.0311727	0.0321456	0.0295596	0.0230769	0.0231885	0.027509	0.0292738	0.0260035	0.0215835	0.0202561	0.0232229
X082_1930_169_b3_m.asd	82	1930	b3	m	0.0984849	0.136477	0.109357	0.088911	0.084751	0.083881	0.0752262	0.0676489	0.0709791	0.0689083	0.0556912	0.0355878	0.0418128	0.0444362	0.0340646	0.0425615	0.0476153	0.0436209	0.0398967	0.034672	0.0289156	0.0248867	0.029618	0.035282	0.0314538	0.0296264	0.0290508	0.0275654	0.0248447	0.0233884	0.0242211	0.0253193	0.024114	0.020785	0.0185519	0.0201514	0.0223313	0.0172532	0.0158204	0.0165088	0.0143502	0.0140211	0.0140557	0.0130931	0.0159721
X082_1930_VII_t1_c.asd	82	1930	t1	c	0.263195	0.264156	0.226598	0.205804	0.203077	0.198335	0.17771	0.161706	0.170404	0.162264	0.147742	0.139839	0.138326	0.132868	0.121231	0.11617	0.112114	0.107893	0.107753	0.102114	0.0939205	0.0929245	0.0922543	0.0890369	0.0823517	0.0805954	0.0825289	0.0842655	0.0758224	0.071711	0.077673	0.0775221	0.0722721	0.0655873	0.0657477	0.0657727	0.0644201	0.0633339	0.0612919	0.0597362	0.0605345	0.060499	0.0580617	0.053843	0.0583321
X082_1930_VII_t1_g.asd	82	1930	t1	g	0.114146	0.151115	0.11299	0.0994052	0.10834	0.100039	0.088269	0.0806714	0.0813193	0.0723773	0.0626564	0.0601783	0.0596956	0.0575444	0.0537251	0.0553185	0.0549331	0.0518789	0.0524973	0.0533258	0.0503154	0.0381281	0.0364131	0.0399308	0.0373951	0.037237	0.0357631	0.0300259	0.0270365	0.0275431	0.0302041	0.0302342	0.0277604	0.0251083	0.0288483	0.0298659	0.0266817	0.0218164	0.020317	0.0204181	0.0183144	0.017472	0.0182936	0.0202751	0.0216293
X082_1930_VII_t1_m.asd	82	1930	t1	m	0.137251	0.144798	0.123022	0.105904	0.0990553	0.0973345	0.0984031	0.0973712	0.0905353	0.0842087	0.0764851	0.0674564	0.0685956	0.0643898	0.0524892	0.0587457	0.0530951	0.0365898	0.0452888	0.0507431	0.04627	0.033005	0.030694	0.0332918	0.0288011	0.0309006	0.0352046	0.036038	0.033609	0.0311267	0.0304047	0.030268	0.0287204	0.0255701	0.0220488	0.0242121	0.027662	0.0205364	0.0171233	0.0176149	0.0178023	0.0171338	0.0173373	0.0197103	0.0216977
X083_1875_001_t1_c.asd	83	1875	t1	c	0.215601	0.186388	0.224627	0.217376	0.183468	0.186854	0.173308	0.151196	0.141352	0.145561	0.137738	0.10834	0.112781	0.120761	0.11603	0.109324	0.0982774	0.0849474	0.0771848	0.0769839	0.0806052	0.0809174	0.074758	0.0686539	0.0707746	0.0684135	0.0644563	0.0627555	0.0605058	0.0572012	0.0538611	0.0552364	0.0574538	0.0570534	0.0484991	0.0460537	0.0499528	0.052101	0.0493382	0.045107	0.0449243	0.0446836	0.0447097	0.045183	0.0415917
X083_1875_001_t1_g.asd	83	1875	t1	g	0.129685	0.11465	0.147429	0.153142	0.133756	0.119428	0.108663	0.102069	0.0989715	0.0901617	0.0767835	0.0637548	0.0648714	0.0703326	0.0740356	0.0787525	0.0724277	0.0568435	0.0493956	0.0524304	0.0598195	0.0600569	0.0518777	0.0455231	0.0524369	0.0505807	0.0454864	0.0444009	0.042312	0.0415883	0.0421705	0.0360293	0.0356431	0.0411403	0.0364686	0.0328759	0.0326139	0.0335754	0.0301098	0.0257758	0.0266823	0.0274653	0.0283919	0.0300056	0.0296129
X083_1875_001_t1_m.asd	83	1875	t1	m	0.143795	0.136741	0.141517	0.145997	0.138009	0.106214	0.0895264	0.0863069	0.0863873	0.0952238	0.0902751	0.0640727	0.0671753	0.080041	0.0865945	0.077456	0.0700475	0.0676633	0.0592681	0.0566717	0.0581975	0.0558576	0.0466958	0.0422597	0.0548263	0.0505413	0.0413145	0.0408157	0.0380645	0.0343018	0.0319136	0.0350999	0.0383917	0.0385595	0.0330212	0.0325419	0.0361935	0.035837	0.0318791	0.0276269	0.0273087	0.0284445	0.0304099	0.0324156	0.0315318
X083_1875_007_t2_c.asd	83	1875	t2	c	0.170733	0.176622	0.186048	0.179016	0.16401	0.159741	0.143069	0.128753	0.134795	0.134291	0.118147	0.0912368	0.098674	0.110557	0.109125	0.0973132	0.0862304	0.0787134	0.0692429	0.0700904	0.0758755	0.0723676	0.0681312	0.0666252	0.0690168	0.0614217	0.0528048	0.0519902	0.0515831	0.0509739	0.0502497	0.0498634	0.0501567	0.0503029	0.0474665	0.0448641	0.0435528	0.0435247	0.0413938	0.0388292	0.0389994	0.0411181	0.0423001	0.0404663	0.03884
X083_1875_007_t2_g.asd	83	1875	t2	g	0.145067	0.126655	0.114118	0.121009	0.132818	0.124548	0.115422	0.102228	0.0819293	0.0822469	0.08114	0.0667073	0.0820079	0.09153	0.0798294	0.0635407	0.0573174	0.0607143	0.0562154	0.0513098	0.051158	0.061082	0.0569602	0.0468655	0.0466405	0.0456329	0.0444738	0.0441478	0.0394612	0.0344138	0.0319425	0.0316504	0.0346426	0.0383712	0.0341683	0.0320652	0.0324687	0.0302582	0.0276739	0.0270293	0.0301374	0.0301506	0.0293293	0.0303637	0.0301694
X083_1875_007_t2_m.asd	83	1875	t2	m	0.139899	0.131867	0.14177	0.131822	0.113234	0.113104	0.0917362	0.0734374	0.0887091	0.0986178	0.0891975	0.0633832	0.0702989	0.077716	0.0716142	0.0732778	0.0691648	0.0583014	0.0528646	0.0516532	0.0526312	0.0526462	0.0495104	0.0466905	0.0483362	0.0438513	0.0383737	0.0370866	0.0341347	0.0324752	0.0335321	0.0344284	0.0351719	0.0346273	0.0290355	0.0255447	0.0256337	0.0276359	0.0273594	0.0249381	0.0223402	0.0231337	0.0244518	0.0235434	0.0239768
X083_1875_013_t3_c.asd	83	1875	t3	c	0.244038	0.227554	0.216708	0.201435	0.188139	0.185409	0.174298	0.165035	0.17018	0.166789	0.142332	0.102726	0.113694	0.126936	0.118926	0.110515	0.102894	0.0948649	0.080238	0.0811381	0.0905982	0.0870308	0.0796379	0.074564	0.076469	0.0727544	0.0667392	0.0631098	0.0611766	0.0591842	0.0566102	0.0558355	0.056781	0.0572512	0.0506131	0.048045	0.0503676	0.0525396	0.0481929	0.0427407	0.0447689	0.0454397	0.0454946	0.0463181	0.0443465
X083_1875_013_t3_g.asd	83	1875	t3	g	0.145619	0.135457	0.129469	0.139602	0.148677	0.130145	0.104591	0.0880642	0.0927379	0.103915	0.101703	0.0796289	0.0735733	0.0749664	0.0758567	0.0719995	0.0678144	0.0640267	0.05822	0.0490859	0.0434695	0.0528105	0.0533894	0.0509573	0.0574316	0.0571651	0.049529	0.0383535	0.036001	0.0354255	0.0328905	0.0354772	0.0384959	0.0387493	0.0328533	0.0308586	0.0334293	0.0357389	0.0337639	0.0302047	0.0298681	0.0294765	0.0303941	0.0331639	0.0305085
X083_1875_013_t3_m.asd	83	1875	t3	m	0.120317	0.13237	0.114961	0.117293	0.12823	0.115772	0.0941048	0.0755618	0.0725017	0.0922512	0.0957152	0.0655846	0.0712307	0.0828153	0.0824446	0.0773767	0.0615549	0.0421114	0.0456484	0.051381	0.0544899	0.0567587	0.0507165	0.0462047	0.0547167	0.0444498	0.0340042	0.0403326	0.0391813	0.0350991	0.0326924	0.0325797	0.0347244	0.0366146	0.0308917	0.0281252	0.0296239	0.0314956	0.0328445	0.03201	0.0278812	0.0262548	0.0272013	0.0291924	0.0285287
X083_1875_053_m1_c.asd	83	1875	m1	c	0.234158	0.260367	0.246206	0.219965	0.197046	0.185716	0.166779	0.148308	0.142834	0.139815	0.132908	0.121408	0.120912	0.122274	0.120194	0.117092	0.110343	0.100098	0.0897756	0.0815661	0.0792397	0.0874019	0.0898158	0.0848133	0.0757305	0.0696952	0.0660758	0.0635115	0.0644763	0.0641242	0.0602842	0.0570708	0.0553999	0.0544332	0.0504168	0.0483969	0.049108	0.0509566	0.0499708	0.0463989	0.0423744	0.0421085	0.0442428	0.0461018	0.0437588
X083_1875_053_m1_g.asd	83	1875	m1	g	0.185887	0.173099	0.164342	0.156467	0.155402	0.16788	0.141094	0.109674	0.119419	0.127797	0.114811	0.0819501	0.0932055	0.109141	0.108758	0.107274	0.0899444	0.0639762	0.0658925	0.0701996	0.0728105	0.0785589	0.0702427	0.0585787	0.0605297	0.0641678	0.0623522	0.0528829	0.0511276	0.0509692	0.0479758	0.0433549	0.0453123	0.0516288	0.0453391	0.0409377	0.0414223	0.0440625	0.0415949	0.0374139	0.0379739	0.0370656	0.0368978	0.0394449	0.0390168
X083_1875_053_m1_m.asd	83	1875	m1	m	0.125824	0.138491	0.133284	0.13236	0.131622	0.119075	0.0994686	0.0897894	0.10361	0.10514	0.0933997	0.0762513	0.0762237	0.0839083	0.0884413	0.074593	0.0642528	0.0625201	0.0591718	0.0556536	0.0535636	0.0552054	0.0511713	0.0481993	0.0552546	0.0506914	0.0426906	0.0406182	0.0374826	0.0379409	0.0425201	0.0405811	0.0382042	0.0365591	0.0297797	0.0276124	0.030437	0.033184	0.0330044	0.031133	0.0301752	0.0270371	0.0246691	0.0255026	0.024533
X083_1875_057_m2_c.asd	83	1875	m2	c	0.24165	0.218725	0.216205	0.204221	0.187879	0.181761	0.166581	0.148423	0.138964	0.139273	0.135903	0.122982	0.124188	0.129494	0.129656	0.11537	0.102792	0.0963325	0.0906196	0.0834095	0.0789403	0.0852829	0.0789464	0.0709094	0.0790089	0.0805189	0.0730067	0.0605202	0.0608353	0.0623455	0.0580977	0.0551042	0.0537133	0.0534819	0.0528476	0.053377	0.0534216	0.0491304	0.0453817	0.0441918	0.0462074	0.0469546	0.0463179	0.0449377	0.0428243
X083_1875_057_m2_g.asd	83	1875	m2	g	0.198465	0.180044	0.152372	0.142899	0.142152	0.125093	0.119301	0.123429	0.128642	0.125354	0.105754	0.0752441	0.0837923	0.0983935	0.100209	0.0971873	0.085867	0.0693052	0.0588689	0.058446	0.0644312	0.0687865	0.0643452	0.0561565	0.0530229	0.0569059	0.0574184	0.048014	0.046976	0.0480142	0.0458045	0.0392244	0.0373061	0.0409358	0.0413192	0.0399399	0.0384027	0.0391518	0.0379923	0.0363813	0.0372171	0.0369804	0.0366506	0.0371923	0.0356725
X083_1875_057_m2_m.asd	83	1875	m2	m	0.153991	0.153175	0.161479	0.166299	0.157928	0.129302	0.111956	0.108704	0.113498	0.11046	0.0978004	0.0806118	0.0808826	0.0845891	0.0843716	0.0872518	0.0820102	0.0682997	0.0567934	0.0555218	0.0606932	0.0618653	0.0565862	0.0534785	0.0619536	0.0569343	0.046479	0.0415707	0.0431694	0.0447009	0.0424867	0.0393375	0.0389524	0.0398592	0.0322479	0.0305599	0.0348906	0.0370796	0.0326473	0.028487	0.0340274	0.0339466	0.0312465	0.0304858	0.027477
X083_1875_061_m3_c.asd	83	1875	m3	c	0.220534	0.201862	0.188986	0.185476	0.187509	0.187031	0.170668	0.153244	0.152929	0.153838	0.136272	0.100217	0.114942	0.128715	0.116975	0.10295	0.0877252	0.0744718	0.0704662	0.0725464	0.0768344	0.0786512	0.0785486	0.0765646	0.0727573	0.0647403	0.0596866	0.0623802	0.0618374	0.0589702	0.0550683	0.0490665	0.0495037	0.0549015	0.0502673	0.0455883	0.0438533	0.0449467	0.0427561	0.039301	0.0390669	0.0400449	0.0417707	0.0432947	0.0398235
X083_1875_061_m3_g.asd	83	1875	m3	g	0.165675	0.15175	0.153735	0.150627	0.142225	0.134301	0.119225	0.109749	0.117904	0.112458	0.0963869	0.0787375	0.0744413	0.079522	0.0866698	0.0834135	0.0778476	0.0714877	0.0587602	0.0530529	0.0549052	0.0586615	0.0603044	0.0602804	0.0600731	0.0549089	0.0467306	0.0398638	0.0460647	0.0494654	0.0429044	0.041681	0.04181	0.0404454	0.0344467	0.0323461	0.0348906	0.038384	0.0366468	0.0311268	0.026419	0.0279153	0.0317105	0.0331982	0.0330731
X083_1875_061_m3_m.asd	83	1875	m3	m	0.146347	0.12415	0.123496	0.115337	0.108439	0.122916	0.115854	0.0992718	0.0952405	0.0935254	0.0856112	0.0708166	0.0745404	0.0796985	0.0770056	0.0702413	0.0679097	0.0676122	0.0515377	0.050473	0.0605431	0.0612036	0.054684	0.0479326	0.0486989	0.0458234	0.0418862	0.0402653	0.0381557	0.0363473	0.0354069	0.0348886	0.0360582	0.0371059	0.0302731	0.03063	0.0363018	0.0351176	0.0288067	0.0241326	0.0285665	0.0288715	0.0276881	0.0286191	0.0258358
X083_1875_065_m4_c.asd	83	1875	m4	c	0.233256	0.236173	0.238482	0.2175	0.190318	0.185531	0.179347	0.16571	0.145346	0.131975	0.12467	0.121726	0.126422	0.128944	0.125053	0.119204	0.109062	0.0972044	0.0930857	0.0946373	0.0986061	0.100641	0.0926451	0.080824	0.0751751	0.0704477	0.0676513	0.0680082	0.0711145	0.0699933	0.0623403	0.0552221	0.0558135	0.0613106	0.0542343	0.0528984	0.0570305	0.0557819	0.0508696	0.0462305	0.046543	0.0502008	0.0522311	0.0494131	0.0496701
X083_1875_065_m4_g.asd	83	1875	m4	g	0.182904	0.15772	0.145601	0.137387	0.132759	0.13252	0.116622	0.100278	0.103548	0.113987	0.106356	0.0752829	0.0865755	0.09786	0.0894348	0.0830579	0.0774701	0.07154	0.0630008	0.0605517	0.0632851	0.0656096	0.0600422	0.0545803	0.0597795	0.0568765	0.0517976	0.0512009	0.0473336	0.0443291	0.044026	0.041338	0.0399608	0.0402901	0.0385439	0.0370881	0.0363918	0.0360351	0.0330015	0.0298879	0.0308045	0.0333995	0.0350673	0.0338534	0.0301966
X083_1875_065_m4_m.asd	83	1875	m4	m	0.171798	0.156474	0.177546	0.189548	0.180527	0.151867	0.118381	0.100662	0.113708	0.12271	0.109921	0.0760721	0.0716003	0.0855331	0.0997626	0.0836393	0.0693134	0.0655262	0.0602278	0.0574664	0.0581066	0.0621148	0.0580965	0.0541731	0.0615108	0.0563932	0.0492976	0.0507629	0.0481761	0.0436502	0.0400874	0.0406869	0.0414938	0.0409276	0.0399258	0.0384437	0.0377258	0.0401298	0.0348983	0.0276946	0.0286387	0.0289651	0.0300957	0.0335084	0.0327138
X083_1875_103_b1_c.asd	83	1875	b1	c	0.261261	0.238409	0.228896	0.232111	0.230064	0.198294	0.171478	0.162427	0.173754	0.172021	0.149748	0.115357	0.12067	0.127872	0.119277	0.114357	0.107476	0.0993974	0.0990265	0.0971014	0.0934685	0.092135	0.0866863	0.0825036	0.0866217	0.0840139	0.0784833	0.0756507	0.0765775	0.0743219	0.0663491	0.0597406	0.0587863	0.0621301	0.0611833	0.0584676	0.0563189	0.0578655	0.0548402	0.051187	0.0539239	0.0545578	0.0548838	0.0566964	0.0523747
X083_1875_103_b1_g.asd	83	1875	b1	g	0.159212	0.135246	0.155657	0.148582	0.125713	0.126643	0.118936	0.114591	0.129333	0.137276	0.118813	0.0754709	0.0753282	0.0842636	0.0841504	0.0916459	0.0886582	0.0742891	0.0659011	0.0622797	0.0620809	0.0628978	0.0634439	0.062423	0.0590342	0.056017	0.0521762	0.0472012	0.0478214	0.0484894	0.045867	0.0419801	0.0435284	0.04801	0.0389191	0.035969	0.0398801	0.0405794	0.0378148	0.0343119	0.0337926	0.0321382	0.0328613	0.0380264	0.0368008
X083_1875_103_b1_m.asd	83	1875	b1	m	0.167228	0.155309	0.141715	0.133986	0.128722	0.117639	0.117806	0.119676	0.110198	0.0991529	0.0788065	0.0526572	0.0728174	0.0936989	0.0927148	0.0872788	0.0752469	0.0603209	0.0543383	0.0563324	0.0611837	0.0608786	0.0583598	0.0564441	0.0572603	0.050506	0.0447216	0.0468329	0.0442112	0.0390298	0.0349939	0.0379258	0.0430957	0.045331	0.0355723	0.0317784	0.0344705	0.0338299	0.0303504	0.0275839	0.0297889	0.0308625	0.0316952	0.0331571	0.0295736
X083_1875_109_b2_c.asd	83	1875	b2	c	0.256722	0.248239	0.220981	0.211162	0.213595	0.205828	0.181039	0.154881	0.147252	0.153957	0.148954	0.122764	0.127888	0.13523	0.130092	0.125265	0.118331	0.109134	0.0994237	0.0965985	0.0991868	0.101214	0.08717	0.0738073	0.0835126	0.0829543	0.077066	0.0746911	0.0753214	0.0733084	0.0672265	0.0654424	0.0675163	0.0698683	0.0625458	0.0610975	0.0646414	0.0625037	0.056866	0.0531972	0.0573746	0.0607784	0.0607527	0.0570055	0.0542147
X083_1875_109_b2_g.asd	83	1875	b2	g	0.158192	0.139397	0.12621	0.137052	0.147387	0.118123	0.0926479	0.0869881	0.104028	0.0956752	0.0734659	0.0570719	0.0741249	0.0868635	0.0804304	0.0799054	0.0733513	0.0600208	0.0503556	0.0498226	0.0538562	0.052047	0.055535	0.0585048	0.0523205	0.0517281	0.0507265	0.0440729	0.044409	0.0450879	0.0414477	0.0339888	0.0338267	0.0400933	0.0360627	0.0329312	0.0331008	0.0349222	0.0285103	0.0228948	0.0313704	0.0345156	0.0335437	0.0324511	0.0303428
X083_1875_109_b2_m.asd	83	1875	b2	m	0.139298	0.134694	0.130284	0.133453	0.136158	0.125178	0.113169	0.104087	0.0992663	0.0900073	0.0787568	0.0700519	0.0707341	0.0799626	0.0903689	0.0818735	0.067682	0.0549124	0.0480087	0.0468164	0.0501415	0.0560888	0.0500802	0.0419387	0.0464516	0.0455012	0.0421026	0.0410476	0.0406211	0.0384301	0.0342132	0.0324983	0.0323249	0.0318482	0.0264304	0.0271522	0.0323013	0.0323676	0.0263407	0.0208213	0.0241808	0.0271198	0.0282725	0.027763	0.0256773
X083_1875_113_b3_c.asd	83	1875	b3	c	0.218974	0.166343	0.174377	0.181231	0.176229	0.165638	0.152291	0.143932	0.146413	0.142262	0.128886	0.111356	0.114984	0.122757	0.122151	0.10678	0.0902512	0.0789825	0.0748919	0.0801996	0.0865913	0.0800008	0.0735334	0.0684085	0.0633444	0.0613831	0.0593699	0.0553092	0.0570849	0.0566173	0.0503877	0.0463805	0.0458581	0.0472386	0.0445255	0.0435816	0.0458317	0.0508208	0.0436799	0.0350577	0.0419739	0.0440701	0.0434318	0.0443325	0.0424441
X083_1875_113_b3_g.asd	83	1875	b3	g	0.113895	0.116158	0.135926	0.131261	0.112272	0.10807	0.104015	0.0986744	0.0935556	0.0925299	0.0847017	0.0665332	0.0628263	0.0692299	0.0767794	0.068991	0.058178	0.0503411	0.0484582	0.0465876	0.0456281	0.0498708	0.0470849	0.0439138	0.0499454	0.0427579	0.0339484	0.035199	0.0358912	0.0345669	0.0320126	0.0327345	0.0343587	0.034457	0.0291041	0.0251695	0.0246465	0.0269691	0.0271144	0.0247722	0.0217151	0.0234469	0.0253311	0.0232028	0.0239597
X083_1875_113_b3_m.asd	83	1875	b3	m	0.145074	0.13336	0.146542	0.133759	0.109458	0.109868	0.104786	0.0950052	0.0886305	0.0959808	0.0898995	0.060839	0.0730852	0.0849096	0.0771752	0.0726445	0.0633402	0.052525	0.0596079	0.0559954	0.0461982	0.0507072	0.0481914	0.0418335	0.0410232	0.0463379	0.0487707	0.0420868	0.0381037	0.0339398	0.0289803	0.0306609	0.0350562	0.0374388	0.0291879	0.0259166	0.0280864	0.0271832	0.0253374	0.0248253	0.0276084	0.0268235	0.0243994	0.0230311	0.0210864
X084_1928_005_t1_c.asd	84	1928	t1	c	0.337926	0.304152	0.277869	0.264172	0.257189	0.24204	0.218454	0.20152	0.203671	0.194374	0.17969	0.169827	0.173167	0.162976	0.136394	0.137451	0.136762	0.128072	0.1272	0.121477	0.112569	0.109086	0.107496	0.105616	0.101888	0.0981014	0.0941982	0.089999	0.0844689	0.0824121	0.08453	0.0820066	0.07803	0.0740997	0.0686578	0.0721022	0.0784166	0.0703763	0.0648045	0.0629511	0.0613062	0.0589281	0.0578011	0.0592466	0.059124
X084_1928_005_t1_g.asd	84	1928	t1	g	0.303011	0.275643	0.235298	0.214406	0.213856	0.215837	0.205894	0.194843	0.194123	0.168412	0.144596	0.144667	0.14544	0.138785	0.124932	0.117664	0.108863	0.098444	0.0967178	0.0979615	0.0985744	0.0952974	0.0917784	0.0901383	0.0913459	0.0857553	0.0784873	0.0754017	0.0743048	0.0739108	0.0724221	0.0652392	0.0611957	0.0625056	0.0641798	0.0636487	0.0609388	0.0579937	0.0537792	0.0500386	0.0490264	0.0491849	0.0501363	0.051357	0.0508042
X084_1928_005_t1_m.asd	84	1928	t1	m	0.269294	0.229652	0.202218	0.192557	0.193188	0.186843	0.173925	0.166793	0.174464	0.163118	0.14597	0.136589	0.125512	0.118152	0.116274	0.11536	0.105661	0.090736	0.0927987	0.0897098	0.0830858	0.0859182	0.0833309	0.0767063	0.0718657	0.0684026	0.0658099	0.0640876	0.0660903	0.0662914	0.0619648	0.0561494	0.0541927	0.055743	0.0524883	0.0531212	0.0552	0.0493646	0.0435095	0.040081	0.0395619	0.0391419	0.0389845	0.0393773	0.0386202
X084_1928_011_t2_c.asd	84	1928	t2	c	0.340764	0.297576	0.263569	0.256392	0.262916	0.253679	0.228594	0.207248	0.206512	0.185254	0.166728	0.170041	0.172368	0.161317	0.139103	0.133721	0.130727	0.124849	0.117925	0.118519	0.120758	0.110844	0.103891	0.0989378	0.0920885	0.090903	0.0900596	0.085077	0.083344	0.0819633	0.0792756	0.0777563	0.0774486	0.0764017	0.0682442	0.0655206	0.0673518	0.0645828	0.0597442	0.0568727	0.0597821	0.0591865	0.0559764	0.0530288	0.0540587
X084_1928_011_t2_g.asd	84	1928	t2	g	0.301925	0.288034	0.247289	0.231515	0.229073	0.199972	0.1937	0.199025	0.194206	0.180482	0.170937	0.171223	0.150444	0.134159	0.132999	0.128222	0.120388	0.111596	0.109051	0.102973	0.0980372	0.106546	0.100844	0.0902386	0.0921256	0.0858371	0.0798474	0.082192	0.0780366	0.0748296	0.076119	0.0741406	0.0711736	0.0684928	0.0662391	0.0652417	0.0646948	0.0626095	0.0589548	0.0549042	0.0520846	0.0522025	0.0531309	0.0528143	0.0533019
X084_1928_011_t2_m.asd	84	1928	t2	m	0.288516	0.275618	0.220183	0.196864	0.201815	0.193744	0.170975	0.155526	0.165492	0.148077	0.128349	0.129109	0.132152	0.127808	0.115288	0.108751	0.100781	0.0911604	0.0885837	0.0914824	0.0937852	0.0861975	0.081806	0.0804309	0.0786255	0.076231	0.0720721	0.0661228	0.0625067	0.0616571	0.062208	0.058909	0.0573271	0.0575862	0.0519257	0.0503504	0.0526618	0.0526834	0.0499561	0.0452896	0.0404182	0.0399374	0.0408442	0.0400206	0.0408899
X084_1928_019_t3_c.asd	84	1928	t3	c	0.352055	0.314795	0.2907	0.273725	0.264692	0.261883	0.239209	0.216492	0.216105	0.198562	0.182619	0.183089	0.174112	0.158649	0.143054	0.13857	0.136204	0.132337	0.128083	0.123953	0.120468	0.118322	0.110357	0.10232	0.102545	0.0987934	0.0929505	0.0883736	0.0835778	0.0807851	0.0799681	0.0754123	0.0718702	0.0706049	0.068482	0.0688948	0.0699564	0.0663552	0.0614665	0.0579573	0.0578693	0.0569163	0.0560296	0.0564806	0.0570848
X084_1928_019_t3_g.asd	84	1928	t3	g	0.32992	0.28878	0.233193	0.211048	0.22011	0.229721	0.21853	0.198425	0.187198	0.173786	0.159156	0.148799	0.157169	0.157331	0.140339	0.131014	0.120772	0.109281	0.107064	0.107231	0.106859	0.104424	0.0966494	0.0893935	0.0902818	0.0897325	0.0874001	0.0842524	0.0803909	0.0729608	0.0630542	0.0616024	0.064583	0.0673755	0.0623139	0.0618303	0.0638589	0.0572304	0.0539817	0.0536068	0.0518427	0.0486905	0.0475773	0.0504256	0.0495421
X084_1928_019_t3_m.asd	84	1928	t3	m	0.295935	0.270939	0.232307	0.204376	0.191797	0.184694	0.178072	0.174161	0.174568	0.160656	0.146365	0.144445	0.149832	0.145117	0.126818	0.116529	0.1062	0.094299	0.0875722	0.0836494	0.0835424	0.0898604	0.0889027	0.0830066	0.0788834	0.0736529	0.0696196	0.0688986	0.0699126	0.0673331	0.0605661	0.0602673	0.0596046	0.0565795	0.054333	0.0562062	0.0583253	0.0515238	0.0441131	0.040143	0.0417108	0.0433219	0.0432704	0.0414534	0.0416793
X084_1928_169_m1_c.asd	84	1928	m1	c	0.377155	0.354814	0.307048	0.281054	0.277928	0.274092	0.251408	0.230056	0.231593	0.218352	0.202709	0.197743	0.196718	0.185405	0.163461	0.156396	0.148257	0.138264	0.145062	0.14121	0.128387	0.122785	0.11522	0.109919	0.112937	0.106924	0.100068	0.100352	0.0957429	0.0905789	0.0878316	0.085576	0.0850347	0.0852478	0.0816294	0.0806929	0.0812128	0.0770783	0.0745703	0.0731814	0.0705252	0.0686775	0.0678247	0.0676809	0.0677145
X084_1928_169_m1_g.asd	84	1928	m1	g	0.358332	0.344275	0.303595	0.282684	0.277627	0.259976	0.246444	0.236815	0.226828	0.202389	0.185305	0.188823	0.176647	0.161466	0.152762	0.153656	0.144662	0.127352	0.128898	0.126442	0.119089	0.115953	0.113201	0.11	0.106206	0.0985933	0.0930668	0.0941825	0.0940813	0.0914487	0.0867095	0.0826375	0.0802515	0.0792626	0.0771686	0.0791858	0.0822199	0.0777084	0.0710893	0.0651796	0.0620381	0.06325	0.0655685	0.0658349	0.0651933
X084_1928_169_m1_m.asd	84	1928	m1	m	0.310039	0.293799	0.268901	0.255976	0.251237	0.238151	0.216499	0.20534	0.218076	0.201068	0.172027	0.153801	0.152792	0.148108	0.133794	0.132141	0.131603	0.126858	0.116105	0.108337	0.103921	0.0990331	0.0992579	0.0991613	0.0916747	0.0851084	0.0811879	0.0802707	0.0815056	0.0796102	0.0728588	0.0664818	0.0651225	0.0677497	0.0654614	0.0656327	0.066697	0.0617199	0.0569277	0.0541326	0.0533893	0.0497201	0.047849	0.0513145	0.0504924
X084_1928_177_m2_c.asd	84	1928	m2	c	0.364586	0.318898	0.274757	0.265605	0.272627	0.251347	0.240871	0.234018	0.217407	0.199244	0.185798	0.180132	0.16888	0.157242	0.148694	0.142203	0.137673	0.132874	0.123013	0.116875	0.11347	0.107064	0.103417	0.103736	0.107055	0.100554	0.0933608	0.0937632	0.0899744	0.0844353	0.0797703	0.0775432	0.0763217	0.0750466	0.0722845	0.0732901	0.0758473	0.0728171	0.0694046	0.0661084	0.0623037	0.0614709	0.0616878	0.060668	0.0589864
X084_1928_177_m2_g.asd	84	1928	m2	g	0.376845	0.337561	0.284392	0.259762	0.264026	0.272231	0.25351	0.230162	0.229128	0.211004	0.19209	0.187588	0.182491	0.173181	0.161075	0.156664	0.146675	0.132195	0.132677	0.131839	0.128091	0.126467	0.116953	0.105814	0.103227	0.100962	0.0986823	0.0971247	0.0961292	0.0936843	0.0892895	0.0856323	0.0842787	0.0839966	0.0789058	0.0769273	0.0782423	0.0786264	0.0732037	0.0669728	0.0674078	0.0670092	0.0667903	0.0681476	0.0674347
X084_1928_177_m2_m.asd	84	1928	m2	m	0.312138	0.26791	0.223196	0.20741	0.206786	0.184714	0.174333	0.177686	0.186354	0.170411	0.150561	0.14511	0.139493	0.132069	0.124047	0.121791	0.113701	0.0997754	0.093061	0.0940605	0.0975872	0.094432	0.0911947	0.0897604	0.090274	0.0838736	0.0773313	0.0766878	0.0730792	0.0673377	0.0619303	0.0624436	0.0646329	0.0656971	0.0641015	0.059383	0.0539428	0.0523544	0.0485475	0.0450771	0.0463808	0.0448705	0.0439049	0.0466582	0.0467508
X084_1928_185_m3_c.asd	84	1928	m3	c	0.393723	0.371865	0.294759	0.252249	0.251372	0.255878	0.253135	0.241931	0.227193	0.221586	0.215027	0.201044	0.191334	0.176231	0.156043	0.15126	0.149105	0.143304	0.130902	0.12695	0.129214	0.126621	0.122005	0.116371	0.110911	0.106077	0.0990772	0.0898283	0.0914615	0.0956432	0.0956928	0.0895872	0.0845894	0.0827486	0.0796949	0.0794377	0.0799596	0.0753701	0.0688791	0.0648688	0.0672442	0.0673294	0.0663472	0.066427	0.0651904
X084_1928_185_m3_g.asd	84	1928	m3	g	0.337982	0.324628	0.304289	0.289093	0.276713	0.25656	0.235713	0.222875	0.222334	0.204729	0.188182	0.187017	0.179471	0.165073	0.148038	0.139869	0.132324	0.123688	0.120272	0.118299	0.116895	0.116441	0.10966	0.102449	0.103272	0.0991473	0.0942971	0.0932368	0.0887522	0.0849167	0.0837457	0.0814302	0.0801861	0.0797466	0.0759305	0.0755839	0.0770568	0.0733348	0.0682964	0.0638777	0.0613397	0.0592926	0.0593642	0.0621622	0.0613052
X084_1928_185_m3_m.asd	84	1928	m3	m	0.325425	0.287487	0.26487	0.245049	0.226393	0.205711	0.203102	0.205527	0.195986	0.181713	0.170414	0.165351	0.148795	0.130857	0.119864	0.121865	0.118036	0.106726	0.104165	0.104486	0.104251	0.100207	0.0980843	0.0973906	0.0957132	0.0872185	0.0790143	0.0774033	0.0753015	0.0714368	0.0664568	0.0643024	0.0649878	0.0663491	0.0620356	0.0616565	0.0632552	0.0576032	0.0525276	0.0507403	0.0527646	0.0513186	0.0492601	0.0497529	0.0487142
X084_1928_191_m4_c.asd	84	1928	m4	c	0.365665	0.347621	0.293135	0.269365	0.270425	0.255377	0.248965	0.239091	0.213329	0.202072	0.194303	0.181661	0.176928	0.168194	0.153855	0.154556	0.14642	0.128209	0.122913	0.123353	0.124204	0.119567	0.112642	0.105393	0.100117	0.0983454	0.0960112	0.0910221	0.0941061	0.0957022	0.090083	0.0799495	0.0767847	0.0804893	0.0754592	0.0738445	0.0755886	0.0739171	0.0676983	0.0613749	0.0608178	0.0626988	0.0647653	0.0652829	0.0635549
X084_1928_191_m4_g.asd	84	1928	m4	g	0.357178	0.33143	0.291874	0.277468	0.280309	0.268888	0.246486	0.226094	0.218902	0.197726	0.18388	0.19142	0.187457	0.173009	0.154621	0.147159	0.139893	0.130105	0.123191	0.124688	0.127896	0.119088	0.107739	0.101499	0.106185	0.103289	0.0971249	0.0941313	0.0931986	0.0910404	0.0864321	0.0825618	0.0804436	0.079551	0.0767895	0.0774721	0.0789857	0.0734536	0.069646	0.0674028	0.0640456	0.0624414	0.0620663	0.0619198	0.0617577
X084_1928_191_m4_m.asd	84	1928	m4	m	0.303035	0.264486	0.230923	0.230386	0.237599	0.203792	0.185294	0.181363	0.177777	0.156163	0.142288	0.151275	0.138295	0.127438	0.128761	0.1225	0.115725	0.11027	0.105041	0.100504	0.0983847	0.101362	0.0968523	0.0900081	0.0895896	0.0794229	0.0709883	0.0743523	0.0741119	0.0705325	0.0656777	0.0630657	0.0626208	0.0631532	0.0617593	0.0596462	0.0577826	0.0573639	0.0521641	0.0472455	0.0500079	0.0478385	0.0444224	0.044429	0.0438175
X084_1928_343_b1_c.asd	84	1928	b1	c	0.340699	0.307846	0.262746	0.239975	0.234145	0.217415	0.212467	0.215115	0.214676	0.194059	0.175993	0.176053	0.164658	0.148329	0.135378	0.138358	0.129415	0.109548	0.113437	0.111872	0.103297	0.0986773	0.0952853	0.0928407	0.0915595	0.0909287	0.0875985	0.0804675	0.0794695	0.0795093	0.0771819	0.07423	0.0735695	0.0743661	0.070246	0.0680171	0.0671371	0.0625969	0.0590585	0.0570645	0.0558122	0.0545356	0.0542351	0.0556179	0.057122
X084_1928_343_b1_g.asd	84	1928	b1	g	0.371214	0.33778	0.308103	0.279151	0.258799	0.251814	0.243726	0.232844	0.220345	0.197637	0.179762	0.178356	0.181058	0.173372	0.154268	0.146886	0.138126	0.127282	0.129352	0.126662	0.120252	0.120326	0.117158	0.110463	0.103106	0.0991772	0.0956928	0.0902271	0.0866484	0.0863491	0.0878716	0.0831665	0.0789649	0.0770465	0.0724265	0.0739389	0.0779006	0.0724378	0.0676066	0.0656568	0.0661266	0.0647466	0.0624893	0.0611021	0.0617637
X084_1928_343_b1_m.asd	84	1928	b1	m	0.293714	0.264175	0.222492	0.220177	0.232823	0.202973	0.180409	0.167714	0.158893	0.162813	0.165065	0.155263	0.143067	0.128992	0.115174	0.10749	0.103779	0.102931	0.106933	0.10329	0.094262	0.090042	0.0824396	0.0771149	0.0815785	0.077135	0.0700601	0.0678607	0.0646109	0.0622919	0.0621923	0.0638869	0.0640322	0.0616193	0.0578595	0.0557074	0.0541118	0.0491081	0.0455989	0.044868	0.0465017	0.043928	0.0410087	0.0418302	0.0432872
X084_1928_349_b2_c.asd	84	1928	b2	c	0.348284	0.287634	0.247701	0.224558	0.222939	0.240989	0.229454	0.207167	0.201624	0.174565	0.149306	0.147057	0.154036	0.152954	0.140457	0.139093	0.128164	0.10936	0.111175	0.114203	0.112119	0.10345	0.0986005	0.0955044	0.0896615	0.0876994	0.0846094	0.0770242	0.0757655	0.0763744	0.0752476	0.0721691	0.0696883	0.068453	0.066514	0.0674144	0.0690648	0.0656846	0.0593222	0.0549486	0.0574659	0.0558608	0.0541779	0.0566417	0.0558111
X084_1928_349_b2_g.asd	84	1928	b2	g	0.338716	0.321948	0.266003	0.242852	0.243581	0.221791	0.217482	0.220545	0.212352	0.186958	0.165984	0.165306	0.165774	0.160924	0.150427	0.143923	0.133374	0.118748	0.109314	0.112716	0.120246	0.113571	0.105631	0.0989036	0.0937226	0.0877709	0.0856869	0.0901598	0.0906852	0.087844	0.0828756	0.0757671	0.0713243	0.0712528	0.0745994	0.0762958	0.0746559	0.0699854	0.063213	0.0590479	0.0621096	0.0606563	0.059237	0.062422	0.0611674
X084_1928_349_b2_m.asd	84	1928	b2	m	0.280351	0.255292	0.18344	0.157072	0.171507	0.17569	0.182807	0.181693	0.162569	0.14363	0.129602	0.12363	0.126144	0.120975	0.106432	0.109932	0.104371	0.0879056	0.0845552	0.0880136	0.0919455	0.0882903	0.0781043	0.0709851	0.0771596	0.0776214	0.0720819	0.0641971	0.0600574	0.0596247	0.0605947	0.0556252	0.0543189	0.0569356	0.0508877	0.0486452	0.0499376	0.0471441	0.0408763	0.0365873	0.0402288	0.0394859	0.0381378	0.0404815	0.0397868
X084_1928_357_b3_c.asd	84	1928	b3	c	0.362194	0.341079	0.290577	0.258575	0.252561	0.256373	0.257538	0.246095	0.218903	0.195364	0.179725	0.173628	0.170249	0.166247	0.159521	0.147969	0.139158	0.133529	0.126368	0.12088	0.118077	0.118317	0.112449	0.104832	0.103163	0.10085	0.0973178	0.0934642	0.0921217	0.0905368	0.0869659	0.0817742	0.0797764	0.0806904	0.0772863	0.0755748	0.0749612	0.0708993	0.0686413	0.0678268	0.0664484	0.0658652	0.0644277	0.0613218	0.0624
X084_1928_357_b3_g.asd	84	1928	b3	g	0.343581	0.311772	0.269782	0.257807	0.261888	0.241523	0.218234	0.202112	0.197881	0.187285	0.174953	0.167081	0.162033	0.152981	0.140184	0.137603	0.134459	0.127276	0.118899	0.112882	0.110826	0.113435	0.110179	0.103294	0.0987069	0.0945906	0.0918005	0.0906934	0.0873075	0.0832204	0.0797326	0.0767812	0.0766235	0.0768877	0.0668514	0.064163	0.068342	0.0680664	0.0639863	0.0597244	0.0596102	0.057653	0.0558244	0.0565607	0.0588343
X084_1928_357_b3_m.asd	84	1928	b3	m	0.252079	0.209294	0.174329	0.180436	0.203531	0.19459	0.178565	0.167757	0.166797	0.136783	0.114633	0.126634	0.130713	0.119274	0.0983036	0.0968951	0.0956173	0.0894178	0.0859684	0.0857732	0.0849189	0.0766124	0.0707882	0.0699763	0.0737487	0.0701843	0.0639279	0.0608593	0.0599988	0.0562735	0.0497149	0.0534907	0.0567642	0.0547685	0.0476746	0.0475036	0.0515139	0.047218	0.0433896	0.0405075	0.0368859	0.034968	0.0352265	0.0371928	0.0384426
X085_1895_003_t1_c.asd	85	1895	t1	c	0.189574	0.198419	0.18628	0.160343	0.13591	0.133373	0.143888	0.142997	0.114677	0.11708	0.11594	0.0886689	0.08829	0.0905803	0.0843757	0.0880663	0.0864513	0.0770012	0.0675326	0.068898	0.0733055	0.0620441	0.0583286	0.0603467	0.0596221	0.051722	0.0473622	0.0534789	0.048212	0.041706	0.0410663	0.0431304	0.0446928	0.0444664	0.043632	0.039382	0.0343802	0.0351501	0.0334727	0.0304518	0.029894	0.0313779	0.0315891	0.0281625	0.0247153
X085_1895_003_t1_g.asd	85	1895	t1	g	0.141779	0.17195	0.176262	0.160252	0.130299	0.0975224	0.111327	0.131735	0.113579	0.107278	0.1013	0.0850918	0.0732695	0.0691367	0.0726163	0.0821364	0.0857905	0.0791311	0.0597867	0.0572566	0.065376	0.0587811	0.0580732	0.0594563	0.0539268	0.0449815	0.0426532	0.0516744	0.0485556	0.0435533	0.0435099	0.0437407	0.0409143	0.0360794	0.0364862	0.037336	0.0376389	0.0382608	0.0370365	0.0338396	0.0296325	0.0297377	0.0319337	0.0330012	0.0316684
X085_1895_003_t1_m.asd	85	1895	t1	m	0.16666	0.149978	0.125786	0.107052	0.0960915	0.0895289	0.0950638	0.100397	0.093304	0.0863795	0.0793684	0.0713446	0.0633965	0.0583514	0.0571359	0.0595666	0.0578581	0.0515194	0.0465032	0.0480061	0.0535301	0.0560656	0.0499674	0.0431608	0.0456196	0.0427639	0.0405165	0.0440943	0.0412223	0.0347579	0.0291104	0.0313663	0.0295479	0.0233553	0.0286811	0.0312956	0.0301078	0.0312653	0.0262431	0.0190429	0.0172667	0.0198711	0.023408	0.0242481	0.0187101
X085_1895_009_t2_c.asd	85	1895	t2	c	0.20692	0.213087	0.176089	0.160786	0.163707	0.154127	0.160046	0.162967	0.143157	0.132312	0.124657	0.113932	0.106351	0.101151	0.0965956	0.0902734	0.0842589	0.0781789	0.0685296	0.0672159	0.0711142	0.0691308	0.066405	0.0631593	0.0586341	0.0519489	0.049231	0.0535947	0.0489676	0.0463647	0.0507694	0.0506715	0.0477098	0.0437287	0.0412966	0.0390378	0.0378695	0.0402718	0.0383752	0.033687	0.0306944	0.0292515	0.0305691	0.0341436	0.0303946
X085_1895_009_t2_g.asd	85	1895	t2	g	0.129514	0.128276	0.134889	0.136427	0.12619	0.101952	0.118557	0.136408	0.111007	0.099371	0.0892565	0.0706724	0.0679307	0.0730192	0.0774058	0.0717439	0.0661169	0.0611546	0.0459368	0.0481385	0.0601511	0.055813	0.054224	0.0550346	0.0531403	0.0458081	0.0412511	0.0452221	0.044598	0.0413653	0.038075	0.0362854	0.0335034	0.031033	0.0362885	0.0399749	0.0396287	0.0361665	0.0333487	0.0309669	0.0278126	0.0283961	0.0296871	0.028555	0.0276317
X085_1895_009_t2_m.asd	85	1895	t2	m	0.145831	0.147874	0.149526	0.1413	0.122785	0.0993185	0.109954	0.121073	0.0965729	0.0863609	0.0833988	0.0782096	0.0741244	0.0753519	0.0803103	0.0769491	0.0680212	0.0577531	0.0537829	0.0567511	0.0617064	0.0599428	0.0523037	0.0474816	0.0537277	0.0471387	0.0412599	0.0478641	0.0428666	0.0382749	0.0405363	0.0394318	0.0348275	0.0301564	0.0357391	0.0366505	0.0328948	0.0331733	0.0322057	0.0296828	0.0268593	0.0267399	0.0273979	0.0263211	0.0216407
X085_1895_015_t3_c.asd	85	1895	t3	c	0.205034	0.19629	0.189237	0.173438	0.149132	0.12179	0.129426	0.145257	0.13703	0.131505	0.121825	0.103854	0.0949325	0.089303	0.0842571	0.0865328	0.0870098	0.081708	0.0682684	0.065592	0.0698939	0.0652345	0.065082	0.0657625	0.0600381	0.050376	0.0456884	0.0510394	0.0494675	0.0472678	0.0478581	0.0445938	0.0405956	0.0383914	0.0411429	0.0410203	0.0384107	0.0387416	0.0368054	0.03313	0.0301483	0.0313285	0.0323695	0.0293862	0.0265436
X085_1895_015_t3_g.asd	85	1895	t3	g	0.167738	0.204441	0.174748	0.145661	0.129763	0.12088	0.137564	0.143774	0.108553	0.104062	0.102917	0.0826082	0.0742412	0.0726629	0.0744709	0.0852628	0.0887915	0.0812122	0.0669327	0.0636664	0.0691417	0.0701231	0.0659186	0.0612646	0.0615971	0.0570271	0.0522681	0.0518758	0.0482863	0.0457057	0.0460853	0.0452274	0.0410556	0.0360653	0.0403712	0.0420437	0.0394874	0.0366762	0.0333746	0.0315118	0.0331299	0.0341034	0.0334401	0.0312459	0.0292988
X085_1895_015_t3_m.asd	85	1895	t3	m	0.146665	0.164245	0.155518	0.141302	0.122376	0.094787	0.102358	0.119318	0.112826	0.104348	0.0935164	0.0805979	0.0768006	0.0737828	0.068586	0.0710099	0.0682621	0.0596792	0.0560923	0.0599616	0.0655377	0.061751	0.0541652	0.0481193	0.0477651	0.0420995	0.0369241	0.0382219	0.0407355	0.0408994	0.0383033	0.0398382	0.036547	0.0287977	0.0294314	0.0318526	0.0332507	0.0320585	0.0282382	0.0240351	0.0224686	0.0248777	0.026753	0.0242321	0.0203037
X085_1895_049_m1_c.asd	85	1895	m1	c	0.170877	0.176632	0.154661	0.147582	0.151877	0.1466	0.151082	0.149795	0.127733	0.117505	0.110091	0.0981404	0.0965671	0.096796	0.0933804	0.0870922	0.0802413	0.074086	0.0688682	0.0753543	0.0830716	0.0695715	0.0608185	0.0587325	0.0585776	0.0580144	0.0573158	0.0568177	0.0544229	0.0505176	0.0466276	0.0469521	0.0468823	0.0445851	0.040854	0.0391867	0.0393747	0.0389616	0.0351592	0.0307328	0.0301911	0.0338367	0.0356365	0.0309727	0.0254826
X085_1895_049_m1_g.asd	85	1895	m1	g	0.156334	0.178934	0.166177	0.147226	0.128961	0.111606	0.110913	0.112886	0.102999	0.109792	0.110095	0.0891137	0.0772874	0.0751999	0.0787805	0.0790479	0.080348	0.0793285	0.0609382	0.0519893	0.0553349	0.0622354	0.0629255	0.0608292	0.0620064	0.0520064	0.0423038	0.0434153	0.041467	0.0443206	0.0528753	0.049322	0.0406635	0.0333966	0.0358703	0.0373552	0.0370533	0.0398252	0.0379377	0.0325868	0.0280433	0.028834	0.0312919	0.0311882	0.0286057
X085_1895_049_m1_m.asd	85	1895	m1	m	0.15594	0.167285	0.122339	0.118934	0.138301	0.114679	0.113817	0.115699	0.0937464	0.102547	0.108143	0.085386	0.0680155	0.0658489	0.0758964	0.0760055	0.0739094	0.0697484	0.0532144	0.0547774	0.0651374	0.0538822	0.0461947	0.0475711	0.0561581	0.0482525	0.0378335	0.0391201	0.0379288	0.0386509	0.0425143	0.0408392	0.0384263	0.0367062	0.0326584	0.0301291	0.0299956	0.0316892	0.0315126	0.0285239	0.0233052	0.0224326	0.0232535	0.0223284	0.0204692
X085_1895_055_m2_c.asd	85	1895	m2	c	0.176609	0.178856	0.150868	0.149691	0.160373	0.139348	0.132541	0.130209	0.116755	0.12161	0.123074	0.105087	0.0847934	0.0819723	0.0947629	0.0821126	0.0724015	0.0712266	0.0634096	0.0632211	0.067203	0.0631094	0.0582747	0.0555996	0.0560965	0.0511265	0.0474932	0.050533	0.0472351	0.0438417	0.0438771	0.0426888	0.0381648	0.0322674	0.0329348	0.0355574	0.0374015	0.0360494	0.0330064	0.0289545	0.024849	0.0271391	0.0307778	0.0302358	0.0266967
X085_1895_055_m2_g.asd	85	1895	m2	g	0.168201	0.153132	0.154622	0.14503	0.124661	0.105883	0.132459	0.151247	0.110741	0.10324	0.100201	0.0771734	0.068806	0.0717336	0.0781398	0.0737057	0.070664	0.069383	0.0566937	0.0545864	0.0601103	0.0576415	0.0585582	0.0595312	0.054286	0.044852	0.0401263	0.0451088	0.0420505	0.0389204	0.040408	0.0409091	0.0387317	0.0350771	0.0356906	0.0344709	0.0320501	0.0330382	0.0338263	0.0332507	0.0311277	0.0311952	0.0311547	0.0287052	0.0264692
X085_1895_055_m2_m.asd	85	1895	m2	m	0.138638	0.157357	0.134336	0.12101	0.120095	0.115638	0.104761	0.101006	0.114186	0.1079	0.0902566	0.0726823	0.0572762	0.0589505	0.0758992	0.0769639	0.0690431	0.0573667	0.046249	0.0493326	0.0572019	0.0471923	0.0456656	0.0492935	0.0475821	0.042672	0.0386219	0.0381811	0.0349542	0.0356267	0.0414196	0.0397754	0.035162	0.0307194	0.028561	0.0283437	0.0285792	0.0267183	0.0243302	0.0223388	0.021465	0.0208148	0.0211716	0.0226494	0.0206131
X085_1895_059_m3_c.asd	85	1895	m3	c	0.169504	0.185599	0.195538	0.183532	0.156517	0.134566	0.13996	0.146992	0.128907	0.121999	0.120674	0.115893	0.0997493	0.0922147	0.0980173	0.0950182	0.090686	0.0873311	0.0837463	0.0775242	0.0715085	0.0714991	0.0674179	0.0633272	0.0654269	0.0585147	0.0517429	0.0533546	0.0486715	0.0456507	0.0483601	0.0500473	0.0485186	0.0447304	0.0443362	0.0422774	0.0397824	0.0419438	0.0420236	0.0388938	0.0336412	0.0320522	0.0327562	0.0329246	0.0289813
X085_1895_059_m3_g.asd	85	1895	m3	g	0.16792	0.146338	0.149923	0.154251	0.14834	0.126832	0.118756	0.112454	0.0943102	0.104572	0.112341	0.0946148	0.0779136	0.0702358	0.0723087	0.0776434	0.0783819	0.0727268	0.0629683	0.0593123	0.0599662	0.0564465	0.0580941	0.0605612	0.0564586	0.0448795	0.0374454	0.0420679	0.0406286	0.0380188	0.037631	0.0362482	0.0333407	0.0302849	0.031798	0.031541	0.0301008	0.0322732	0.0318001	0.0289668	0.0262339	0.0262399	0.0266476	0.0250231	0.0225962
X085_1895_059_m3_m.asd	85	1895	m3	m	0.133447	0.134716	0.141465	0.142572	0.131421	0.10552	0.107661	0.11293	0.092251	0.0891696	0.0928659	0.090351	0.0797111	0.0731287	0.0740371	0.0701783	0.0727624	0.0774832	0.0597053	0.0551348	0.0605324	0.0532977	0.045625	0.0435622	0.0496397	0.0427616	0.0358755	0.0406466	0.036769	0.0353843	0.0406053	0.0363091	0.0301469	0.0267946	0.0290247	0.0286013	0.0265682	0.0298216	0.0298995	0.026137	0.0208453	0.0222156	0.0247383	0.0226393	0.0203258
X085_1895_063_m4_c.asd	85	1895	m4	c	0.157276	0.152994	0.13843	0.142335	0.144784	0.10709	0.103628	0.116002	0.112136	0.110271	0.101929	0.0836615	0.0791681	0.0739895	0.0635591	0.0651717	0.0688191	0.0687943	0.0596841	0.0587958	0.0617736	0.0528051	0.0524091	0.0574569	0.0583342	0.0470907	0.039653	0.047628	0.0454957	0.0411038	0.0400779	0.0388206	0.0344424	0.0286727	0.0300538	0.0321644	0.0329847	0.0324905	0.0289907	0.025084	0.0245321	0.0259933	0.0268385	0.025061	0.0220343
X085_1895_063_m4_g.asd	85	1895	m4	g	0.135364	0.148164	0.123482	0.120589	0.124252	0.0909355	0.0906357	0.100635	0.0879213	0.0895797	0.0841263	0.0591468	0.0540738	0.0562986	0.0573466	0.0610475	0.0566249	0.0460912	0.0458833	0.0449067	0.0432505	0.045913	0.0447797	0.0428515	0.0450049	0.0413097	0.0369512	0.0367183	0.0312178	0.0300271	0.0354001	0.030239	0.0245704	0.0232998	0.0263907	0.0296811	0.0307412	0.0277589	0.02563	0.0230389	0.0174729	0.0181467	0.0213281	0.021828	0.0179837
X085_1895_063_m4_m.asd	85	1895	m4	m	0.128441	0.112248	0.109974	0.106992	0.0985943	0.0840409	0.0969204	0.107385	0.0839815	0.0697381	0.0679061	0.0726965	0.0615121	0.0536507	0.0561207	0.0525325	0.0510649	0.0518255	0.045868	0.0478386	0.0535157	0.048976	0.0426327	0.0379713	0.0368247	0.0355439	0.0352262	0.0363801	0.0328627	0.0301705	0.0309925	0.0308155	0.0280676	0.0241055	0.0247153	0.0254646	0.025205	0.0243349	0.0228248	0.0203312	0.0168023	0.0172661	0.0185173	0.0172953	0.0171308
X085_1895_089_b1_c.asd	85	1895	b1	c	0.215314	0.214718	0.19629	0.185124	0.171707	0.133444	0.140358	0.156781	0.137499	0.126396	0.118996	0.108454	0.0966282	0.0903335	0.091309	0.0948634	0.0950786	0.0890118	0.0724047	0.0752273	0.0867208	0.0740911	0.0659229	0.0668793	0.0736155	0.0669092	0.0582127	0.058977	0.0563769	0.0549746	0.0560651	0.0506723	0.0438312	0.0395268	0.0421941	0.0426643	0.0409929	0.0428524	0.0393468	0.0334511	0.0315763	0.0319783	0.0336519	0.0349696	0.0301438
X085_1895_089_b1_g.asd	85	1895	b1	g	0.166135	0.15535	0.139663	0.137657	0.138843	0.120832	0.127947	0.134735	0.112762	0.113009	0.116633	0.105737	0.0894172	0.0793878	0.0781768	0.0752914	0.0673428	0.0586072	0.0649952	0.0686621	0.0671045	0.0648226	0.0575528	0.0511357	0.0525735	0.0518149	0.0490868	0.0459158	0.0405594	0.0387217	0.0419006	0.0419912	0.0392292	0.0353868	0.0349035	0.0341047	0.0332259	0.0347998	0.0335446	0.0303659	0.0281374	0.0272831	0.0276844	0.0284236	0.0249901
X085_1895_089_b1_m.asd	85	1895	b1	m	0.181202	0.182142	0.170272	0.151155	0.129325	0.110472	0.117175	0.122427	0.100341	0.103464	0.109663	0.0986715	0.0819847	0.0697091	0.0672908	0.0790162	0.0810116	0.0703761	0.0633751	0.0593975	0.058023	0.0579112	0.0545263	0.0535628	0.0608089	0.0488734	0.0381048	0.0461865	0.0435198	0.0404602	0.0432971	0.0445961	0.0416149	0.0357393	0.0343389	0.0322233	0.0303113	0.0331424	0.0335897	0.0310868	0.027487	0.0275716	0.028933	0.0284671	0.025747
X085_1895_093_b2_c.asd	85	1895	b2	c	0.19782	0.199145	0.186856	0.161468	0.137919	0.13784	0.148119	0.150556	0.133135	0.126072	0.116888	0.0985175	0.101077	0.0999239	0.0867617	0.0860102	0.0875978	0.0858295	0.0756281	0.0727081	0.0758214	0.0750407	0.0691975	0.0628555	0.0612838	0.0540285	0.050675	0.0576267	0.0522643	0.0475326	0.0497055	0.0451996	0.0393033	0.0364507	0.0423918	0.0442804	0.040913	0.037764	0.0341329	0.0311297	0.0301719	0.0313084	0.0323832	0.0312294	0.0262082
X085_1895_093_b2_g.asd	85	1895	b2	g	0.167538	0.181165	0.139217	0.129043	0.140528	0.123735	0.12323	0.122117	0.0999384	0.0985076	0.0966144	0.0788818	0.0724376	0.0721988	0.0727056	0.0700244	0.0681894	0.0659068	0.0542505	0.0538456	0.0601365	0.0554644	0.0503297	0.0503034	0.0574256	0.0465715	0.0374331	0.0466087	0.0439889	0.0384732	0.0368977	0.0365014	0.0345071	0.031386	0.0322568	0.0325275	0.0319188	0.0325823	0.0304991	0.0260744	0.0215767	0.0237822	0.0270172	0.0253771	0.0216841
X085_1895_093_b2_m.asd	85	1895	b2	m	0.136812	0.121394	0.129738	0.114014	0.0877783	0.0892644	0.109399	0.120643	0.102224	0.0991861	0.0953642	0.0782087	0.0707229	0.0671563	0.0655107	0.0771018	0.0760696	0.0604958	0.0496802	0.0547468	0.0652767	0.0576225	0.0502594	0.046421	0.0451273	0.0426136	0.0423896	0.0463003	0.0431966	0.0395794	0.0390595	0.0365857	0.0322466	0.0283084	0.0310658	0.0330229	0.0322	0.02938	0.0253555	0.0217134	0.0203089	0.0231009	0.0263058	0.0261798	0.0228303
X085_1895_097_b3_c.asd	85	1895	b3	c	0.168804	0.16485	0.155009	0.139424	0.124236	0.118684	0.124892	0.132539	0.130511	0.116057	0.100996	0.0934437	0.0831445	0.0749299	0.0725586	0.0814263	0.0821453	0.0717354	0.0606464	0.0611677	0.0673868	0.0627316	0.0595856	0.0594535	0.0603484	0.0525632	0.0452378	0.0465177	0.0458951	0.0429837	0.0396031	0.0419953	0.0397814	0.0329856	0.035879	0.0379998	0.0370385	0.0345796	0.0318416	0.0286647	0.0248247	0.0261785	0.0284532	0.0269667	0.0225698
X085_1895_097_b3_g.asd	85	1895	b3	g	0.12892	0.120531	0.105135	0.0930771	0.0850153	0.0773113	0.0934697	0.105038	0.0836287	0.0661948	0.0576074	0.0561568	0.0498491	0.0491302	0.0557407	0.0545549	0.0515889	0.0467102	0.0304133	0.0357705	0.0512299	0.0413972	0.038507	0.0399753	0.0351789	0.0273504	0.0269955	0.038469	0.0336195	0.0264616	0.0259353	0.0240255	0.0231681	0.0237944	0.0238313	0.0237474	0.0234418	0.022585	0.0210567	0.0186171	0.0154615	0.0180147	0.0203893	0.0171121	0.0141686
X085_1895_097_b3_m.asd	85	1895	b3	m	0.107468	0.112364	0.112741	0.111233	0.10251	0.0794385	0.0809085	0.088252	0.0773498	0.0737811	0.0705427	0.062356	0.0631607	0.0599577	0.050451	0.0550225	0.0577792	0.0539445	0.0465809	0.0463731	0.0495034	0.0440668	0.0394707	0.0397038	0.0454522	0.0368165	0.0277393	0.0311914	0.0302506	0.0284288	0.0290293	0.0333247	0.0327121	0.0265315	0.0238753	0.0248806	0.0281655	0.0308623	0.0268124	0.0200539	0.017832	0.0191526	0.0211276	0.0212217	0.0203624
X086_1995_003_t1_m.asd	86	1995	t1	m	0.263601	0.261742	0.265405	0.256519	0.234637	0.208649	0.196117	0.187628	0.171056	0.166807	0.17047	0.173033	0.160249	0.141244	0.125151	0.125377	0.124763	0.117995	0.109523	0.106965	0.105784	0.0946588	0.0879619	0.0865122	0.0869637	0.08634	0.0844999	0.0817945	0.078096	0.074169	0.0708667	0.0697661	0.0691394	0.0671654	0.0604413	0.0577527	0.0584826	0.0562485	0.0559405	0.0560763	0.0536096	0.0510179	0.0488996	0.0476144	0.0487948
X086_1995_009_t2_m.asd	86	1995	t2	m	0.344156	0.298275	0.274496	0.25497	0.241898	0.243783	0.241336	0.229339	0.207764	0.192313	0.177585	0.161045	0.164445	0.156192	0.130601	0.136793	0.134686	0.116794	0.105061	0.106175	0.112422	0.107129	0.0989356	0.0920673	0.0888791	0.0819176	0.080623	0.0894531	0.0804272	0.0709757	0.0709095	0.0676254	0.0667414	0.0684572	0.0653239	0.0654132	0.0665973	0.0604637	0.0564627	0.0544731	0.051694	0.0515524	0.0524611	0.0525771	0.0534086
X086_1995_015_t3_m.asd	86	1995	t3	m	0.287687	0.270526	0.288103	0.280648	0.251182	0.228526	0.211735	0.188732	0.151703	0.161458	0.177734	0.168214	0.162401	0.150576	0.131456	0.123494	0.122892	0.123586	0.114806	0.107694	0.103819	0.10083	0.0913974	0.0847949	0.0920799	0.0913572	0.0852604	0.0794411	0.0753702	0.0720565	0.069633	0.0727493	0.0734403	0.0690136	0.0619205	0.0588819	0.0592851	0.0576751	0.0591953	0.0611582	0.0590383	0.0572659	0.0549933	0.0515556	0.0520038
X086_1995_049_m1_m.asd	86	1995	m1	m	0.318193	0.288404	0.275131	0.25929	0.244545	0.243062	0.221755	0.194117	0.178207	0.165706	0.162394	0.167943	0.159664	0.150479	0.144853	0.128522	0.12126	0.122067	0.107053	0.106091	0.113601	0.10699	0.102622	0.0986373	0.0894809	0.0834965	0.0836264	0.088357	0.0815171	0.0743824	0.0734287	0.0717891	0.0689493	0.0656226	0.0643344	0.0648051	0.0645842	0.0592861	0.0567929	0.0566878	0.055946	0.0543151	0.0535125	0.0546716	0.0547471
X086_1995_055_m2_m.asd	86	1995	m2	m	0.317066	0.32032	0.288946	0.258124	0.237348	0.229202	0.215722	0.201485	0.193327	0.18401	0.181405	0.186321	0.171339	0.157069	0.151749	0.140385	0.127861	0.117037	0.110455	0.11331	0.118661	0.112726	0.104404	0.0969019	0.0916901	0.0891713	0.0864774	0.0816392	0.0795889	0.0771622	0.0734063	0.0742705	0.0729894	0.0686422	0.067852	0.067511	0.0655962	0.0599243	0.0593486	0.0608205	0.0580454	0.0569519	0.0563759	0.0546839	0.0540933
X086_1995_059_m3_m.asd	86	1995	m3	m	0.291123	0.258147	0.242673	0.227145	0.214056	0.21287	0.20213	0.1871	0.176492	0.168128	0.16448	0.163847	0.149397	0.136536	0.131736	0.126654	0.115078	0.0994419	0.092381	0.0957145	0.101626	0.096109	0.0874971	0.0794422	0.074483	0.0782764	0.0796011	0.0705014	0.0669557	0.0657743	0.0635593	0.0588282	0.056267	0.0565496	0.0549056	0.0570202	0.0597655	0.0543941	0.0485922	0.0462578	0.0492556	0.0477705	0.0433211	0.0395436	0.0407142
X086_1995_063_m4_m.asd	86	1995	m4	m	0.295172	0.241569	0.262726	0.264935	0.23883	0.208233	0.213942	0.219579	0.185899	0.172795	0.173497	0.173047	0.158367	0.141892	0.131567	0.129917	0.12789	0.120808	0.105548	0.0993142	0.101864	0.104613	0.0994602	0.0915594	0.0891545	0.0869024	0.0852631	0.0843165	0.079013	0.0730521	0.0696794	0.0718276	0.0702464	0.0645842	0.0666053	0.0683154	0.0661804	0.0580933	0.0545533	0.0542313	0.05216	0.0511815	0.050123	0.0481074	0.0494411
X086_1995_089_b1_m.asd	86	1995	b1	m	0.328989	0.286254	0.273487	0.245556	0.211543	0.2021	0.203307	0.205205	0.199769	0.181511	0.170435	0.17509	0.161163	0.144269	0.13457	0.134283	0.127764	0.11461	0.110983	0.108411	0.105302	0.10262	0.0956111	0.0875292	0.0833607	0.0827016	0.0841942	0.0853245	0.07883	0.0707367	0.0655794	0.0636329	0.0640366	0.0650968	0.0633403	0.0619884	0.0602891	0.054978	0.0528603	0.0538773	0.0554872	0.0541547	0.0507649	0.0474464	0.048615
X086_1995_093_b2_m.asd	86	1995	b2	m	0.321052	0.293269	0.275197	0.253027	0.231893	0.225024	0.227655	0.226806	0.210772	0.182159	0.165324	0.17065	0.16485	0.149154	0.129347	0.118637	0.116736	0.119344	0.117721	0.111554	0.103071	0.0964546	0.0931391	0.0905679	0.0854992	0.0841194	0.0853142	0.0860537	0.0793545	0.0728647	0.0715203	0.0745185	0.0737897	0.0676116	0.0610224	0.0609437	0.0633427	0.0563921	0.0559632	0.0575236	0.0514611	0.0502771	0.0508399	0.0491515	0.0506702
X086_1995_097_b3_m.asd	86	1995	b3	m	0.282358	0.258398	0.263806	0.251742	0.226317	0.212426	0.202369	0.18688	0.160241	0.15448	0.158721	0.159638	0.155737	0.140431	0.117686	0.114954	0.115276	0.111505	0.103732	0.0981313	0.0959292	0.0961963	0.0901613	0.0823928	0.0804621	0.0814276	0.0818679	0.0792934	0.0749076	0.0704757	0.0676266	0.0695683	0.0665082	0.0577422	0.0541293	0.0529614	0.0528309	0.0523698	0.0509933	0.0495297	0.0491298	0.0479958	0.0456596	0.0428407	0.0454559
X086_1995_003_t1_g.asd	86	1995	t1	g	0.311944	0.279282	0.247253	0.221895	0.209147	0.213989	0.198632	0.172358	0.15298	0.157887	0.162992	0.152152	0.149844	0.142745	0.12626	0.113224	0.111264	0.113862	0.0957095	0.0899959	0.0951103	0.0933933	0.0853555	0.076752	0.0744649	0.0767147	0.0777604	0.0737774	0.070752	0.069199	0.0685247	0.0673687	0.0619752	0.0548117	0.0583644	0.0598691	0.0566869	0.0511744	0.0514366	0.0534451	0.0498905	0.048563	0.0478262	0.045503	0.0448857
X086_1995_009_t2_g.asd	86	1995	t2	g	0.271031	0.266744	0.277483	0.272636	0.257208	0.251967	0.220427	0.186904	0.179406	0.184808	0.187541	0.178043	0.162572	0.143331	0.127257	0.139133	0.139123	0.120782	0.108764	0.103517	0.101333	0.0948567	0.0923513	0.0916124	0.0881712	0.0866902	0.0858007	0.0835939	0.0798653	0.0763417	0.073995	0.0726288	0.0698082	0.0650725	0.0596341	0.0598472	0.0624523	0.0576208	0.0572061	0.0583919	0.0545909	0.0527115	0.051894	0.0505422	0.0503763
X086_1995_015_t3_g.asd	86	1995	t3	g	0.27667	0.266809	0.25013	0.240511	0.23251	0.213566	0.203299	0.187688	0.152454	0.140264	0.143576	0.148269	0.142574	0.13166	0.120487	0.11489	0.109855	0.10195	0.0868246	0.0843963	0.0909462	0.0909572	0.0900279	0.0843151	0.0699974	0.0687901	0.0723065	0.0707559	0.0699531	0.0677646	0.0635813	0.0613207	0.0581664	0.0547788	0.057095	0.0601483	0.0589576	0.0471846	0.0446367	0.0483769	0.0484558	0.0471522	0.0458978	0.0454378	0.0430343
X086_1995_049_m1_g.asd	86	1995	m1	g	0.310645	0.281557	0.263852	0.251999	0.239858	0.220706	0.209643	0.196099	0.168827	0.158774	0.158105	0.155563	0.145769	0.134034	0.124316	0.120192	0.11461	0.106766	0.102438	0.102548	0.102366	0.0935445	0.0864566	0.0826667	0.0810255	0.0814368	0.0817537	0.0801736	0.0771624	0.072724	0.0677969	0.065918	0.0645952	0.0631529	0.0634674	0.0625575	0.0593482	0.0535125	0.0517633	0.0523244	0.05093	0.0511886	0.0516729	0.0506322	0.0482596
X086_1995_055_m2_g.asd	86	1995	m2	g	0.286808	0.281453	0.280044	0.251743	0.209035	0.1851	0.187065	0.191001	0.174009	0.168502	0.167182	0.160461	0.145661	0.133152	0.128166	0.13066	0.1238	0.107827	0.100927	0.0990807	0.0998777	0.100707	0.0939943	0.0852059	0.0825285	0.0807712	0.0780074	0.0739729	0.074671	0.0740725	0.0692058	0.0644937	0.0629276	0.0630147	0.0557207	0.0548099	0.0581063	0.0537271	0.051948	0.0512883	0.0473915	0.0469602	0.0475971	0.0463844	0.0456708
X086_1995_059_m3_g.asd	86	1995	m3	g	0.318541	0.28182	0.262385	0.23951	0.220039	0.221083	0.214733	0.198349	0.176401	0.169516	0.167152	0.159975	0.157642	0.148664	0.131281	0.12431	0.118065	0.10978	0.103032	0.102268	0.103329	0.0972155	0.0913718	0.0876478	0.0859837	0.0839951	0.0811831	0.0776419	0.0749809	0.0727818	0.0703697	0.0664224	0.0644738	0.0649176	0.0641707	0.0643294	0.0629368	0.0543132	0.0527577	0.0552625	0.0537294	0.0520979	0.0501959	0.0479123	0.0490618
X086_1995_063_m4_g.asd	86	1995	m4	g	0.31524	0.276601	0.266659	0.244387	0.218817	0.218204	0.218847	0.204524	0.167872	0.152927	0.155576	0.163485	0.164033	0.153088	0.134896	0.132057	0.124304	0.107853	0.0936885	0.0927529	0.0988181	0.0960646	0.0896765	0.0839347	0.0824236	0.0804462	0.0778669	0.0755447	0.0768139	0.0758319	0.0699266	0.06328	0.0598055	0.0599049	0.0595482	0.0610796	0.0613785	0.0536193	0.0487587	0.0475478	0.0474587	0.0491379	0.0495097	0.0464775	0.044305
X086_1995_089_b1_g.asd	86	1995	b1	g	0.308063	0.275397	0.279311	0.261568	0.232722	0.231555	0.238643	0.233501	0.20315	0.186809	0.180312	0.174945	0.170121	0.159575	0.142449	0.128419	0.11758	0.110244	0.108297	0.112304	0.115414	0.106299	0.0944121	0.086875	0.0886033	0.0905544	0.0902314	0.0868518	0.0809496	0.0735905	0.067846	0.0739504	0.0773288	0.0738343	0.0713744	0.070203	0.0686927	0.0632663	0.0606948	0.0600886	0.0582158	0.0555863	0.0538453	0.0540779	0.0542477
X086_1995_093_b2_g.asd	86	1995	b2	g	0.343322	0.294105	0.27783	0.260119	0.242581	0.239461	0.232883	0.220134	0.202344	0.187698	0.177903	0.171792	0.165245	0.156731	0.14681	0.141304	0.133484	0.122186	0.111204	0.110912	0.113235	0.0997905	0.0944401	0.0960507	0.0965826	0.0938111	0.0912104	0.0909588	0.0851732	0.0798087	0.0781898	0.0771584	0.0736185	0.0681841	0.066561	0.066811	0.0666626	0.0629914	0.0590032	0.0563065	0.0558534	0.0573989	0.0569864	0.0523744	0.0520156
X086_1995_097_b3_g.asd	86	1995	b3	g	0.276334	0.280908	0.249852	0.233307	0.229942	0.219642	0.212999	0.199658	0.171038	0.16866	0.169164	0.154629	0.151673	0.137474	0.110313	0.115622	0.11743	0.106778	0.0976521	0.101045	0.107471	0.095524	0.0873216	0.082675	0.0760152	0.0749016	0.075992	0.0751425	0.072163	0.067016	0.0609684	0.0581869	0.0584743	0.0599554	0.0575957	0.0571202	0.0569681	0.0510275	0.0475612	0.0474487	0.0488956	0.0477953	0.0447	0.0415711	0.0431343
X086_1995_003_t1_c.asd	86	1995	t1	c	0.303158	0.282549	0.262713	0.247877	0.233574	0.211926	0.199314	0.189882	0.175079	0.169891	0.163801	0.150863	0.151211	0.147581	0.134783	0.134095	0.124064	0.104749	0.0986081	0.102812	0.106953	0.0945961	0.0849965	0.080499	0.078692	0.0820384	0.0844735	0.0811965	0.0762464	0.0728177	0.0717797	0.0696528	0.0677709	0.0658798	0.0607665	0.0605829	0.062652	0.0573412	0.0537753	0.0524219	0.0511904	0.0505617	0.0504997	0.0505872	0.0486576
X086_1995_009_t2_c.asd	86	1995	t2	c	0.338669	0.305542	0.315043	0.296955	0.262741	0.2567	0.242239	0.216855	0.186672	0.182488	0.181836	0.168357	0.167693	0.162922	0.149153	0.148367	0.14017	0.123175	0.115397	0.113109	0.113756	0.114375	0.109338	0.100682	0.0929064	0.0912108	0.0920059	0.0910723	0.0879681	0.0855085	0.0840381	0.0772084	0.0722734	0.0715481	0.072188	0.0709958	0.0677965	0.0643017	0.0627803	0.0626202	0.062203	0.0621698	0.0607148	0.0572328	0.0593331
X086_1995_015_t3_c.asd	86	1995	t3	c	0.277051	0.2704	0.252305	0.229295	0.207803	0.196686	0.194717	0.188257	0.166242	0.155115	0.152433	0.1511	0.143402	0.130971	0.117795	0.11609	0.10274	0.083089	0.0975175	0.106324	0.104234	0.100618	0.087697	0.0730371	0.0670993	0.0686155	0.0741393	0.0790965	0.07442	0.0679015	0.0644365	0.06032	0.0587945	0.0599766	0.059849	0.0615416	0.061491	0.0514807	0.0479471	0.049715	0.0500496	0.0488616	0.0466805	0.0443516	0.0428111
X086_1995_049_m1_c.asd	86	1995	m1	c	0.300196	0.268181	0.267127	0.255248	0.237759	0.238339	0.225541	0.206223	0.191944	0.177006	0.168155	0.167261	0.159844	0.147124	0.133817	0.13422	0.128857	0.115133	0.106493	0.107971	0.11051	0.0963252	0.0895278	0.088259	0.0840124	0.0811789	0.0789645	0.0760811	0.0722631	0.0712535	0.0731254	0.0686671	0.06708	0.0694289	0.0662916	0.062472	0.0593044	0.0565502	0.0558906	0.0552527	0.0518593	0.0515695	0.0521043	0.0508574	0.0506077
X086_1995_055_m2_c.asd	86	1995	m2	c	0.268423	0.270008	0.263151	0.248868	0.229814	0.211666	0.199906	0.185894	0.161607	0.154231	0.156213	0.156337	0.145852	0.134379	0.127182	0.12355	0.116828	0.105805	0.0938613	0.0913332	0.0966216	0.102091	0.0985382	0.088097	0.0770973	0.075779	0.0786722	0.0788581	0.0744775	0.0700778	0.0676607	0.0622181	0.0609265	0.063368	0.058105	0.0576103	0.0595755	0.0527089	0.0507248	0.0514518	0.0484492	0.0480058	0.0489475	0.0492205	0.0487984
X086_1995_059_m3_c.asd	86	1995	m3	c	0.318747	0.258056	0.254193	0.232681	0.202624	0.203571	0.200622	0.182005	0.147117	0.144679	0.157223	0.162719	0.150676	0.1348	0.123864	0.120865	0.114842	0.104492	0.0982139	0.0987856	0.0989389	0.0851109	0.0806637	0.0808021	0.0743162	0.0730626	0.0758506	0.0789877	0.0767493	0.0718278	0.0669663	0.0640209	0.0620672	0.059524	0.0520947	0.0530617	0.0587254	0.0546539	0.0510437	0.0485955	0.0455699	0.0454205	0.0455753	0.0437216	0.0438227
X086_1995_063_m4_c.asd	86	1995	m4	c	0.285183	0.273943	0.248547	0.248983	0.253781	0.217365	0.212549	0.209549	0.170147	0.156978	0.158222	0.156559	0.148714	0.141562	0.137199	0.129602	0.118169	0.105054	0.0963882	0.0966005	0.100292	0.0963769	0.0911849	0.084529	0.0756319	0.0778819	0.0793779	0.0706414	0.0695624	0.0687624	0.0644339	0.0647554	0.0643251	0.0611891	0.0568217	0.0549519	0.05509	0.0540229	0.0514675	0.0494019	0.0502175	0.0503245	0.0485944	0.0454027	0.0463096
X086_1995_089_b1_c.asd	86	1995	b1	c	0.321438	0.306585	0.299769	0.295821	0.289	0.274137	0.25259	0.223035	0.186115	0.179011	0.179949	0.171249	0.176015	0.167565	0.141138	0.137089	0.134188	0.125856	0.117898	0.116786	0.116824	0.105357	0.100688	0.0985337	0.0900476	0.0918346	0.0942938	0.0879667	0.0797192	0.0748427	0.0751287	0.0770292	0.0758645	0.0708577	0.0653562	0.0640696	0.0659613	0.0662548	0.0617361	0.0561762	0.0552295	0.0547015	0.0545433	0.054949	0.0538529
X086_1995_093_b2_c.asd	86	1995	b2	c	0.30033	0.282174	0.283051	0.270305	0.247863	0.235657	0.22532	0.20755	0.177495	0.174556	0.179791	0.174601	0.164431	0.149106	0.131875	0.125192	0.126145	0.127857	0.115642	0.111434	0.112449	0.104065	0.096119	0.0918514	0.0916917	0.0853727	0.0815078	0.0863467	0.0852274	0.0782503	0.0696817	0.0724059	0.0724513	0.0663161	0.062724	0.0625156	0.0633589	0.0601729	0.0568026	0.0544789	0.0535385	0.0526629	0.0524949	0.0531637	0.0500831
X086_1995_097_b3_c.asd	86	1995	b3	c	0.321577	0.303485	0.307055	0.271131	0.226377	0.241603	0.233459	0.20336	0.17129	0.169312	0.176386	0.172332	0.16008	0.146635	0.136963	0.13669	0.130382	0.117303	0.111982	0.112058	0.111924	0.103031	0.0956627	0.0915064	0.0893439	0.0856306	0.0824132	0.0815324	0.0814516	0.0787348	0.0731608	0.0719188	0.0710314	0.0686239	0.064727	0.0622137	0.0603212	0.0557891	0.0548271	0.0555408	0.0538433	0.0536422	0.0529669	0.0502768	0.0510574
X087_1971_005_t1_c.asd	87	1971	t1	c	0.326034	0.280445	0.281101	0.273089	0.25747	0.255691	0.247188	0.229516	0.206421	0.195632	0.192677	0.189552	0.173927	0.158767	0.151199	0.14936	0.141383	0.12712	0.117332	0.119462	0.125389	0.117496	0.109903	0.103373	0.0959376	0.0923088	0.0902199	0.0868767	0.0821847	0.0805783	0.082142	0.0761645	0.0720798	0.07215	0.0695293	0.0697281	0.0703255	0.0638439	0.0628485	0.0640673	0.0600833	0.0597945	0.0617927	0.0629691	0.060423
X087_1971_005_t1_g.asd	87	1971	t1	g	0.329207	0.285453	0.2633	0.251145	0.247608	0.255288	0.231424	0.202659	0.201712	0.193213	0.18956	0.196713	0.180353	0.158878	0.143793	0.132037	0.128915	0.131302	0.126135	0.123073	0.1201	0.109801	0.107945	0.108418	0.100562	0.0945026	0.0880689	0.0799258	0.0834906	0.084662	0.0774426	0.0766269	0.0771596	0.0755708	0.0684763	0.0656301	0.0658518	0.061116	0.0603075	0.0613575	0.0592199	0.0570135	0.0559209	0.0561006	0.05413
X087_1971_005_t1_m.asd	87	1971	t1	m	0.288169	0.261834	0.249892	0.242105	0.239338	0.246994	0.227712	0.199416	0.18689	0.173404	0.167753	0.173587	0.171334	0.152758	0.125506	0.1304	0.129804	0.115572	0.105674	0.107762	0.113354	0.103829	0.0972693	0.0918406	0.0819637	0.0795385	0.0801902	0.0783947	0.0760144	0.0710831	0.0646252	0.0659667	0.0664488	0.0633291	0.0603154	0.0607363	0.0615785	0.0551174	0.0539654	0.0553033	0.0521179	0.0510944	0.0514179	0.0510991	0.0482969
X087_1971_011_t2_c.asd	87	1971	t2	c	0.305388	0.272687	0.260659	0.245955	0.231359	0.230426	0.21604	0.19879	0.193081	0.179466	0.169194	0.169351	0.161682	0.149896	0.139861	0.144288	0.136344	0.114104	0.0981731	0.103564	0.115657	0.10177	0.0956303	0.0939688	0.0853594	0.078955	0.0758108	0.0753532	0.0778246	0.0776422	0.0724361	0.0657437	0.0632911	0.0650142	0.0633138	0.0608703	0.0576753	0.0522675	0.0530485	0.0562705	0.054707	0.0525723	0.0509711	0.0502678	0.0498573
X087_1971_011_t2_g.asd	87	1971	t2	g	0.315552	0.275377	0.275717	0.257409	0.228982	0.225756	0.206123	0.184295	0.180984	0.178264	0.177617	0.178744	0.166691	0.150632	0.137435	0.130185	0.123521	0.116921	0.114958	0.115029	0.11519	0.113473	0.10638	0.0977391	0.0926318	0.0818301	0.0751937	0.0795021	0.0776333	0.0744448	0.0730739	0.0693124	0.0672958	0.0671665	0.0633927	0.0621423	0.0618256	0.0559793	0.0547151	0.0554216	0.0521068	0.0510464	0.0516416	0.0520487	0.0499885
X087_1971_011_t2_m.asd	87	1971	t2	m	0.293645	0.263196	0.265657	0.249143	0.221373	0.214398	0.215827	0.217704	0.212693	0.187175	0.169401	0.17567	0.169889	0.156399	0.141902	0.136873	0.126683	0.11085	0.102769	0.102228	0.106124	0.108785	0.10496	0.0962851	0.0866337	0.0775437	0.0711244	0.068823	0.0725132	0.0758704	0.0743799	0.065421	0.0622587	0.0665788	0.065584	0.0625981	0.0589833	0.0556508	0.0562327	0.0564618	0.0505092	0.0497223	0.0510012	0.0498932	0.0477703
X087_1971_017_t3_c.asd	87	1971	t3	c	0.291717	0.254452	0.262515	0.248457	0.221514	0.220915	0.213099	0.202401	0.198087	0.185744	0.172052	0.164714	0.168743	0.163265	0.143199	0.132349	0.124124	0.11615	0.108673	0.109047	0.113581	0.112504	0.105626	0.0978977	0.0949859	0.0878781	0.0792789	0.073785	0.0788239	0.0825597	0.0790668	0.0766098	0.0737893	0.0705865	0.069137	0.0656589	0.0613734	0.0605973	0.0609508	0.060212	0.0566789	0.0566187	0.0589781	0.0610989	0.0591308
X087_1971_017_t3_g.asd	87	1971	t3	g	0.282735	0.23521	0.216493	0.203257	0.197566	0.210927	0.204069	0.188709	0.183444	0.170449	0.159958	0.157969	0.145561	0.129029	0.115735	0.116877	0.11454	0.104589	0.0939263	0.0967408	0.105819	0.101707	0.0960989	0.0893956	0.0798667	0.0705773	0.0678838	0.07419	0.0760665	0.073234	0.0673412	0.0606804	0.0589658	0.0619054	0.0613039	0.0602454	0.0586706	0.0549838	0.0519358	0.0497129	0.0477932	0.047861	0.0495229	0.051533	0.0505294
X087_1971_017_t3_m.asd	87	1971	t3	m	0.273451	0.233349	0.238409	0.231234	0.212943	0.20674	0.20372	0.192985	0.167728	0.150262	0.144871	0.149118	0.148518	0.142803	0.13324	0.121978	0.112066	0.104452	0.0973376	0.0994461	0.105302	0.101623	0.0940019	0.0866922	0.0831611	0.0758175	0.0686616	0.065908	0.0667852	0.0666901	0.0633153	0.0584046	0.0574195	0.0600298	0.0579446	0.0569968	0.0562459	0.0507066	0.0509706	0.0531486	0.0494787	0.0469492	0.0463695	0.0471361	0.0473807
X087_1971_063_m1_c.asd	87	1971	m1	c	0.354131	0.327767	0.315463	0.289494	0.261278	0.25973	0.25662	0.240386	0.208445	0.188339	0.187058	0.199385	0.191732	0.176035	0.162414	0.157857	0.147848	0.132602	0.127466	0.12881	0.131452	0.128065	0.123069	0.117373	0.111038	0.102208	0.0944264	0.0910651	0.0941537	0.0956677	0.0915056	0.0853361	0.083692	0.0860524	0.0817869	0.0810615	0.0824555	0.0776537	0.0774127	0.0787142	0.0749649	0.072541	0.0732982	0.0769846	0.0777463
X087_1971_063_m1_g.asd	87	1971	m1	g	0.285163	0.217388	0.218322	0.227549	0.229213	0.221116	0.21597	0.209381	0.194246	0.167248	0.150525	0.154934	0.1461	0.13531	0.13048	0.133956	0.126545	0.10909	0.102383	0.10843	0.117008	0.109382	0.0953234	0.084398	0.0848435	0.0805924	0.0771317	0.0800627	0.0819833	0.0785961	0.070324	0.0671396	0.0644525	0.0613783	0.0616539	0.0644168	0.065396	0.0572752	0.0523415	0.0509976	0.050039	0.0521284	0.0543534	0.0538138	0.0515796
X087_1971_063_m1_m.asd	87	1971	m1	m	0.299209	0.243737	0.236639	0.235646	0.232739	0.23103	0.209463	0.183863	0.173387	0.162496	0.1586	0.163858	0.154396	0.14216	0.133835	0.125115	0.117995	0.111274	0.0979462	0.0999292	0.110865	0.109416	0.100684	0.0902312	0.0838317	0.0780442	0.0731214	0.0703498	0.0759897	0.078216	0.0723929	0.0710891	0.0694861	0.0658972	0.0620022	0.0594972	0.0573094	0.0522061	0.0537136	0.0569425	0.0532692	0.0510811	0.0511883	0.0523632	0.0500537
X087_1971_069_m2_c.asd	87	1971	m2	c	0.334926	0.298525	0.285709	0.284805	0.281571	0.260881	0.23855	0.225763	0.226622	0.202027	0.184043	0.193084	0.185423	0.170818	0.158151	0.153846	0.143218	0.128119	0.128873	0.132248	0.132938	0.128188	0.119434	0.109985	0.103268	0.094043	0.0878842	0.0891534	0.0929789	0.0925105	0.0863705	0.0846752	0.0831129	0.0800092	0.0763091	0.0746741	0.0741024	0.0710195	0.0727336	0.0741208	0.0673868	0.0650101	0.0675298	0.0722008	0.0719807
X087_1971_069_m2_g.asd	87	1971	m2	g	0.305082	0.259046	0.258768	0.257698	0.249108	0.239691	0.229635	0.214224	0.191034	0.181643	0.177836	0.171123	0.162939	0.15437	0.145126	0.13063	0.12394	0.123113	0.108122	0.104067	0.108937	0.107549	0.10206	0.0947102	0.0880769	0.0807685	0.075045	0.0732771	0.0793862	0.0814536	0.0748727	0.0716791	0.0693295	0.0666671	0.0639328	0.0618418	0.0601653	0.0579605	0.0592919	0.0599192	0.054042	0.0535602	0.0545624	0.0523662	0.0523094
X087_1971_069_m2_m.asd	87	1971	m2	m	0.298976	0.255441	0.260188	0.261603	0.254894	0.251803	0.236035	0.214667	0.197629	0.177658	0.161812	0.155578	0.153974	0.15505	0.154718	0.142041	0.128662	0.119	0.110778	0.11163	0.114426	0.103805	0.0971408	0.0937016	0.0884155	0.081345	0.077728	0.0811175	0.0874892	0.0869622	0.0771159	0.0703926	0.0680437	0.0691607	0.0701337	0.0703824	0.0670079	0.0551212	0.0524231	0.055421	0.0542456	0.054453	0.055328	0.0550663	0.0504996
X087_1971_075_m3_c.asd	87	1971	m3	c	0.297737	0.247799	0.242523	0.245989	0.246927	0.240934	0.220182	0.198846	0.191239	0.179206	0.168219	0.162634	0.15205	0.143532	0.139424	0.133381	0.12156	0.106976	0.100378	0.101082	0.105508	0.107568	0.102118	0.0931118	0.0869954	0.0832278	0.081311	0.0802747	0.0787458	0.0753714	0.0702237	0.0659982	0.0645065	0.0653269	0.0651628	0.0642988	0.0620183	0.0569359	0.0551053	0.0554179	0.0545242	0.0533374	0.0525724	0.0526031	0.05231
X087_1971_075_m3_g.asd	87	1971	m3	g	0.273205	0.222216	0.250404	0.247379	0.220866	0.221337	0.209127	0.188245	0.171166	0.164292	0.167344	0.173233	0.154103	0.132256	0.121251	0.119758	0.118194	0.113309	0.106669	0.10578	0.106976	0.100427	0.0930393	0.085902	0.0791661	0.0774534	0.0763019	0.0720671	0.071972	0.0701488	0.0643964	0.0618612	0.0625381	0.0639413	0.0589199	0.0562825	0.0556894	0.0513728	0.0515929	0.0523557	0.0468047	0.0444987	0.0457193	0.0481668	0.0452946
X087_1971_075_m3_m.asd	87	1971	m3	m	0.290316	0.245238	0.24373	0.238201	0.226907	0.22477	0.209928	0.195865	0.197355	0.183034	0.169793	0.170132	0.163617	0.154203	0.144458	0.132019	0.123317	0.117346	0.103153	0.102397	0.109913	0.106674	0.0999731	0.0933387	0.089381	0.0849268	0.0782528	0.0703666	0.07571	0.0774661	0.0685615	0.0660132	0.0677361	0.069052	0.0587997	0.0559351	0.0587685	0.0531102	0.0528039	0.0555424	0.0543957	0.0497962	0.0474248	0.0506903	0.0478294
X087_1971_081_m4_c.asd	87	1971	m4	c	0.281967	0.256536	0.24633	0.229177	0.210633	0.208461	0.19962	0.18523	0.171845	0.165812	0.161896	0.154771	0.140306	0.13162	0.13163	0.123904	0.115894	0.1089	0.0967019	0.0966586	0.104215	0.103247	0.0986646	0.0910153	0.080803	0.075338	0.0729342	0.0711997	0.0738692	0.073725	0.0679458	0.0637138	0.0604865	0.0585684	0.0598446	0.0608073	0.0597529	0.055636	0.0549313	0.0555551	0.053038	0.0512632	0.051506	0.0535558	0.0526233
X087_1971_081_m4_g.asd	87	1971	m4	g	0.284481	0.237417	0.211614	0.207724	0.21558	0.219899	0.201883	0.177476	0.166658	0.159656	0.161302	0.170495	0.162764	0.144955	0.12606	0.119995	0.112176	0.10003	0.0910386	0.096242	0.107372	0.104909	0.0924168	0.0798127	0.0778138	0.0748731	0.0707967	0.0674117	0.0685232	0.0681877	0.0641254	0.0630636	0.062988	0.0625048	0.0607796	0.057086	0.0529646	0.0515302	0.0525099	0.0537955	0.0527755	0.0507201	0.0488448	0.047957	0.046891
X087_1971_081_m4_m.asd	87	1971	m4	m	0.238078	0.217735	0.197915	0.190524	0.193515	0.199834	0.180155	0.154215	0.146836	0.139363	0.136512	0.139938	0.133744	0.114445	0.0921476	0.109183	0.111029	0.0902886	0.0847175	0.0889169	0.0956351	0.093883	0.0833744	0.0719329	0.0687915	0.0650789	0.0606495	0.0572212	0.0604019	0.0610129	0.0553861	0.0527579	0.0533571	0.0549643	0.0506386	0.0508962	0.052845	0.0450712	0.0444576	0.0469563	0.0429415	0.0422927	0.0437166	0.0444004	0.0437112
X087_1971_129_b1_c.asd	87	1971	b1	c	0.331756	0.294477	0.267078	0.243437	0.227912	0.231353	0.222709	0.209139	0.20309	0.189841	0.17919	0.177389	0.170473	0.156488	0.13931	0.134148	0.129859	0.122345	0.111743	0.113693	0.120244	0.110437	0.104082	0.0998007	0.0918752	0.0896286	0.0867714	0.0785665	0.0787124	0.0793088	0.0757586	0.0730333	0.0716551	0.0709405	0.0680071	0.067808	0.0680424	0.0615928	0.0601796	0.0610194	0.0574665	0.0568486	0.0584048	0.0596034	0.0556935
X087_1971_129_b1_g.asd	87	1971	b1	g	0.281216	0.242355	0.223533	0.216874	0.214197	0.207743	0.206634	0.199912	0.177699	0.164676	0.159089	0.156139	0.152937	0.144009	0.130292	0.125943	0.115902	0.101907	0.10466	0.107988	0.106441	0.0985622	0.0921914	0.0860776	0.077406	0.0750075	0.0754037	0.0743593	0.073919	0.0726892	0.0699177	0.0662761	0.06297	0.0606855	0.0595583	0.0602958	0.0602607	0.0541834	0.0537269	0.0555431	0.0521257	0.0490908	0.0485393	0.0505096	0.0481996
X087_1971_129_b1_m.asd	87	1971	b1	m	0.277038	0.214478	0.194486	0.201854	0.213208	0.199664	0.191086	0.180212	0.156484	0.139132	0.138255	0.152001	0.146003	0.133132	0.122142	0.11175	0.105973	0.103033	0.0933278	0.092172	0.0974072	0.0981331	0.091129	0.0805436	0.0728721	0.0701167	0.0691647	0.0671178	0.067487	0.0648133	0.0578166	0.0550573	0.0556601	0.0575512	0.0564851	0.0548465	0.0522162	0.0464535	0.0451028	0.0463089	0.0454777	0.0463714	0.047071	0.0455226	0.0428126
X087_1971_135_b2_c.asd	87	1971	b2	c	0.270802	0.246385	0.231762	0.223939	0.216881	0.203919	0.188486	0.175178	0.167295	0.157168	0.150135	0.149303	0.146372	0.135972	0.119868	0.113436	0.106411	0.0979537	0.0971301	0.0971467	0.095472	0.0911397	0.0859667	0.0822048	0.081406	0.0745408	0.0647785	0.0573499	0.0598066	0.0625836	0.0602256	0.0573059	0.0557496	0.0555308	0.0539765	0.0529982	0.0518796	0.0482182	0.0476206	0.0481839	0.0459185	0.0436722	0.0418099	0.0403686	0.0398756
X087_1971_135_b2_g.asd	87	1971	b2	g	0.269592	0.230665	0.232918	0.228389	0.211727	0.193248	0.188861	0.18637	0.171098	0.153623	0.1485	0.158689	0.148513	0.13876	0.137744	0.128303	0.115929	0.104247	0.0957161	0.0944139	0.0964835	0.0934298	0.0859619	0.0782034	0.0750811	0.0744152	0.0722335	0.0669579	0.0694708	0.071301	0.0674325	0.0613941	0.0580225	0.0576825	0.0550682	0.0514179	0.0479306	0.0461871	0.0455658	0.0456297	0.0459053	0.0461563	0.0452188	0.042475	0.0398233
X087_1971_135_b2_m.asd	87	1971	b2	m	0.238944	0.198033	0.196418	0.202389	0.199386	0.17574	0.16644	0.170641	0.176834	0.154966	0.137	0.143268	0.133226	0.114622	0.0979346	0.0992475	0.0981255	0.0901083	0.0847008	0.0886195	0.0960429	0.093577	0.0838628	0.0727669	0.0668469	0.062409	0.0593561	0.0577885	0.0577725	0.0565952	0.0532317	0.0494987	0.0516067	0.0571776	0.0508938	0.0472355	0.0466461	0.0416977	0.039691	0.0399804	0.0395274	0.0377024	0.0372914	0.0397484	0.0371131
X087_1971_139_b3_c.asd	87	1971	b3	c	0.273383	0.246557	0.212369	0.206637	0.216466	0.211399	0.194996	0.175264	0.160935	0.156498	0.154178	0.147697	0.139089	0.128378	0.117494	0.113633	0.106039	0.0959465	0.097894	0.103552	0.105445	0.0950986	0.086794	0.0799911	0.0711818	0.0702815	0.068916	0.0608614	0.0627247	0.0648431	0.0618408	0.0605917	0.0609699	0.0612312	0.0566104	0.0522167	0.0495369	0.0482084	0.0497204	0.0511808	0.0487044	0.0455134	0.0430471	0.0420618	0.0418417
X087_1971_139_b3_g.asd	87	1971	b3	g	0.243466	0.207178	0.207237	0.203769	0.191591	0.178128	0.176845	0.180025	0.176207	0.160098	0.147046	0.145499	0.132514	0.118519	0.111077	0.113927	0.110563	0.0995857	0.0942792	0.0945413	0.0966795	0.0940689	0.0873004	0.07768	0.0674502	0.0624894	0.0613623	0.0616429	0.0641042	0.0651282	0.0629903	0.0594712	0.0576947	0.0572307	0.0523543	0.0494205	0.0482833	0.0449888	0.0440833	0.044513	0.0435753	0.0413003	0.0394017	0.0391215	0.0381227
X087_1971_139_b3_m.asd	87	1971	b3	m	0.27552	0.23476	0.214693	0.209074	0.205769	0.190286	0.181963	0.179838	0.177984	0.167212	0.153492	0.142891	0.134352	0.12367	0.112257	0.114379	0.111698	0.100962	0.0922802	0.0915096	0.0964606	0.0999767	0.0925537	0.0825667	0.0816674	0.0720265	0.0632278	0.064184	0.0653231	0.0606073	0.0509498	0.0523633	0.0555373	0.0557269	0.0522902	0.0505445	0.0494136	0.043556	0.0449669	0.0472367	0.0397256	0.0398985	0.0432494	0.0431209	0.0412594
X088_1974_383_b3_m.asd	88	1974	b3	m	0.426988	0.421491	0.426421	0.409367	0.379774	0.365602	0.338651	0.3072	0.285914	0.263693	0.251981	0.254076	0.235105	0.212884	0.199256	0.194452	0.195245	0.196518	0.189149	0.180164	0.169359	0.15283	0.144797	0.143124	0.141063	0.141389	0.138191	0.127239	0.115854	0.105889	0.10011	0.107868	0.112977	0.109162	0.0999925	0.0938319	0.0920377	0.0913581	0.0896118	0.0875745	0.0867726	0.0826035	0.0782361	0.0771262	0.0772958
X088_1974_007_t1_c.asd	88	1974	t1	c	0.392027	0.423964	0.407614	0.372932	0.337288	0.31915	0.31028	0.295802	0.265869	0.249516	0.239531	0.227868	0.215952	0.208641	0.204422	0.189434	0.17613	0.167503	0.157349	0.153687	0.152594	0.143745	0.13743	0.133038	0.127607	0.1289	0.125537	0.110309	0.107063	0.10538	0.100041	0.103974	0.106319	0.102702	0.0949987	0.0889135	0.0866169	0.0881477	0.0860661	0.0833987	0.0855917	0.0808573	0.0747755	0.0740997	0.0764424
X088_1974_007_t1_g.asd	88	1974	t1	g	0.328627	0.323746	0.303625	0.277247	0.254402	0.247551	0.237465	0.223229	0.207858	0.181127	0.164319	0.169822	0.171351	0.162238	0.145292	0.137073	0.130913	0.124891	0.121009	0.119969	0.11887	0.112572	0.101204	0.0908594	0.0887161	0.0947813	0.0980309	0.0906478	0.0828964	0.0769335	0.0734671	0.0719686	0.0752031	0.0791268	0.0682577	0.0617346	0.0621734	0.062897	0.0625768	0.0623126	0.0636607	0.0589242	0.0535254	0.053161	0.0531653
X088_1974_007_t1_m.asd	88	1974	t1	m	0.307764	0.30138	0.30487	0.276732	0.241766	0.251694	0.241187	0.217669	0.202668	0.188738	0.180223	0.178734	0.172815	0.161973	0.148473	0.137315	0.13379	0.134542	0.124991	0.119381	0.117568	0.112632	0.101839	0.0922126	0.0925272	0.0980378	0.098919	0.0893345	0.0819821	0.0732175	0.0639519	0.0702438	0.0769963	0.0762746	0.0657744	0.0587926	0.0580136	0.0598271	0.0592036	0.0584669	0.0616152	0.0585202	0.053348	0.0512362	0.048806
X088_1974_015_t2_c.asd	88	1974	t2	c	0.41889	0.407938	0.372395	0.350516	0.333635	0.298944	0.301495	0.309706	0.283101	0.256486	0.238294	0.230283	0.223704	0.212753	0.197652	0.188326	0.181572	0.173801	0.157567	0.15391	0.157729	0.150236	0.141247	0.132488	0.124565	0.12919	0.130203	0.115339	0.10498	0.101133	0.102704	0.107319	0.109315	0.106818	0.101786	0.0975312	0.0948367	0.0927084	0.0898969	0.0896788	0.0954216	0.0919577	0.0844489	0.0805242	0.0812423
X088_1974_015_t2_g.asd	88	1974	t2	g	0.324792	0.329545	0.334636	0.320099	0.29121	0.26569	0.240829	0.221642	0.212953	0.203043	0.199651	0.204079	0.184556	0.166799	0.161503	0.150902	0.143744	0.14126	0.137233	0.138087	0.137501	0.122233	0.111249	0.104755	0.0984316	0.102556	0.106026	0.0993533	0.0911889	0.0855037	0.0839051	0.0855157	0.0852195	0.081203	0.0745346	0.0695859	0.0691707	0.0755976	0.0711808	0.0640665	0.0689617	0.0674611	0.063057	0.0614043	0.0593963
X088_1974_015_t2_m.asd	88	1974	t2	m	0.34412	0.345948	0.345106	0.313989	0.270151	0.251344	0.237308	0.227119	0.222284	0.211046	0.19613	0.182626	0.178572	0.174641	0.166508	0.159616	0.147648	0.134479	0.137876	0.134342	0.123756	0.116928	0.105948	0.0968751	0.0983111	0.107571	0.110309	0.0976368	0.0874081	0.0828625	0.0828782	0.0799431	0.0803335	0.0827263	0.0744593	0.0696874	0.0696557	0.0682489	0.0656048	0.0635238	0.0640731	0.0622539	0.0597066	0.058492	0.0564192
X088_1974_021_t3_c.asd	88	1974	t3	c	0.425566	0.428091	0.417438	0.404804	0.379265	0.325299	0.305036	0.303688	0.292982	0.279641	0.268904	0.261643	0.240522	0.227116	0.225692	0.206458	0.199518	0.204644	0.188583	0.180047	0.178473	0.169642	0.157643	0.149514	0.151631	0.151584	0.147552	0.140716	0.138087	0.135358	0.131439	0.135378	0.138504	0.136722	0.130046	0.123314	0.120714	0.126592	0.127063	0.1254	0.129204	0.123908	0.118862	0.123277	0.125279
X088_1974_021_t3_g.asd	88	1974	t3	g	0.386482	0.376824	0.346402	0.322597	0.307867	0.297433	0.283494	0.270228	0.262747	0.245617	0.225837	0.211052	0.202922	0.197929	0.191569	0.175437	0.164344	0.162327	0.165352	0.161888	0.152241	0.142882	0.134731	0.126372	0.116725	0.122274	0.125372	0.112091	0.104724	0.101406	0.10008	0.104099	0.106367	0.103804	0.0967101	0.092014	0.0910653	0.0917253	0.0918486	0.0918	0.092387	0.0863813	0.0812954	0.0838761	0.0844917
X088_1974_021_t3_m.asd	88	1974	t3	m	0.379137	0.400622	0.388126	0.350691	0.308648	0.291492	0.280443	0.272608	0.26719	0.251232	0.233547	0.221456	0.207767	0.200852	0.19919	0.181324	0.167045	0.161058	0.154519	0.148978	0.14508	0.143378	0.136646	0.128881	0.126663	0.128031	0.125942	0.116067	0.108076	0.103939	0.10342	0.10417	0.104565	0.102725	0.0948593	0.0897124	0.0890956	0.0908538	0.0888003	0.0859853	0.0876642	0.0832714	0.078712	0.0802434	0.0818624
X088_1974_185_m1_c.asd	88	1974	m1	c	0.380048	0.39316	0.392877	0.380431	0.355741	0.322143	0.302229	0.293352	0.286358	0.268424	0.247736	0.233316	0.230966	0.223073	0.204852	0.193233	0.187572	0.185618	0.182749	0.178651	0.172933	0.165286	0.151621	0.140267	0.14141	0.147646	0.148411	0.138245	0.133418	0.12894	0.123807	0.132145	0.13493	0.127855	0.123731	0.121986	0.122046	0.122407	0.123693	0.125509	0.126902	0.123036	0.118722	0.118984	0.12123
X088_1974_185_m1_g.asd	88	1974	m1	g	0.348402	0.343342	0.326322	0.297435	0.27177	0.271943	0.26813	0.254064	0.231878	0.216476	0.197573	0.172497	0.17667	0.181858	0.173306	0.16038	0.146774	0.1365	0.135507	0.139595	0.141249	0.130268	0.121728	0.117567	0.115744	0.115789	0.112304	0.102524	0.0979587	0.0955755	0.0931302	0.0926083	0.0956099	0.0992305	0.0930739	0.0897482	0.0896949	0.0861983	0.0840887	0.0844443	0.0867989	0.0856898	0.0832622	0.0824215	0.0826322
X088_1974_185_m1_m.asd	88	1974	m1	m	0.34436	0.304784	0.29327	0.28195	0.265622	0.248443	0.241922	0.243089	0.243123	0.213946	0.185609	0.180833	0.178108	0.176715	0.174318	0.162459	0.14799	0.134796	0.123963	0.125385	0.132024	0.127429	0.117771	0.108131	0.103361	0.104979	0.105246	0.0984276	0.0920311	0.089746	0.091606	0.0910338	0.091494	0.091264	0.0792635	0.076316	0.0818605	0.0823425	0.0814033	0.0799844	0.0785752	0.0762691	0.0733741	0.0707789	0.07108
X088_1974_189_m2_c.asd	88	1974	m2	c	0.418113	0.432637	0.415705	0.397347	0.378212	0.35086	0.31413	0.28347	0.273968	0.261112	0.256562	0.265029	0.251724	0.231289	0.215111	0.207645	0.200358	0.19189	0.187936	0.186642	0.182512	0.167186	0.156997	0.155277	0.160282	0.16242	0.15867	0.149279	0.142598	0.137039	0.132637	0.136023	0.142201	0.145973	0.139427	0.136229	0.137408	0.136489	0.138487	0.141941	0.143395	0.13946	0.136639	0.140457	0.143136
X088_1974_189_m2_g.asd	88	1974	m2	g	0.324302	0.344217	0.325902	0.301136	0.279542	0.266464	0.248207	0.23281	0.230064	0.223806	0.207211	0.18311	0.184702	0.187634	0.178127	0.160016	0.148641	0.146113	0.141714	0.137544	0.133148	0.127145	0.119871	0.115179	0.116565	0.113317	0.108422	0.105238	0.0997129	0.0966653	0.0973008	0.0934135	0.0929756	0.0949501	0.0842599	0.0834682	0.0899728	0.0856459	0.0850066	0.0869931	0.0860963	0.0810337	0.0772568	0.0792251	0.0805479
X088_1974_189_m2_m.asd	88	1974	m2	m	0.329027	0.298262	0.303959	0.289044	0.258388	0.241449	0.24277	0.237775	0.205482	0.197667	0.190158	0.166909	0.168763	0.17605	0.173442	0.151504	0.136979	0.13393	0.123118	0.122566	0.128422	0.126318	0.109627	0.0945348	0.100781	0.107687	0.106357	0.0949101	0.0915425	0.0909499	0.0885481	0.0843906	0.0849369	0.0886141	0.082035	0.0792077	0.0800873	0.0764324	0.0724157	0.0717056	0.0767792	0.0746329	0.0692158	0.0664131	0.0657681
X088_1974_199_m3_c.asd	88	1974	m3	c	0.469803	0.431805	0.404612	0.387303	0.379352	0.380343	0.354147	0.319406	0.302519	0.276267	0.254447	0.249016	0.253452	0.250414	0.234153	0.21425	0.206622	0.208129	0.192881	0.185768	0.183997	0.171359	0.16038	0.152851	0.148049	0.152419	0.155749	0.149649	0.142011	0.134614	0.129181	0.129118	0.134643	0.139634	0.125865	0.120008	0.124008	0.125523	0.122997	0.121432	0.127018	0.125441	0.120079	0.116829	0.117722
X088_1974_199_m3_g.asd	88	1974	m3	g	0.37285	0.35921	0.347463	0.33224	0.316344	0.307318	0.27795	0.249473	0.246627	0.229987	0.213531	0.208023	0.190025	0.17978	0.182342	0.174809	0.16645	0.15943	0.148561	0.145414	0.145614	0.136247	0.126003	0.118028	0.114215	0.120786	0.123389	0.111994	0.106123	0.102908	0.100087	0.101557	0.102736	0.100708	0.0929012	0.087446	0.0860061	0.086372	0.0865347	0.0875927	0.0909308	0.0859471	0.0802648	0.0814791	0.0804242
X088_1974_199_m3_m.asd	88	1974	m3	m	0.371113	0.377491	0.358187	0.337988	0.317449	0.291583	0.278016	0.265882	0.243313	0.233156	0.226275	0.214246	0.201114	0.190847	0.183279	0.169326	0.169107	0.177129	0.156422	0.147914	0.149547	0.138617	0.123459	0.113207	0.115837	0.121044	0.119246	0.106654	0.101513	0.100944	0.101236	0.101275	0.0989414	0.0941747	0.0886603	0.0862858	0.087446	0.0903699	0.0862728	0.0810834	0.0841789	0.0804692	0.0752129	0.0750834	0.0760544
X088_1974_205_m4_c.asd	88	1974	m4	c	0.396976	0.40761	0.39944	0.371056	0.340743	0.337544	0.313101	0.283786	0.275427	0.267094	0.252449	0.231788	0.221385	0.212929	0.200829	0.183888	0.17332	0.170248	0.166215	0.161007	0.153493	0.142162	0.135778	0.132778	0.129132	0.132611	0.132533	0.121261	0.114543	0.111852	0.111682	0.11492	0.115273	0.11023	0.0997353	0.0955622	0.0980067	0.100055	0.100489	0.10082	0.102974	0.0967749	0.0901075	0.0910082	0.0927065
X088_1974_205_m4_g.asd	88	1974	m4	g	0.398435	0.400544	0.380057	0.352982	0.32198	0.288448	0.270031	0.262192	0.255416	0.241029	0.225002	0.213136	0.205079	0.195546	0.183806	0.177961	0.170846	0.162082	0.158155	0.157238	0.154788	0.14399	0.134185	0.127735	0.124811	0.127149	0.125029	0.112921	0.110463	0.10984	0.106166	0.105129	0.107257	0.10904	0.0992255	0.0948219	0.0972678	0.0990726	0.0951576	0.0907393	0.0933639	0.0889217	0.0837701	0.0852428	0.0880329
X088_1974_205_m4_m.asd	88	1974	m4	m	0.338402	0.366231	0.352582	0.323648	0.294255	0.279809	0.269372	0.263526	0.2619	0.234952	0.208602	0.202844	0.200002	0.189906	0.17294	0.1671	0.160177	0.150904	0.149534	0.145477	0.138802	0.13442	0.125983	0.115755	0.108844	0.116953	0.118344	0.098967	0.0992912	0.100776	0.0933543	0.0947774	0.0977734	0.0970557	0.0870027	0.0811374	0.0815658	0.0837847	0.0810763	0.0781683	0.0823076	0.0784232	0.0714084	0.0683023	0.0688425
X088_1974_371_b1_c.asd	88	1974	b1	c	0.517246	0.516403	0.499512	0.466371	0.421985	0.377823	0.365871	0.367232	0.354859	0.330102	0.306663	0.293689	0.280472	0.267628	0.255346	0.242041	0.230189	0.219708	0.206737	0.203156	0.203308	0.191982	0.180287	0.172752	0.171455	0.172744	0.170031	0.15934	0.147478	0.142319	0.144896	0.142225	0.141897	0.14398	0.13788	0.134844	0.136567	0.139685	0.135189	0.129282	0.13205	0.131765	0.131265	0.134146	0.135278
X088_1974_371_b1_g.asd	88	1974	b1	g	0.436453	0.426633	0.437401	0.423544	0.395761	0.387901	0.351835	0.309335	0.292983	0.288519	0.277814	0.254281	0.251842	0.244732	0.223497	0.208915	0.198309	0.189918	0.181795	0.177183	0.173727	0.165915	0.158029	0.150357	0.142963	0.148149	0.149128	0.133475	0.124481	0.120949	0.120085	0.120948	0.122027	0.121168	0.114151	0.107178	0.102943	0.102328	0.100901	0.100422	0.103639	0.0986826	0.0910059	0.0877562	0.0884566
X088_1974_371_b1_m.asd	88	1974	b1	m	0.458183	0.458122	0.44895	0.415305	0.375069	0.362003	0.34898	0.333381	0.316758	0.281116	0.253308	0.249739	0.235097	0.221676	0.214519	0.202615	0.192943	0.187498	0.184734	0.179363	0.170584	0.159689	0.1458	0.134614	0.132692	0.139223	0.14087	0.129068	0.121046	0.115589	0.111567	0.112775	0.112547	0.108514	0.102821	0.0960066	0.0903059	0.0889192	0.0896153	0.0909581	0.091447	0.0866343	0.0814788	0.0805395	0.0773544
X088_1974_377_b2_c.asd	88	1974	b2	c	0.553053	0.540068	0.52273	0.482828	0.435796	0.412994	0.414446	0.409469	0.370681	0.337385	0.312057	0.294354	0.291315	0.287215	0.275824	0.268137	0.256816	0.240233	0.21962	0.215528	0.219435	0.206746	0.191636	0.180087	0.175593	0.177187	0.176578	0.16837	0.163053	0.160567	0.159615	0.158713	0.15666	0.152873	0.146492	0.142616	0.142534	0.145338	0.143617	0.142231	0.148559	0.145683	0.141192	0.143503	0.143301
X088_1974_377_b2_g.asd	88	1974	b2	g	0.470543	0.488177	0.449166	0.42025	0.400332	0.367976	0.329581	0.305682	0.312237	0.305474	0.288933	0.27162	0.262557	0.248218	0.226855	0.218899	0.216523	0.212935	0.19824	0.190304	0.186403	0.173141	0.163064	0.157226	0.153572	0.154603	0.152706	0.142515	0.133565	0.127764	0.124857	0.121907	0.120611	0.11986	0.114023	0.108515	0.105972	0.107876	0.107584	0.106264	0.106989	0.101503	0.0957222	0.0957038	0.09586
X088_1974_377_b2_m.asd	88	1974	b2	m	0.46831	0.436752	0.429753	0.398654	0.360537	0.358458	0.337128	0.313883	0.313448	0.28587	0.256447	0.247315	0.244753	0.235053	0.216461	0.206337	0.200784	0.195311	0.181796	0.174419	0.170767	0.159797	0.148794	0.139868	0.133985	0.136729	0.137476	0.128296	0.122175	0.117211	0.112657	0.113926	0.115745	0.114287	0.105511	0.0984785	0.0955697	0.0953012	0.0951682	0.0943877	0.092815	0.0891	0.0859894	0.0856868	0.0840622
X088_1974_383_b3_c.asd	88	1974	b3	c	0.472227	0.488008	0.474339	0.444346	0.409733	0.38594	0.353381	0.326699	0.322809	0.31439	0.301343	0.285884	0.263193	0.25003	0.247448	0.226745	0.214059	0.213332	0.207582	0.200934	0.192604	0.179789	0.170029	0.163807	0.159245	0.155661	0.149836	0.140268	0.135046	0.133864	0.135167	0.13747	0.136536	0.131283	0.123379	0.117926	0.116192	0.116925	0.116354	0.115871	0.117972	0.114565	0.111041	0.112815	0.113669
X088_1974_383_b3_g.asd	88	1974	b3	g	0.478309	0.469488	0.474999	0.451796	0.411811	0.390956	0.364532	0.34239	0.336472	0.312688	0.291738	0.2876	0.269107	0.252956	0.244919	0.228686	0.213761	0.204183	0.20111	0.194653	0.18522	0.178296	0.16421	0.15072	0.149168	0.157434	0.157577	0.138797	0.127594	0.124897	0.127426	0.129217	0.126739	0.120469	0.115571	0.112543	0.110149	0.10532	0.10261	0.103081	0.10586	0.100478	0.0934305	0.0921775	0.093485
X089_1976_215_b3_m.asd	89	1976	b3	m	0.524046	0.47663	0.434056	0.401854	0.382775	0.375173	0.36176	0.342293	0.320052	0.290331	0.273336	0.27694	0.257349	0.235736	0.223921	0.208546	0.193751	0.184728	0.193163	0.180831	0.156744	0.155897	0.156259	0.15132	0.13999	0.139556	0.139272	0.129524	0.124741	0.123729	0.123089	0.116727	0.107511	0.0985771	0.0937546	0.0954497	0.0976371	0.0876879	0.0832945	0.0836354	0.08202	0.0775013	0.0742807	0.0751524	0.0709957
X089_1976_005_t1_c.asd	89	1976	t1	c	0.472646	0.409827	0.378385	0.377905	0.378347	0.336359	0.321517	0.310769	0.271874	0.259354	0.256022	0.24427	0.231223	0.215575	0.199504	0.189753	0.177447	0.165518	0.173639	0.161698	0.138675	0.140039	0.139529	0.13478	0.129686	0.12916	0.125922	0.115239	0.111839	0.111447	0.109349	0.101379	0.0964927	0.0960623	0.0920913	0.0864023	0.0815115	0.081184	0.0789385	0.0759282	0.0751299	0.0706318	0.0664059	0.0662591	0.0649437
X089_1976_005_t1_g.asd	89	1976	t1	g	0.457854	0.415601	0.398801	0.381056	0.36074	0.344196	0.330075	0.314201	0.292681	0.268602	0.252707	0.250145	0.245251	0.228845	0.20364	0.190269	0.184183	0.181971	0.181424	0.170309	0.15304	0.144341	0.144057	0.144774	0.138037	0.132063	0.125761	0.11785	0.113085	0.111598	0.11141	0.105896	0.102292	0.101367	0.0950885	0.0914901	0.0896763	0.0833043	0.0813217	0.0820732	0.0807832	0.0802684	0.078203	0.0729888	0.0694333
X089_1976_005_t1_m.asd	89	1976	t1	m	0.433836	0.426766	0.405952	0.387463	0.369269	0.342616	0.316113	0.297868	0.291049	0.269583	0.249461	0.243465	0.235093	0.210772	0.17768	0.181532	0.179844	0.166211	0.172124	0.163186	0.144004	0.139086	0.13626	0.132564	0.127419	0.124837	0.121182	0.113348	0.104318	0.103134	0.110123	0.105943	0.0993797	0.094135	0.0878952	0.0842692	0.082361	0.078277	0.0781673	0.0786173	0.073865	0.0696538	0.0672691	0.066643	0.0654502
X089_1976_011_t2_c.asd	89	1976	t2	c	0.429222	0.3917	0.388104	0.380043	0.359472	0.329103	0.320279	0.311584	0.277522	0.24905	0.237915	0.242829	0.228165	0.209796	0.198065	0.186809	0.178986	0.17458	0.171287	0.163203	0.150608	0.137871	0.137309	0.139171	0.129811	0.127318	0.123123	0.110473	0.108744	0.111459	0.111424	0.101771	0.0942518	0.0912949	0.0829904	0.0798101	0.0808556	0.0785316	0.0780834	0.0784636	0.0768249	0.0714589	0.0680457	0.0703582	0.0671656
X089_1976_011_t2_g.asd	89	1976	t2	g	0.514968	0.476419	0.422912	0.400809	0.396008	0.370048	0.351344	0.336149	0.315039	0.286572	0.266096	0.261896	0.250743	0.230391	0.208126	0.206698	0.200592	0.186983	0.187313	0.180078	0.16498	0.152132	0.156136	0.158239	0.13573	0.132353	0.133778	0.123883	0.119047	0.117797	0.117285	0.114677	0.108734	0.101026	0.0972771	0.0938865	0.0903723	0.0877423	0.0838922	0.0811022	0.0821341	0.0781223	0.0741768	0.0752093	0.072968
X089_1976_011_t2_m.asd	89	1976	t2	m	0.522183	0.488307	0.425111	0.411569	0.424594	0.401499	0.379941	0.357182	0.325933	0.307866	0.300153	0.294638	0.273008	0.246348	0.224425	0.207886	0.198926	0.196303	0.195859	0.188577	0.175783	0.165278	0.159102	0.156227	0.154239	0.151617	0.145658	0.135444	0.127853	0.122392	0.118235	0.115556	0.113769	0.111472	0.10545	0.0995676	0.0948724	0.0908304	0.0896987	0.090001	0.0889607	0.0846575	0.0811223	0.0812367	0.0765985
X089_1976_015_t3_c.asd	89	1976	t3	c	0.428142	0.417619	0.394463	0.37366	0.356018	0.336082	0.313256	0.293311	0.280189	0.257025	0.238262	0.233685	0.222311	0.206904	0.192247	0.182066	0.176261	0.172742	0.167512	0.153639	0.137315	0.133735	0.138051	0.138507	0.124573	0.123856	0.122251	0.10762	0.105171	0.107474	0.106983	0.0992593	0.0933084	0.0908915	0.0839285	0.0826314	0.084792	0.0805956	0.0759338	0.0727554	0.0715764	0.0700817	0.0688368	0.0681552	0.0637499
X089_1976_015_t3_g.asd	89	1976	t3	g	0.490524	0.462588	0.461348	0.437543	0.400577	0.381247	0.35625	0.336526	0.332758	0.305458	0.277771	0.269109	0.256725	0.238024	0.217952	0.212368	0.200862	0.18479	0.19148	0.184676	0.166337	0.157552	0.157829	0.157706	0.147025	0.14378	0.1408	0.130955	0.124061	0.12234	0.124282	0.122385	0.114857	0.103899	0.096617	0.0965491	0.0986152	0.0909692	0.0902409	0.0923492	0.0875479	0.081935	0.0806139	0.0849503	0.0789836
X089_1976_015_t3_m.asd	89	1976	t3	m	0.482803	0.437217	0.414364	0.391109	0.375025	0.382664	0.35772	0.320374	0.301141	0.280454	0.269389	0.27097	0.247383	0.220487	0.206478	0.207506	0.19831	0.17969	0.182687	0.172618	0.154574	0.154065	0.152532	0.146535	0.13727	0.134367	0.132385	0.125903	0.120467	0.116124	0.112675	0.11083	0.108407	0.104142	0.096991	0.0917194	0.0885748	0.0849694	0.0833678	0.083244	0.082897	0.0788334	0.0744706	0.0729203	0.0690105
X089_1976_095_m1_c.asd	89	1976	m1	c	0.453257	0.419732	0.369296	0.360519	0.3711	0.346754	0.323039	0.305826	0.292603	0.26607	0.248052	0.250333	0.233466	0.215558	0.206122	0.191177	0.180047	0.174723	0.171275	0.161771	0.148449	0.140146	0.140927	0.14177	0.132071	0.128809	0.125924	0.116904	0.10817	0.105625	0.109266	0.107269	0.10085	0.0927006	0.0877381	0.0869879	0.0868486	0.0798015	0.0775098	0.0775883	0.0737042	0.0707796	0.0698265	0.0702109	0.0663903
X089_1976_095_m1_g.asd	89	1976	m1	g	0.510754	0.464763	0.441725	0.422814	0.400286	0.368532	0.349163	0.333417	0.308195	0.279657	0.266296	0.274093	0.265869	0.24308	0.215499	0.202522	0.197481	0.196113	0.196616	0.185053	0.16668	0.158531	0.154851	0.150398	0.141315	0.144427	0.146562	0.136294	0.128782	0.123661	0.119474	0.115392	0.109815	0.103888	0.103072	0.10173	0.0977662	0.0903657	0.0892085	0.0909704	0.0882635	0.0814086	0.0769084	0.0791692	0.0776175
X089_1976_095_m1_m.asd	89	1976	m1	m	0.480889	0.45333	0.403009	0.383965	0.381035	0.351914	0.343686	0.340978	0.320067	0.294099	0.272469	0.260275	0.245383	0.227832	0.211385	0.2024	0.196146	0.190814	0.188079	0.177688	0.163262	0.156929	0.153563	0.147982	0.136361	0.134597	0.132533	0.121833	0.120466	0.121475	0.119113	0.112829	0.107819	0.105	0.0998735	0.0947873	0.0902677	0.0858175	0.0864382	0.0870959	0.0805819	0.0772795	0.0764665	0.0756131	0.0733574
X089_1976_101_m2_c.asd	89	1976	m2	c	0.435801	0.382265	0.367963	0.342275	0.315148	0.316423	0.311019	0.295505	0.273593	0.244161	0.227854	0.23259	0.216391	0.193461	0.175571	0.162251	0.157985	0.16049	0.160388	0.154155	0.143692	0.135061	0.133249	0.131016	0.120002	0.123393	0.124486	0.109302	0.100959	0.0988274	0.0990467	0.0939251	0.0917751	0.0928396	0.0861226	0.0826435	0.0813907	0.0740638	0.0737568	0.0760032	0.0716107	0.0675773	0.0654513	0.0650203	0.0620187
X089_1976_101_m2_g.asd	89	1976	m2	g	0.495191	0.463791	0.432358	0.41762	0.409634	0.387076	0.364974	0.34375	0.320409	0.290848	0.26982	0.265338	0.25467	0.231047	0.203696	0.211909	0.209153	0.189329	0.188092	0.178229	0.163137	0.161498	0.156307	0.148312	0.142727	0.14331	0.140642	0.128382	0.121428	0.119793	0.120575	0.116889	0.112774	0.10878	0.100102	0.095799	0.0946615	0.088958	0.0891828	0.0913281	0.0874489	0.0810637	0.0769147	0.0777238	0.075819
X089_1976_101_m2_m.asd	89	1976	m2	m	0.516584	0.482451	0.460881	0.434203	0.403551	0.375579	0.368222	0.356615	0.31563	0.285544	0.271723	0.270409	0.264171	0.24567	0.218297	0.199775	0.191123	0.190658	0.194835	0.187938	0.171749	0.15819	0.154996	0.154337	0.145587	0.144686	0.142111	0.130111	0.125702	0.122866	0.117132	0.10966	0.107665	0.10977	0.102289	0.0966123	0.0940997	0.0907706	0.0886794	0.0876248	0.0864778	0.0816172	0.0767496	0.0751452	0.0709608
X089_1976_109_m3_c.asd	89	1976	m3	c	0.452285	0.40171	0.372018	0.363685	0.361402	0.341833	0.321022	0.297923	0.270247	0.255254	0.251981	0.253315	0.240843	0.214074	0.184148	0.182381	0.176828	0.163576	0.169138	0.159865	0.141402	0.13988	0.135662	0.12945	0.126617	0.126798	0.125102	0.117869	0.108361	0.103011	0.103807	0.104239	0.101934	0.0961569	0.0870323	0.0823699	0.0810758	0.0762013	0.0740334	0.0744403	0.0750161	0.0712787	0.0670789	0.0661433	0.0636768
X089_1976_109_m3_g.asd	89	1976	m3	g	0.536561	0.488322	0.454737	0.438226	0.428721	0.409564	0.394269	0.374266	0.34115	0.324057	0.310164	0.289509	0.272524	0.254607	0.235675	0.219241	0.212107	0.212367	0.208878	0.200424	0.18787	0.174705	0.169133	0.165891	0.15718	0.155629	0.153213	0.143176	0.137827	0.135291	0.132669	0.126767	0.120167	0.11443	0.110242	0.106592	0.102794	0.0980249	0.097013	0.0976434	0.0957128	0.0917863	0.0891659	0.0896175	0.0844531
X089_1976_109_m3_m.asd	89	1976	m3	m	0.489279	0.470093	0.419786	0.401012	0.395851	0.356404	0.332459	0.320464	0.306734	0.29582	0.281889	0.262897	0.246629	0.224313	0.200864	0.207849	0.208089	0.193708	0.185254	0.172467	0.157923	0.151236	0.150699	0.148003	0.135518	0.137109	0.139314	0.129079	0.119094	0.113519	0.112739	0.111608	0.10809	0.102082	0.0952986	0.091859	0.0902902	0.0851399	0.0842725	0.0853706	0.0831574	0.0786346	0.0750433	0.0746358	0.0730084
X089_1976_117_m4_c.asd	89	1976	m4	c	0.464504	0.424737	0.389935	0.379528	0.381023	0.367495	0.336821	0.312149	0.31231	0.286678	0.256521	0.243115	0.233044	0.215725	0.19399	0.194047	0.190398	0.179114	0.179141	0.167887	0.150138	0.145434	0.145142	0.143368	0.135887	0.132985	0.131775	0.127847	0.119039	0.110397	0.10587	0.10843	0.106851	0.0987879	0.0919274	0.0893346	0.0892265	0.086057	0.0842043	0.0830468	0.0804312	0.0748464	0.070646	0.0708786	0.0671057
X089_1976_117_m4_g.asd	89	1976	m4	g	0.47522	0.461925	0.416199	0.397567	0.39185	0.357348	0.343779	0.333668	0.30222	0.278304	0.267709	0.265825	0.238924	0.217447	0.215185	0.209015	0.198088	0.185947	0.184029	0.17182	0.154	0.149279	0.15216	0.150553	0.133833	0.1323	0.132914	0.122454	0.116627	0.115071	0.114864	0.109569	0.104054	0.100601	0.0988008	0.0986666	0.097196	0.0888367	0.0849068	0.0850129	0.084656	0.08038	0.0760161	0.0749336	0.0710401
X089_1976_117_m4_m.asd	89	1976	m4	m	0.467734	0.453574	0.438064	0.411005	0.376963	0.346038	0.330419	0.321709	0.30667	0.270987	0.250221	0.262555	0.251268	0.227924	0.205804	0.193776	0.189403	0.187978	0.181233	0.167601	0.153584	0.152409	0.149968	0.144604	0.138234	0.134803	0.132374	0.128114	0.118922	0.113186	0.113633	0.109363	0.105326	0.102717	0.09791	0.0940506	0.091339	0.0882845	0.0862391	0.0842534	0.0806945	0.0754646	0.072656	0.0744691	0.0705817
X089_1976_201_b1_c.asd	89	1976	b1	c	0.448028	0.398442	0.371763	0.372551	0.374034	0.336736	0.313689	0.299223	0.277699	0.261223	0.252301	0.247895	0.226521	0.204933	0.193639	0.186801	0.179379	0.172509	0.176655	0.16688	0.146603	0.134603	0.134643	0.136389	0.127595	0.127354	0.127827	0.120373	0.10938	0.102948	0.103851	0.104698	0.101911	0.0953896	0.0887316	0.086211	0.0858884	0.0813278	0.0799554	0.0803189	0.0782077	0.0716184	0.0660401	0.0658866	0.0638891
X089_1976_201_b1_g.asd	89	1976	b1	g	0.482256	0.439379	0.412546	0.398215	0.383526	0.350474	0.335282	0.327348	0.308155	0.278315	0.257009	0.255323	0.251159	0.230396	0.19828	0.193329	0.193485	0.189246	0.181128	0.166118	0.150498	0.147528	0.148184	0.145442	0.134617	0.13243	0.131478	0.124191	0.119218	0.115249	0.111485	0.110641	0.10794	0.10189	0.0939675	0.090203	0.0890093	0.083608	0.0809669	0.0803182	0.0785006	0.0751374	0.0722332	0.0712625	0.0687234
X089_1976_201_b1_m.asd	89	1976	b1	m	0.442832	0.443655	0.40844	0.370657	0.340785	0.321171	0.322811	0.322337	0.295942	0.26597	0.246106	0.241117	0.228275	0.211786	0.197243	0.188688	0.177106	0.165277	0.172206	0.16306	0.142675	0.136752	0.13967	0.141311	0.132064	0.128812	0.126264	0.118464	0.111878	0.107188	0.104084	0.102086	0.0957557	0.0869291	0.0882685	0.0873842	0.083202	0.0807511	0.0770861	0.0741125	0.0743889	0.0710218	0.0680788	0.0691112	0.0654869
X089_1976_207_b2_c.asd	89	1976	b2	c	0.468252	0.444614	0.404662	0.374771	0.357304	0.344105	0.322037	0.306078	0.309457	0.289387	0.261344	0.242573	0.222798	0.20738	0.199517	0.194645	0.186897	0.176529	0.171453	0.159286	0.144795	0.142867	0.142824	0.140647	0.134673	0.131272	0.12435	0.110919	0.111185	0.113775	0.11077	0.105553	0.0991598	0.0929866	0.0891547	0.0875504	0.0860419	0.0806466	0.0783349	0.0779381	0.0756563	0.0701763	0.0663685	0.067575	0.0643741
X089_1976_207_b2_g.asd	89	1976	b2	g	0.506221	0.460879	0.411986	0.398551	0.401346	0.377157	0.355641	0.334254	0.30637	0.288	0.272618	0.256575	0.251251	0.241689	0.223759	0.211975	0.199058	0.186745	0.188566	0.18133	0.164709	0.150108	0.145283	0.14453	0.139142	0.13827	0.135152	0.124403	0.115483	0.112908	0.116053	0.114963	0.110201	0.103225	0.096426	0.0932092	0.0917088	0.0861945	0.0833294	0.0835228	0.084749	0.0811727	0.0774597	0.0776659	0.0727899
X089_1976_207_b2_m.asd	89	1976	b2	m	0.482429	0.439275	0.410355	0.405399	0.404685	0.376171	0.353441	0.327224	0.285956	0.273321	0.276594	0.276535	0.255064	0.227173	0.206114	0.196761	0.194464	0.194069	0.188736	0.176557	0.162012	0.154981	0.149247	0.144315	0.141138	0.143987	0.143121	0.131113	0.116848	0.109822	0.112243	0.112136	0.111783	0.109815	0.098541	0.0896189	0.0852626	0.0823674	0.0845573	0.0873473	0.0843432	0.0786136	0.0745686	0.0745955	0.0697963
X089_1976_215_b3_c.asd	89	1976	b3	c	0.428086	0.417958	0.39406	0.371287	0.357942	0.358637	0.339801	0.309949	0.284974	0.26344	0.253518	0.256092	0.246476	0.222871	0.194156	0.184359	0.184473	0.186293	0.180172	0.164372	0.145218	0.135964	0.137025	0.140189	0.135949	0.13232	0.12706	0.118221	0.112011	0.107456	0.103703	0.102294	0.0979419	0.0910285	0.0893742	0.0901491	0.0894348	0.0813527	0.0792934	0.0807448	0.0782019	0.0707272	0.0666186	0.0711739	0.0675381
X089_1976_215_b3_g.asd	89	1976	b3	g	0.477359	0.465936	0.410222	0.375267	0.3648	0.357878	0.343081	0.321121	0.296684	0.27927	0.263769	0.248485	0.24681	0.237504	0.214808	0.200468	0.185604	0.173348	0.183881	0.174314	0.150627	0.144552	0.146829	0.146196	0.133131	0.131741	0.133919	0.129586	0.121505	0.117391	0.118554	0.111748	0.102409	0.0943306	0.0899152	0.0901286	0.0909899	0.0845156	0.0828664	0.0837692	0.0807315	0.0757785	0.0730191	0.0746073	0.071505
X090_1978_005_t1_c.asd	90	1978	t1	c	0.222934	0.212134	0.198089	0.175861	0.156833	0.15523	0.132739	0.11812	0.142627	0.128843	0.106638	0.104017	0.111946	0.114035	0.105399	0.101082	0.0925919	0.0806374	0.0748376	0.0806018	0.0896877	0.0859052	0.0789111	0.0722578	0.0676752	0.0623919	0.0594212	0.0605908	0.0609098	0.0588648	0.0551005	0.055076	0.0533575	0.049047	0.0466885	0.0453373	0.044929	0.0457778	0.043609	0.0412069	0.0429803	0.0427112	0.0413469	0.0407765	0.0412293
X090_1978_005_t1_g.asd	90	1978	t1	g	0.234526	0.229723	0.19686	0.192102	0.195476	0.158181	0.156518	0.167663	0.153702	0.135439	0.127642	0.132452	0.117911	0.106911	0.107188	0.0953372	0.0887859	0.0895517	0.0844741	0.086666	0.0901257	0.0793011	0.0748352	0.0747927	0.0716671	0.0697369	0.0681593	0.065833	0.063924	0.062072	0.0601206	0.0586707	0.0572012	0.0548359	0.0494031	0.0466789	0.0455555	0.0404103	0.0412913	0.0449673	0.0445311	0.0426789	0.0405059	0.0390545	0.0406763
X090_1978_005_t1_m.asd	90	1978	t1	m	0.187071	0.208718	0.199846	0.195768	0.191397	0.167906	0.146325	0.136404	0.142193	0.140259	0.129402	0.113077	0.100277	0.0890463	0.0802462	0.0835572	0.0850999	0.0827248	0.0862398	0.0860863	0.0809997	0.0732315	0.0721612	0.0716743	0.0628898	0.0612143	0.0637889	0.0651113	0.0613393	0.056698	0.0540324	0.0522705	0.0507946	0.0491559	0.0474263	0.0420335	0.0363769	0.0388893	0.0416396	0.0420455	0.0395878	0.0402361	0.0398237	0.0351152	0.0359588
X090_1978_011_t2_c.asd	90	1978	t2	c	0.246417	0.224457	0.240045	0.257768	0.252618	0.207308	0.177796	0.16677	0.164379	0.157878	0.151505	0.147258	0.131272	0.122856	0.127273	0.124142	0.119611	0.113725	0.0982274	0.0977514	0.107149	0.106185	0.0943172	0.0830017	0.0852522	0.0848338	0.0818677	0.0786174	0.0743242	0.0711016	0.0701144	0.0706692	0.0701458	0.0677253	0.0646521	0.0599055	0.0556545	0.0564082	0.0577412	0.0594485	0.062088	0.0584521	0.0547667	0.0568744	0.0578134
X090_1978_011_t2_g.asd	90	1978	t2	g	0.29783	0.285567	0.280157	0.249056	0.215091	0.217834	0.212414	0.202627	0.2001	0.189892	0.177458	0.16781	0.16093	0.155838	0.149381	0.13259	0.118598	0.11233	0.113337	0.120001	0.123315	0.10988	0.102823	0.101163	0.0974446	0.0926011	0.0886152	0.0869176	0.0870084	0.0857863	0.0825785	0.0826687	0.0828769	0.0818014	0.0805195	0.0735719	0.0655015	0.0679708	0.0696641	0.0695896	0.0697174	0.0691593	0.0680142	0.0668467	0.0677914
X090_1978_011_t2_m.asd	90	1978	t2	m	0.217458	0.204868	0.218324	0.227776	0.223691	0.20685	0.179428	0.159905	0.164027	0.151409	0.134412	0.125756	0.125397	0.122509	0.114085	0.112574	0.105087	0.0925341	0.0901837	0.0957655	0.10099	0.0931071	0.089107	0.086088	0.0772404	0.0774166	0.0800873	0.0776965	0.0725673	0.0656216	0.0590433	0.0580891	0.0640803	0.0722602	0.068522	0.0609342	0.0543129	0.0531598	0.0517023	0.0513527	0.0549602	0.0541344	0.052731	0.0545711	0.0525248
X090_1978_017_t3_c.asd	90	1978	t3	c	0.192167	0.191937	0.18677	0.177633	0.163037	0.140339	0.123551	0.123347	0.14227	0.123253	0.103393	0.108301	0.097828	0.0893905	0.0904078	0.0875719	0.0839914	0.0806327	0.076652	0.0746707	0.0753333	0.0783989	0.0726172	0.0636707	0.0611003	0.0602342	0.0575656	0.0522043	0.0539236	0.0577721	0.0586613	0.0513722	0.0463267	0.0465205	0.0471624	0.0442822	0.0394833	0.0384445	0.0379634	0.0378347	0.0384253	0.0366817	0.0356535	0.0376485	0.0363815
X090_1978_017_t3_g.asd	90	1978	t3	g	0.212157	0.20862	0.207286	0.192434	0.170449	0.15506	0.142027	0.13716	0.144319	0.135433	0.116072	0.0972367	0.100589	0.105137	0.0998263	0.0916119	0.0847943	0.080756	0.0782406	0.0816746	0.0878541	0.0896929	0.0836456	0.0742886	0.0684314	0.0688936	0.067109	0.0580213	0.0593795	0.0612236	0.0573537	0.0525364	0.0524469	0.0559253	0.0529251	0.0466526	0.0413438	0.0432964	0.0436279	0.0424002	0.0422943	0.042764	0.0419106	0.038768	0.03781
X090_1978_017_t3_m.asd	90	1978	t3	m	0.189482	0.200415	0.175241	0.169697	0.170353	0.138158	0.12126	0.122354	0.131422	0.116715	0.0983151	0.0922084	0.0872118	0.0856984	0.0876697	0.088729	0.0862945	0.0785513	0.0606805	0.0632564	0.0754552	0.0647063	0.0608507	0.0619635	0.0585844	0.0552042	0.0535946	0.0538419	0.0510332	0.0483761	0.0474583	0.0447285	0.0437898	0.0445508	0.0424644	0.0367801	0.0316887	0.0355801	0.0374101	0.0364881	0.0352618	0.0334241	0.0318103	0.0310622	0.0302651
X090_1978_223_m1_c.asd	90	1978	m1	c	0.224293	0.251021	0.249901	0.249115	0.23801	0.195153	0.168709	0.164591	0.175771	0.170514	0.155754	0.140791	0.1276	0.119278	0.117133	0.122717	0.122045	0.111508	0.0940853	0.0926192	0.100301	0.0944097	0.0903411	0.0903235	0.0925269	0.086906	0.0810623	0.0811654	0.0755485	0.0713218	0.0721376	0.0717576	0.0696888	0.0667107	0.0662071	0.0599456	0.0523774	0.0565797	0.0608272	0.0616212	0.0582862	0.0541884	0.0530766	0.0567309	0.0591205
X090_1978_223_m1_g.asd	90	1978	m1	g	0.331641	0.338554	0.305608	0.284985	0.273274	0.243932	0.216978	0.205545	0.215236	0.196334	0.173043	0.166196	0.167014	0.16666	0.160031	0.145016	0.137973	0.13834	0.126707	0.127373	0.134342	0.126746	0.121983	0.11679	0.104173	0.0993132	0.102216	0.108036	0.103541	0.0974808	0.0952146	0.0912748	0.088958	0.0883725	0.0852556	0.0845192	0.0852635	0.0830161	0.0813552	0.0810831	0.0819581	0.0807759	0.0788062	0.0779193	0.0787821
X090_1978_223_m1_m.asd	90	1978	m1	m	0.252712	0.280711	0.257069	0.236801	0.224545	0.204773	0.187446	0.175102	0.167979	0.155472	0.141545	0.131462	0.136416	0.135159	0.122305	0.123884	0.119094	0.105943	0.100529	0.100637	0.102372	0.0998091	0.0969203	0.0936071	0.0889696	0.0853198	0.0825843	0.0802279	0.0781986	0.0772271	0.0765668	0.0711389	0.0670507	0.0655756	0.0620811	0.0595606	0.0582793	0.0570266	0.0597035	0.0626789	0.0606295	0.0592625	0.058123	0.0565109	0.058397
X090_1978_229_m2_c.asd	90	1978	m2	c	0.212522	0.23363	0.200018	0.179969	0.171315	0.14479	0.133938	0.136108	0.140489	0.135329	0.125689	0.116283	0.104515	0.0959988	0.0934913	0.0970713	0.0957382	0.088312	0.0822423	0.0840879	0.0894042	0.0874599	0.081633	0.0743418	0.0681279	0.0673453	0.068331	0.0667922	0.0602897	0.0578896	0.0617705	0.0556818	0.0542881	0.0588332	0.0537245	0.0446377	0.0381192	0.043378	0.0473074	0.0474344	0.0449089	0.0429981	0.0425484	0.0430616	0.039917
X090_1978_229_m2_g.asd	90	1978	m2	g	0.235963	0.236086	0.217192	0.224707	0.239965	0.221864	0.192888	0.166735	0.154824	0.154678	0.150221	0.133725	0.127186	0.124737	0.121779	0.118976	0.109283	0.095815	0.0935125	0.0978059	0.102541	0.0995948	0.0912432	0.0815496	0.0751154	0.0746773	0.0784086	0.0824869	0.0780774	0.0717378	0.067884	0.0638651	0.0627817	0.0638518	0.0613583	0.05596	0.051229	0.0535906	0.0556796	0.0552519	0.0520001	0.0498939	0.0491256	0.0489115	0.0475284
X090_1978_229_m2_m.asd	90	1978	m2	m	0.22288	0.265186	0.225567	0.198463	0.182444	0.139401	0.134442	0.151237	0.157727	0.149697	0.130985	0.108433	0.0971608	0.0968088	0.102868	0.106466	0.100014	0.0864281	0.0803809	0.0777463	0.0785783	0.0842584	0.0805759	0.0719145	0.0675953	0.0684336	0.070108	0.0682995	0.061044	0.0570634	0.0596015	0.0586452	0.0561677	0.0524246	0.044238	0.0420998	0.0453473	0.0463808	0.0463523	0.0456288	0.0445335	0.0414392	0.0398432	0.0421865	0.0426252
X090_1978_235_m3_c.asd	90	1978	m3	c	0.219984	0.249424	0.25679	0.246502	0.21925	0.177645	0.156687	0.161705	0.184432	0.169003	0.141397	0.127023	0.12771	0.123267	0.109768	0.116049	0.115494	0.103559	0.095035	0.0969083	0.10244	0.0965984	0.0915815	0.0890345	0.0873758	0.0802538	0.0744828	0.0753965	0.0756773	0.072224	0.0657429	0.0651401	0.0658482	0.0645142	0.0574535	0.0537262	0.0539018	0.0535599	0.0534368	0.0525785	0.0500067	0.0493401	0.0501134	0.0510049	0.0505684
X090_1978_235_m3_g.asd	90	1978	m3	g	0.309851	0.31225	0.301789	0.284745	0.263871	0.239735	0.217075	0.208375	0.221634	0.213819	0.196538	0.183066	0.17447	0.164813	0.153037	0.148743	0.142239	0.132818	0.128686	0.130414	0.133308	0.129244	0.12331	0.118234	0.11567	0.111796	0.107036	0.102789	0.102828	0.102149	0.0978301	0.0914539	0.0898765	0.0922769	0.0874153	0.0835139	0.0827998	0.0848583	0.0841279	0.0822836	0.0829934	0.0825413	0.0820263	0.0826609	0.0822539
X090_1978_235_m3_m.asd	90	1978	m3	m	0.246324	0.254501	0.223762	0.221502	0.230612	0.20228	0.177096	0.168692	0.179439	0.16316	0.138228	0.123179	0.120299	0.118416	0.11356	0.116916	0.112924	0.102011	0.101564	0.101573	0.100138	0.0984245	0.0922224	0.0843932	0.0795037	0.0786397	0.0787758	0.0773133	0.0765833	0.0764791	0.0757646	0.0695697	0.0677125	0.0705055	0.0662086	0.0595838	0.054886	0.0574931	0.0607343	0.0628316	0.063485	0.0612074	0.0589142	0.0589497	0.0571129
X090_1978_241_m4_c.asd	90	1978	m4	c	0.217262	0.223303	0.210897	0.194214	0.174549	0.147632	0.143002	0.1527	0.15951	0.145694	0.125037	0.11043	0.106568	0.105188	0.102284	0.103684	0.0967253	0.0818079	0.0716727	0.0728875	0.0803429	0.0819307	0.0822513	0.0802486	0.0740823	0.0664698	0.0617853	0.0621158	0.0615495	0.0607649	0.0597302	0.054954	0.0511954	0.0501598	0.0509939	0.0477679	0.0427386	0.0438071	0.0447103	0.0437153	0.0406852	0.0388658	0.0394708	0.0422393	0.0424983
X090_1978_241_m4_g.asd	90	1978	m4	g	0.284846	0.296435	0.284698	0.274431	0.261167	0.229622	0.199095	0.178574	0.173927	0.180015	0.18109	0.16818	0.150144	0.140436	0.139997	0.126905	0.12024	0.120259	0.106314	0.108694	0.117681	0.103445	0.097189	0.0977182	0.0957775	0.0955887	0.0930441	0.0853541	0.0786789	0.075581	0.0760213	0.0753055	0.0716167	0.066309	0.0655755	0.0634909	0.0602361	0.0595509	0.0584488	0.0572839	0.0571924	0.0560466	0.0553393	0.056225	0.0552473
X090_1978_241_m4_m.asd	90	1978	m4	m	0.186225	0.182211	0.198677	0.207219	0.200587	0.182423	0.156738	0.141366	0.150693	0.143972	0.133505	0.130366	0.123233	0.115941	0.110676	0.106457	0.102467	0.0969408	0.085039	0.0842093	0.089634	0.0850007	0.0792054	0.0748371	0.0728091	0.0723911	0.0714472	0.0685255	0.0655272	0.0627965	0.0602892	0.0569362	0.0560674	0.0568792	0.0529441	0.0479761	0.0442909	0.0441409	0.0440343	0.0439128	0.0445826	0.0436287	0.041893	0.0406467	0.0403822
X090_1978_433_b1_c.asd	90	1978	b1	c	0.206877	0.239389	0.253944	0.252326	0.233303	0.199581	0.165672	0.154534	0.180019	0.167715	0.147298	0.14421	0.135293	0.125691	0.119125	0.115827	0.114482	0.112469	0.104009	0.100971	0.101738	0.0979422	0.0907658	0.0851992	0.0860354	0.0806346	0.0763719	0.0793087	0.078137	0.0736877	0.0684583	0.067335	0.0669845	0.0649714	0.0585619	0.0550113	0.0545997	0.0534217	0.0541708	0.0549616	0.0529847	0.0516986	0.0514144	0.0515036	0.0492566
X090_1978_433_b1_g.asd	90	1978	b1	g	0.201112	0.216125	0.211718	0.191969	0.169672	0.159847	0.139923	0.125743	0.135663	0.137215	0.12348	0.100119	0.105074	0.111177	0.104076	0.0928923	0.0886162	0.0903663	0.0841834	0.0830342	0.085975	0.0856811	0.0821969	0.0751005	0.0649898	0.0637127	0.0632715	0.0569528	0.0580443	0.0589864	0.0554388	0.0523477	0.0524347	0.0542755	0.0506929	0.0454713	0.0410433	0.0398196	0.0411368	0.042865	0.0425081	0.0403768	0.038179	0.0374758	0.0380385
X090_1978_433_b1_m.asd	90	1978	b1	m	0.178749	0.175158	0.175881	0.154327	0.13132	0.142365	0.125488	0.107604	0.125614	0.133195	0.119187	0.0892207	0.0880507	0.0913382	0.0853463	0.0771784	0.0781237	0.0837178	0.0695202	0.0648844	0.0700554	0.0717479	0.0682872	0.0621456	0.0573293	0.0558688	0.0551949	0.0534697	0.0569991	0.056415	0.0489177	0.0489895	0.049117	0.0462743	0.04235	0.0363523	0.0317065	0.0351967	0.0383747	0.0382563	0.0341153	0.0314387	0.0323224	0.0363504	0.0353425
X090_1978_439_b2_c.asd	90	1978	b2	c	0.272195	0.261635	0.252535	0.243184	0.231533	0.213907	0.191279	0.177942	0.185786	0.180865	0.161614	0.135584	0.129419	0.128423	0.123339	0.116859	0.108653	0.100316	0.0962844	0.0957374	0.0972497	0.0987639	0.0963851	0.0911105	0.0855637	0.083305	0.0802841	0.0738571	0.0735015	0.0725961	0.0678593	0.0653242	0.0651822	0.0659331	0.0638582	0.0578302	0.0520262	0.0550549	0.054426	0.0521031	0.0537363	0.0509666	0.0489974	0.0523876	0.0517745
X090_1978_439_b2_g.asd	90	1978	b2	g	0.302054	0.2933	0.282696	0.286337	0.283726	0.242483	0.212503	0.203041	0.210923	0.205849	0.189708	0.17037	0.164013	0.160511	0.153899	0.147279	0.139843	0.131126	0.119965	0.118747	0.120827	0.10925	0.103523	0.103379	0.102903	0.0964868	0.0903641	0.0897616	0.0884706	0.0888949	0.0909351	0.086894	0.0819537	0.0787699	0.0780649	0.075394	0.0712741	0.0693855	0.0686797	0.0692841	0.0712715	0.0709032	0.0690355	0.0673429	0.0668297
X090_1978_439_b2_m.asd	90	1978	b2	m	0.280411	0.284429	0.27172	0.255111	0.238441	0.221309	0.212919	0.207973	0.198907	0.186262	0.168954	0.149176	0.145534	0.147521	0.146395	0.135882	0.129542	0.128281	0.120179	0.115465	0.114323	0.11236	0.105612	0.0989578	0.0986791	0.0961383	0.0921177	0.0889234	0.0899972	0.0887166	0.082626	0.0800205	0.0770595	0.0731676	0.0721713	0.0705744	0.0676713	0.0641338	0.0641824	0.0660311	0.0660241	0.0633033	0.0626534	0.0669331	0.0651202
X090_1978_445_b3_c.asd	90	1978	b3	c	0.283966	0.274089	0.276099	0.269968	0.253564	0.231499	0.204365	0.186858	0.191713	0.18808	0.174337	0.156364	0.155743	0.151495	0.135483	0.123323	0.119046	0.11895	0.108462	0.111288	0.119619	0.109827	0.101482	0.0979541	0.0976271	0.0919498	0.0876991	0.0901363	0.0892504	0.0858599	0.0814046	0.0764112	0.0749883	0.0764562	0.0741004	0.0691661	0.0646015	0.0653451	0.0677523	0.0690275	0.0670244	0.0662469	0.0655337	0.0637254	0.0650383
X090_1978_445_b3_g.asd	90	1978	b3	g	0.300056	0.300967	0.3008	0.280187	0.250006	0.230948	0.201407	0.182662	0.19751	0.20244	0.190309	0.165656	0.152609	0.145971	0.142239	0.145845	0.144872	0.135296	0.117459	0.110896	0.113858	0.113431	0.109654	0.10474	0.10136	0.0944718	0.089137	0.0892219	0.0887768	0.0889995	0.0899625	0.0877447	0.0850433	0.0820899	0.0757757	0.0680946	0.0638904	0.0710104	0.0722478	0.0690427	0.068338	0.0666178	0.0653099	0.0660746	0.0688466
X090_1978_445_b3_m.asd	90	1978	b3	m	0.273445	0.280669	0.262047	0.255615	0.248344	0.208616	0.17841	0.167215	0.174482	0.175867	0.166107	0.147569	0.136309	0.133596	0.13516	0.127817	0.118758	0.110858	0.103041	0.10602	0.11267	0.106293	0.100643	0.0987027	0.0998776	0.0958165	0.0905309	0.0880426	0.0840185	0.0810697	0.0800262	0.0763105	0.0739966	0.0738352	0.0728709	0.0700118	0.0668789	0.0672831	0.0676813	0.0675895	0.0673533	0.0657135	0.0649077	0.0664235	0.06557
X091_1982_005_t1_c.asd	91	1982	t1	c	0.253712	0.251518	0.254202	0.237773	0.211844	0.200513	0.193166	0.184766	0.172783	0.165251	0.157548	0.147194	0.143867	0.137046	0.124047	0.118635	0.112011	0.10458	0.108557	0.104256	0.0934348	0.0887674	0.0838705	0.0802312	0.0808089	0.0832163	0.0816445	0.0736859	0.0737468	0.0750254	0.0729229	0.0700458	0.0693172	0.070302	0.068267	0.064458	0.0603386	0.0580552	0.0575889	0.0575057	0.0562506	0.0586635	0.0613365	0.0609086	0.0604409
X091_1982_005_t1_g.asd	91	1982	t1	g	0.250001	0.249272	0.252911	0.239051	0.220043	0.222739	0.2187	0.205468	0.187116	0.17241	0.163595	0.15912	0.150872	0.136734	0.120795	0.121089	0.121126	0.117668	0.121401	0.117628	0.105988	0.0931997	0.0830593	0.081229	0.0913233	0.0956577	0.0921235	0.0830738	0.0776602	0.0769663	0.0794247	0.0797018	0.0794059	0.0790275	0.0779049	0.0744661	0.0709555	0.0725603	0.0714684	0.0690245	0.0692003	0.0707094	0.0708321	0.0683233	0.0700396
X091_1982_005_t1_m.asd	91	1982	t1	m	0.267726	0.277243	0.266754	0.232056	0.20088	0.213365	0.200547	0.179721	0.179773	0.168453	0.154651	0.147152	0.138699	0.131084	0.123866	0.110021	0.101307	0.101411	0.109818	0.112559	0.106311	0.0927267	0.0852222	0.0833588	0.0828005	0.086756	0.0866737	0.0773623	0.0748755	0.0734216	0.0699292	0.0716204	0.0720295	0.0698686	0.0706124	0.0684606	0.0637017	0.0602746	0.0581131	0.0575314	0.0586923	0.0603076	0.0610816	0.0600562	0.0565196
X091_1982_011_t2_c.asd	91	1982	t2	c	0.263108	0.276118	0.248747	0.236868	0.233406	0.208822	0.181775	0.168177	0.177828	0.171346	0.161997	0.160861	0.151016	0.13458	0.117518	0.114946	0.111621	0.105438	0.108315	0.109094	0.102924	0.0870264	0.0763043	0.0750937	0.0831605	0.091059	0.0884129	0.0719578	0.0673343	0.0693907	0.0722032	0.0736112	0.0723926	0.0692016	0.067118	0.0654554	0.0639362	0.0622986	0.0614906	0.0616547	0.0625869	0.0633382	0.0628142	0.0605329	0.0579389
X091_1982_011_t2_g.asd	91	1982	t2	g	0.277527	0.262301	0.260876	0.260538	0.250331	0.221456	0.201799	0.190414	0.180874	0.170848	0.166334	0.168567	0.162313	0.149355	0.134457	0.129107	0.122814	0.115201	0.118214	0.114422	0.10445	0.0979606	0.0907754	0.0879292	0.0947505	0.0948248	0.087631	0.0769793	0.074442	0.07513	0.0751784	0.0758611	0.0755404	0.0740595	0.0734998	0.0696675	0.0642894	0.0630537	0.0637922	0.0643343	0.0627349	0.0632734	0.0641331	0.0631879	0.0615601
X091_1982_011_t2_m.asd	91	1982	t2	m	0.22515	0.248697	0.247196	0.223618	0.19812	0.199814	0.186017	0.170093	0.171656	0.160631	0.148058	0.144117	0.143486	0.131998	0.110196	0.10983	0.10491	0.0932051	0.0978443	0.0961855	0.0883096	0.0849462	0.0799188	0.076188	0.0781007	0.0791714	0.0741779	0.0622601	0.060022	0.0631665	0.0665374	0.0660725	0.0637677	0.0615112	0.0620995	0.0601771	0.0557354	0.0520085	0.0498032	0.0495281	0.051029	0.0503925	0.0484021	0.0467573	0.047691
X091_1982_017_t3_c.asd	91	1982	t3	c	0.285181	0.285324	0.266793	0.255507	0.248893	0.234471	0.203526	0.181619	0.193442	0.19366	0.184655	0.174504	0.167465	0.157991	0.144031	0.129393	0.122465	0.122466	0.120258	0.118823	0.114655	0.101178	0.0900124	0.0864015	0.0923314	0.0978195	0.0932563	0.076169	0.0729339	0.076552	0.0796798	0.0792492	0.0768152	0.0738786	0.0722316	0.0712366	0.0700061	0.067206	0.0660776	0.0652196	0.0622581	0.0625561	0.0639931	0.0639167	0.0629244
X091_1982_017_t3_g.asd	91	1982	t3	g	0.257794	0.237176	0.238424	0.210667	0.182919	0.212848	0.205027	0.176491	0.163938	0.162238	0.162114	0.156414	0.146359	0.128374	0.106976	0.105063	0.108388	0.111274	0.116296	0.113105	0.101865	0.0883652	0.074339	0.0690405	0.080621	0.0875598	0.0823526	0.0660543	0.0666511	0.0686454	0.0635719	0.065237	0.0660496	0.0639939	0.0643256	0.0594307	0.0523042	0.0529873	0.0543742	0.0541572	0.051771	0.0529978	0.0537881	0.0505026	0.0493561
X091_1982_017_t3_m.asd	91	1982	t3	m	0.222986	0.243583	0.235997	0.204246	0.17561	0.187639	0.190113	0.178007	0.157607	0.142564	0.137447	0.139756	0.132758	0.118257	0.103087	0.106917	0.102686	0.0902529	0.0990981	0.100076	0.0915504	0.0843062	0.0701185	0.0601294	0.0679787	0.0755826	0.0736768	0.0606739	0.0616932	0.0634072	0.0581156	0.0551531	0.0565885	0.0604276	0.0591293	0.0552042	0.0497516	0.0435924	0.0417118	0.0435505	0.0464562	0.0473347	0.0459569	0.0433026	0.0429202
X091_1982_077_m1_c.asd	91	1982	m1	c	0.304814	0.316212	0.299326	0.263735	0.231338	0.229887	0.223719	0.215477	0.213099	0.19764	0.178821	0.167612	0.171443	0.169761	0.153818	0.135849	0.120495	0.111839	0.11846	0.116681	0.107236	0.103268	0.0923896	0.0853598	0.0960334	0.101437	0.0981947	0.0888	0.0875496	0.0858863	0.080357	0.0837655	0.0839094	0.0786443	0.0784905	0.0759748	0.0719527	0.0721905	0.0718542	0.0711396	0.0716327	0.0729612	0.0735426	0.0722052	0.0697738
X091_1982_077_m1_g.asd	91	1982	m1	g	0.286393	0.285002	0.276577	0.240905	0.206371	0.219804	0.217529	0.205392	0.199992	0.178469	0.164214	0.169509	0.158618	0.14203	0.129275	0.128188	0.126586	0.123057	0.128984	0.123452	0.109191	0.10123	0.0930542	0.089282	0.0956981	0.102151	0.0992952	0.0845287	0.0826435	0.0855335	0.0857204	0.0804817	0.0802596	0.0852304	0.0823004	0.0787584	0.0755764	0.0705386	0.0717794	0.0745144	0.0708315	0.0711601	0.0724373	0.0709884	0.0711659
X091_1982_077_m1_m.asd	91	1982	m1	m	0.262432	0.269235	0.281583	0.260286	0.226023	0.223963	0.20296	0.18441	0.196933	0.20542	0.193944	0.163772	0.15525	0.147143	0.131212	0.127714	0.123955	0.119092	0.126833	0.121595	0.106692	0.100348	0.0955218	0.0943242	0.0994934	0.0988832	0.0915584	0.0809733	0.0827483	0.0857174	0.0832139	0.0817543	0.079779	0.0773738	0.0768072	0.0772144	0.0772959	0.0751661	0.0714474	0.0689129	0.0706601	0.0728919	0.07375	0.0725446	0.0717232
X091_1982_083_m2_c.asd	91	1982	m2	c	0.27661	0.266327	0.267756	0.244919	0.216195	0.221024	0.20381	0.180737	0.177312	0.164506	0.159387	0.168931	0.152446	0.12961	0.115	0.114904	0.112412	0.106297	0.113165	0.11107	0.10014	0.0911953	0.0818689	0.0769059	0.0815361	0.0891897	0.0886046	0.0749526	0.0730012	0.0740565	0.071864	0.0708301	0.0681695	0.0646219	0.0663866	0.0656151	0.0618646	0.059008	0.0569377	0.0554741	0.0543923	0.0550749	0.0559561	0.0554879	0.054183
X091_1982_083_m2_g.asd	91	1982	m2	g	0.243453	0.245375	0.236106	0.224713	0.218304	0.224124	0.194298	0.163291	0.17185	0.160327	0.153251	0.165874	0.153979	0.134378	0.119014	0.109315	0.103979	0.103045	0.110299	0.112261	0.106538	0.0959435	0.0840484	0.0761626	0.0773335	0.0870521	0.0898955	0.0767623	0.0741721	0.0728123	0.0673535	0.0666715	0.0704916	0.0756626	0.0744809	0.0709332	0.0662746	0.0606779	0.0591003	0.0612179	0.0646096	0.0648281	0.0626517	0.0599538	0.058244
X091_1982_083_m2_m.asd	91	1982	m2	m	0.242199	0.23562	0.230687	0.216594	0.20054	0.196868	0.185271	0.171448	0.165188	0.162155	0.15801	0.149671	0.134996	0.122248	0.11546	0.112853	0.100986	0.085065	0.0944932	0.0940028	0.0839961	0.0817844	0.0722493	0.0659454	0.0768598	0.0779678	0.0729324	0.0688331	0.066982	0.0637093	0.058969	0.0635241	0.0640569	0.0585119	0.0589926	0.0583964	0.0547932	0.0484651	0.0470513	0.0485921	0.0482639	0.0487437	0.0482186	0.0455182	0.0457033
X091_1982_089_m3_c.asd	91	1982	m3	c	0.275895	0.26249	0.263693	0.253564	0.235615	0.225346	0.209887	0.196673	0.194206	0.182979	0.171208	0.165196	0.155142	0.138566	0.119978	0.120142	0.116172	0.107404	0.118906	0.115226	0.0998423	0.095635	0.0892451	0.0837615	0.0857225	0.0938696	0.0930926	0.0760617	0.0783879	0.0810348	0.0738523	0.0739801	0.0751736	0.0745925	0.0731479	0.0694042	0.0652945	0.0652787	0.0639135	0.0624403	0.0638619	0.0657128	0.066667	0.0661245	0.0651078
X091_1982_089_m3_g.asd	91	1982	m3	g	0.266952	0.261385	0.272911	0.255131	0.227116	0.232676	0.202648	0.166949	0.167176	0.163892	0.156604	0.149806	0.149215	0.138683	0.117046	0.114654	0.1129	0.107282	0.106928	0.105189	0.0988748	0.0858987	0.0799834	0.0797657	0.0799659	0.0852938	0.087762	0.0814923	0.075881	0.0739649	0.0751598	0.0723711	0.0696139	0.0685925	0.0690675	0.0670855	0.0629649	0.0597701	0.0601877	0.0623765	0.0630782	0.0635842	0.0637878	0.0633902	0.0616553
X091_1982_089_m3_m.asd	91	1982	m3	m	0.233561	0.234757	0.24609	0.242839	0.22152	0.190356	0.187149	0.191416	0.176557	0.172731	0.166707	0.150453	0.1482	0.142564	0.1268	0.115652	0.107176	0.101887	0.104902	0.105212	0.102009	0.0994877	0.085893	0.0742478	0.0816538	0.0884966	0.088568	0.0806438	0.0739816	0.0710402	0.0712953	0.0697091	0.0680218	0.067399	0.0692258	0.068406	0.0647374	0.0610225	0.0592151	0.0590593	0.0594614	0.060188	0.0608275	0.0608392	0.058295
X091_1982_095_m4_c.asd	91	1982	m4	c	0.273584	0.300621	0.286368	0.265518	0.246405	0.230004	0.205838	0.184724	0.17972	0.181823	0.179682	0.168739	0.164263	0.154859	0.13863	0.135485	0.125613	0.111174	0.120432	0.121855	0.113601	0.107368	0.0968101	0.0897973	0.0956462	0.0979967	0.0908719	0.0751964	0.0743363	0.0787974	0.0808652	0.0814107	0.0803227	0.0776938	0.0735352	0.070079	0.0674933	0.0646485	0.0630697	0.0628523	0.0637569	0.0676898	0.0698767	0.0668025	0.0649199
X091_1982_095_m4_g.asd	91	1982	m4	g	0.186836	0.186358	0.206546	0.204387	0.187487	0.18489	0.166723	0.146799	0.143878	0.140413	0.138918	0.140348	0.133692	0.118464	0.0997627	0.094991	0.092778	0.0916335	0.103043	0.0972889	0.0797892	0.0745011	0.0686616	0.0664389	0.0743632	0.0796617	0.0774065	0.0674394	0.0639835	0.0620009	0.058657	0.0601456	0.0602619	0.0573142	0.0547525	0.0523752	0.0499435	0.0469289	0.0467145	0.048065	0.0483843	0.0487028	0.0480971	0.0459956	0.0443498
X091_1982_095_m4_m.asd	91	1982	m4	m	0.202586	0.22619	0.232116	0.222352	0.202729	0.184357	0.168398	0.156546	0.1501	0.146107	0.143418	0.140541	0.133692	0.123581	0.111461	0.0991143	0.0904225	0.088696	0.103018	0.0925547	0.0675296	0.0658663	0.0613791	0.0571607	0.0626089	0.0728307	0.0760285	0.0658527	0.0629047	0.0593995	0.0522752	0.0547577	0.0567901	0.0552843	0.0559575	0.0507623	0.0428733	0.0428514	0.0468991	0.0489892	0.0433239	0.043579	0.0457072	0.0442837	0.0418494
X091_1982_147_b1_c.asd	91	1982	b1	c	0.305964	0.296824	0.27859	0.257203	0.239958	0.23467	0.22023	0.203652	0.195714	0.183549	0.172474	0.166842	0.162683	0.155101	0.143488	0.135763	0.125677	0.115549	0.11992	0.116706	0.106606	0.101619	0.0931249	0.0865504	0.089708	0.0943286	0.0929052	0.0829808	0.0830698	0.0839334	0.0801746	0.0784164	0.0795878	0.0816412	0.0780025	0.072702	0.0678198	0.0649312	0.0652252	0.0671009	0.0681706	0.0702876	0.0712221	0.0693763	0.068692
X091_1982_147_b1_g.asd	91	1982	b1	g	0.284375	0.284453	0.271227	0.246193	0.221168	0.212843	0.195181	0.179676	0.180577	0.164271	0.150511	0.154166	0.161135	0.150848	0.122806	0.116235	0.111293	0.105843	0.118382	0.118092	0.105567	0.0967831	0.0871708	0.0806125	0.0823392	0.0916438	0.0944805	0.0821533	0.0752101	0.073961	0.0755326	0.0738839	0.0722396	0.0713328	0.0686135	0.0671647	0.0667862	0.0653012	0.0635343	0.0632869	0.0663201	0.0687243	0.0680365	0.0637597	0.0623339
X091_1982_147_b1_m.asd	91	1982	b1	m	0.24377	0.255744	0.232002	0.208012	0.193096	0.187695	0.176067	0.167968	0.174543	0.17119	0.160184	0.147257	0.134562	0.127953	0.125853	0.110104	0.0977775	0.0958377	0.107871	0.103957	0.0872352	0.0783023	0.0706189	0.0681471	0.0756977	0.0836963	0.0825115	0.0689495	0.0659694	0.0672471	0.0672119	0.0664637	0.0659377	0.0661582	0.0681016	0.0651007	0.0587526	0.0561444	0.0566569	0.0570145	0.0535918	0.0545562	0.0565975	0.0558456	0.0547332
X091_1982_153_b2_c.asd	91	1982	b2	c	0.237579	0.205456	0.199149	0.195095	0.190628	0.190475	0.175371	0.158497	0.155516	0.140346	0.13189	0.139927	0.131761	0.117087	0.104212	0.0979964	0.0951421	0.0941004	0.0958916	0.0944248	0.089076	0.0820974	0.0723455	0.0664858	0.0717498	0.078968	0.0766048	0.0603188	0.0567171	0.0593327	0.0618782	0.0644563	0.062293	0.0571668	0.0610689	0.0584161	0.0501302	0.0471297	0.0463765	0.047349	0.0497415	0.0509908	0.0495216	0.0455837	0.0468303
X091_1982_153_b2_g.asd	91	1982	b2	g	0.256264	0.231741	0.23408	0.230914	0.22046	0.21247	0.182157	0.158007	0.170332	0.169733	0.163645	0.161512	0.156959	0.138462	0.110033	0.109668	0.107647	0.101059	0.117318	0.113595	0.0952726	0.0920654	0.0812708	0.0740273	0.086546	0.0904845	0.0830415	0.0685016	0.0635328	0.0642938	0.0660228	0.0654132	0.0644818	0.0643128	0.0658443	0.0629448	0.0566932	0.0528652	0.0532764	0.054635	0.0523452	0.051644	0.0521823	0.0526361	0.0514819
X091_1982_153_b2_m.asd	91	1982	b2	m	0.200915	0.173073	0.188216	0.182651	0.166308	0.176855	0.167982	0.151372	0.146888	0.138904	0.130236	0.123799	0.115798	0.10655	0.0975842	0.0935955	0.0872453	0.0803377	0.0874306	0.0830501	0.0697888	0.0645116	0.0601647	0.0590682	0.0646104	0.0691599	0.0670881	0.0570044	0.0537331	0.0515448	0.0472317	0.0465382	0.04903	0.0528852	0.0547858	0.0506211	0.043256	0.0407594	0.0398156	0.0394448	0.0392943	0.0414769	0.0419973	0.0381318	0.0374863
X091_1982_159_b3_c.asd	91	1982	b3	c	0.299765	0.293145	0.306393	0.275081	0.231207	0.24399	0.230732	0.204544	0.194188	0.186104	0.177941	0.170071	0.16917	0.160799	0.142746	0.138534	0.131998	0.121232	0.118789	0.119964	0.120063	0.113265	0.0961595	0.083984	0.0936377	0.0968139	0.0912748	0.0814413	0.0827164	0.0864409	0.0863682	0.0839491	0.083499	0.0849736	0.0829011	0.078104	0.0732196	0.0728749	0.0720757	0.0712659	0.072352	0.0737846	0.0747546	0.074828	0.0741711
X091_1982_159_b3_g.asd	91	1982	b3	g	0.225706	0.251742	0.246616	0.217835	0.187278	0.184514	0.180007	0.175048	0.174648	0.158018	0.144353	0.145607	0.139645	0.123906	0.104015	0.102826	0.101893	0.097181	0.0990371	0.0968255	0.0917268	0.0908766	0.0786502	0.0667586	0.0719534	0.0761045	0.0738939	0.065055	0.0611649	0.0626606	0.0668461	0.0663278	0.062401	0.0578785	0.0589756	0.0574832	0.0532496	0.0508977	0.0483804	0.0468673	0.0482279	0.0511171	0.0531527	0.0526198	0.0507972
X091_1982_159_b3_m.asd	91	1982	b3	m	0.211176	0.224052	0.232793	0.229683	0.214944	0.195019	0.175882	0.162788	0.159303	0.157	0.155059	0.151555	0.134622	0.119591	0.112698	0.102178	0.094168	0.0926018	0.10412	0.103565	0.0920828	0.0842084	0.0769833	0.0740468	0.0792805	0.0864691	0.0820553	0.0611122	0.0601829	0.0638823	0.0616707	0.0610698	0.0604705	0.0595263	0.0598667	0.0576024	0.0534069	0.0508831	0.0507459	0.0516827	0.051607	0.0495309	0.0479411	0.048694	0.0480026
X092_1987_005_t1_c.asd	92	1987	t1	c	0.121567	0.119275	0.125154	0.113246	0.0906709	0.0801984	0.0750688	0.0734992	0.0740086	0.0683911	0.0629495	0.0624312	0.0648252	0.0561844	0.0385231	0.0458006	0.0515916	0.0468406	0.0352974	0.0318617	0.0341507	0.0302247	0.0308601	0.0328813	0.0303909	0.0288625	0.027388	0.0246941	0.0215626	0.0223679	0.027095	0.0250924	0.0229977	0.022502	0.0191213	0.0151725	0.0142738	0.0220907	0.0242849	0.0205313	0.015257	0.010946	0.0104193	0.0142911	0.0147079
X092_1987_005_t1_g.asd	92	1987	t1	g	0.0703054	0.0871056	0.0700747	0.0462948	0.0325661	0.0441013	0.0596733	0.060309	0.0358191	0.0398908	0.0477109	0.0390147	0.0380077	0.0336629	0.0241581	0.0287594	0.030478	0.0254072	0.0214202	0.018768	0.0178363	0.0186429	0.0225275	0.0249281	0.0208625	0.018769	0.0164419	0.0115982	0.00818944	0.0114927	0.0199986	0.0160142	0.0100135	0.00807773	0.0131445	0.0164034	0.0153316	0.010338	0.0110986	0.0127186	0.00670787	0.00588216	0.00860607	0.0109681	0.0114677
X092_1987_005_t1_m.asd	92	1987	t1	m	0.0914494	0.104699	0.103396	0.0784244	0.0541197	0.0729389	0.0736095	0.0595213	0.0474093	0.0417458	0.0345022	0.024325	0.0453966	0.05387	0.0372824	0.0373786	0.0411768	0.0404506	0.0268252	0.0177937	0.0180895	0.0265623	0.0320486	0.0323521	0.0285379	0.0248026	0.0211847	0.0174871	0.0161261	0.0178573	0.0212182	0.0200366	0.0146249	0.00907591	0.0146942	0.0171773	0.0150521	0.0136957	0.0145722	0.0139076	0.00719081	0.00716033	0.0116175	0.0154253	0.0125803
X092_1987_011_t2_c.asd	92	1987	t2	c	0.110855	0.139274	0.135101	0.105639	0.0772199	0.0894621	0.091936	0.0732666	0.0391123	0.054681	0.0731424	0.0611631	0.0700223	0.0660681	0.04397	0.0563715	0.0659076	0.0592756	0.0400365	0.0324043	0.0369685	0.0416676	0.0425355	0.0412681	0.0408774	0.0340613	0.0279781	0.0287357	0.0296214	0.0308868	0.0316546	0.0262124	0.0215708	0.020188	0.0194031	0.0191177	0.0187913	0.0176051	0.0202128	0.0219827	0.0163048	0.0130609	0.0137893	0.0172247	0.0169306
X092_1987_011_t2_g.asd	92	1987	t2	g	0.0482078	0.0982639	0.0774406	0.056115	0.0526066	0.0693442	0.064728	0.0433942	0.0234898	0.040137	0.0521332	0.0335459	0.0329661	0.0366787	0.035926	0.0339272	0.0335203	0.03315	0.0255646	0.0171333	0.0136093	0.0212956	0.0233741	0.0207398	0.0192886	0.0231484	0.0246861	0.0179871	0.0104871	0.00915935	0.0146217	0.0138697	0.0126904	0.0129997	0.0122396	0.0103864	0.00919392	0.0120685	0.0142966	0.0134775	0.0085968	0.00719553	0.00872426	0.0108405	0.0109087
X092_1987_011_t2_m.asd	92	1987	t2	m	0.102892	0.087482	0.126	0.103238	0.0464749	0.0454956	0.0675572	0.0730286	0.034852	0.0444462	0.0673043	0.0702155	0.0672241	0.0546268	0.0369736	0.0387468	0.0424015	0.0400416	0.0291619	0.0259201	0.0297965	0.0315894	0.0292554	0.0276589	0.0320532	0.0257513	0.0185487	0.0199714	0.0216007	0.0212195	0.0190309	0.020187	0.0184415	0.0131428	0.0101172	0.0121213	0.016217	0.0150505	0.0144466	0.0134918	0.00986014	0.00965344	0.0116877	0.0132963	0.0107704
X092_1987_017_t3_c.asd	92	1987	t3	c	0.144394	0.14333	0.124655	0.0974004	0.079611	0.0952816	0.10875	0.101662	0.0682234	0.0658546	0.0698269	0.0613251	0.0775466	0.0832042	0.0682152	0.0686056	0.0615134	0.0445655	0.0343601	0.0376546	0.0468527	0.045114	0.0445064	0.0444322	0.0414552	0.0359725	0.0322114	0.0328853	0.032998	0.0312233	0.0284222	0.0309417	0.028321	0.0213385	0.0267272	0.0291669	0.0261049	0.0212921	0.0199077	0.0203741	0.0191115	0.0203539	0.0218221	0.0211078	0.0204558
X092_1987_017_t3_g.asd	92	1987	t3	g	0.0723834	0.101711	0.0887327	0.0675961	0.0581009	0.0777079	0.0735981	0.0530233	0.0378233	0.0527387	0.0641868	0.0501856	0.0447917	0.0363358	0.0230397	0.0285575	0.0284239	0.0195979	0.0208828	0.0199419	0.0175876	0.0205727	0.0254174	0.0277437	0.0237747	0.0189295	0.0181096	0.0223985	0.0178699	0.011861	0.0103013	0.0148116	0.0172877	0.0155591	0.0147725	0.0110981	0.0070527	0.00939951	0.0130254	0.0146614	0.011945	0.00899497	0.00818899	0.0101072	0.00917645
X092_1987_017_t3_m.asd	92	1987	t3	m	0.0754853	0.0983472	0.096305	0.0703733	0.0424455	0.0478547	0.0674797	0.0707262	0.0361956	0.0351128	0.0446058	0.0403257	0.0247755	0.0182968	0.0278008	0.0451084	0.0420721	0.0212381	0.0187992	0.0154273	0.0130204	0.022647	0.0289413	0.02795	0.0200481	0.0157209	0.0151872	0.0167536	0.0205016	0.0211806	0.0171715	0.0152952	0.0116281	0.00727295	0.0110874	0.0121953	0.0105062	0.0120201	0.0150648	0.0151588	0.00786901	0.0051175	0.00596274	0.00741876	0.00968805
X092_1987_115_m1_c.asd	92	1987	m1	c	0.187478	0.127322	0.116728	0.0898741	0.0658212	0.0950984	0.107713	0.0997948	0.0835391	0.0810163	0.0748792	0.0558331	0.0613897	0.0669717	0.0628378	0.0687668	0.0696959	0.0605027	0.0416723	0.0364207	0.0423411	0.043148	0.0439435	0.0442687	0.0426427	0.0374019	0.0331167	0.033444	0.0358171	0.0348715	0.0290744	0.0250408	0.0218256	0.0201962	0.0241499	0.0261756	0.0253194	0.0241815	0.0237429	0.0231842	0.0212665	0.0209732	0.0219144	0.0227357	0.0204638
X092_1987_115_m1_g.asd	92	1987	m1	g	0.0753236	0.0949577	0.0606673	0.0405608	0.0421653	0.0496221	0.0520125	0.0411742	0.0158112	0.0135165	0.0168758	0.0133435	0.0326957	0.0372879	0.0189516	0.0229942	0.0202237	0.00667994	0.00240434	0.00528574	0.012705	0.0203962	0.0229275	0.0200988	0.0138948	0.009374	0.00889194	0.0124238	0.0140825	0.0122983	0.00830769	0.00945604	0.00872108	0.00590343	0.0103355	0.0129465	0.0122842	0.0106761	0.0101713	0.00968767	0.0073651	0.00689087	0.00785527	0.00906286	0.00977205
X092_1987_115_m1_m.asd	92	1987	m1	m	0.0370715	0.0848567	0.0816776	0.0709278	0.058732	0.0429377	0.0491691	0.0509871	0.0222171	0.0282699	0.0401278	0.0336303	0.0338989	0.0328663	0.0273176	0.024581	0.0239125	0.0229791	0.0161326	0.0121406	0.0127825	0.016576	0.021384	0.0245971	0.0238704	0.0186564	0.0130677	0.0106573	0.0102844	0.0112724	0.0127742	0.0136989	0.0119968	0.00878288	0.0100637	0.00935626	0.00711882	0.00786513	0.00943307	0.00931969	0.00547415	0.00548746	0.0079518	0.00997294	0.00983203
X092_1987_121_m2_c.asd	92	1987	m2	c	0.128338	0.144347	0.133479	0.11518	0.100559	0.10152	0.100431	0.0897276	0.069798	0.0827978	0.0890077	0.0642367	0.0644462	0.0686354	0.0654113	0.065364	0.0592868	0.0485999	0.0470277	0.043689	0.0393515	0.0401736	0.0417713	0.0417726	0.0386454	0.0337253	0.0321709	0.0362746	0.0347609	0.0311878	0.0289153	0.0296148	0.0279785	0.0236807	0.0229048	0.0221775	0.0211996	0.021291	0.0222949	0.0213317	0.0155535	0.0154641	0.0185169	0.0203448	0.0200315
X092_1987_121_m2_g.asd	92	1987	m2	g	0.0670351	0.0588618	0.0825861	0.0704602	0.0414314	0.0512337	0.0554607	0.0449735	0.0229044	0.0272823	0.0357501	0.0319477	0.0445392	0.0401631	0.0159841	0.0286589	0.038559	0.0328316	0.0199506	0.0086753	0.00597846	0.018033	0.019972	0.0165603	0.0193335	0.0165516	0.0139977	0.0167046	0.0152258	0.0139231	0.0149093	0.0130456	0.0123418	0.013402	0.012713	0.0101527	0.00798573	0.0107291	0.0112559	0.00933614	0.00713223	0.00820606	0.00990591	0.00931843	0.00743577
X092_1987_121_m2_m.asd	92	1987	m2	m	0.0580361	0.0716693	0.0740053	0.0543654	0.0353046	0.0555782	0.0576523	0.034296	-0.00340777	0.00197764	0.0216667	0.029457	0.0372583	0.0367392	0.0285047	0.0293573	0.0324211	0.0311802	0.013955	0.0112336	0.0200574	0.0201501	0.0209558	0.0223982	0.0224968	0.0223692	0.0204699	0.0159199	0.0116282	0.00933725	0.00971004	0.0127272	0.0107084	0.00522512	0.011646	0.0128979	0.00878342	0.00853334	0.00939744	0.00992091	0.00894592	0.00800575	0.00810186	0.00962845	0.0113062
X092_1987_127_m3_c.asd	92	1987	m3	c	0.104942	0.142951	0.121942	0.114573	0.11405	0.0863364	0.0881131	0.0934485	0.0697911	0.0745408	0.0779123	0.0584337	0.0545479	0.0503748	0.0426883	0.0610841	0.0625984	0.0437255	0.0405454	0.0410507	0.0420173	0.0424555	0.0463039	0.0475056	0.0389102	0.0309121	0.0285927	0.0326928	0.0309071	0.0293881	0.0311408	0.0293425	0.027386	0.0257962	0.0207988	0.0190735	0.0212723	0.0249041	0.0234237	0.0182256	0.0137294	0.0143509	0.0176106	0.0201138	0.021374
X092_1987_127_m3_g.asd	92	1987	m3	g	0.0756834	0.0596399	0.0849477	0.0746486	0.05295	0.08491	0.0769131	0.0463516	0.0314244	0.0339497	0.0371618	0.0315528	0.040295	0.0406458	0.0297892	0.045862	0.048654	0.0327891	0.026033	0.0268903	0.0300645	0.0261882	0.0226347	0.0212864	0.0219224	0.0157351	0.0124191	0.0186877	0.0166955	0.0127647	0.0118767	0.0134211	0.0134999	0.0126201	0.018595	0.0164052	0.00963709	0.0137117	0.0154737	0.0135149	0.01013	0.00909323	0.00987398	0.0111511	0.0128993
X092_1987_127_m3_m.asd	92	1987	m3	m	0.0490064	0.0604566	0.0556835	0.0509425	0.0536255	0.0679294	0.065627	0.0457432	0.0186309	0.0271871	0.0437149	0.0454627	0.0496957	0.0444576	0.0292521	0.0251605	0.0278471	0.0310376	0.0229213	0.0179831	0.0174543	0.0163693	0.0172358	0.0186803	0.0184646	0.0152817	0.0112575	0.00899858	0.011941	0.0132308	0.0103734	0.0122805	0.0120739	0.0087419	0.00871347	0.00874604	0.00879048	0.0104647	0.0105574	0.00993951	0.0105079	0.00907742	0.00686	0.00576947	0.00805247
X092_1987_133_m4_c.asd	92	1987	m4	c	0.104232	0.0962042	0.076582	0.06684	0.066278	0.0660821	0.0842862	0.0810328	0.023586	0.0291522	0.053221	0.0546248	0.0627519	0.0566572	0.0359981	0.042192	0.044146	0.0336494	0.0214275	0.0186638	0.0236147	0.026886	0.0335542	0.0382869	0.0343241	0.0264725	0.0222254	0.0253454	0.02361	0.0210631	0.0201328	0.0166928	0.0157332	0.0178526	0.0184465	0.016418	0.0140817	0.0166656	0.0174177	0.0164676	0.0158912	0.0133087	0.0120564	0.014544	0.0151558
X092_1987_133_m4_g.asd	92	1987	m4	g	0.0514143	0.0761214	0.0768855	0.0671014	0.0525208	0.0403195	0.0446658	0.0427462	0.0151924	0.0347945	0.0529151	0.0350443	0.0343204	0.0266578	0.0082078	0.0206108	0.0329423	0.0316553	0.0125374	0.00747576	0.0150012	0.0161246	0.0166696	0.0162739	0.0137878	0.0120781	0.0119557	0.0127581	0.00820938	0.00799197	0.0152197	0.0174496	0.0121758	0.00395986	0.00897078	0.0103724	0.00762353	0.00915566	0.0112936	0.0114398	0.00761248	0.00467493	0.004187	0.00635711	0.00946762
X092_1987_133_m4_m.asd	92	1987	m4	m	0.0632251	0.0660856	0.0754336	0.0593021	0.0384851	0.0565608	0.0494848	0.0226777	9.83457e-05	0.0252201	0.0447265	0.0247031	0.0236676	0.0275148	0.0276193	0.0307869	0.0297629	0.0232762	0.0145722	0.0126877	0.0166086	0.0196977	0.0172642	0.0136061	0.0147139	0.0131887	0.0125062	0.0149029	0.00912283	0.00580947	0.00922674	0.00610366	0.0055353	0.00896192	0.00832492	0.00572756	0.00412033	0.0081082	0.0102722	0.00931077	0.00608014	0.00264826	0.00233572	0.0063243	0.00603772
X092_1987_225_b1_c.asd	92	1987	b1	c	0.123422	0.134351	0.163773	0.140577	0.0951834	0.104154	0.101595	0.0864273	0.0723106	0.0747314	0.081387	0.0819868	0.0833034	0.0733032	0.0545564	0.0609453	0.0600849	0.0473077	0.0452869	0.0445908	0.0429804	0.0405241	0.0434933	0.0461441	0.0407731	0.03574	0.0341839	0.0363451	0.0353048	0.0304018	0.0239815	0.0250794	0.0255728	0.0237326	0.026275	0.0260906	0.0235424	0.0233234	0.0234251	0.0223272	0.0189095	0.0169268	0.01788	0.0212644	0.0195804
X092_1987_225_b1_g.asd	92	1987	b1	g	0.0460859	0.0842638	0.0935784	0.0741126	0.0474928	0.0499335	0.0556395	0.0491439	0.0242	0.0281408	0.0342607	0.0238607	0.0344189	0.0392755	0.0292612	0.0259817	0.0298696	0.0357663	0.0299983	0.0230919	0.0172833	0.0113835	0.01721	0.0250635	0.0211985	0.0151844	0.0121282	0.0141282	0.0147162	0.0145666	0.0143492	0.013467	0.0119921	0.0108907	0.0133028	0.0119278	0.00789224	0.00751988	0.0114377	0.013158	0.00511529	0.0016418	0.00381598	0.00908409	0.0109757
X092_1987_225_b1_m.asd	92	1987	b1	m	0.0662833	0.0775719	0.0836827	0.0676262	0.0421075	0.0362177	0.0414759	0.0407579	0.0225142	0.0367845	0.0469309	0.0292131	0.0348608	0.0271821	0.00199432	0.0240591	0.0390581	0.0315704	0.0181336	0.0140082	0.0178848	0.0186427	0.021703	0.0253513	0.0263976	0.0244156	0.0172763	0.00645509	0.0111598	0.0136905	0.00676244	0.012384	0.014382	0.00965664	0.0117968	0.0114928	0.0090954	0.0102836	0.0113772	0.0100685	0.00510541	0.00532247	0.0079465	0.00907009	0.0100149
X092_1987_231_b2_c.asd	92	1987	b2	c	0.150803	0.154915	0.147126	0.110521	0.0714997	0.0787284	0.0823398	0.0783031	0.0732638	0.0785548	0.0766138	0.0588016	0.0582377	0.0556308	0.0458892	0.0555193	0.0599095	0.0523435	0.040409	0.036456	0.0386242	0.0369147	0.0360806	0.0375263	0.0411423	0.0371705	0.0328662	0.0343809	0.0317942	0.0270945	0.0231353	0.0241525	0.0224788	0.0188067	0.0264155	0.027983	0.0234285	0.0224872	0.0212552	0.0192063	0.0167675	0.0159546	0.0171881	0.0195534	0.0173457
X092_1987_231_b2_g.asd	92	1987	b2	g	0.054421	0.0954046	0.0968849	0.0730376	0.0427514	0.0340781	0.0388594	0.0415161	0.0295233	0.0277901	0.0295233	0.0288926	0.0375631	0.0407541	0.0340561	0.0294534	0.0305793	0.0327349	0.01816	0.0156211	0.022751	0.0214746	0.0258462	0.0299347	0.024118	0.0146429	0.0102832	0.015551	0.0178498	0.0168512	0.0144978	0.0167169	0.0146316	0.00879362	0.0131838	0.0139541	0.01115	0.0126499	0.0122634	0.00973463	0.00677358	0.0069417	0.00821919	0.00821385	0.00795824
X092_1987_231_b2_m.asd	92	1987	b2	m	0.0585851	0.0659763	0.0844329	0.0566701	0.019115	0.0498314	0.0615264	0.0397494	-0.0040203	0.0154755	0.0416523	0.0310375	0.0300856	0.0268	0.0172489	0.0170953	0.0177384	0.0154136	0.00860232	0.0102695	0.0165334	0.0143616	0.0132712	0.0147906	0.0179149	0.0161003	0.0123263	0.00990129	0.0060696	0.00444779	0.00667845	0.0104001	0.0105872	0.00815498	0.0131354	0.0120788	0.0065125	0.00695081	0.0074594	0.00622707	0.0029298	0.00281772	0.0052531	0.00818194	0.00867303
X092_1987_239_b3_c.asd	92	1987	b3	c	0.107798	0.131946	0.125333	0.112888	0.106795	0.116817	0.100103	0.0758744	0.0728218	0.0766356	0.07582	0.0663118	0.0676577	0.0663952	0.0585481	0.0592705	0.0609916	0.0583128	0.0439455	0.0388966	0.0420436	0.040832	0.0432574	0.0438319	0.0355704	0.0329498	0.0354351	0.0390189	0.0359178	0.0323818	0.0316092	0.0279721	0.0243389	0.0224588	0.0236123	0.0231863	0.0209544	0.0192341	0.0208907	0.0228821	0.020687	0.0193113	0.019527	0.0206627	0.0192576
X092_1987_239_b3_g.asd	92	1987	b3	g	0.0307574	0.0483855	0.0643248	0.0598743	0.0500295	0.0648739	0.0480437	0.0194556	0.0123291	0.0246505	0.0317297	0.0217358	0.0334695	0.0341251	0.01655	0.0222787	0.0308712	0.0322643	0.0213299	0.0161927	0.0172699	0.0160203	0.00943618	0.00753221	0.0207447	0.0206705	0.0142417	0.0115839	0.011435	0.00932908	0.00415244	0.00242114	0.00370191	0.00694483	0.010853	0.00946928	0.00547775	0.00746565	0.0112048	0.0124583	0.00755273	0.00464406	0.00451707	0.00608366	0.0070226
X092_1987_239_b3_m.asd	92	1987	b3	m	0.0445626	0.0402988	0.0546145	0.0258372	-0.0129007	0.0127778	0.0303123	0.0256069	0.00294969	0.0136687	0.0207319	0.000877428	0.0106082	0.0200348	0.0159647	0.0166493	0.0180968	0.0173542	0.0100275	0.00805721	0.0121199	0.0172384	0.0166374	0.0146665	0.0176836	0.0157164	0.0114278	0.0085577	0.00662653	0.00644988	0.00794887	0.00958455	0.00770854	0.00387923	0.00766816	0.0085036	0.00601871	0.00547366	0.00589273	0.00652528	0.00656416	0.00617106	0.00658607	0.00831853	0.00770877
X093_1987_005_t1_c.asd	93	1987	t1	c	0.253505	0.228372	0.251456	0.258079	0.243951	0.227881	0.209196	0.187118	0.161574	0.140269	0.134622	0.145724	0.142328	0.133405	0.126608	0.124807	0.117374	0.107003	0.1133	0.109319	0.0965462	0.0904797	0.0871092	0.0842048	0.0802367	0.0826563	0.0844563	0.0792726	0.0701161	0.0680846	0.0757413	0.077092	0.0739447	0.0681908	0.0611884	0.0609718	0.0652275	0.0646281	0.0660675	0.0670042	0.0630494	0.0640819	0.0647674	0.0605023	0.0639755
X093_1987_005_t1_g.asd	93	1987	t1	g	0.291851	0.263092	0.274841	0.251309	0.214573	0.224788	0.214333	0.191938	0.178725	0.169949	0.160894	0.150178	0.148774	0.147985	0.141759	0.125113	0.121068	0.129736	0.126355	0.120315	0.114697	0.111467	0.101043	0.0919702	0.0954606	0.0958772	0.0923347	0.0865486	0.0793064	0.0772972	0.0818783	0.0829121	0.0804701	0.0761527	0.0735541	0.0744369	0.0764925	0.0742	0.0747105	0.0745575	0.0682283	0.0691719	0.0725379	0.0722266	0.0720845
X093_1987_005_t1_m.asd	93	1987	t1	m	0.329974	0.288581	0.276443	0.257793	0.242484	0.25597	0.249157	0.228838	0.211012	0.187902	0.174381	0.177062	0.169091	0.156061	0.143637	0.131501	0.132962	0.144219	0.141123	0.137821	0.132557	0.116744	0.103055	0.0959058	0.0961651	0.0965356	0.09513	0.0919759	0.0900003	0.091103	0.0943594	0.0931004	0.0882238	0.0829709	0.0854871	0.0847788	0.0802144	0.0770134	0.0762965	0.0770594	0.0774263	0.0772142	0.0763064	0.0749196	0.074519
X093_1987_011_t2_c.asd	93	1987	t2	c	0.309201	0.321413	0.3166	0.283091	0.243457	0.236911	0.226905	0.21842	0.220092	0.201777	0.172573	0.148343	0.152194	0.158685	0.154351	0.148199	0.134471	0.120144	0.130377	0.128803	0.115765	0.109306	0.106591	0.102854	0.093521	0.0896719	0.0885932	0.0864484	0.0848418	0.0850709	0.0869463	0.0875538	0.0847373	0.079669	0.0780856	0.0781245	0.0775749	0.0731761	0.0744904	0.0763354	0.0703296	0.0729753	0.0769557	0.0743564	0.0746451
X093_1987_011_t2_g.asd	93	1987	t2	g	0.279822	0.237739	0.257128	0.24958	0.225558	0.232754	0.210478	0.185074	0.190022	0.177578	0.162817	0.159136	0.14659	0.136915	0.135306	0.134097	0.129289	0.123324	0.128465	0.120908	0.104831	0.099101	0.0944454	0.0907295	0.0897316	0.0922422	0.0936911	0.0901807	0.0813183	0.0777047	0.0826003	0.0825852	0.0792093	0.0746625	0.0724399	0.0719489	0.0714628	0.0678972	0.0702679	0.0744959	0.0729118	0.0697841	0.066447	0.0639888	0.0653105
X093_1987_011_t2_m.asd	93	1987	t2	m	0.281356	0.263524	0.248104	0.243639	0.242571	0.230947	0.20695	0.186808	0.184605	0.168185	0.156968	0.163372	0.156166	0.14321	0.132184	0.127209	0.119869	0.112639	0.122454	0.119758	0.106903	0.102284	0.0936095	0.086395	0.0889487	0.0904158	0.0894367	0.0864403	0.0813832	0.0781506	0.0781359	0.0767945	0.0767517	0.0771008	0.0710911	0.0692413	0.0709262	0.068772	0.0686709	0.0685805	0.0647358	0.0630818	0.0635191	0.0646964	0.0649909
X093_1987_017_t3_c.asd	93	1987	t3	c	0.225108	0.210645	0.231911	0.228586	0.203775	0.185974	0.167789	0.154736	0.152048	0.148189	0.140471	0.129065	0.117622	0.107439	0.100813	0.102075	0.106592	0.110445	0.109981	0.100554	0.0864411	0.0777396	0.0763361	0.0763465	0.0708312	0.0720742	0.0737866	0.0691304	0.0585331	0.0541153	0.06058	0.0672922	0.0668506	0.0595388	0.0551204	0.0535175	0.0531873	0.0507522	0.0521625	0.0533742	0.0484016	0.0502498	0.0528167	0.0498062	0.0502566
X093_1987_017_t3_g.asd	93	1987	t3	g	0.266707	0.288171	0.277223	0.24838	0.218923	0.211554	0.212682	0.20699	0.183414	0.161928	0.14749	0.140595	0.134775	0.134743	0.139462	0.137377	0.129862	0.120079	0.114072	0.111675	0.108157	0.0956502	0.0934249	0.0923226	0.0783072	0.0775456	0.081036	0.0781182	0.0741669	0.0726825	0.0743317	0.0742961	0.0725356	0.0687932	0.061344	0.0590062	0.0610041	0.0605621	0.0582408	0.0557775	0.0555121	0.0588853	0.0613819	0.0592277	0.0568186
X093_1987_017_t3_m.asd	93	1987	t3	m	0.252897	0.234157	0.256493	0.242335	0.212685	0.226113	0.21278	0.186772	0.173907	0.156065	0.146731	0.151886	0.139619	0.133361	0.138665	0.123328	0.116391	0.121562	0.116702	0.111776	0.106551	0.0969829	0.0918237	0.0877776	0.0795497	0.0814145	0.0846495	0.0805105	0.0729923	0.0723091	0.0798042	0.0767439	0.070252	0.0653125	0.0665078	0.0633729	0.0586907	0.0638601	0.0639879	0.060441	0.0593752	0.0597401	0.0601622	0.0593299	0.0565301
X093_1987_111_m1_c.asd	93	1987	m1	c	0.334628	0.322151	0.319601	0.299166	0.270664	0.260246	0.25398	0.243112	0.221985	0.197146	0.184312	0.188065	0.174147	0.156973	0.14829	0.154161	0.153019	0.142217	0.138696	0.133822	0.126104	0.116941	0.113428	0.111476	0.104923	0.104656	0.103783	0.096058	0.0880778	0.0863458	0.0918184	0.094826	0.0929095	0.0876138	0.0858557	0.0867124	0.0875752	0.0838706	0.0829667	0.0824999	0.0780596	0.0815765	0.0848589	0.0805203	0.0820032
X093_1987_111_m1_g.asd	93	1987	m1	g	0.3081	0.30946	0.296152	0.269333	0.243645	0.241747	0.237159	0.22662	0.212302	0.197893	0.187326	0.180391	0.16126	0.149304	0.151099	0.149748	0.145251	0.138687	0.1332	0.124584	0.115959	0.114912	0.113721	0.109515	0.101685	0.100666	0.100735	0.0963805	0.0939162	0.0946482	0.0968481	0.0922673	0.0872788	0.0845384	0.0826077	0.0816877	0.0818666	0.0833262	0.0820684	0.0790331	0.0769017	0.0782534	0.0790199	0.0759464	0.0752931
X093_1987_111_m1_m.asd	93	1987	m1	m	0.336001	0.265755	0.260848	0.273745	0.283367	0.274989	0.252878	0.22949	0.215768	0.200933	0.183006	0.164659	0.161129	0.157705	0.148745	0.145478	0.138768	0.130958	0.139328	0.135591	0.121217	0.112506	0.103998	0.0986398	0.10025	0.104008	0.103621	0.0960599	0.090443	0.0879691	0.0881332	0.0889004	0.0866231	0.0816641	0.0797452	0.07748	0.0749348	0.0739234	0.0775823	0.0806667	0.0763684	0.0770961	0.0781856	0.0744216	0.0721812
X093_1987_119_m2_c.asd	93	1987	m2	c	0.24287	0.2301	0.221608	0.200759	0.186762	0.212082	0.203231	0.179061	0.170437	0.148059	0.129042	0.126975	0.128666	0.124623	0.115188	0.117815	0.114487	0.103789	0.101497	0.0990696	0.0941418	0.0865453	0.0866856	0.0865641	0.0751724	0.0691066	0.0699891	0.0746097	0.0704457	0.0674945	0.0699744	0.0652336	0.0621484	0.0632296	0.0637163	0.063838	0.062138	0.0560146	0.0540604	0.0543405	0.0522444	0.0570925	0.0601878	0.0543814	0.054527
X093_1987_119_m2_g.asd	93	1987	m2	g	0.306315	0.282607	0.297958	0.283817	0.249617	0.236948	0.227683	0.21789	0.205668	0.181361	0.16647	0.171827	0.16052	0.153059	0.157057	0.154195	0.14847	0.142051	0.136818	0.125299	0.112955	0.113128	0.109558	0.103594	0.101044	0.102974	0.103923	0.0995555	0.0929078	0.0898896	0.0920281	0.0913077	0.0897505	0.0880967	0.0855122	0.0829048	0.0810206	0.0806608	0.0809561	0.0803889	0.0777108	0.0784803	0.0798599	0.0789308	0.0799509
X093_1987_119_m2_m.asd	93	1987	m2	m	0.313326	0.288954	0.258637	0.24683	0.248984	0.248748	0.239749	0.223523	0.203837	0.184797	0.169345	0.158128	0.143587	0.140134	0.149142	0.150218	0.137753	0.119297	0.120477	0.119801	0.114426	0.10944	0.10519	0.0995077	0.0904641	0.0902722	0.0922347	0.0895436	0.0874699	0.087058	0.0873461	0.0830772	0.0782431	0.0754679	0.0763896	0.0802891	0.0827729	0.0762137	0.0737729	0.0741344	0.0720968	0.0757079	0.0786156	0.0751092	0.0738913
X093_1987_125_m3_c.asd	93	1987	m3	c	0.29988	0.267563	0.26228	0.233844	0.200452	0.206722	0.204392	0.193744	0.182574	0.152392	0.13267	0.141515	0.145395	0.140219	0.128444	0.119097	0.11109	0.105141	0.10379	0.102159	0.100002	0.0995055	0.0906351	0.0796205	0.0764445	0.0822677	0.0846821	0.0752791	0.0686606	0.0676366	0.0704068	0.0666581	0.0633411	0.0626733	0.0613461	0.0608958	0.0601453	0.0560927	0.056298	0.0582212	0.0565581	0.0551639	0.0543018	0.0536993	0.0538175
X093_1987_125_m3_g.asd	93	1987	m3	g	0.302164	0.270281	0.270778	0.258475	0.241022	0.245442	0.235644	0.211114	0.180758	0.168125	0.165743	0.163446	0.157237	0.15071	0.144982	0.134006	0.127548	0.126114	0.119858	0.11513	0.111404	0.105421	0.0971405	0.0911893	0.0923157	0.0929042	0.0916338	0.0884444	0.0826921	0.0801125	0.0821571	0.0800057	0.078018	0.0771887	0.0743552	0.0707206	0.0686806	0.0720302	0.0727089	0.0702728	0.0670074	0.0671181	0.0674816	0.0649879	0.0630419
X093_1987_125_m3_m.asd	93	1987	m3	m	0.286347	0.246162	0.252922	0.249088	0.232969	0.223878	0.219858	0.206098	0.171754	0.157507	0.151779	0.143109	0.145877	0.147	0.140845	0.135157	0.126701	0.117735	0.117746	0.112764	0.103886	0.0998931	0.0994472	0.0949301	0.0795015	0.0785659	0.0829687	0.0816122	0.0788687	0.0763426	0.0746502	0.072743	0.0691893	0.0649032	0.0642994	0.0636812	0.06175	0.0581568	0.0584022	0.0602563	0.0593488	0.0593592	0.0587542	0.0559721	0.0528824
X093_1987_131_m4_c.asd	93	1987	m4	c	0.295504	0.265754	0.257925	0.248243	0.23943	0.244135	0.235476	0.219572	0.206894	0.186332	0.16768	0.157858	0.146319	0.13554	0.129416	0.134644	0.136808	0.133569	0.135679	0.131881	0.120277	0.103177	0.0984364	0.0982589	0.0893225	0.0865929	0.0891658	0.0921169	0.0820189	0.0778295	0.0868797	0.0876998	0.0814328	0.0730277	0.0745952	0.0740907	0.0704388	0.068472	0.069679	0.070558	0.0667907	0.0693963	0.0715334	0.0668899	0.0663987
X093_1987_131_m4_g.asd	93	1987	m4	g	0.304784	0.289225	0.31609	0.302297	0.258446	0.234122	0.221666	0.215119	0.207655	0.185556	0.168586	0.16868	0.157489	0.150621	0.153155	0.148525	0.143974	0.139642	0.127818	0.115872	0.10739	0.105531	0.104826	0.102455	0.0969154	0.0931472	0.0874605	0.0780778	0.0784378	0.0827498	0.0853978	0.0839249	0.0794611	0.0738056	0.069723	0.0686423	0.069542	0.0695551	0.0688188	0.0671644	0.0647037	0.0648483	0.0647456	0.0618068	0.0596809
X093_1987_131_m4_m.asd	93	1987	m4	m	0.308595	0.298454	0.29868	0.281964	0.256845	0.247507	0.229892	0.212345	0.205381	0.184042	0.165137	0.161478	0.155729	0.154578	0.157414	0.148553	0.132002	0.117162	0.124784	0.121428	0.108246	0.103431	0.0993844	0.0962606	0.0955607	0.0958464	0.0936137	0.0870026	0.0808745	0.0800839	0.084109	0.0806198	0.0755014	0.0725497	0.0744725	0.0757255	0.0750499	0.0734934	0.0722759	0.0704477	0.0668273	0.0680178	0.0690345	0.0653051	0.0639686
X093_1987_221_b1_c.asd	93	1987	b1	c	0.337026	0.321513	0.308753	0.297736	0.286625	0.273865	0.252024	0.230408	0.21861	0.201963	0.186901	0.177869	0.162472	0.151463	0.149897	0.153373	0.149383	0.13856	0.13682	0.130349	0.118652	0.107522	0.105844	0.106684	0.099905	0.0961594	0.0937229	0.0895313	0.0817738	0.0833821	0.0956903	0.0923905	0.0863359	0.0829886	0.0797796	0.077303	0.0754844	0.0738535	0.0753339	0.0757662	0.0699818	0.0722072	0.0748136	0.070335	0.0706428
X093_1987_221_b1_g.asd	93	1987	b1	g	0.293681	0.282751	0.295027	0.27695	0.243625	0.238651	0.234699	0.226714	0.214537	0.201926	0.183789	0.160495	0.153969	0.152518	0.14775	0.135875	0.131707	0.135164	0.12924	0.127911	0.124709	0.102821	0.0996876	0.103586	0.0921947	0.0883828	0.0879809	0.0846556	0.0803295	0.0819516	0.0891687	0.0843368	0.0775395	0.073849	0.0740348	0.0712143	0.0667385	0.0672964	0.0673224	0.0654841	0.0621043	0.0630216	0.0641251	0.0612728	0.0584978
X093_1987_221_b1_m.asd	93	1987	b1	m	0.277339	0.266472	0.30157	0.282862	0.239626	0.252402	0.231951	0.19789	0.184616	0.169618	0.15662	0.150388	0.150947	0.147522	0.1382	0.136192	0.134386	0.128946	0.116686	0.110465	0.107918	0.0991097	0.0968539	0.0946364	0.0829508	0.0813495	0.0833253	0.0808302	0.0766975	0.0740223	0.0739945	0.0744376	0.0706432	0.0640512	0.0651364	0.063643	0.0602319	0.0619936	0.0613316	0.0587452	0.0571387	0.0567927	0.0563367	0.0547995	0.0552216
X093_1987_229_b2_c.asd	93	1987	b2	c	0.250844	0.234396	0.230716	0.224857	0.219608	0.224723	0.214481	0.198063	0.187657	0.160254	0.134318	0.125706	0.12763	0.130504	0.129787	0.129495	0.123787	0.114026	0.109791	0.105666	0.0997518	0.0914195	0.0932562	0.0948182	0.0822814	0.0816115	0.0828618	0.0756688	0.0716813	0.0713255	0.0723161	0.0671858	0.0642162	0.0650721	0.0630034	0.0633826	0.0644438	0.0599656	0.0582245	0.0577209	0.0545647	0.0560083	0.0579166	0.0561055	0.0559256
X093_1987_229_b2_g.asd	93	1987	b2	g	0.306484	0.279597	0.276067	0.254699	0.228979	0.233908	0.227329	0.216798	0.215484	0.197719	0.180999	0.177144	0.159249	0.149452	0.153579	0.14541	0.13632	0.130307	0.125145	0.119482	0.114634	0.113945	0.107537	0.0973889	0.0891731	0.0926573	0.0956622	0.0881652	0.0821777	0.0802135	0.0814665	0.0799765	0.0743681	0.0674561	0.0686787	0.0707384	0.0707404	0.0675246	0.0644865	0.0624497	0.061453	0.0630889	0.0637804	0.0606946	0.0581643
X093_1987_229_b2_m.asd	93	1987	b2	m	0.282	0.254077	0.246686	0.232306	0.215641	0.213759	0.206888	0.195884	0.184174	0.158198	0.137964	0.13768	0.143466	0.142048	0.131135	0.125334	0.11844	0.11101	0.111136	0.108656	0.102035	0.0937731	0.086592	0.0808706	0.0763209	0.0769598	0.077838	0.0746836	0.0710194	0.0696756	0.0702113	0.0640238	0.0606883	0.0621895	0.061325	0.0604428	0.0590482	0.0550889	0.0550761	0.056796	0.0555916	0.054626	0.053334	0.0509508	0.0486309
X093_1987_235_b3_c.asd	93	1987	b3	c	0.325769	0.299213	0.334808	0.320917	0.275154	0.266888	0.251048	0.234065	0.228986	0.223501	0.216031	0.205475	0.183308	0.171274	0.174671	0.169141	0.15884	0.14891	0.14847	0.144954	0.134625	0.117501	0.115717	0.119479	0.112146	0.110522	0.111937	0.111301	0.105018	0.101119	0.103603	0.107871	0.104982	0.0962411	0.0967088	0.0989383	0.100049	0.0986645	0.0980755	0.0980963	0.097633	0.0992193	0.10027	0.098674	0.0983846
X093_1987_235_b3_g.asd	93	1987	b3	g	0.373769	0.335598	0.331326	0.333056	0.321874	0.282772	0.262047	0.255253	0.24723	0.224556	0.19911	0.182135	0.170653	0.166013	0.16694	0.168509	0.162172	0.149191	0.141121	0.14005	0.140282	0.130901	0.124684	0.12025	0.113305	0.114474	0.112884	0.100945	0.0984316	0.100435	0.101886	0.101637	0.0968981	0.090011	0.0910773	0.0919005	0.0914767	0.0926137	0.0922893	0.0899103	0.0860767	0.0867086	0.0882358	0.0869308	0.0868502
X093_1987_235_b3_m.asd	93	1987	b3	m	0.302423	0.265317	0.277305	0.272554	0.255262	0.256629	0.243444	0.219874	0.196786	0.176848	0.16688	0.167188	0.155392	0.149203	0.153297	0.146773	0.136814	0.128832	0.128984	0.128091	0.122491	0.110679	0.100226	0.0954629	0.0982268	0.0976164	0.0955678	0.0943369	0.0867121	0.0829087	0.08689	0.0872466	0.0848485	0.0813588	0.0800138	0.0784889	0.0768095	0.0762725	0.076294	0.0757061	0.0735998	0.076131	0.0781372	0.0748904	0.072664
X094_1987_007_t1_c.asd	94	1987	t1	c	0.29944	0.260208	0.256142	0.25902	0.261271	0.261937	0.233705	0.204565	0.201321	0.182217	0.171177	0.180548	0.1619	0.14271	0.137146	0.133008	0.125778	0.11827	0.124723	0.116419	0.0983696	0.0929803	0.0918664	0.0944023	0.0999134	0.0900294	0.0781133	0.0771542	0.0747524	0.0720368	0.0700638	0.0673178	0.0653366	0.0644893	0.0644745	0.0599983	0.0543337	0.0566553	0.0550629	0.0530319	0.0575253	0.053857	0.0487978	0.0494374	0.0459957
X094_1987_007_t1_g.asd	94	1987	t1	g	0.312441	0.279806	0.270041	0.280388	0.285544	0.251579	0.222309	0.201741	0.18235	0.168521	0.166109	0.172699	0.16439	0.149676	0.136841	0.134003	0.130828	0.12421	0.117721	0.107993	0.0980726	0.094503	0.094774	0.0926176	0.082643	0.0821611	0.0838435	0.0795619	0.0747026	0.0702828	0.0668812	0.0646219	0.06358	0.0634511	0.0639995	0.0605033	0.0556347	0.0571079	0.0568717	0.0549838	0.0538311	0.0521884	0.0502171	0.0483442	0.0473471
X094_1987_007_t1_m.asd	94	1987	t1	m	0.278264	0.242998	0.264811	0.259927	0.232838	0.220652	0.210063	0.198752	0.18381	0.154548	0.138892	0.149084	0.141241	0.126562	0.115416	0.115706	0.114902	0.108317	0.0965639	0.0897292	0.0877954	0.0854091	0.0863419	0.0884618	0.0879517	0.0797643	0.0704233	0.0661961	0.0622004	0.0623892	0.0663365	0.0619813	0.0550783	0.0500891	0.0521295	0.0525924	0.0512529	0.0529044	0.0490213	0.0430071	0.0416009	0.0406843	0.0400732	0.039878	0.0386173
X094_1987_011_t2_c.asd	94	1987	t2	c	0.369943	0.331928	0.308801	0.296449	0.28743	0.271838	0.251642	0.23018	0.208841	0.197785	0.194655	0.193022	0.182902	0.165994	0.149491	0.154265	0.151638	0.137628	0.132548	0.125029	0.116335	0.113347	0.113166	0.111637	0.105031	0.0988424	0.0953581	0.0944052	0.0861389	0.0805394	0.0814667	0.0756665	0.0707889	0.0695885	0.0702299	0.0672166	0.0629727	0.0654015	0.0634662	0.0598704	0.0609934	0.0612421	0.0587502	0.0537708	0.0532329
X094_1987_011_t2_g.asd	94	1987	t2	g	0.313943	0.27878	0.252817	0.255179	0.264258	0.242639	0.221078	0.205595	0.193042	0.171664	0.160307	0.167403	0.163466	0.149715	0.131951	0.122913	0.116973	0.112836	0.114458	0.111541	0.103514	0.0946298	0.0989812	0.104867	0.0954488	0.0838554	0.077969	0.0806763	0.0766964	0.0712772	0.068228	0.0646746	0.0631269	0.0633633	0.0620839	0.0568064	0.0512986	0.0539966	0.0547879	0.0545189	0.0567803	0.0544867	0.0499116	0.0465528	0.04583
X094_1987_011_t2_m.asd	94	1987	t2	m	0.322605	0.293282	0.26838	0.254291	0.248527	0.244376	0.239539	0.227431	0.202254	0.178903	0.163539	0.156228	0.14741	0.141449	0.138199	0.12611	0.117402	0.115064	0.115247	0.108078	0.0950517	0.0839688	0.0856149	0.0912094	0.0876457	0.0837466	0.0793492	0.0739643	0.0704766	0.0681647	0.0661484	0.0632633	0.0614877	0.0608954	0.0593537	0.0563313	0.0535355	0.0544778	0.0535785	0.0526656	0.0550788	0.0506747	0.0461499	0.0477296	0.0456851
X094_1987_017_t3_c.asd	94	1987	t3	c	0.399881	0.345202	0.325287	0.342609	0.3667	0.353346	0.321234	0.284583	0.250909	0.223258	0.220915	0.241599	0.21812	0.192689	0.186628	0.178889	0.17591	0.177208	0.176911	0.165704	0.148686	0.139431	0.135509	0.136703	0.141566	0.133783	0.125501	0.126865	0.116672	0.108493	0.110607	0.116167	0.119993	0.119526	0.113974	0.10826	0.105907	0.110232	0.111005	0.109821	0.111701	0.112703	0.11188	0.109807	0.111723
X094_1987_017_t3_g.asd	94	1987	t3	g	0.440552	0.409315	0.387688	0.379255	0.377028	0.368756	0.335882	0.299028	0.277696	0.259711	0.247826	0.242603	0.237949	0.224602	0.203428	0.193594	0.189211	0.186376	0.182866	0.172678	0.160004	0.155017	0.152702	0.153347	0.157041	0.147808	0.136787	0.134877	0.131123	0.128813	0.129201	0.126662	0.123496	0.120797	0.118703	0.115246	0.112807	0.116876	0.119383	0.119843	0.120087	0.119117	0.118234	0.11849	0.117949
X094_1987_017_t3_m.asd	94	1987	t3	m	0.382227	0.365624	0.346478	0.336106	0.323283	0.288887	0.268567	0.257124	0.239732	0.215429	0.205754	0.215695	0.192603	0.174069	0.176285	0.17346	0.167499	0.158707	0.145404	0.133345	0.126745	0.129484	0.131302	0.13044	0.12738	0.117547	0.107488	0.103673	0.104171	0.104526	0.10263	0.101677	0.0996856	0.0968877	0.0969582	0.0946253	0.0914906	0.0935009	0.0939335	0.0928676	0.0924275	0.0926845	0.0923453	0.0905144	0.0891468
X094_1987_115_m1_c.asd	94	1987	m1	c	0.332713	0.29803	0.289064	0.285515	0.276586	0.255005	0.239532	0.225567	0.203848	0.188401	0.183309	0.184461	0.169545	0.156714	0.152399	0.138287	0.12681	0.123438	0.131996	0.122233	0.102865	0.103705	0.10795	0.108462	0.101185	0.091115	0.0859603	0.0890188	0.082514	0.0750182	0.0721588	0.0689456	0.0679955	0.0687949	0.0669435	0.0620849	0.0569602	0.0568942	0.0556076	0.0543723	0.0562335	0.055278	0.0531914	0.0519046	0.0472168
X094_1987_115_m1_g.asd	94	1987	m1	g	0.302308	0.282492	0.265999	0.250066	0.242748	0.255418	0.234653	0.202408	0.18773	0.178391	0.173642	0.170963	0.160332	0.146733	0.134759	0.128175	0.122666	0.118245	0.121252	0.114687	0.101901	0.0969419	0.0954412	0.0954494	0.0948511	0.0858178	0.0794154	0.0833367	0.0760079	0.0704616	0.0730641	0.0705538	0.0659976	0.0619879	0.0619014	0.0599813	0.0573115	0.0592487	0.0590719	0.0565951	0.0537608	0.0517805	0.0501616	0.0482454	0.0458508
X094_1987_115_m1_m.asd	94	1987	m1	m	0.348731	0.267813	0.266013	0.275278	0.27479	0.258604	0.230003	0.202167	0.18418	0.175553	0.173839	0.174015	0.168051	0.152746	0.132667	0.127834	0.125609	0.121979	0.121177	0.116505	0.108698	0.102291	0.100407	0.101021	0.1003	0.0937743	0.0869766	0.0843129	0.0764705	0.0694073	0.0666796	0.0641411	0.0639269	0.0653886	0.0645448	0.059165	0.0538463	0.0584531	0.059023	0.0554495	0.0521289	0.052037	0.0519605	0.0488617	0.0453746
X094_1987_121_m2_c.asd	94	1987	m2	c	0.314653	0.312706	0.293621	0.282656	0.277921	0.26773	0.245217	0.224506	0.216046	0.190651	0.170725	0.170448	0.161616	0.153264	0.148899	0.138839	0.127204	0.118672	0.122581	0.115094	0.0998173	0.0945388	0.0977361	0.102905	0.102204	0.0962974	0.0903685	0.0880308	0.0811352	0.0761529	0.0760648	0.0740508	0.0719338	0.0697593	0.0647468	0.0627278	0.0630618	0.0611863	0.0576388	0.0544551	0.0540476	0.0539638	0.0538069	0.0531795	0.049231
X094_1987_121_m2_g.asd	94	1987	m2	g	0.34537	0.326273	0.315138	0.295201	0.275245	0.273032	0.250539	0.223254	0.209404	0.185658	0.180352	0.200664	0.169879	0.144663	0.149503	0.145705	0.139356	0.133692	0.131711	0.122298	0.109181	0.10405	0.103843	0.105386	0.105049	0.0989477	0.091044	0.0856554	0.0812754	0.0796348	0.079877	0.0738013	0.0692575	0.0684921	0.0679534	0.0640725	0.0593085	0.0605052	0.0575824	0.0538229	0.0559381	0.0567952	0.0552789	0.0521206	0.0513706
X094_1987_121_m2_m.asd	94	1987	m2	m	0.348893	0.298911	0.287134	0.273823	0.25506	0.239031	0.230672	0.219098	0.192203	0.166768	0.155136	0.159157	0.159706	0.156056	0.14851	0.13643	0.125085	0.117958	0.119066	0.117729	0.112319	0.105559	0.103231	0.102735	0.0992281	0.0918582	0.0866372	0.0871169	0.0802519	0.0732424	0.0708419	0.0699192	0.0680061	0.0653776	0.0665916	0.0650749	0.0615884	0.0613313	0.0594416	0.0575012	0.0585158	0.0566595	0.0541296	0.0533292	0.0506091
X094_1987_127_m3_c.asd	94	1987	m3	c	0.298533	0.257413	0.279021	0.274285	0.246202	0.231665	0.208481	0.188101	0.180829	0.162133	0.153651	0.164921	0.153078	0.136984	0.128571	0.126396	0.118277	0.105939	0.107618	0.102645	0.0922536	0.0882017	0.0926524	0.0972396	0.0918244	0.0856293	0.0794531	0.0731854	0.0667041	0.0641598	0.0666992	0.0690997	0.0671893	0.0617255	0.0604512	0.0567675	0.052174	0.0529941	0.0527102	0.0509262	0.0490869	0.0468967	0.0449198	0.0437975	0.0445996
X094_1987_127_m3_g.asd	94	1987	m3	g	0.378489	0.310716	0.313251	0.309628	0.292271	0.277043	0.264538	0.245887	0.211108	0.176134	0.165802	0.184622	0.18691	0.17189	0.149217	0.147882	0.143272	0.132337	0.134678	0.128715	0.116682	0.112477	0.110672	0.110716	0.111687	0.0958642	0.0821812	0.0862523	0.082271	0.0796113	0.082535	0.07815	0.073012	0.0704558	0.0712693	0.0718818	0.0699389	0.0633131	0.0589676	0.0583655	0.0606521	0.0604849	0.0584513	0.056017	0.0524238
X094_1987_127_m3_m.asd	94	1987	m3	m	0.309659	0.286119	0.26796	0.271453	0.277606	0.254267	0.234909	0.218823	0.197398	0.180679	0.175334	0.178672	0.164328	0.148962	0.140894	0.131008	0.123405	0.119728	0.121633	0.113344	0.101397	0.104654	0.102097	0.0963672	0.095411	0.0913751	0.0863069	0.082799	0.077965	0.0742165	0.0727869	0.0719804	0.0686964	0.0635897	0.0629535	0.0598713	0.0561284	0.058919	0.058223	0.0561603	0.05793	0.0556395	0.051571	0.0490243	0.0476992
X094_1987_133_m4_c.asd	94	1987	m4	c	0.417692	0.373736	0.373573	0.350899	0.320015	0.323403	0.306019	0.275126	0.246875	0.231913	0.231892	0.238259	0.219931	0.198074	0.186118	0.183424	0.180394	0.174136	0.168042	0.159068	0.150747	0.150265	0.149177	0.144998	0.137717	0.134582	0.1346	0.134764	0.129037	0.122961	0.12037	0.120194	0.119101	0.117144	0.119723	0.11701	0.112357	0.117642	0.117837	0.115241	0.116974	0.117922	0.118714	0.120204	0.119395
X094_1987_133_m4_g.asd	94	1987	m4	g	0.429266	0.390159	0.350142	0.346188	0.351735	0.31579	0.29597	0.283211	0.256819	0.237872	0.230165	0.229607	0.220049	0.208433	0.199338	0.192332	0.183077	0.172873	0.170403	0.163023	0.153164	0.150894	0.153101	0.154233	0.148674	0.139332	0.135181	0.140499	0.135017	0.127981	0.125356	0.12148	0.117224	0.114576	0.118824	0.119158	0.116004	0.116536	0.11623	0.116463	0.119677	0.119076	0.11613	0.113607	0.112698
X094_1987_133_m4_m.asd	94	1987	m4	m	0.368939	0.341271	0.328463	0.32656	0.319795	0.288369	0.267118	0.252559	0.231544	0.202301	0.190949	0.206394	0.204324	0.184956	0.160569	0.168612	0.167766	0.152253	0.151664	0.145825	0.134718	0.12724	0.127311	0.127588	0.11895	0.111436	0.110557	0.116029	0.104044	0.0963038	0.102798	0.101466	0.0976397	0.0950728	0.0976045	0.0958977	0.0915297	0.0928955	0.0916597	0.0898869	0.0921801	0.092415	0.0908785	0.0889758	0.0874784
X094_1987_225_b1_c.asd	94	1987	b1	c	0.417694	0.382912	0.342267	0.321	0.313791	0.301919	0.279226	0.25491	0.236675	0.219549	0.216367	0.227261	0.209848	0.190877	0.184906	0.183413	0.177926	0.168141	0.163495	0.1481	0.131384	0.136481	0.137645	0.133802	0.130209	0.123687	0.120189	0.123193	0.119184	0.11515	0.115153	0.113932	0.111827	0.109592	0.108914	0.108013	0.107263	0.108332	0.109873	0.11111	0.111628	0.114322	0.116447	0.115489	0.113985
X094_1987_225_b1_g.asd	94	1987	b1	g	0.353256	0.330033	0.331807	0.328429	0.314568	0.293596	0.257181	0.230198	0.231409	0.219422	0.20717	0.205581	0.198872	0.179263	0.153706	0.160798	0.159725	0.145019	0.14729	0.138627	0.124369	0.126133	0.129352	0.129713	0.125678	0.117439	0.109129	0.104887	0.105648	0.108516	0.109822	0.102573	0.0998885	0.103203	0.0990627	0.0952409	0.0945043	0.0977333	0.0992058	0.0995673	0.101218	0.0997054	0.0984339	0.100491	0.101489
X094_1987_225_b1_m.asd	94	1987	b1	m	0.389253	0.358478	0.320604	0.304363	0.29973	0.280759	0.267828	0.255778	0.234255	0.207321	0.190238	0.18873	0.182071	0.167993	0.151557	0.151952	0.151343	0.146182	0.147322	0.143491	0.134255	0.124233	0.126187	0.128815	0.116801	0.111671	0.11193	0.112292	0.106371	0.103279	0.105858	0.0999319	0.0945387	0.092981	0.0925063	0.0927317	0.0925311	0.090249	0.089073	0.0894116	0.0906891	0.0924835	0.0920558	0.0882774	0.0891059
X094_1987_231_b2_c.asd	94	1987	b2	c	0.354541	0.304466	0.298232	0.298431	0.295048	0.286354	0.250786	0.215184	0.20365	0.181021	0.170049	0.182616	0.18066	0.172802	0.164852	0.154291	0.144247	0.136653	0.134011	0.125958	0.116467	0.117285	0.11803	0.116538	0.112984	0.107928	0.104419	0.103765	0.0971267	0.0916358	0.0912706	0.0913722	0.0892168	0.0855229	0.086263	0.0840654	0.0816223	0.0881715	0.0864867	0.0829735	0.089862	0.089259	0.0860186	0.0867623	0.0875244
X094_1987_231_b2_g.asd	94	1987	b2	g	0.33998	0.335917	0.316932	0.319051	0.322883	0.290174	0.267317	0.247369	0.21495	0.209516	0.217071	0.217907	0.198719	0.17777	0.166424	0.164505	0.164414	0.162073	0.15617	0.145111	0.132082	0.123191	0.12648	0.132441	0.127859	0.119417	0.112659	0.110668	0.105049	0.101582	0.102552	0.100265	0.0975249	0.0951514	0.0910869	0.0909399	0.0937137	0.0943742	0.091933	0.0897041	0.0919658	0.0925607	0.0912027	0.089128	0.0895759
X094_1987_231_b2_m.asd	94	1987	b2	m	0.393754	0.341986	0.31205	0.296035	0.285761	0.271286	0.262032	0.250662	0.227747	0.205692	0.195811	0.198428	0.187008	0.168733	0.15259	0.152326	0.145364	0.130612	0.129295	0.128609	0.123192	0.109814	0.109049	0.114421	0.1127	0.107488	0.102031	0.098631	0.0936365	0.0913427	0.0923473	0.0869075	0.0833141	0.0833801	0.0812223	0.0788549	0.0780306	0.0810934	0.0780448	0.073492	0.0758654	0.0758874	0.0742749	0.0731628	0.0732493
X094_1987_237_b3_c.asd	94	1987	b3	c	0.358967	0.317214	0.31172	0.315779	0.317333	0.308954	0.286396	0.257346	0.228499	0.211257	0.210926	0.22009	0.200174	0.175374	0.162205	0.16371	0.165247	0.16133	0.153832	0.14628	0.137805	0.125072	0.123038	0.128546	0.132797	0.126943	0.118314	0.114285	0.10808	0.105389	0.108342	0.10983	0.110043	0.108774	0.104784	0.101058	0.100314	0.105707	0.107133	0.105416	0.104875	0.105022	0.105842	0.107109	0.107699
X094_1987_237_b3_g.asd	94	1987	b3	g	0.333534	0.304623	0.300023	0.297374	0.285415	0.256893	0.228685	0.214256	0.216941	0.193634	0.181932	0.201415	0.186729	0.163762	0.150191	0.146911	0.142021	0.13258	0.123089	0.120328	0.119855	0.110603	0.112656	0.120144	0.120277	0.107414	0.0963701	0.0985974	0.0953553	0.0917737	0.0909932	0.0878158	0.0850061	0.0836951	0.0835016	0.0829396	0.0832556	0.0878102	0.0857721	0.0799975	0.0776596	0.0785448	0.0804975	0.0814549	0.0820219
X094_1987_237_b3_m.asd	94	1987	b3	m	0.321078	0.30064	0.297757	0.289043	0.275777	0.267945	0.24921	0.225929	0.205552	0.19374	0.189318	0.187505	0.17953	0.166488	0.151811	0.142877	0.137057	0.131519	0.121761	0.11488	0.11185	0.110818	0.109936	0.108703	0.106868	0.10054	0.0944175	0.0924155	0.088125	0.0841239	0.0824603	0.0834688	0.0811588	0.0764875	0.0809339	0.0801073	0.0755668	0.0784438	0.0781855	0.0761397	0.0767842	0.0752642	0.0735998	0.0740325	0.0745547
X095_1988_007_t1_c.asd	95	1988	t1	c	0.301071	0.305294	0.28726	0.275823	0.260416	0.215455	0.20617	0.216083	0.214775	0.216574	0.203499	0.168165	0.146791	0.142972	0.148761	0.137789	0.131888	0.133341	0.123553	0.115214	0.111512	0.112047	0.105121	0.0943279	0.0875392	0.0816273	0.0775571	0.0770077	0.0857337	0.0870055	0.0754441	0.073551	0.0694148	0.0611485	0.0597301	0.0608074	0.062441	0.0634712	0.0592203	0.054235	0.0552446	0.0519194	0.0492693	0.0519635	0.0510194
X095_1988_007_t1_g.asd	95	1988	t1	g	0.308003	0.289261	0.247977	0.224077	0.217007	0.207836	0.214906	0.21838	0.19962	0.193903	0.184378	0.159756	0.147071	0.148499	0.154843	0.135377	0.121634	0.12112	0.1173	0.115435	0.113067	0.104371	0.0944931	0.0859672	0.0807358	0.0787732	0.0795407	0.0818697	0.0827127	0.0810556	0.0769908	0.0727359	0.0676547	0.0625352	0.0605569	0.0618499	0.0626154	0.0557761	0.0511716	0.0498432	0.0500556	0.0513824	0.0516445	0.049398	0.0476513
X095_1988_007_t1_m.asd	95	1988	t1	m	0.280162	0.279387	0.254223	0.238007	0.226899	0.201487	0.186802	0.18777	0.199217	0.197053	0.177308	0.146138	0.134835	0.134374	0.134479	0.123572	0.119337	0.12284	0.117642	0.109301	0.102288	0.101827	0.095945	0.0862717	0.0786419	0.0765716	0.0743678	0.0688029	0.0759277	0.0781013	0.0682293	0.0669951	0.0629022	0.0548289	0.0556712	0.0563035	0.0548406	0.0529595	0.0494555	0.0477869	0.0517484	0.0481059	0.0444487	0.0481028	0.0482616
X095_1988_011_t2_c.asd	95	1988	t2	c	0.335079	0.330337	0.288816	0.272079	0.270348	0.244098	0.227994	0.224761	0.227233	0.229636	0.215332	0.179692	0.158357	0.153323	0.157303	0.150551	0.140205	0.129861	0.118662	0.11467	0.116791	0.119141	0.111889	0.100333	0.093839	0.0851613	0.0821585	0.0896276	0.0923452	0.0883812	0.0798569	0.0761497	0.0745834	0.0724286	0.0652211	0.0645049	0.0686328	0.067924	0.0615989	0.0551728	0.0558291	0.0565197	0.0564809	0.0558616	0.0538958
X095_1988_011_t2_g.asd	95	1988	t2	g	0.315482	0.297936	0.265482	0.259504	0.262008	0.229472	0.196956	0.18477	0.197572	0.196483	0.181278	0.159168	0.14302	0.144274	0.15607	0.136915	0.121492	0.118895	0.112796	0.109585	0.109441	0.110218	0.105335	0.0953642	0.0839878	0.078235	0.0772677	0.0793385	0.0883332	0.0872655	0.0719215	0.06891	0.06782	0.0646916	0.0629477	0.0637675	0.0652886	0.0634437	0.0567014	0.0511665	0.054326	0.0528479	0.0504697	0.0517096	0.0505715
X095_1988_011_t2_m.asd	95	1988	t2	m	0.326821	0.311149	0.268688	0.242328	0.233798	0.226542	0.214631	0.205195	0.203859	0.197746	0.181193	0.156212	0.147616	0.152579	0.15969	0.140755	0.125572	0.122145	0.116282	0.116294	0.117798	0.110185	0.0993148	0.0905998	0.0886888	0.0845178	0.0826913	0.0870149	0.09083	0.0858565	0.0726151	0.0730924	0.0727671	0.0672787	0.0639192	0.0640207	0.064208	0.0572231	0.0517469	0.0508236	0.0549589	0.054433	0.0522275	0.0522085	0.0514299
X095_1988_017_t3_c.asd	95	1988	t3	c	0.311388	0.324339	0.272809	0.249526	0.248577	0.224229	0.216251	0.221331	0.225695	0.2145	0.193007	0.170209	0.161535	0.159203	0.15618	0.147688	0.13752	0.127975	0.118764	0.114554	0.114329	0.114027	0.109241	0.0992907	0.086127	0.0810876	0.0804871	0.0802306	0.0885098	0.0874769	0.0726017	0.0731223	0.0724093	0.0659608	0.0636282	0.06412	0.0656074	0.0652886	0.0595966	0.0539599	0.055862	0.0546602	0.0534105	0.0554384	0.0543175
X095_1988_017_t3_g.asd	95	1988	t3	g	0.3457	0.307283	0.284173	0.269937	0.260773	0.250885	0.236206	0.224092	0.219656	0.213124	0.196579	0.169993	0.158337	0.16126	0.169441	0.158824	0.144143	0.132565	0.12374	0.121717	0.122025	0.115283	0.106015	0.095497	0.0853726	0.0853686	0.088362	0.087917	0.0933504	0.0932491	0.0833026	0.0768287	0.0722252	0.0683137	0.0640284	0.0659551	0.0700105	0.0649469	0.05871	0.0551993	0.0567418	0.057676	0.057035	0.0548486	0.0509296
X095_1988_017_t3_m.asd	95	1988	t3	m	0.328324	0.335954	0.30757	0.291015	0.283119	0.260645	0.233917	0.223931	0.240168	0.22852	0.203979	0.185724	0.182999	0.181044	0.171947	0.159112	0.146724	0.138627	0.138705	0.138727	0.135403	0.127442	0.114651	0.103093	0.0997274	0.0959094	0.0929801	0.0931247	0.097197	0.095954	0.0869081	0.0837236	0.0819814	0.0792727	0.0751157	0.0725177	0.0710615	0.0682205	0.0640533	0.0612996	0.0630421	0.0626714	0.0618068	0.0623356	0.0604747
X095_1988_073_m1_c.asd	95	1988	m1	c	0.301519	0.296142	0.274213	0.246711	0.223663	0.213847	0.200184	0.192701	0.20078	0.208465	0.19696	0.161919	0.144175	0.14118	0.144266	0.137447	0.133238	0.131084	0.113921	0.107805	0.111952	0.112629	0.107157	0.0940706	0.0751869	0.0718107	0.0764468	0.0796441	0.086441	0.0835537	0.0688741	0.0686521	0.0671695	0.060698	0.0601053	0.062785	0.0656604	0.0645229	0.0554391	0.0472688	0.051545	0.0510541	0.0499041	0.0529502	0.0504928
X095_1988_073_m1_g.asd	95	1988	m1	g	0.30561	0.305924	0.274209	0.257705	0.250279	0.223994	0.204826	0.204765	0.222328	0.204726	0.180485	0.173041	0.157168	0.152811	0.160869	0.143453	0.129296	0.125761	0.118969	0.112408	0.109127	0.112969	0.108296	0.0960098	0.082969	0.079598	0.0796421	0.0773019	0.0829698	0.082605	0.0719333	0.0723096	0.0703893	0.0634598	0.062018	0.0620777	0.0620511	0.0611456	0.0564524	0.0524946	0.0552676	0.0540555	0.0520929	0.0530695	0.0513792
X095_1988_073_m1_m.asd	95	1988	m1	m	0.292468	0.307723	0.283405	0.258155	0.238068	0.217054	0.200755	0.191869	0.189214	0.191458	0.183629	0.159755	0.1457	0.145985	0.153157	0.138423	0.127205	0.125267	0.11789	0.116986	0.11705	0.103788	0.0920197	0.0847334	0.0818271	0.0845912	0.0860485	0.0819015	0.0849523	0.0829548	0.0717151	0.0688288	0.0671391	0.0638125	0.0606869	0.0613921	0.0630513	0.0582701	0.0506347	0.047083	0.0541626	0.0539209	0.0508526	0.051099	0.049158
X095_1988_079_m2_c.asd	95	1988	m2	c	0.350668	0.329773	0.299393	0.265584	0.240451	0.235605	0.220591	0.209471	0.217822	0.224344	0.213201	0.181037	0.158761	0.155019	0.162639	0.14693	0.137836	0.140083	0.132207	0.126723	0.124532	0.12181	0.110848	0.0978037	0.0923051	0.0879148	0.0844668	0.0830452	0.0879977	0.0895912	0.0835947	0.0787483	0.073541	0.0681814	0.0654715	0.0658469	0.0676003	0.0675213	0.0581414	0.0495264	0.0556206	0.0563784	0.0536667	0.0524398	0.0544029
X095_1988_079_m2_g.asd	95	1988	m2	g	0.323842	0.316098	0.293207	0.267388	0.245049	0.228466	0.215622	0.211872	0.21838	0.211896	0.196044	0.177202	0.158662	0.151429	0.153573	0.138191	0.130889	0.133419	0.121156	0.114361	0.113137	0.108511	0.104651	0.098354	0.0860822	0.0792648	0.078868	0.0826235	0.0836562	0.0805965	0.0748439	0.0740143	0.0715765	0.0664296	0.06431	0.0637665	0.0633667	0.0612328	0.0562308	0.0528675	0.0564583	0.055	0.0527891	0.0544403	0.0522733
X095_1988_079_m2_m.asd	95	1988	m2	m	0.30723	0.301666	0.254054	0.23294	0.23472	0.224942	0.210527	0.20251	0.206895	0.20323	0.18887	0.167048	0.15203	0.148906	0.151794	0.133204	0.124224	0.127155	0.112083	0.105777	0.109199	0.111819	0.10345	0.0900808	0.0827508	0.0819941	0.0835808	0.0837125	0.0849566	0.0816888	0.0727913	0.0685392	0.0665122	0.0645199	0.059825	0.0585664	0.0596161	0.0573693	0.0535106	0.0514393	0.0544529	0.0532542	0.0510521	0.0514563	0.0493315
X095_1988_085_m3_c.asd	95	1988	m3	c	0.292812	0.287759	0.250418	0.244697	0.246088	0.19437	0.182533	0.196752	0.202242	0.198025	0.181872	0.157258	0.145475	0.146291	0.150799	0.133155	0.123148	0.124906	0.115634	0.105952	0.100495	0.102463	0.0984562	0.0895204	0.0813993	0.0783828	0.0775445	0.0764254	0.0820756	0.0818516	0.0718988	0.0708115	0.0681058	0.0612538	0.057093	0.056757	0.059239	0.0618866	0.0585509	0.0521725	0.0487568	0.0479154	0.0492222	0.0513886	0.0498192
X095_1988_085_m3_g.asd	95	1988	m3	g	0.344833	0.337808	0.320942	0.301338	0.278844	0.249892	0.239906	0.238649	0.229747	0.222437	0.209587	0.187478	0.167629	0.163704	0.171461	0.151751	0.146816	0.15631	0.131003	0.122719	0.129103	0.122377	0.112192	0.102656	0.0969807	0.0935237	0.0922425	0.0932966	0.0991497	0.0966079	0.082777	0.0801899	0.0783614	0.0735749	0.0698859	0.0686559	0.068212	0.0645538	0.060812	0.0587254	0.0593401	0.058779	0.0572884	0.0559151	0.056547
X095_1988_085_m3_m.asd	95	1988	m3	m	0.288904	0.282096	0.267935	0.265819	0.259217	0.217448	0.200739	0.205217	0.210825	0.208089	0.192489	0.166518	0.15211	0.148698	0.149428	0.136734	0.127181	0.124107	0.116652	0.112547	0.110016	0.102723	0.097443	0.0912839	0.0805661	0.0828991	0.0855692	0.0779379	0.078722	0.077778	0.0707142	0.0707848	0.0699799	0.0654771	0.0594326	0.0595546	0.0629794	0.0597775	0.0541282	0.0508743	0.0543323	0.0529792	0.049992	0.0496973	0.0497062
X095_1988_091_m4_c.asd	95	1988	m4	c	0.2945	0.323399	0.29619	0.276916	0.262774	0.226288	0.207007	0.206916	0.214713	0.209951	0.192705	0.16981	0.162377	0.163604	0.163784	0.146425	0.136734	0.138	0.130316	0.122541	0.11572	0.107955	0.103132	0.0969059	0.0844549	0.0811782	0.083174	0.0852211	0.0925668	0.0892375	0.0727511	0.0753165	0.0754673	0.0678198	0.0666256	0.0647336	0.0619027	0.0615448	0.056395	0.0511769	0.0534766	0.0532943	0.0520759	0.0521733	0.0506577
X095_1988_091_m4_g.asd	95	1988	m4	g	0.31954	0.336652	0.306018	0.265576	0.233413	0.21933	0.204325	0.198313	0.209139	0.204181	0.187433	0.167955	0.15672	0.15527	0.157188	0.140184	0.12714	0.123061	0.113858	0.10896	0.108915	0.110526	0.103037	0.0929685	0.0908463	0.0854214	0.08141	0.0829798	0.0829312	0.0795438	0.0738864	0.0735195	0.0724307	0.067964	0.0598737	0.058516	0.061829	0.0597882	0.0560992	0.0532761	0.0534365	0.0530161	0.0512721	0.0486536	0.049299
X095_1988_091_m4_m.asd	95	1988	m4	m	0.274141	0.284956	0.244952	0.231882	0.233437	0.201688	0.191625	0.193416	0.186403	0.186732	0.175034	0.144476	0.145266	0.149346	0.141243	0.130603	0.121144	0.113585	0.103578	0.098612	0.0998914	0.105808	0.0981943	0.0841804	0.0778603	0.0747126	0.0735919	0.0741494	0.080419	0.0780771	0.0636565	0.0601741	0.0604753	0.0595978	0.0531212	0.0530074	0.0572822	0.055348	0.0511934	0.0482587	0.0495203	0.0477154	0.0463635	0.0486757	0.0476134
X095_1988_143_b1_c.asd	95	1988	b1	c	0.294578	0.291168	0.252141	0.242556	0.246252	0.213935	0.206479	0.213285	0.210052	0.190709	0.17347	0.168434	0.148324	0.142809	0.154341	0.129671	0.115913	0.121442	0.115191	0.111514	0.111085	0.109333	0.0989374	0.085737	0.0791725	0.0759688	0.0745797	0.0746921	0.0830208	0.0839106	0.072585	0.0710559	0.069585	0.0644931	0.0580746	0.0586346	0.062637	0.0586082	0.0515281	0.0464506	0.0481192	0.0500267	0.0503888	0.0489242	0.0482569
X095_1988_143_b1_g.asd	95	1988	b1	g	0.281043	0.285027	0.259807	0.248904	0.241018	0.203223	0.196727	0.203777	0.19484	0.187493	0.176774	0.159031	0.140984	0.139035	0.150044	0.13446	0.120998	0.1171	0.108455	0.106123	0.107677	0.104254	0.0948929	0.0847517	0.0805132	0.0774747	0.0743615	0.0718951	0.079511	0.0815759	0.0722823	0.0706651	0.0662426	0.0577687	0.055561	0.0592495	0.0639468	0.060802	0.0510111	0.043895	0.0498486	0.0497377	0.0460134	0.0442046	0.0467425
X095_1988_143_b1_m.asd	95	1988	b1	m	0.255391	0.260213	0.229565	0.217984	0.219756	0.205285	0.186456	0.182794	0.202988	0.190589	0.162182	0.138417	0.125362	0.127245	0.137472	0.129648	0.122699	0.121698	0.11864	0.113931	0.108641	0.10464	0.0992757	0.0909849	0.0795578	0.0730239	0.0705679	0.0707932	0.0795652	0.0810198	0.0697277	0.0652108	0.0607986	0.0548805	0.0523692	0.0524824	0.0530466	0.0504686	0.0472024	0.0450668	0.0454678	0.0448886	0.0442892	0.0447122	0.0439189
X095_1988_149_b2_c.asd	95	1988	b2	c	0.320426	0.331728	0.321085	0.279301	0.23563	0.234515	0.224928	0.219376	0.23362	0.22053	0.193394	0.169955	0.162711	0.159186	0.152406	0.146629	0.137588	0.12695	0.121879	0.120402	0.120523	0.11964	0.11368	0.103872	0.0937839	0.0886789	0.0868149	0.0861624	0.0911576	0.0900396	0.079035	0.0736488	0.0703757	0.0672672	0.0641252	0.0630538	0.0634536	0.0631012	0.0589667	0.0551789	0.0573826	0.0555992	0.0527283	0.0525909	0.0534562
X095_1988_149_b2_g.asd	95	1988	b2	g	0.306527	0.303375	0.267861	0.263905	0.270342	0.232083	0.212579	0.215716	0.22739	0.226417	0.205551	0.16973	0.158552	0.15442	0.147463	0.147038	0.141581	0.130143	0.120914	0.119354	0.121565	0.117991	0.108452	0.097934	0.0927692	0.0883893	0.085181	0.0843655	0.0900651	0.0891008	0.0775904	0.0743754	0.0728414	0.0694675	0.0633003	0.0609857	0.0624858	0.063852	0.0595256	0.0549814	0.0582982	0.0569992	0.0538865	0.0530881	0.0524922
X095_1988_149_b2_m.asd	95	1988	b2	m	0.269891	0.283229	0.258114	0.227539	0.205015	0.196205	0.188803	0.189403	0.202355	0.195925	0.176042	0.15345	0.139508	0.139128	0.145588	0.130289	0.116497	0.111932	0.109805	0.106474	0.1028	0.102372	0.0960947	0.0873012	0.082627	0.0799863	0.077447	0.0748728	0.0827439	0.0824725	0.0683282	0.0673025	0.0663184	0.060461	0.0530226	0.052642	0.0572284	0.0577532	0.0509172	0.0446455	0.0493088	0.0484183	0.0465515	0.0490935	0.0480087
X095_1988_155_b3_c.asd	95	1988	b3	c	0.328402	0.3214	0.284793	0.270619	0.27366	0.264464	0.232422	0.210373	0.22379	0.218984	0.203022	0.187059	0.169305	0.165097	0.172484	0.156126	0.145567	0.144968	0.130856	0.124049	0.125072	0.125337	0.115561	0.102149	0.095828	0.0913367	0.0894881	0.090527	0.0896293	0.085383	0.0790873	0.0788694	0.0786997	0.075843	0.0704084	0.0683835	0.0685264	0.0649762	0.0584105	0.0549093	0.0610089	0.0611164	0.0579336	0.0563836	0.0563226
X095_1988_155_b3_g.asd	95	1988	b3	g	0.321213	0.307101	0.291097	0.285072	0.278172	0.249821	0.227847	0.221598	0.228386	0.21954	0.198456	0.173977	0.160622	0.155339	0.153158	0.147029	0.141952	0.137797	0.127212	0.124396	0.125303	0.116435	0.110079	0.105339	0.0983465	0.091384	0.0870107	0.0868761	0.0909707	0.0910398	0.0842307	0.0799241	0.0768045	0.0735323	0.0678321	0.068207	0.0718271	0.0685981	0.0620173	0.0572935	0.0596288	0.0599149	0.0591205	0.0592483	0.0588381
X095_1988_155_b3_m.asd	95	1988	b3	m	0.293252	0.297289	0.261971	0.24063	0.227753	0.1943	0.183018	0.189581	0.19767	0.194151	0.178225	0.154389	0.136887	0.136494	0.14731	0.132287	0.124976	0.128978	0.116018	0.106098	0.102389	0.101176	0.0970418	0.0889517	0.0783734	0.0734651	0.0734601	0.0762988	0.0836685	0.083708	0.0731453	0.0687749	0.0650883	0.0608102	0.0605236	0.0606029	0.060586	0.0618906	0.055615	0.0480941	0.0496628	0.0510703	0.0520483	0.0531623	0.0517646
X096_1988_003_t1_c.asd	96	1988	t1	c	0.321803	0.320162	0.309918	0.285539	0.255897	0.24007	0.242618	0.233221	0.187423	0.17831	0.181371	0.172139	0.166101	0.161373	0.155059	0.142848	0.140351	0.144405	0.129721	0.122975	0.12188	0.110393	0.106439	0.103469	0.0906335	0.084619	0.0859563	0.0906186	0.0875985	0.0827812	0.0804196	0.0792755	0.0755358	0.0697814	0.0689557	0.0664671	0.0624708	0.0609959	0.0609163	0.0588813	0.0518174	0.0529487	0.0554849	0.0519702	0.0479107
X096_1988_003_t1_g.asd	96	1988	t1	g	0.297952	0.276689	0.250873	0.219316	0.197037	0.208899	0.202349	0.185811	0.17817	0.174273	0.163653	0.143907	0.146418	0.144957	0.128509	0.111816	0.113367	0.126319	0.114291	0.102587	0.0967173	0.0949889	0.0925222	0.0875876	0.0802958	0.0794094	0.0810663	0.0800591	0.0741844	0.0680993	0.0648806	0.0634244	0.0630433	0.0629621	0.0624797	0.0587694	0.0533821	0.0508946	0.0506571	0.0502919	0.0471508	0.0456359	0.0447663	0.0430857	0.0415146
X096_1988_003_t1_m.asd	96	1988	t1	m	0.188359	0.199595	0.202349	0.190467	0.166227	0.13886	0.143984	0.155858	0.143336	0.1388	0.126574	0.0993009	0.100139	0.105096	0.10078	0.0938742	0.0857836	0.078793	0.0772843	0.0756092	0.0721821	0.0671945	0.068054	0.0681394	0.0587719	0.0540411	0.0536701	0.0541821	0.0473542	0.0486928	0.0613719	0.0576173	0.049329	0.0432624	0.0418388	0.0412686	0.0395039	0.0349455	0.0357044	0.0366323	0.029855	0.0324162	0.0357006	0.0308369	0.0281894
X096_1988_009_t2_c.asd	96	1988	t2	c	0.279079	0.27349	0.244722	0.216163	0.197636	0.198322	0.204649	0.200142	0.17391	0.153167	0.133177	0.112475	0.124132	0.136501	0.133145	0.118846	0.112912	0.115926	0.10911	0.101255	0.0930558	0.0824026	0.0862813	0.0910924	0.0781039	0.070321	0.0708788	0.0763075	0.0690289	0.0643287	0.068473	0.0621027	0.0582235	0.0597718	0.0575436	0.0551053	0.0527391	0.0491953	0.047632	0.0457066	0.040216	0.0425394	0.0457967	0.0430296	0.041903
X096_1988_009_t2_g.asd	96	1988	t2	g	0.32527	0.291757	0.268512	0.241164	0.215725	0.208687	0.209899	0.203531	0.177908	0.154705	0.142236	0.141959	0.145585	0.150457	0.15185	0.134908	0.122528	0.119616	0.114807	0.106649	0.0966842	0.0891311	0.0924891	0.0965754	0.0883288	0.0848225	0.0850561	0.0849152	0.0798734	0.0732142	0.0676432	0.0629678	0.0619	0.0635784	0.0626124	0.0588086	0.053968	0.0517406	0.0519054	0.051236	0.0463269	0.0478651	0.0493116	0.0444746	0.0426507
X096_1988_009_t2_m.asd	96	1988	t2	m	0.258098	0.291405	0.257384	0.223552	0.198407	0.175416	0.175814	0.176326	0.15376	0.158182	0.158937	0.134776	0.125596	0.121493	0.116228	0.116687	0.113085	0.104826	0.101318	0.0932372	0.0827796	0.0781994	0.0834957	0.0869707	0.0750176	0.0644982	0.0605997	0.0640569	0.0672731	0.0695822	0.0697423	0.0626378	0.0554999	0.0517323	0.0514406	0.0497978	0.0471473	0.0472102	0.0447998	0.0404532	0.0367331	0.0395443	0.0423158	0.0393598	0.0393013
X096_1988_015_t3_c.asd	96	1988	t3	c	0.258953	0.250025	0.252727	0.241787	0.221586	0.20984	0.215192	0.209184	0.168154	0.164737	0.161669	0.132339	0.132039	0.132189	0.120371	0.116949	0.119307	0.121084	0.108437	0.101104	0.0972659	0.0847031	0.0814865	0.082447	0.0772453	0.0706781	0.0707919	0.0798169	0.0727265	0.066183	0.0690895	0.0677379	0.0655433	0.0629956	0.0563032	0.0516131	0.0495459	0.0475559	0.0484946	0.048324	0.0420714	0.0427048	0.0448322	0.0423423	0.0411904
X096_1988_015_t3_g.asd	96	1988	t3	g	0.320694	0.311765	0.305728	0.274518	0.236015	0.229559	0.224515	0.21149	0.189267	0.183913	0.177261	0.157177	0.150694	0.150021	0.147613	0.137526	0.130515	0.128279	0.124452	0.116648	0.104939	0.0913467	0.0972033	0.106059	0.0945637	0.0874927	0.0851231	0.0836396	0.0791076	0.07438	0.0714339	0.0693565	0.06761	0.0655921	0.062127	0.0603732	0.0598232	0.0577103	0.0547372	0.0515013	0.0486923	0.0483169	0.0481369	0.0463046	0.0466609
[truncated: 142 more rows]
[truncated: 2,106 more columns]

## Sheet: Spectra naming convention
Spectra name are made by the following 5 elements separated by "_"
ID sample
Publication date
[truncated: 9 more rows]
